# Supplementary material for: A Survey of the Gene Repertoire of Gigaspora rosea Unravels Conserved Features among Glomeromycota for Obligate Biotrophy
Source: Front Microbiol. 2016 Mar 1;7:233. doi: 10.3389/fmicb.2016.00233 (PMC4771724; doi:10.3389/fmicb.2016.00233)
Supplement: Supplementary file 1 [file Data_Sheet_1.ZIP]

Archive with 34 entries (33 files):
- Figure S1. Strategy for the cleaning of symbiotic reads and GC content distribution in the cleaned symbiotic reads.pdf
- Figure S2. GO category distribution in GiroV1.pdf
- __MACOSX/
- __MACOSX/._Figure S2. GO category distribution in GiroV1.pdf
- Figure S3. InterPro domains distribution in the gene repertoire of G. rosea.pdf
- __MACOSX/._Figure S3. InterPro domains distribution in the gene repertoire of G. rosea.pdf
- Figure S4. Similarity of G. rosea NRVTs to the homologous genes of other representative fungi.pdf
- __MACOSX/._Figure S4. Similarity of G. rosea NRVTs to the homologous genes of other representative fungi.pdf
- Table S1. Gigaspora rosea tissues used in the RNA extraction and cDNA sequencing libraries construction.xlsx
- __MACOSX/._Table S1. Gigaspora rosea tissues used in the RNA extraction and cDNA sequencing libraries construction.xlsx
- Table S10. Potential transcription factor (TF) genes identified in GiroV1.xlsx
- __MACOSX/._Table S10. Potential transcription factor (TF) genes identified in GiroV1.xlsx
- Table S11. Meiosis required genes found in GiroV1.xlsx
- __MACOSX/._Table S11. Meiosis required genes found in GiroV1.xlsx
- table S12-Expression analyses.xlsx
- __MACOSX/._table S12-Expression analyses.xlsx
- Table S13. Overlapping of G.rosea gene repertoire with those of other representative fungi.xlsx
- __MACOSX/._Table S13. Overlapping of G.rosea gene repertoire with those of other representative fungi.xlsx
- Table S2 A-B.xlsx
- __MACOSX/._Table S2 A-B.xlsx
- Table S3. Simple Sequence Repeat (SSR) units mostly found in GiroV1.xlsx
- __MACOSX/._Table S3. Simple Sequence Repeat (SSR) units mostly found in GiroV1.xlsx
- Table S4. KOG protein function class abundance in G. rosea, G. margarita, R. irregularis and other fungal species.xlsx
- __MACOSX/._Table S4. KOG protein function class abundance in G. rosea, G. margarita, R. irregularis and other fungal species.xlsx
- Table S5. KOG protein family abundance in G. rosea, G. margarita, R. irregularis and other fungal species.xlsx
- __MACOSX/._Table S5. KOG protein family abundance in G. rosea, G. margarita, R. irregularis and other fungal species.xlsx
- Table S6. Metabolic genes missing in GiroV1.xlsx
- __MACOSX/._Table S6. Metabolic genes missing in GiroV1.xlsx
- Table S7. Carbonhydrate-acting enzymes (CAZymes) encoded in GiroV1.xlsx
- __MACOSX/._Table S7. Carbonhydrate-acting enzymes (CAZymes) encoded in GiroV1.xlsx
- Table S8. Secreted proteins predicted in GiroV1.xlsx
- __MACOSX/._Table S8. Secreted proteins predicted in GiroV1.xlsx
- Table S9. Potential transporter genes in GiroV1.xlsx
- __MACOSX/._Table S9. Potential transporter genes in GiroV1.xlsx
