# Supplementary material for: A Survey of the Gene Repertoire of Gigaspora rosea Unravels Conserved Features among Glomeromycota for Obligate Biotrophy
Source: Front Microbiol. 2016 Mar 1;7:233. doi: 10.3389/fmicb.2016.00233 (PMC4771724; doi:10.3389/fmicb.2016.00233)
Supplement: Supplementary file 1 [file Data_Sheet_1.ZIP › Table S1. Gigaspora rosea tissues used in the RNA extraction and cDNA sequencing libraries construction.xlsx]

## Sheet: Sheet1
Table S1. Gigaspora rosea tissues used in the RNA extraction and cDNA sequencing libraries construction
	Sample	Description	IDs of libraries for sequencing (triplicates)
			Miseq	Hiseq2000
Non-symbiotic	MIX#	Mix of spores germinating in the presence of GR24* and sunflower root exudates in liquid M medium	EX
	GSP	Germinating spores on cellophane membrane (below which no hairy roots were placed)	Sp1, Sp4, Sp5	46, 47, 48
	GSP+EXU	Germinating spores on cellophane membrane (with hairy roots)	Exu1, Exu2, Exu3	43, 44, 45
	GSL	Germinating spores in semi-solid M medium		52, 53bis, 54
	GSL+GR24	Germinating spores in semi-solid M medium plus GR24		49bis, 50, 51
	EXH	Extraradical hyphae	H1, H4, H5
Symbiotic	SYM+BD	Mycorrhized Brachypodium distachyon roots	A1, A2, A3	40, 41, 42
	SYM+MT	Mycorrhized Medicago truncatula roots		55, 56bis, 57
*GR24, a synthetic analogue of strigolactones
