# Supplementary material for: A Survey of the Gene Repertoire of Gigaspora rosea Unravels Conserved Features among Glomeromycota for Obligate Biotrophy
Source: Front Microbiol. 2016 Mar 1;7:233. doi: 10.3389/fmicb.2016.00233 (PMC4771724; doi:10.3389/fmicb.2016.00233)
Supplement: Supplementary file 1 [file Data_Sheet_1.ZIP › Table S10. Potential transcription factor (TF) genes identified in GiroV1.xlsx]

## Sheet: table S9-transcription factors
Table S10. Potential transcription factor (TF) genes identified in GiroV1. Annotation was performed by screening the G. rosea NRVTs for the 37 PFAM domains or 83 InterPro domains which are typically harbored in fungal TFs. Further homology searches against the Swissprot and Refseq protein databases were also perfomed.
G.rosea NRVT ID	Pfam domain	Interpro domain	swissprot annotation	refseq annotation
43_GTGGCC_L004_R1_paired_trimmed_paired_contig_101	PF00249 Myb_DNA-binding / PF13921 Myb_DNA-bind_6 / PF03029 ATP_bind_1 / PF00108 Thiolase_N / PF02803 Thiolase_C /	IPR001005 SANT/Myb domain / IPR004130 Uncharacterised protein family, ATP binding / IPR020616 Thiolase, N-terminal / IPR020617 Thiolase, C-terminal /	RecName: Full=3-ketoacyl-CoA thiolase B, peroxisomal; AltName: Full=Acetyl-CoA acyltransferase B; AltName: Full=Beta-ketothiolase B; AltName: Full=Peroxisomal 3-oxoacyl-CoA thiolase B; Flags: Precursor [Rattus norvegicus]	hypothetical protein TREMEDRAFT_24802 [Tremella mesenterica DSM 1558]
43_GTGGCC_L004_R1_paired_trimmed_paired_contig_10165	PF00010 HLH /	IPR011598 Helix-loop-helix DNA-binding /	RecName: Full=Transcription factor EB [Mus musculus]	hypothetical protein FPSE_01025 [Fusarium pseudograminearum CS3096]
43_GTGGCC_L004_R1_paired_trimmed_paired_contig_10183	PF00808 CBFD_NFYB_HMF /	IPR003958 Transcription factor CBF/NF-Y/archaeal histone /	RecName: Full=DNA polymerase epsilon subunit C; AltName: Full=DNA polymerase II subunit C [Schizosaccharomyces pombe 972h-]	hypothetical protein PFL1_05026 [Pseudozyma flocculosa PF-1]
43_GTGGCC_L004_R1_paired_trimmed_paired_contig_10337	PF00098 zf-CCHC /	IPR001878 Zinc finger, CCHC-type /	no hit	no hit
43_GTGGCC_L004_R1_paired_trimmed_paired_contig_10345	PF00172 Zn_clus /	IPR001138 Zn(2)-C6 fungal-type DNA-binding domain /	no hit	no hit
43_GTGGCC_L004_R1_paired_trimmed_paired_contig_1037	PF01529 zf-DHHC /	IPR001594 Zinc finger, DHHC-type, palmitoyltransferase /	RecName: Full=Palmitoyltransferase ZDHHC15; AltName: Full=Zinc finger DHHC domain-containing protein 15; Short=DHHC-15 [Homo sapiens]	hypothetical protein PNEG_01797 [Pneumocystis murina B123]
43_GTGGCC_L004_R1_paired_trimmed_paired_contig_10375	PF00172 Zn_clus /	IPR001138 Zn(2)-C6 fungal-type DNA-binding domain /	RecName: Full=Uncharacterized transcriptional regulatory protein C320.03 [Schizosaccharomyces pombe 972h-]	no hit
43_GTGGCC_L004_R1_paired_trimmed_paired_contig_1046	PF03343 SART-1 /	IPR005011 SART-1 protein /	RecName: Full=U4/U6.U5 tri-snRNP-associated protein 1; AltName: Full=Squamous cell carcinoma antigen recognized by T-cells 1; Short=SART-1; Short=rSART-1 [Rattus norvegicus]	SART-1 protein [Fomitiporia mediterranea MF3/22]
43_GTGGCC_L004_R1_paired_trimmed_paired_contig_10464	PF00176 SNF2_N / PF00271 Helicase_C / PF06839 zf-GRF / PF07443 HARP /	IPR000330 SNF2-related / IPR001650 Helicase, C-terminal / IPR010666 Zinc finger, GRF-type / IPR010003 HepA-related /	RecName: Full=SWI/SNF-related matrix-associated actin-dependent regulator of chromatin subfamily A-like protein 1; AltName: Full=HepA-related protein; AltName: Full=Sucrose nonfermenting protein 2-like 1 [Xenopus (Silurana) tropicalis]	hypothetical protein GUITHDRAFT_76774, partial [Guillardia theta CCMP2712]
43_GTGGCC_L004_R1_paired_trimmed_paired_contig_10481	PF00589 Phage_integrase / PF00078 RVT_1 / PF00098 zf-CCHC /	IPR002104 Integrase, catalytic / IPR000477 Reverse transcriptase / IPR001878 Zinc finger, CCHC-type /	RecName: Full=Retrovirus-related Pol polyprotein from transposon 412; Includes: RecName: Full=Protease; Includes: RecName: Full=Reverse transcriptase; Includes: RecName: Full=Endonuclease [Drosophila melanogaster]	RNAdirected DNA polymerase subfamily protein [Acanthamoeba castellanii str. Neff]
43_GTGGCC_L004_R1_paired_trimmed_paired_contig_10517	PF00505 HMG_box /	IPR009071 High mobility group, superfamily /	RecName: Full=Repressor of filamentous growth 1 [Candida albicans SC5314]	hypothetical protein CONPUDRAFT_107826 [Coniophora puteana RWD-64-598 SS2]
43_GTGGCC_L004_R1_paired_trimmed_paired_contig_10534	PF00046 Homeobox /	IPR001356 Homeodomain /	RecName: Full=Homeobox protein HD-3; AltName: Full=EcHD-3 [Encephalitozoon cuniculi GB-M1]	hypothetical protein SCHCODRAFT_257652 [Schizophyllum commune H4-8]
43_GTGGCC_L004_R1_paired_trimmed_paired_contig_10683	PF00505 HMG_box /	IPR009071 High mobility group, superfamily /	RecName: Full=High mobility group protein homolog TDP-1 [Trypanosoma brucei rhodesiense]	transcription factor A, mitochondrial [Gallus gallus]
43_GTGGCC_L004_R1_paired_trimmed_paired_contig_10849	PF00320 GATA /	IPR000679 Zinc finger, GATA-type /	RecName: Full=GATA zinc finger domain-containing protein 8 [Dictyostelium discoideum]	hypothetical protein MPER_15845 [Moniliophthora perniciosa FA553]
43_GTGGCC_L004_R1_paired_trimmed_paired_contig_109	PF05764 YL1 / PF08265 YL1_C /	IPR008895 YL1 nuclear / IPR013272 YL1 nuclear, C-terminal /	no hit	hypothetical protein TREMEDRAFT_59761 [Tremella mesenterica DSM 1558]
43_GTGGCC_L004_R1_paired_trimmed_paired_contig_10980	PF00249 Myb_DNA-binding / PF13921 Myb_DNA-bind_6 /	IPR001005 SANT/Myb domain /	RecName: Full=Myb-related protein A; Short=A-Myb; AltName: Full=Myb-like protein 1 [Homo sapiens]	hypothetical protein [Paramecium tetraurelia strain d4-2]
43_GTGGCC_L004_R1_paired_trimmed_paired_contig_10991	PF00505 HMG_box /	IPR009071 High mobility group, superfamily /	no hit	HMG-box [Moniliophthora roreri MCA 2997]
43_GTGGCC_L004_R1_paired_trimmed_paired_contig_11036	PF02045 CBFB_NFYA /	IPR001289 CCAAT-binding transcription factor, subunit B /	RecName: Full=Transcriptional activator HAP2 [Kluyveromyces lactis NRRL Y-1140]	hypothetical protein AURDEDRAFT_32547, partial [Auricularia delicata TFB-10046 SS5]
43_GTGGCC_L004_R1_paired_trimmed_paired_contig_11044	PF01529 zf-DHHC /	IPR001594 Zinc finger, DHHC-type, palmitoyltransferase /	RecName: Full=Probable palmitoyltransferase ZDHHC11; AltName: Full=DHHC-containing protein 10; AltName: Full=Zinc finger DHHC domain-containing protein 11; Short=DHHC-11 [Mus musculus]	hypothetical protein BATDEDRAFT_87139 [Batrachochytrium dendrobatidis JAM81]
43_GTGGCC_L004_R1_paired_trimmed_paired_contig_1106	PF02779 Transket_pyr / PF00676 E1_dh / PF00098 zf-CCHC /	IPR005475 Transketolase-like, pyrimidine-binding domain / IPR001017 Dehydrogenase, E1 component / IPR001878 Zinc finger, CCHC-type /	RecName: Full=2-oxoglutarate dehydrogenase, mitochondrial; AltName: Full=2-oxoglutarate dehydrogenase complex component E1; Short=OGDC-E1; AltName: Full=Alpha-ketoglutarate dehydrogenase; Flags: Precursor [Schizosaccharomyces pombe 972h-]	2-oxoglutarate dehydrogenase complex E1 component mitochondrial precursor [Dichomitus squalens LYAD-421 SS1]
43_GTGGCC_L004_R1_paired_trimmed_paired_contig_1107	PF00172 Zn_clus /	IPR001138 Zn(2)-C6 fungal-type DNA-binding domain /	no hit	no hit
43_GTGGCC_L004_R1_paired_trimmed_paired_contig_11102	PF00319 SRF-TF /	IPR002100 Transcription factor, MADS-box /	RecName: Full=Myocyte-specific enhancer factor 2B; AltName: Full=RSRFR2; AltName: Full=Serum response factor-like protein 2 [Homo sapiens]	PREDICTED: myocyte-specific enhancer factor 2C-like [Gavia stellata]
43_GTGGCC_L004_R1_paired_trimmed_paired_contig_11136	PF00098 zf-CCHC /	IPR001878 Zinc finger, CCHC-type /	no hit	no hit
43_GTGGCC_L004_R1_paired_trimmed_paired_contig_11248	PF06839 zf-GRF /	IPR010666 Zinc finger, GRF-type /	no hit	no hit
43_GTGGCC_L004_R1_paired_trimmed_paired_contig_11319	PF00172 Zn_clus /	IPR001138 Zn(2)-C6 fungal-type DNA-binding domain /	no hit	no hit
43_GTGGCC_L004_R1_paired_trimmed_paired_contig_11335	PF03732 Retrotrans_gag / PF00098 zf-CCHC /	IPR005162 Retrotransposon gag protein / IPR001878 Zinc finger, CCHC-type /	no hit	no hit
43_GTGGCC_L004_R1_paired_trimmed_paired_contig_11354	PF00249 Myb_DNA-binding / PF13921 Myb_DNA-bind_6 /	IPR001005 SANT/Myb domain /	no hit	PREDICTED: snRNA-activating protein complex subunit 4 [Eurypyga helias]
43_GTGGCC_L004_R1_paired_trimmed_paired_contig_11373	PF00098 zf-CCHC /	IPR001878 Zinc finger, CCHC-type /	no hit	no hit
43_GTGGCC_L004_R1_paired_trimmed_paired_contig_11470	PF00808 CBFD_NFYB_HMF /	IPR003958 Transcription factor CBF/NF-Y/archaeal histone /	RecName: Full=Putative transcription factor C16C4.22 [Schizosaccharomyces pombe 972h-]	Histone-like transcription factor and archaeal histone family protein [Metarhizium anisopliae ARSEF 23]
43_GTGGCC_L004_R1_paired_trimmed_paired_contig_11511	PF00505 HMG_box /	IPR009071 High mobility group, superfamily /	RecName: Full=Mating-type M-specific polypeptide Mc; Short=mat-Mc [Schizosaccharomyces pombe]	mating-type m-specific polypeptide mc 2 [Schizosaccharomyces pombe 972h-]
43_GTGGCC_L004_R1_paired_trimmed_paired_contig_1157	PF00010 HLH /	IPR011598 Helix-loop-helix DNA-binding /	no hit	no hit
43_GTGGCC_L004_R1_paired_trimmed_paired_contig_11587	PF00505 HMG_box /	IPR009071 High mobility group, superfamily /	no hit	no hit
43_GTGGCC_L004_R1_paired_trimmed_paired_contig_11669	PF00447 HSF_DNA-bind /	IPR000232 Heat shock factor (HSF)-type, DNA-binding /	RecName: Full=Transcription factor prr1; AltName: Full=Pombe response regulator 1 [Schizosaccharomyces pombe 972h-]	hypothetical protein FOMMEDRAFT_109355 [Fomitiporia mediterranea MF3/22]
43_GTGGCC_L004_R1_paired_trimmed_paired_contig_11703	PF07093 SGT1 /	IPR010770 SGT1 /	RecName: Full=Protein SGT1; Short=hSGT1; AltName: Full=Protein ecdysoneless homolog; AltName: Full=Suppressor of GCR2 [Homo sapiens]	hypothetical protein TRIADDRAFT_21872 [Trichoplax adhaerens]
43_GTGGCC_L004_R1_paired_trimmed_paired_contig_11721	PF00098 zf-CCHC /	IPR001878 Zinc finger, CCHC-type /	no hit	no hit
43_GTGGCC_L004_R1_paired_trimmed_paired_contig_11856	PF00096 zf-C2H2 /	IPR007087 Zinc finger, C2H2 /	no hit	conserved hypothetical protein [Culex quinquefasciatus]
43_GTGGCC_L004_R1_paired_trimmed_paired_contig_1187	PF00320 GATA /	IPR000679 Zinc finger, GATA-type /	no hit	no hit
43_GTGGCC_L004_R1_paired_trimmed_paired_contig_11943	PF00098 zf-CCHC /	IPR001878 Zinc finger, CCHC-type /	RecName: Full=Retrovirus-related Pol polyprotein from transposon opus; Includes: RecName: Full=Protease; Includes: RecName: Full=Reverse transcriptase; Includes: RecName: Full=Endonuclease [Drosophila melanogaster]	RNAdirected DNA polymerase subfamily protein [Acanthamoeba castellanii str. Neff]
43_GTGGCC_L004_R1_paired_trimmed_paired_contig_1200	PF04855 SNF5 / PF00320 GATA /	IPR006939 SNF5/SMARCB1/INI1 / IPR000679 Zinc finger, GATA-type /	RecName: Full=SWI/SNF chromatin-remodeling complex subunit snf5; AltName: Full=SWI/SNF complex subunit snf5 [Schizosaccharomyces pombe 972h-]	hypothetical protein PNEG_01775 [Pneumocystis murina B123]
43_GTGGCC_L004_R1_paired_trimmed_paired_contig_12005	PF00172 Zn_clus /	IPR001138 Zn(2)-C6 fungal-type DNA-binding domain /	no hit	no hit
43_GTGGCC_L004_R1_paired_trimmed_paired_contig_12147	PF02037 SAP / PF00589 Phage_integrase / PF00098 zf-CCHC / PF05869 Dam /	IPR003034 DNA-binding SAP / IPR002104 Integrase, catalytic / IPR001878 Zinc finger, CCHC-type / IPR008593 DNA N-6-adenine-methyltransferase /	no hit	PREDICTED: hypothetical protein LOC100634483 [Amphimedon queenslandica]
43_GTGGCC_L004_R1_paired_trimmed_paired_contig_12209	PF00098 zf-CCHC /	IPR001878 Zinc finger, CCHC-type /	no hit	no hit
43_GTGGCC_L004_R1_paired_trimmed_paired_contig_12211	PF00249 Myb_DNA-binding /	IPR001005 SANT/Myb domain /	no hit	no hit
43_GTGGCC_L004_R1_paired_trimmed_paired_contig_12224	PF00505 HMG_box /	IPR009071 High mobility group, superfamily /	no hit	no hit
43_GTGGCC_L004_R1_paired_trimmed_paired_contig_12269	PF04433 SWIRM / PF00249 Myb_DNA-binding / PF00569 ZZ /	IPR007526 SWIRM domain / IPR001005 SANT/Myb domain / IPR000433 Zinc finger, ZZ-type /	RecName: Full=SWI/SNF and RSC complexes subunit ssr2 [Schizosaccharomyces pombe 972h-]	hypothetical protein PNEG_02871 [Pneumocystis murina B123]
43_GTGGCC_L004_R1_paired_trimmed_paired_contig_12331	PF00320 GATA / PF08550 DUF1752 /	IPR000679 Zinc finger, GATA-type / IPR013860 Protein of unknown function DUF1752, fungi /	RecName: Full=Nitrogen catabolic enzyme regulatory protein; AltName: Full=Nitrogen regulatory protein 2; Short=NIT2 [Neurospora crassa OR74A]	GATA transcriptional activator AreA [Talaromyces marneffei ATCC 18224]
43_GTGGCC_L004_R1_paired_trimmed_paired_contig_1241	PF05712 MRG / PF00320 GATA / PF11717 Tudor-knot /	IPR008676 MRG / IPR000679 Zinc finger, GATA-type /	RecName: Full=Chromatin modification-related protein EAF3 [Ustilago maydis 521]	hypothetical protein BRAFLDRAFT_84009 [Branchiostoma floridae]
43_GTGGCC_L004_R1_paired_trimmed_paired_contig_12466	PF04433 SWIRM / PF00249 Myb_DNA-binding / PF00569 ZZ /	IPR007526 SWIRM domain / IPR001005 SANT/Myb domain / IPR000433 Zinc finger, ZZ-type /	RecName: Full=Transcriptional adapter 2 [Candida albicans SC5314]	YALI0F14443p [Yarrowia lipolytica]
43_GTGGCC_L004_R1_paired_trimmed_paired_contig_12494	PF00172 Zn_clus /	IPR001138 Zn(2)-C6 fungal-type DNA-binding domain /	no hit	no hit
43_GTGGCC_L004_R1_paired_trimmed_paired_contig_12668	PF00076 RRM_1 / PF00098 zf-CCHC /	IPR000504 RNA recognition motif domain / IPR001878 Zinc finger, CCHC-type /	RecName: Full=Serine/arginine-rich splicing factor RS2Z33; AltName: Full=RS-containing zinc finger protein 33; Short=At-RS2Z33; Short=At-RSZ33; Short=AtRSZ33 [Arabidopsis thaliana]	hypothetical protein PUNSTDRAFT_139962 [Punctularia strigosozonata HHB-11173 SS5]
43_GTGGCC_L004_R1_paired_trimmed_paired_contig_12706	PF00010 HLH /	IPR011598 Helix-loop-helix DNA-binding /	no hit	max-like protein X [Capsaspora owczarzaki ATCC 30864]
43_GTGGCC_L004_R1_paired_trimmed_paired_contig_12740	PF00808 CBFD_NFYB_HMF /	IPR003958 Transcription factor CBF/NF-Y/archaeal histone /	RecName: Full=Nuclear transcription factor Y subunit C-4; Short=AtNF-YC-4 [Arabidopsis thaliana]	Subunit of the heme-activated, glucose-repressed Hap2/3/4/5 CCAAT-binding complex [Komagataella pastoris GS115]
43_GTGGCC_L004_R1_paired_trimmed_paired_contig_12874	PF00098 zf-CCHC / PF00076 RRM_1 /	IPR001878 Zinc finger, CCHC-type / IPR000504 RNA recognition motif domain /	RecName: Full=Serine/arginine-rich splicing factor RS2Z33; AltName: Full=RS-containing zinc finger protein 33; Short=At-RS2Z33; Short=At-RSZ33; Short=AtRSZ33 [Arabidopsis thaliana]	hypothetical protein BATDEDRAFT_85071 [Batrachochytrium dendrobatidis JAM81]
43_GTGGCC_L004_R1_paired_trimmed_paired_contig_12922	PF00098 zf-CCHC /	IPR001878 Zinc finger, CCHC-type /	no hit	no hit
43_GTGGCC_L004_R1_paired_trimmed_paired_contig_13034	PF00078 RVT_1 / PF00098 zf-CCHC /	IPR000477 Reverse transcriptase / IPR001878 Zinc finger, CCHC-type /	RecName: Full=Transposon Ty3-I Gag-Pol polyprotein; AltName: Full=Gag3-Pol3; AltName: Full=Transposon Ty3-2 TYA-TYB polyprotein; Contains: RecName: Full=Capsid protein; Short=CA; AltName: Full=p24; Contains: RecName: Full=Spacer peptide p3; Contains: RecName: Full=Nucleocapsid protein p11; Short=NC; Contains: RecName: Full=Ty3 protease; Short=PR; AltName: Full=p16; Contains: RecName: Full=Spacer …	RNAdirected DNA polymerase subfamily protein [Acanthamoeba castellanii str. Neff]
43_GTGGCC_L004_R1_paired_trimmed_paired_contig_13078	PF00505 HMG_box /	IPR009071 High mobility group, superfamily /	no hit	no hit
43_GTGGCC_L004_R1_paired_trimmed_paired_contig_13103	PF00505 HMG_box /	IPR009071 High mobility group, superfamily /	no hit	HMG-box [Moniliophthora roreri MCA 2997]
43_GTGGCC_L004_R1_paired_trimmed_paired_contig_13404	PF03221 HTH_Tnp_Tc5 / PF04218 CENP-B_N / PF03184 DDE_1 /	IPR006600 Pogo transposase / Cenp-B / PDC2, DNA-binding HTH domain / IPR006695 Centromere protein Cenp-B, DNA-binding domain 1 / IPR004875 DDE superfamily endonuclease, CENP-B-like /	RecName: Full=Tigger transposable element-derived protein 2 [Homo sapiens]	PREDICTED: tigger transposable element-derived protein 6-like [Stegastes partitus]
43_GTGGCC_L004_R1_paired_trimmed_paired_contig_13414	PF00320 GATA /	IPR000679 Zinc finger, GATA-type /	RecName: Full=GATA-binding factor A; AltName: Full=Protein pannier; AltName: Full=Transcription factor GATA-A; AltName: Full=dGATA-A [Drosophila melanogaster]	hypothetical protein VCUG_00536 [Vavraia culicis subsp. floridensis]
43_GTGGCC_L004_R1_paired_trimmed_paired_contig_13567	PF00505 HMG_box /	IPR009071 High mobility group, superfamily /	no hit	no hit
43_GTGGCC_L004_R1_paired_trimmed_paired_contig_13640	PF04082 Fungal_trans /	IPR007219 Transcription factor, fungi /	no hit	putative nitrate assimilation regulatory protein nira protein [Eutypa lata UCREL1]
43_GTGGCC_L004_R1_paired_trimmed_paired_contig_13886	PF00010 HLH /	IPR011598 Helix-loop-helix DNA-binding /	RecName: Full=Transcription factor EB [Mus musculus]	hypothetical protein FPSE_01025 [Fusarium pseudograminearum CS3096]
43_GTGGCC_L004_R1_paired_trimmed_paired_contig_14168	PF01096 TFIIS_C /	IPR001222 Zinc finger, TFIIS-type /	RecName: Full=Transcription elongation factor S-II; AltName: Full=DNA strand transfer protein alpha; Short=STP-alpha; AltName: Full=DNA strand transferase 1; AltName: Full=Pyrimidine pathway regulatory protein 2 [Saccharomyces cerevisiae S288c]	transcription elongation factor [Wallemia sebi CBS 633.66]
43_GTGGCC_L004_R1_paired_trimmed_paired_contig_14237	PF00320 GATA /	IPR000679 Zinc finger, GATA-type /	RecName: Full=GATA zinc finger domain-containing protein 10 [Dictyostelium discoideum]	putative sequence-specific DNA binding protein [Chaetomium thermophilum var. thermophilum DSM 1495]
43_GTGGCC_L004_R1_paired_trimmed_paired_contig_14548	PF00098 zf-CCHC / PF03732 Retrotrans_gag /	IPR001878 Zinc finger, CCHC-type / IPR005162 Retrotransposon gag protein /	no hit	AGL178W family transposase [Vanderwaltozyma polyspora DSM 70294]
43_GTGGCC_L004_R1_paired_trimmed_paired_contig_14781	PF01131 Topoisom_bac / PF01751 Toprim / PF00098 zf-CCHC / PF06839 zf-GRF /	IPR013497 DNA topoisomerase, type IA, central / IPR006171 Toprim domain / IPR001878 Zinc finger, CCHC-type / IPR010666 Zinc finger, GRF-type /	RecName: Full=DNA topoisomerase 3; AltName: Full=DNA topoisomerase III [Schizosaccharomyces pombe 972h-]	hypothetical protein BATDEDRAFT_14853, partial [Batrachochytrium dendrobatidis JAM81]
43_GTGGCC_L004_R1_paired_trimmed_paired_contig_15125	PF06581 p31comet / PF02892 zf-BED /	IPR009511 Mad1/Cdc20-bound-Mad2 binding protein / IPR003656 Zinc finger, BED-type predicted /	no hit	hypothetical protein GUITHDRAFT_153565 [Guillardia theta CCMP2712]
43_GTGGCC_L004_R1_paired_trimmed_paired_contig_15224	PF00046 Homeobox /	IPR001356 Homeodomain /	RecName: Full=Homeobox protein HD-10; AltName: Full=EcHD-10 [Encephalitozoon cuniculi GB-M1]	hypothetical protein VCUG_00708, partial [Vavraia culicis subsp. floridensis]
43_GTGGCC_L004_R1_paired_trimmed_paired_contig_15260	PF02892 zf-BED /	IPR003656 Zinc finger, BED-type predicted /	RecName: Full=Zinc finger BED domain-containing protein RICESLEEPER 1; AltName: Full=Transposase-like protein RICESLEEPER 1 [Oryza sativa Japonica Group]	Os07g0624100 [Oryza sativa Japonica Group]
43_GTGGCC_L004_R1_paired_trimmed_paired_contig_1529	PF00320 GATA /	IPR000679 Zinc finger, GATA-type /	RecName: Full=GATA-binding factor C; AltName: Full=Protein grain; AltName: Full=Transcription factor GATA-C; AltName: Full=dGATA-C [Drosophila melanogaster]	hypothetical protein CIMG_00643 [Coccidioides immitis RS]
43_GTGGCC_L004_R1_paired_trimmed_paired_contig_15302	PF00249 Myb_DNA-binding / PF13921 Myb_DNA-bind_6 /	IPR001005 SANT/Myb domain /	RecName: Full=Myb-related protein B; Short=B-Myb; AltName: Full=Myb-like protein 2; AltName: Full=Myb-related protein 1; AltName: Full=XMYB1 [Xenopus laevis]	myb-like DNA-binding protein, putative [Phytophthora infestans T30-4]
43_GTGGCC_L004_R1_paired_trimmed_paired_contig_15335	PF00320 GATA /	IPR000679 Zinc finger, GATA-type /	RecName: Full=Transcriptional regulatory protein ASH1; AltName: Full=Daughter cells HO repressor protein [Saccharomyces cerevisiae S288c]	Ash1p [Saccharomyces cerevisiae S288c]
43_GTGGCC_L004_R1_paired_trimmed_paired_contig_15345	PF00249 Myb_DNA-binding /	IPR001005 SANT/Myb domain /	RecName: Full=Myb-related protein B; Short=B-Myb; AltName: Full=Myb-like protein 2; AltName: Full=Myb-related protein 1; AltName: Full=XMYB1 [Xenopus laevis]	PREDICTED: transcriptional activator Myb-like [Phoenix dactylifera]
43_GTGGCC_L004_R1_paired_trimmed_paired_contig_1536	PF00320 GATA /	IPR000679 Zinc finger, GATA-type /	RecName: Full=GATA zinc finger domain-containing protein 11; AltName: Full=Transcription factor amvA [Dictyostelium discoideum]	hypothetical protein TREMEDRAFT_63404 [Tremella mesenterica DSM 1558]
43_GTGGCC_L004_R1_paired_trimmed_paired_contig_15404	PF04082 Fungal_trans / PF00172 Zn_clus /	IPR007219 Transcription factor, fungi / IPR001138 Zn(2)-C6 fungal-type DNA-binding domain /	RecName: Full=Transcriptional activator protein acu-15; AltName: Full=Acetate utilization protein 15 [Neurospora crassa OR74A]	hypothetical protein GLOTRDRAFT_117339 [Gloeophyllum trabeum ATCC 11539]
43_GTGGCC_L004_R1_paired_trimmed_paired_contig_15507	PF00250 Fork_head /	IPR001766 Transcription factor, fork head /	RecName: Full=Forkhead box protein J3 [Homo sapiens]	PREDICTED: forkhead box protein J3-like, partial [Tursiops truncatus]
43_GTGGCC_L004_R1_paired_trimmed_paired_contig_15584	PF13921 Myb_DNA-bind_6 / PF00249 Myb_DNA-binding /	IPR001005 SANT/Myb domain /	RecName: Full=Myb-like protein L [Dictyostelium discoideum]	predicted protein [Nematostella vectensis]
43_GTGGCC_L004_R1_paired_trimmed_paired_contig_15629	PF00505 HMG_box /	IPR009071 High mobility group, superfamily /	no hit	no hit
43_GTGGCC_L004_R1_paired_trimmed_paired_contig_1582	PF04082 Fungal_trans / PF00172 Zn_clus /	IPR007219 Transcription factor, fungi / IPR001138 Zn(2)-C6 fungal-type DNA-binding domain /	RecName: Full=Uncharacterized transcriptional regulatory protein C3C7.04 [Schizosaccharomyces pombe 972h-]	Piso0_000373 [Millerozyma farinosa CBS 7064]
43_GTGGCC_L004_R1_paired_trimmed_paired_contig_15877	PF07716 bZIP_2 /	IPR011700 Basic leucine zipper /	no hit	no hit
43_GTGGCC_L004_R1_paired_trimmed_paired_contig_15889	PF01529 zf-DHHC /	IPR001594 Zinc finger, DHHC-type, palmitoyltransferase /	RecName: Full=Probable palmitoyltransferase ZDHHC16; AltName: Full=Ablphilin-2; AltName: Full=Zinc finger DHHC domain-containing protein 16; Short=DHHC-16 [Mus musculus]	hypothetical protein PGTG_09447 [Puccinia graminis f. sp. tritici CRL 75-36-700-3]
43_GTGGCC_L004_R1_paired_trimmed_paired_contig_1605	PF06472 ABC_membrane_2 / PF00005 ABC_tran / PF00320 GATA /	IPR010509 ABC transporter, N-terminal / IPR003439 ABC transporter-like / IPR000679 Zinc finger, GATA-type /	RecName: Full=ATP-binding cassette sub-family D member 3; AltName: Full=70 kDa peroxisomal membrane protein; Short=PMP70 [Homo sapiens]	ABC exporter, ATPbinding protein [Acanthamoeba castellanii str. Neff]
43_GTGGCC_L004_R1_paired_trimmed_paired_contig_1626	PF00320 GATA /	IPR000679 Zinc finger, GATA-type /	RecName: Full=Iron-sensing transcription factor 1; AltName: Full=Transcription factor gaf2; Short=Gaf-2 [Schizosaccharomyces pombe 972h-]	PREDICTED: erythroid transcription factor [Python bivittatus]
43_GTGGCC_L004_R1_paired_trimmed_paired_contig_16265	PF00505 HMG_box /	IPR009071 High mobility group, superfamily /	no hit	no hit
43_GTGGCC_L004_R1_paired_trimmed_paired_contig_1632	PF00013 KH_1 / PF00098 zf-CCHC / PF09180 ProRS-C_1 / PF00587 tRNA-synt_2b / PF03129 HGTP_anticodon /	IPR004088 K Homology domain, type 1 / IPR001878 Zinc finger, CCHC-type / IPR016061 Prolyl-tRNA synthetase, class II, C-terminal / IPR002314 Aminoacyl-tRNA synthetase, class II (G/ H/ P/ S), conserved domain / IPR004154 Anticodon-binding /	RecName: Full=Putative proline--tRNA ligase C19C7.06; AltName: Full=Prolyl-tRNA synthetase; Short=ProRS [Schizosaccharomyces pombe 972h-]	prolyl-tRNA synthetase [Auricularia delicata TFB-10046 SS5]
43_GTGGCC_L004_R1_paired_trimmed_paired_contig_16337	PF13650 Asp_protease_2 / PF03732 Retrotrans_gag / PF00098 zf-CCHC /	IPR005162 Retrotransposon gag protein / IPR001878 Zinc finger, CCHC-type /	no hit	YALI0A03751p [Yarrowia lipolytica]
43_GTGGCC_L004_R1_paired_trimmed_paired_contig_16521	PF00505 HMG_box /	IPR009071 High mobility group, superfamily /	no hit	no hit
43_GTGGCC_L004_R1_paired_trimmed_paired_contig_16649	PF00172 Zn_clus /	IPR001138 Zn(2)-C6 fungal-type DNA-binding domain /	no hit	no hit
43_GTGGCC_L004_R1_paired_trimmed_paired_contig_1692	PF00505 HMG_box /	IPR009071 High mobility group, superfamily /	no hit	no hit
43_GTGGCC_L004_R1_paired_trimmed_paired_contig_1700	PF00098 zf-CCHC /	IPR001878 Zinc finger, CCHC-type /	RecName: Full=Zinc finger protein GIS2 [Saccharomyces cerevisiae S288c]	hypothetical protein G647_08925 [Cladophialophora carrionii CBS 160.54]
43_GTGGCC_L004_R1_paired_trimmed_paired_contig_17058	PF10644 Misat_Myo_SegII / PF04082 Fungal_trans /	IPR019605 Misato Segment II, myosin-like / IPR007219 Transcription factor, fungi /	RecName: Full=Protein DML1 [Phaeosphaeria nodorum SN15]	putative misato segment ii myosin-like domain-containing protein [Eutypa lata UCREL1]
43_GTGGCC_L004_R1_paired_trimmed_paired_contig_17389	PF00505 HMG_box /	IPR009071 High mobility group, superfamily /	no hit	no hit
43_GTGGCC_L004_R1_paired_trimmed_paired_contig_17559	PF03184 DDE_1 / PF03221 HTH_Tnp_Tc5 /	IPR004875 DDE superfamily endonuclease, CENP-B-like / IPR006600 Pogo transposase / Cenp-B / PDC2, DNA-binding HTH domain /	RecName: Full=CENP-B homolog protein 2; Short=CBHP-2 [Schizosaccharomyces pombe 972h-]	PREDICTED: CENP-B homolog protein 2-like [Camelina sativa]
43_GTGGCC_L004_R1_paired_trimmed_paired_contig_1777	PF07716 bZIP_2 /	IPR011700 Basic leucine zipper /	no hit	hypothetical protein BATDEDRAFT_23600 [Batrachochytrium dendrobatidis JAM81]
43_GTGGCC_L004_R1_paired_trimmed_paired_contig_1779	PF00320 GATA /	IPR000679 Zinc finger, GATA-type /	RecName: Full=Transcription factor GATA-4; AltName: Full=GATA-binding factor 4, partial [Gallus gallus]	iron transporter biosynthesis regulating transcription factor, partial [Wallemia sebi CBS 633.66]
43_GTGGCC_L004_R1_paired_trimmed_paired_contig_17889	PF03221 HTH_Tnp_Tc5 /	IPR006600 Pogo transposase / Cenp-B / PDC2, DNA-binding HTH domain /	RecName: Full=Pogo transposable element with KRAB domain [Homo sapiens]	no hit
43_GTGGCC_L004_R1_paired_trimmed_paired_contig_17918	PF02892 zf-BED /	IPR003656 Zinc finger, BED-type predicted /	no hit	no hit
43_GTGGCC_L004_R1_paired_trimmed_paired_contig_18561	PF00172 Zn_clus /	IPR001138 Zn(2)-C6 fungal-type DNA-binding domain /	no hit	no hit
43_GTGGCC_L004_R1_paired_trimmed_paired_contig_18733	PF00505 HMG_box /	IPR009071 High mobility group, superfamily /	no hit	no hit
43_GTGGCC_L004_R1_paired_trimmed_paired_contig_18752	PF00170 bZIP_1 /	IPR011616 bZIP transcription factor, bZIP-1 /	RecName: Full=Cyclic AMP-dependent transcription factor ATF-2; Short=cAMP-dependent transcription factor ATF-2; AltName: Full=Activating transcription factor 2; AltName: Full=Cyclic AMP-responsive element-binding protein 2; Short=CREB-2; Short=cAMP-responsive element-binding protein 2; AltName: Full=HB16; AltName: Full=Histone acetyltransferase ATF2; AltName: Full=cAMP response element-binding pr…	transcription factor atf21 [Schizosaccharomyces japonicus yFS275]
43_GTGGCC_L004_R1_paired_trimmed_paired_contig_188	PF00505 HMG_box /	IPR009071 High mobility group, superfamily /	RecName: Full=Non-histone chromosomal protein 6 [Fusarium graminearum PH-1]	predicted protein [Physcomitrella patens]
43_GTGGCC_L004_R1_paired_trimmed_paired_contig_1896	PF00447 HSF_DNA-bind /	IPR000232 Heat shock factor (HSF)-type, DNA-binding /	RecName: Full=Heat shock factor protein 1; Short=HSF 1; AltName: Full=Heat shock transcription factor 1; Short=HSTF 1 [Bos taurus]	hypothetical protein PFL1_05375 [Pseudozyma flocculosa PF-1]
43_GTGGCC_L004_R1_paired_trimmed_paired_contig_1903	PF08238 Sel1 / PF02892 zf-BED /	IPR006597 Sel1-like / IPR003656 Zinc finger, BED-type predicted /	RecName: Full=Uncharacterized protein YbeQ [Escherichia coli K-12]	hypothetical protein [Clostridium sp. ASF356]
43_GTGGCC_L004_R1_paired_trimmed_paired_contig_19154	PF00505 HMG_box /	IPR009071 High mobility group, superfamily /	RecName: Full=Mating-type M-specific polypeptide Mc; Short=mat-Mc [Schizosaccharomyces pombe]	mating-type m-specific polypeptide mc 2 [Schizosaccharomyces pombe 972h-]
43_GTGGCC_L004_R1_paired_trimmed_paired_contig_1922	PF00505 HMG_box /	IPR009071 High mobility group, superfamily /	RecName: Full=Mating-type M-specific polypeptide Mc; Short=mat-Mc [Schizosaccharomyces pombe]	hypothetical protein THITE_2111506 [Thielavia terrestris NRRL 8126]
43_GTGGCC_L004_R1_paired_trimmed_paired_contig_1932	PF01529 zf-DHHC /	IPR001594 Zinc finger, DHHC-type, palmitoyltransferase /	RecName: Full=Palmitoyltransferase pfa3; AltName: Full=Protein fatty acyltransferase 3 [Schizosaccharomyces pombe 972h-]	hypothetical protein PNEG_01632, partial [Pneumocystis murina B123]
43_GTGGCC_L004_R1_paired_trimmed_paired_contig_1934	PF13086 AAA_11 / PF00098 zf-CCHC /	IPR001878 Zinc finger, CCHC-type /	RecName: Full=NFX1-type zinc finger-containing protein 1 [Homo sapiens]	P-loop containing nucleoside triphosphate hydrolase protein [Fomitiporia mediterranea MF3/22]
43_GTGGCC_L004_R1_paired_trimmed_paired_contig_19391	PF03184 DDE_1 / PF03221 HTH_Tnp_Tc5 / PF04218 CENP-B_N /	IPR004875 DDE superfamily endonuclease, CENP-B-like / IPR006600 Pogo transposase / Cenp-B / PDC2, DNA-binding HTH domain / IPR006695 Centromere protein Cenp-B, DNA-binding domain 1 /	RecName: Full=Pogo transposable element with KRAB domain [Homo sapiens]	PREDICTED: pogo transposable element with KRAB domain-like [Xenopus (Silurana) tropicalis]
43_GTGGCC_L004_R1_paired_trimmed_paired_contig_195	PF04976 DmsC / PF00010 HLH /	IPR007059 DMSO reductase anchor subunit (DmsC) / IPR011598 Helix-loop-helix DNA-binding /	no hit	hypothetical protein PFL1_04617 [Pseudozyma flocculosa PF-1]
43_GTGGCC_L004_R1_paired_trimmed_paired_contig_19689	PF07524 Bromo_TP /	IPR006565 Bromodomain transcription factor /	no hit	no hit
43_GTGGCC_L004_R1_paired_trimmed_paired_contig_19929	PF00505 HMG_box /	IPR009071 High mobility group, superfamily /	no hit	no hit
43_GTGGCC_L004_R1_paired_trimmed_paired_contig_1993	PF01370 Epimerase / PF06320 GCN5L1 /	IPR001509 NAD-dependent epimerase/dehydratase / IPR009395 GCN5-like 1 /	RecName: Full=Biogenesis of lysosome-related organelles complex 1 subunit 1; Short=BLOC-1 subunit 1 [Dictyostelium discoideum]	hypothetical protein BATDEDRAFT_19996 [Batrachochytrium dendrobatidis JAM81]
43_GTGGCC_L004_R1_paired_trimmed_paired_contig_19996	PF00505 HMG_box /	IPR009071 High mobility group, superfamily /	no hit	no hit
43_GTGGCC_L004_R1_paired_trimmed_paired_contig_20157	PF00505 HMG_box /	IPR009071 High mobility group, superfamily /	RecName: Full=FACT complex subunit SSRP1-B; AltName: Full=Facilitates chromatin transcription complex subunit SSRP1-B; AltName: Full=Recombination signal sequence recognition protein 1-B [Oryza sativa Japonica Group]	predicted protein [Nematostella vectensis]
43_GTGGCC_L004_R1_paired_trimmed_paired_contig_20378	PF00098 zf-CCHC /	IPR001878 Zinc finger, CCHC-type /	no hit	no hit
43_GTGGCC_L004_R1_paired_trimmed_paired_contig_2059	PF02150 RNA_POL_M_15KD / PF01096 TFIIS_C / PF05508 Ran-binding /	IPR001529 DNA-directed RNA polymerase, M/15kDa subunit / IPR001222 Zinc finger, TFIIS-type / IPR008812 GTP-binding nuclear protein Ran-related /	RecName: Full=Ran-specific GTPase-activating protein 30; AltName: Full=Ran-binding protein 30; Short=RANBP30 [Saccharomyces cerevisiae S288c]	hypothetical protein PNEG_03383 [Pneumocystis murina B123]
43_GTGGCC_L004_R1_paired_trimmed_paired_contig_20777	PF02037 SAP / PF00098 zf-CCHC /	IPR003034 DNA-binding SAP / IPR001878 Zinc finger, CCHC-type /	RecName: Full=Retrovirus-related Pol polyprotein from transposon 412; Includes: RecName: Full=Protease; Includes: RecName: Full=Reverse transcriptase; Includes: RecName: Full=Endonuclease [Drosophila melanogaster]	RNAdirected DNA polymerase subfamily protein [Acanthamoeba castellanii str. Neff]
43_GTGGCC_L004_R1_paired_trimmed_paired_contig_21014	PF00505 HMG_box /	IPR009071 High mobility group, superfamily /	no hit	no hit
43_GTGGCC_L004_R1_paired_trimmed_paired_contig_21046	PF13894 zf-C2H2_4 / PF00096 zf-C2H2 /	IPR007087 Zinc finger, C2H2 /	RecName: Full=Metallothionein expression activator [Saccharomyces cerevisiae S288c]	hypothetical protein WALSEDRAFT_60505 [Wallemia sebi CBS 633.66]
43_GTGGCC_L004_R1_paired_trimmed_paired_contig_21062	PF00096 zf-C2H2 /	IPR007087 Zinc finger, C2H2 /	no hit	no hit
43_GTGGCC_L004_R1_paired_trimmed_paired_contig_211	PF13465 zf-H2C2_2 / PF00096 zf-C2H2 / PF13472 Lipase_GDSL_2 /	IPR007087 Zinc finger, C2H2 /	RecName: Full=Isoamyl acetate-hydrolyzing esterase 1 homolog [Homo sapiens]	SGNH hydrolase [Fomitiporia mediterranea MF3/22]
43_GTGGCC_L004_R1_paired_trimmed_paired_contig_21187	PF13650 Asp_protease_2 / PF00098 zf-CCHC /	IPR001878 Zinc finger, CCHC-type /	no hit	no hit
43_GTGGCC_L004_R1_paired_trimmed_paired_contig_21235	PF00098 zf-CCHC / PF03732 Retrotrans_gag /	IPR001878 Zinc finger, CCHC-type / IPR005162 Retrotransposon gag protein /	no hit	no hit
43_GTGGCC_L004_R1_paired_trimmed_paired_contig_21256	PF03221 HTH_Tnp_Tc5 /	IPR006600 Pogo transposase / Cenp-B / PDC2, DNA-binding HTH domain /	no hit	no hit
43_GTGGCC_L004_R1_paired_trimmed_paired_contig_21406	PF00505 HMG_box /	IPR009071 High mobility group, superfamily /	RecName: Full=Mating-type M-specific polypeptide Mc; Short=mat-Mc [Schizosaccharomyces pombe]	hypothetical protein PFICI_01201 [Pestalotiopsis fici W106-1]
43_GTGGCC_L004_R1_paired_trimmed_paired_contig_21484	PF05699 Dimer_Tnp_hAT / PF02892 zf-BED /	IPR008906 HAT dimerisation / IPR003656 Zinc finger, BED-type predicted /	no hit	PREDICTED: zinc finger BED domain-containing protein 1-like [Oreochromis niloticus]
43_GTGGCC_L004_R1_paired_trimmed_paired_contig_21537	PF00046 Homeobox /	IPR001356 Homeodomain /	no hit	hypothetical protein PGTG_00338 [Puccinia graminis f. sp. tritici CRL 75-36-700-3]
43_GTGGCC_L004_R1_paired_trimmed_paired_contig_21630	PF01167 Tub /	IPR000007 Tubby, C-terminal /	no hit	no hit
43_GTGGCC_L004_R1_paired_trimmed_paired_contig_21857	PF00505 HMG_box /	IPR009071 High mobility group, superfamily /	no hit	no hit
43_GTGGCC_L004_R1_paired_trimmed_paired_contig_22123	PF00098 zf-CCHC /	IPR001878 Zinc finger, CCHC-type /	no hit	no hit
43_GTGGCC_L004_R1_paired_trimmed_paired_contig_2225	PF00046 Homeobox / PF08711 Med26 /	IPR001356 Homeodomain / IPR017923 Transcription factor IIS, N-terminal /	RecName: Full=Serine/threonine-protein phosphatase 1 regulatory subunit 10 [Xenopus laevis]	hypothetical protein AURDEDRAFT_110720 [Auricularia delicata TFB-10046 SS5]
43_GTGGCC_L004_R1_paired_trimmed_paired_contig_22546	PF03221 HTH_Tnp_Tc5 /	IPR006600 Pogo transposase / Cenp-B / PDC2, DNA-binding HTH domain /	no hit	PREDICTED: uncharacterized protein LOC764879 [Strongylocentrotus purpuratus]
43_GTGGCC_L004_R1_paired_trimmed_paired_contig_22666	PF09011 DUF1898 /	IPR009071 High mobility group, superfamily /	RecName: Full=Transcription factor A, mitochondrial; Short=mtTFA; Flags: Precursor [Trachypithecus cristatus]	transcription factor A, mitochondrial [Danio rerio]
43_GTGGCC_L004_R1_paired_trimmed_paired_contig_22774	PF04082 Fungal_trans /	IPR007219 Transcription factor, fungi /	RecName: Full=Uncharacterized transcriptional regulatory protein C757.04 [Schizosaccharomyces pombe 972h-]	Thiamine repressible s regulatory protein thi1 [Wallemia ichthyophaga EXF-994]
43_GTGGCC_L004_R1_paired_trimmed_paired_contig_22791	PF00665 rve / PF03732 Retrotrans_gag / PF00098 zf-CCHC /	IPR001584 Integrase, catalytic core / IPR005162 Retrotransposon gag protein / IPR001878 Zinc finger, CCHC-type /	RecName: Full=Retrovirus-related Pol polyprotein from transposon gypsy; Includes: RecName: Full=Reverse transcriptase; Includes: RecName: Full=Endonuclease [Drosophila melanogaster]	PREDICTED: uncharacterized protein LOC101730720, partial [Xenopus (Silurana) tropicalis]
43_GTGGCC_L004_R1_paired_trimmed_paired_contig_2286	PF00505 HMG_box /	IPR009071 High mobility group, superfamily /	no hit	no hit
43_GTGGCC_L004_R1_paired_trimmed_paired_contig_22875	PF02892 zf-BED /	IPR003656 Zinc finger, BED-type predicted /	RecName: Full=Putative AC9 transposase [Zea mays]	hypothetical protein CC1G_07003 [Coprinopsis cinerea okayama7#130]
43_GTGGCC_L004_R1_paired_trimmed_paired_contig_2316	PF06003 SMN / PF13532 2OG-FeII_Oxy_2 / PF06839 zf-GRF /	IPR010304 Survival motor neuron / IPR005123 Oxoglutarate/iron-dependent dioxygenase / IPR010666 Zinc finger, GRF-type /	RecName: Full=Alpha-ketoglutarate-dependent dioxygenase alkB homolog 3; AltName: Full=Alkylated DNA repair protein alkB homolog 3 [Bos taurus]	GRF zinc finger domain-containing protein [Beauveria bassiana ARSEF 2860]
43_GTGGCC_L004_R1_paired_trimmed_paired_contig_23263	PF00505 HMG_box /	IPR009071 High mobility group, superfamily /	no hit	no hit
43_GTGGCC_L004_R1_paired_trimmed_paired_contig_23398	PF00098 zf-CCHC / PF03732 Retrotrans_gag / PF00078 RVT_1 / PF00075 RNase_H /	IPR001878 Zinc finger, CCHC-type / IPR005162 Retrotransposon gag protein / IPR000477 Reverse transcriptase / IPR002156 Ribonuclease H domain /	RecName: Full=Transposon TX1 uncharacterized 149 kDa protein; AltName: Full=ORF 2 [Xenopus laevis]	PREDICTED: uncharacterized protein LOC103577389 [Microplitis demolitor]
43_GTGGCC_L004_R1_paired_trimmed_paired_contig_23434	PF00010 HLH /	IPR011598 Helix-loop-helix DNA-binding /	no hit	no hit
43_GTGGCC_L004_R1_paired_trimmed_paired_contig_23452	PF00505 HMG_box /	IPR009071 High mobility group, superfamily /	RecName: Full=Mating-type M-specific polypeptide Mc; Short=mat-Mc [Schizosaccharomyces pombe]	hypothetical protein HETIRDRAFT_476671, partial [Heterobasidion irregulare TC 32-1]
43_GTGGCC_L004_R1_paired_trimmed_paired_contig_2355	PF08240 ADH_N / PF00107 ADH_zinc_N / PF02037 SAP / PF00098 zf-CCHC / PF00589 Phage_integrase /	IPR013154 Alcohol dehydrogenase GroES-like / IPR013149 Alcohol dehydrogenase, C-terminal / IPR003034 DNA-binding SAP / IPR001878 Zinc finger, CCHC-type / IPR002104 Integrase, catalytic /	RecName: Full=Alcohol dehydrogenase class-3; AltName: Full=Alcohol dehydrogenase class-III; AltName: Full=Glutathione-dependent formaldehyde dehydrogenase; Short=FALDH; Short=FDH; Short=GSH-FDH; AltName: Full=S-(hydroxymethyl)glutathione dehydrogenase [Sparus aurata]	S-(hydroxymethyl)glutathione dehydrogenase [Marinobacter manganoxydans]
43_GTGGCC_L004_R1_paired_trimmed_paired_contig_23557	PF00505 HMG_box /	IPR009071 High mobility group, superfamily /	RecName: Full=Mating-type M-specific polypeptide Mc; Short=mat-Mc [Schizosaccharomyces pombe]	mat1-2-1 [Colletotrichum gloeosporioides Nara gc5]
43_GTGGCC_L004_R1_paired_trimmed_paired_contig_2373	PF01529 zf-DHHC /	IPR001594 Zinc finger, DHHC-type, palmitoyltransferase /	RecName: Full=Probable palmitoyltransferase ZDHHC14; AltName: Full=NEW1 domain-containing protein; Short=NEW1CP; AltName: Full=Zinc finger DHHC domain-containing protein 14; Short=DHHC-14 [Homo sapiens]	PREDICTED: probable palmitoyltransferase ZDHHC14 [Myotis davidii]
43_GTGGCC_L004_R1_paired_trimmed_paired_contig_2384	PF00096 zf-C2H2 /	IPR007087 Zinc finger, C2H2 /	RecName: Full=pH-response transcription factor pacC/RIM101 [Ustilago maydis 521]	transcription factor [Moniliophthora roreri MCA 2997]
43_GTGGCC_L004_R1_paired_trimmed_paired_contig_2386	PF00226 DnaJ / PF01556 DnaJ_C / PF00684 DnaJ_CXXCXGXG / PF07524 Bromo_TP / PF00628 PHD / PF02953 zf-Tim10_DDP /	IPR001623 Heat shock protein DnaJ, N-terminal / IPR002939 Chaperone DnaJ, C-terminal / IPR001305 Heat shock protein DnaJ, cysteine-rich domain / IPR006565 Bromodomain transcription factor / IPR019787 Zinc finger, PHD-finger / IPR004217 Mitochondrial inner membrane translocase complex, Tim8/9/10/13-zinc finger-like /	RecName: Full=DnaJ homolog subfamily A member 2; Flags: Precursor [Bos taurus]	PREDICTED: dnaJ homolog subfamily A member 2-like [Takifugu rubripes]
43_GTGGCC_L004_R1_paired_trimmed_paired_contig_23883	PF00098 zf-CCHC /	IPR001878 Zinc finger, CCHC-type /	no hit	no hit
43_GTGGCC_L004_R1_paired_trimmed_paired_contig_2389	PF00172 Zn_clus /	IPR001138 Zn(2)-C6 fungal-type DNA-binding domain /	no hit	no hit
43_GTGGCC_L004_R1_paired_trimmed_paired_contig_24064	PF07975 C1_4 /	IPR004595 TFIIH C1-like domain /	RecName: Full=TFIIH basal transcription factor complex p47 subunit; AltName: Full=Suppressor of stem-loop protein 1 homolog; Short=SSL1 homolog [Schizosaccharomyces pombe 972h-]	RNA polymerase TFIIH complex subunit Ssl1 [Marssonina brunnea f. sp. 'multigermtubi' MB_m1]
43_GTGGCC_L004_R1_paired_trimmed_paired_contig_24380	PF00098 zf-CCHC /	IPR001878 Zinc finger, CCHC-type /	no hit	no hit
43_GTGGCC_L004_R1_paired_trimmed_paired_contig_24425	PF02892 zf-BED /	IPR003656 Zinc finger, BED-type predicted /	RecName: Full=Zinc finger BED domain-containing protein RICESLEEPER 3; AltName: Full=Transposase-like protein RICESLEEPER 3 [Oryza sativa Japonica Group]	hypothetical protein CC1G_07003 [Coprinopsis cinerea okayama7#130]
43_GTGGCC_L004_R1_paired_trimmed_paired_contig_24439	PF04082 Fungal_trans / PF00172 Zn_clus /	IPR007219 Transcription factor, fungi / IPR001138 Zn(2)-C6 fungal-type DNA-binding domain /	RecName: Full=Cutinase transcription factor 1 alpha [Nectria haematococca mpVI]	Cutinase transcription factor 1 alpha [Wallemia ichthyophaga EXF-994]
43_GTGGCC_L004_R1_paired_trimmed_paired_contig_24461	PF00098 zf-CCHC /	IPR001878 Zinc finger, CCHC-type /	RecName: Full=Transposon TX1 uncharacterized 149 kDa protein; AltName: Full=ORF 2 [Xenopus laevis]	no hit
43_GTGGCC_L004_R1_paired_trimmed_paired_contig_24583	PF02892 zf-BED /	IPR003656 Zinc finger, BED-type predicted /	no hit	no hit
43_GTGGCC_L004_R1_paired_trimmed_paired_contig_24617	PF00172 Zn_clus /	IPR001138 Zn(2)-C6 fungal-type DNA-binding domain /	no hit	no hit
43_GTGGCC_L004_R1_paired_trimmed_paired_contig_24630	PF00505 HMG_box /	IPR009071 High mobility group, superfamily /	no hit	no hit
43_GTGGCC_L004_R1_paired_trimmed_paired_contig_2469	PF00505 HMG_box /	IPR009071 High mobility group, superfamily /	RecName: Full=Transcription factor ste11 [Schizosaccharomyces pombe 972h-]	HMG box family protein [Trichomonas vaginalis G3]
43_GTGGCC_L004_R1_paired_trimmed_paired_contig_2487	PF00078 RVT_1 / PF03732 Retrotrans_gag / PF00098 zf-CCHC /	IPR000477 Reverse transcriptase / IPR005162 Retrotransposon gag protein / IPR001878 Zinc finger, CCHC-type /	RecName: Full=Retrovirus-related Pol polyprotein from transposon 297; Includes: RecName: Full=Protease; Includes: RecName: Full=Reverse transcriptase; Includes: RecName: Full=Endonuclease [Drosophila melanogaster]	PREDICTED: uncharacterized protein LOC101730720, partial [Xenopus (Silurana) tropicalis]
43_GTGGCC_L004_R1_paired_trimmed_paired_contig_2491	PF06839 zf-GRF /	IPR010666 Zinc finger, GRF-type /	no hit	no hit
43_GTGGCC_L004_R1_paired_trimmed_paired_contig_24948	PF00098 zf-CCHC /	IPR001878 Zinc finger, CCHC-type /	no hit	cysteine proteinase [Punctularia strigosozonata HHB-11173 SS5]
43_GTGGCC_L004_R1_paired_trimmed_paired_contig_25002	PF00505 HMG_box /	IPR009071 High mobility group, superfamily /	RecName: Full=Mating-type M-specific polypeptide Mc; Short=mat-Mc [Schizosaccharomyces pombe]	mating-type m-specific polypeptide mc 2 [Schizosaccharomyces pombe 972h-]
43_GTGGCC_L004_R1_paired_trimmed_paired_contig_25042	PF00172 Zn_clus /	IPR001138 Zn(2)-C6 fungal-type DNA-binding domain /	no hit	fungal Zn(2)-Cys(6) binuclear cluster domain containing protein [Acanthamoeba castellanii str. Neff]
43_GTGGCC_L004_R1_paired_trimmed_paired_contig_25180	PF02892 zf-BED /	IPR003656 Zinc finger, BED-type predicted /	RecName: Full=Putative AC transposase; AltName: Full=ORFA [Zea mays]	PREDICTED: zinc finger BED domain-containing protein 6-like, partial [Xiphophorus maculatus]
43_GTGGCC_L004_R1_paired_trimmed_paired_contig_2534	PF08601 PAP1 / PF00170 bZIP_1 / PF02186 TFIIE_beta /	IPR013910 Transcription factor PAP1 / IPR011616 bZIP transcription factor, bZIP-1 / IPR003166 Transcription factor TFIIE beta subunit, DNA-binding domain /	RecName: Full=Transcription initiation factor IIE subunit beta; Short=TFIIE-beta [Schizosaccharomyces pombe 972h-]	hypothetical protein [Tuber melanosporum Mel28]
43_GTGGCC_L004_R1_paired_trimmed_paired_contig_25461	PF02892 zf-BED /	IPR003656 Zinc finger, BED-type predicted /	no hit	no hit
43_GTGGCC_L004_R1_paired_trimmed_paired_contig_25717	PF03184 DDE_1 / PF03221 HTH_Tnp_Tc5 /	IPR004875 DDE superfamily endonuclease, CENP-B-like / IPR006600 Pogo transposase / Cenp-B / PDC2, DNA-binding HTH domain /	RecName: Full=Tigger transposable element-derived protein 6 [Homo sapiens]	PREDICTED: tigger transposable element-derived protein 6-like [Stegastes partitus]
43_GTGGCC_L004_R1_paired_trimmed_paired_contig_25739	PF07716 bZIP_2 /	IPR011700 Basic leucine zipper /	RecName: Full=Regulatory protein cys-3 [Neurospora crassa OR74A]	Regulatory protein cys-3 [Metarhizium acridum CQMa 102]
43_GTGGCC_L004_R1_paired_trimmed_paired_contig_25856	PF00098 zf-CCHC /	IPR001878 Zinc finger, CCHC-type /	no hit	no hit
43_GTGGCC_L004_R1_paired_trimmed_paired_contig_2603	PF00010 HLH /	IPR011598 Helix-loop-helix DNA-binding /	RecName: Full=Transcriptional regulator CBF1 [Candida albicans SC5314]	hypothetical protein BAUCODRAFT_69437 [Baudoinia compniacensis UAMH 10762]
43_GTGGCC_L004_R1_paired_trimmed_paired_contig_2618	PF00505 HMG_box /	IPR009071 High mobility group, superfamily /	no hit	HMG box protein [Colletotrichum fioriniae PJ7]
43_GTGGCC_L004_R1_paired_trimmed_paired_contig_26211	PF00172 Zn_clus /	IPR001138 Zn(2)-C6 fungal-type DNA-binding domain /	no hit	no hit
43_GTGGCC_L004_R1_paired_trimmed_paired_contig_2632	PF02037 SAP / PF00098 zf-CCHC / PF00589 Phage_integrase /	IPR003034 DNA-binding SAP / IPR001878 Zinc finger, CCHC-type / IPR002104 Integrase, catalytic /	no hit	RNAdirected DNA polymerase subfamily protein [Acanthamoeba castellanii str. Neff]
43_GTGGCC_L004_R1_paired_trimmed_paired_contig_26476	PF02892 zf-BED / PF04937 DUF659 /	IPR003656 Zinc finger, BED-type predicted / IPR007021 Domain of unknown function DUF659 /	no hit	hypothetical protein PGTG_08465 [Puccinia graminis f. sp. tritici CRL 75-36-700-3]
43_GTGGCC_L004_R1_paired_trimmed_paired_contig_26509	PF00172 Zn_clus /	IPR001138 Zn(2)-C6 fungal-type DNA-binding domain /	no hit	no hit
43_GTGGCC_L004_R1_paired_trimmed_paired_contig_26649	PF01096 TFIIS_C / PF02150 RNA_POL_M_15KD /	IPR001222 Zinc finger, TFIIS-type / IPR001529 DNA-directed RNA polymerase, M/15kDa subunit /	RecName: Full=DNA-directed RNA polymerase III subunit RPC10; Short=RNA polymerase III subunit C10; AltName: Full=DNA-directed RNA polymerase III subunit K; AltName: Full=RNA polymerase III 12.5 kDa subunit; Short=RPC12.5; AltName: Full=RNA polymerase III subunit C11; Short=HsC11p; Short=RPC11; Short=hRPC11 [Homo sapiens]	PREDICTED: DNA-directed RNA polymerase III subunit RPC10-like isoform X1 [Apis dorsata]
43_GTGGCC_L004_R1_paired_trimmed_paired_contig_26714	PF00172 Zn_clus /	IPR001138 Zn(2)-C6 fungal-type DNA-binding domain /	no hit	no hit
43_GTGGCC_L004_R1_paired_trimmed_paired_contig_26812	PF02892 zf-BED /	IPR003656 Zinc finger, BED-type predicted /	no hit	no hit
43_GTGGCC_L004_R1_paired_trimmed_paired_contig_2699	PF00447 HSF_DNA-bind /	IPR000232 Heat shock factor (HSF)-type, DNA-binding /	RecName: Full=Transcription factor SKN7 [Candida albicans SC5314]	hypothetical protein UM05274.1 [Ustilago maydis 521]
43_GTGGCC_L004_R1_paired_trimmed_paired_contig_270	PF08241 Methyltransf_11 / PF00505 HMG_box /	IPR013216 Methyltransferase type 11 / IPR009071 High mobility group, superfamily /	RecName: Full=Mating-type M-specific polypeptide Mc; Short=mat-Mc [Schizosaccharomyces kambucha]	type 11 methyltransferase [Ktedonobacter racemifer]
43_GTGGCC_L004_R1_paired_trimmed_paired_contig_27051	PF00249 Myb_DNA-binding /	IPR001005 SANT/Myb domain /	RecName: Full=Transcription factor MYB98; AltName: Full=Myb-related protein 98; Short=AtMYB98 [Arabidopsis thaliana]	Myb-like DNA-binding domain containing protein [Trichomonas vaginalis G3]
43_GTGGCC_L004_R1_paired_trimmed_paired_contig_27101	PF00098 zf-CCHC /	IPR001878 Zinc finger, CCHC-type /	no hit	no hit
43_GTGGCC_L004_R1_paired_trimmed_paired_contig_27375	PF02892 zf-BED /	IPR003656 Zinc finger, BED-type predicted /	no hit	no hit
43_GTGGCC_L004_R1_paired_trimmed_paired_contig_27452	PF01167 Tub /	IPR000007 Tubby, C-terminal /	no hit	no hit
43_GTGGCC_L004_R1_paired_trimmed_paired_contig_27511	PF00172 Zn_clus /	IPR001138 Zn(2)-C6 fungal-type DNA-binding domain /	no hit	no hit
43_GTGGCC_L004_R1_paired_trimmed_paired_contig_27732	PF03221 HTH_Tnp_Tc5 / PF03184 DDE_1 /	IPR006600 Pogo transposase / Cenp-B / PDC2, DNA-binding HTH domain / IPR004875 DDE superfamily endonuclease, CENP-B-like /	RecName: Full=Tigger transposable element-derived protein 4 [Mus musculus]	PREDICTED: tigger transposable element-derived protein 4-like [Amphimedon queenslandica]
43_GTGGCC_L004_R1_paired_trimmed_paired_contig_2807	PF00319 SRF-TF /	IPR002100 Transcription factor, MADS-box /	RecName: Full=Serum response factor homolog A; AltName: Full=DsSRF [Dictyostelium discoideum]	SRF-TF-domain-containing protein, partial [Fomitiporia mediterranea MF3/22]
43_GTGGCC_L004_R1_paired_trimmed_paired_contig_28257	PF00505 HMG_box /	IPR009071 High mobility group, superfamily /	no hit	no hit
43_GTGGCC_L004_R1_paired_trimmed_paired_contig_28310	PF00505 HMG_box /	IPR009071 High mobility group, superfamily /	no hit	no hit
43_GTGGCC_L004_R1_paired_trimmed_paired_contig_28550	PF00505 HMG_box /	IPR009071 High mobility group, superfamily /	no hit	no hit
43_GTGGCC_L004_R1_paired_trimmed_paired_contig_28749	PF00098 zf-CCHC /	IPR001878 Zinc finger, CCHC-type /	RecName: Full=ATP-dependent RNA helicase glh-4; AltName: Full=Germline helicase 4 [Caenorhabditis elegans]	zinc knuckle transcription factor (CnjB), putative [Aspergillus clavatus NRRL 1]
43_GTGGCC_L004_R1_paired_trimmed_paired_contig_2887	PF05224 NDT80_PhoG /	IPR024061 NDT80 DNA-binding domain /	RecName: Full=Uncharacterized protein DDB_G0292186 [Dictyostelium discoideum]	NDT80/PhoG like DNA-binding family protein [Marssonina brunnea f. sp. 'multigermtubi' MB_m1]
43_GTGGCC_L004_R1_paired_trimmed_paired_contig_28890	PF00172 Zn_clus /	IPR001138 Zn(2)-C6 fungal-type DNA-binding domain /	no hit	no hit
43_GTGGCC_L004_R1_paired_trimmed_paired_contig_29214	PF03221 HTH_Tnp_Tc5 /	IPR006600 Pogo transposase / Cenp-B / PDC2, DNA-binding HTH domain /	no hit	PREDICTED: CENP-B homolog protein 2-like [Camelina sativa]
43_GTGGCC_L004_R1_paired_trimmed_paired_contig_29342	PF00098 zf-CCHC / PF03372 Exo_endo_phos /	IPR001878 Zinc finger, CCHC-type / IPR005135 Endonuclease/exonuclease/phosphatase /	no hit	no hit
43_GTGGCC_L004_R1_paired_trimmed_paired_contig_29366	PF00172 Zn_clus /	IPR001138 Zn(2)-C6 fungal-type DNA-binding domain /	no hit	hypothetical protein NEUTE1DRAFT_60106 [Neurospora tetrasperma FGSC 2508]
43_GTGGCC_L004_R1_paired_trimmed_paired_contig_295	PF00010 HLH /	IPR011598 Helix-loop-helix DNA-binding /	RecName: Full=Transcription factor CPH2; AltName: Full=Candida pseudohyphal regulator 2 [Candida albicans SC5314]	YALI0D15334p [Yarrowia lipolytica]
43_GTGGCC_L004_R1_paired_trimmed_paired_contig_29623	PF02892 zf-BED /	IPR003656 Zinc finger, BED-type predicted /	RecName: Full=Putative AC9 transposase [Zea mays]	hypothetical protein PRUPE_ppa018046mg, partial [Prunus persica]
43_GTGGCC_L004_R1_paired_trimmed_paired_contig_29659	PF00096 zf-C2H2 /	IPR007087 Zinc finger, C2H2 /	no hit	no hit
43_GTGGCC_L004_R1_paired_trimmed_paired_contig_29915	PF00098 zf-CCHC /	IPR001878 Zinc finger, CCHC-type /	RecName: Full=Replication protein A 70 kDa DNA-binding subunit C; Short=OsRPA70c; AltName: Full=Replication factor A protein 1C; AltName: Full=Replication protein A 1C [Oryza sativa Japonica Group]	predicted protein [Micromonas sp. RCC299]
43_GTGGCC_L004_R1_paired_trimmed_paired_contig_29947	PF00172 Zn_clus /	IPR001138 Zn(2)-C6 fungal-type DNA-binding domain /	no hit	no hit
43_GTGGCC_L004_R1_paired_trimmed_paired_contig_300	PF00098 zf-CCHC / PF13917 zf-CCHC_3 /	IPR001878 Zinc finger, CCHC-type /	RecName: Full=Cold shock protein 1; Short=AtCSP1; AltName: Full=Cold shock domain-containing protein 1 [Arabidopsis thaliana]	zinc knuckle transcription factor (CnjB), putative [Aspergillus clavatus NRRL 1]
43_GTGGCC_L004_R1_paired_trimmed_paired_contig_30126	PF00505 HMG_box /	IPR009071 High mobility group, superfamily /	no hit	no hit
43_GTGGCC_L004_R1_paired_trimmed_paired_contig_30241	PF00505 HMG_box /	IPR009071 High mobility group, superfamily /	no hit	no hit
43_GTGGCC_L004_R1_paired_trimmed_paired_contig_30520	PF00505 HMG_box /	IPR009071 High mobility group, superfamily /	no hit	no hit
43_GTGGCC_L004_R1_paired_trimmed_paired_contig_30582	PF02892 zf-BED / PF14372 DUF4413 / PF05699 Dimer_Tnp_hAT /	IPR003656 Zinc finger, BED-type predicted / IPR025525 Domain of unknown function DUF4413 / IPR008906 HAT dimerisation /	RecName: Full=Zinc finger BED domain-containing protein RICESLEEPER 3; AltName: Full=Transposase-like protein RICESLEEPER 3 [Oryza sativa Japonica Group]	hypothetical protein SORBIDRAFT_03g015311 [Sorghum bicolor]
43_GTGGCC_L004_R1_paired_trimmed_paired_contig_30661	PF00320 GATA /	IPR000679 Zinc finger, GATA-type /	RecName: Full=GATA zinc finger domain-containing protein 10 [Dictyostelium discoideum]	hypothetical protein MPER_15845 [Moniliophthora perniciosa FA553]
43_GTGGCC_L004_R1_paired_trimmed_paired_contig_30770	PF00046 Homeobox /	IPR001356 Homeodomain /	RecName: Full=Homeobox protein HD-10; AltName: Full=EcHD-10 [Encephalitozoon cuniculi GB-M1]	hypothetical protein NCER_100315 [Nosema ceranae BRL01]
43_GTGGCC_L004_R1_paired_trimmed_paired_contig_30894	PF00505 HMG_box /	IPR009071 High mobility group, superfamily /	no hit	no hit
43_GTGGCC_L004_R1_paired_trimmed_paired_contig_31044	PF00505 HMG_box /	IPR009071 High mobility group, superfamily /	no hit	no hit
43_GTGGCC_L004_R1_paired_trimmed_paired_contig_31101	PF00098 zf-CCHC /	IPR001878 Zinc finger, CCHC-type /	no hit	no hit
43_GTGGCC_L004_R1_paired_trimmed_paired_contig_31245	PF06839 zf-GRF /	IPR010666 Zinc finger, GRF-type /	RecName: Full=DNA topoisomerase 3-alpha; AltName: Full=DNA topoisomerase III alpha [Drosophila melanogaster]	PREDICTED: DNA topoisomerase 3-alpha-like [Hydra vulgaris]
43_GTGGCC_L004_R1_paired_trimmed_paired_contig_31255	PF00505 HMG_box /	IPR009071 High mobility group, superfamily /	RecName: Full=Mating-type protein a-1; Short=Mt a-1 [Neurospora crassa]	no hit
43_GTGGCC_L004_R1_paired_trimmed_paired_contig_31358	PF00172 Zn_clus / PF04082 Fungal_trans /	IPR001138 Zn(2)-C6 fungal-type DNA-binding domain / IPR007219 Transcription factor, fungi /	RecName: Full=Cutinase transcription factor 1 alpha [Nectria haematococca mpVI]	hypothetical protein MBM_03422 [Marssonina brunnea f. sp. 'multigermtubi' MB_m1]
43_GTGGCC_L004_R1_paired_trimmed_paired_contig_31428	PF00098 zf-CCHC /	IPR001878 Zinc finger, CCHC-type /	no hit	no hit
43_GTGGCC_L004_R1_paired_trimmed_paired_contig_31797	PF00505 HMG_box /	IPR009071 High mobility group, superfamily /	no hit	no hit
43_GTGGCC_L004_R1_paired_trimmed_paired_contig_32352	PF00172 Zn_clus /	IPR001138 Zn(2)-C6 fungal-type DNA-binding domain /	no hit	no hit
43_GTGGCC_L004_R1_paired_trimmed_paired_contig_32376	PF03221 HTH_Tnp_Tc5 /	IPR006600 Pogo transposase / Cenp-B / PDC2, DNA-binding HTH domain /	RecName: Full=Pogo transposable element with KRAB domain [Homo sapiens]	PREDICTED: pogo transposable element with KRAB domain-like [Latimeria chalumnae]
43_GTGGCC_L004_R1_paired_trimmed_paired_contig_324	PF04383 KilA-N /	IPR018004 KilA, N-terminal/APSES-type HTH, DNA-binding /	RecName: Full=Cell pattern formation-associated protein stuA [Aspergillus nidulans FGSC A4]	hypothetical protein PFL1_03612 [Pseudozyma flocculosa PF-1]
43_GTGGCC_L004_R1_paired_trimmed_paired_contig_32449	PF00098 zf-CCHC /	IPR001878 Zinc finger, CCHC-type /	no hit	no hit
43_GTGGCC_L004_R1_paired_trimmed_paired_contig_3301	PF00010 HLH /	IPR011598 Helix-loop-helix DNA-binding /	no hit	hypothetical protein UM04317.1 [Ustilago maydis 521]
43_GTGGCC_L004_R1_paired_trimmed_paired_contig_33070	PF00505 HMG_box /	IPR009071 High mobility group, superfamily /	no hit	no hit
43_GTGGCC_L004_R1_paired_trimmed_paired_contig_33225	PF00505 HMG_box /	IPR009071 High mobility group, superfamily /	RecName: Full=Mating-type M-specific polypeptide Mc; Short=mat-Mc [Schizosaccharomyces pombe]	high mobility group box, partial [Trametes versicolor FP-101664 SS1]
43_GTGGCC_L004_R1_paired_trimmed_paired_contig_3345	PF00096 zf-C2H2 / PF13465 zf-H2C2_2 /	IPR007087 Zinc finger, C2H2 /	RecName: Full=Zinc finger protein 281; AltName: Full=GC-box-binding zinc finger protein 1; AltName: Full=Transcription factor ZBP-99; AltName: Full=Zinc finger DNA-binding protein 99 [Homo sapiens]	hypothetical protein AURDEDRAFT_109727 [Auricularia delicata TFB-10046 SS5]
43_GTGGCC_L004_R1_paired_trimmed_paired_contig_33524	PF03221 HTH_Tnp_Tc5 /	IPR006600 Pogo transposase / Cenp-B / PDC2, DNA-binding HTH domain /	RecName: Full=CENP-B homolog protein 2; Short=CBHP-2 [Schizosaccharomyces pombe 972h-]	major centromere autoantigen b [Moniliophthora roreri MCA 2997]
43_GTGGCC_L004_R1_paired_trimmed_paired_contig_33550	PF00505 HMG_box /	IPR009071 High mobility group, superfamily /	no hit	no hit
43_GTGGCC_L004_R1_paired_trimmed_paired_contig_33573	PF03221 HTH_Tnp_Tc5 / PF03184 DDE_1 /	IPR006600 Pogo transposase / Cenp-B / PDC2, DNA-binding HTH domain / IPR004875 DDE superfamily endonuclease, CENP-B-like /	RecName: Full=Tigger transposable element-derived protein 6 [Homo sapiens]	PREDICTED: tigger transposable element-derived protein 6-like [Latimeria chalumnae]
43_GTGGCC_L004_R1_paired_trimmed_paired_contig_338	PF00505 HMG_box /	IPR009071 High mobility group, superfamily /	no hit	no hit
43_GTGGCC_L004_R1_paired_trimmed_paired_contig_33813	PF00098 zf-CCHC /	IPR001878 Zinc finger, CCHC-type /	no hit	no hit
43_GTGGCC_L004_R1_paired_trimmed_paired_contig_33916	PF00505 HMG_box /	IPR009071 High mobility group, superfamily /	no hit	no hit
43_GTGGCC_L004_R1_paired_trimmed_paired_contig_33917	PF00505 HMG_box /	IPR009071 High mobility group, superfamily /	RecName: Full=Transcription factor ste11 [Schizosaccharomyces pombe 972h-]	mating-type protein MAT1-2 [Neosartorya fischeri NRRL 181]
43_GTGGCC_L004_R1_paired_trimmed_paired_contig_34023	PF03221 HTH_Tnp_Tc5 / PF09607 BrkDBD / PF03184 DDE_1 /	IPR006600 Pogo transposase / Cenp-B / PDC2, DNA-binding HTH domain / IPR018586 Brinker DNA-binding domain / IPR004875 DDE superfamily endonuclease, CENP-B-like /	RecName: Full=Pogo transposable element with KRAB domain [Homo sapiens]	PREDICTED: pogo transposable element with KRAB domain-like [Xenopus (Silurana) tropicalis]
43_GTGGCC_L004_R1_paired_trimmed_paired_contig_34080	PF01096 TFIIS_C /	IPR001222 Zinc finger, TFIIS-type /	RecName: Full=DNA-directed RNA polymerase I subunit RPA12; AltName: Full=A12; AltName: Full=A12.2; AltName: Full=DNA-directed RNA polymerase I 13.7 kDa polypeptide [Saccharomyces cerevisiae S288c]	DNA-directed RNA polymerase I 13.7 kDa polypeptide [Candida tropicalis MYA-3404]
43_GTGGCC_L004_R1_paired_trimmed_paired_contig_34121	PF00505 HMG_box /	IPR009071 High mobility group, superfamily /	no hit	no hit
43_GTGGCC_L004_R1_paired_trimmed_paired_contig_3415	PF05224 NDT80_PhoG /	IPR024061 NDT80 DNA-binding domain /	RecName: Full=Transcription factor vib-1; AltName: Full=Vegetative incompatibility blocked protein 1 [Neurospora crassa OR74A]	NDT80/PhoG like DNA-binding family protein [Marssonina brunnea f. sp. 'multigermtubi' MB_m1]
43_GTGGCC_L004_R1_paired_trimmed_paired_contig_342	PF02200 STE / PF13465 zf-H2C2_2 /	IPR003120 Transcription factor, STE-like /	RecName: Full=Transcription factor steA [Aspergillus nidulans FGSC A4]	sexual development transcription factor SteA [Talaromyces marneffei ATCC 18224]
43_GTGGCC_L004_R1_paired_trimmed_paired_contig_34261	PF03732 Retrotrans_gag / PF00098 zf-CCHC / PF09668 Asp_protease / PF00665 rve /	IPR005162 Retrotransposon gag protein / IPR001878 Zinc finger, CCHC-type / IPR019103 Peptidase aspartic, eukaryotic predicted / IPR001584 Integrase, catalytic core /	RecName: Full=Retrovirus-related Pol polyprotein from transposon 17.6; Includes: RecName: Full=Protease; Includes: RecName: Full=Reverse transcriptase; Includes: RecName: Full=Endonuclease [Drosophila melanogaster]	hypothetical protein BC1G_12337 [Botrytis cinerea B05.10]
43_GTGGCC_L004_R1_paired_trimmed_paired_contig_3453	PF00505 HMG_box /	IPR009071 High mobility group, superfamily /	no hit	no hit
43_GTGGCC_L004_R1_paired_trimmed_paired_contig_3456	PF00096 zf-C2H2 /	IPR007087 Zinc finger, C2H2 /	RecName: Full=Transcriptional regulator CRZ1 [Saccharomyces cerevisiae S288c]	hypothetical protein PFL1_03117 [Pseudozyma flocculosa PF-1]
43_GTGGCC_L004_R1_paired_trimmed_paired_contig_34702	PF03732 Retrotrans_gag / PF08238 Sel1 / PF00098 zf-CCHC /	IPR005162 Retrotransposon gag protein / IPR006597 Sel1-like / IPR001878 Zinc finger, CCHC-type /	RecName: Full=Protein sel-1 homolog 1; AltName: Full=Suppressor of lin-12-like protein 1; Short=Sel-1L; Flags: Precursor [Rattus norvegicus]	MULTISPECIES: hypothetical protein [Coprobacillus]
43_GTGGCC_L004_R1_paired_trimmed_paired_contig_3477	PF03221 HTH_Tnp_Tc5 / PF04218 CENP-B_N / PF03184 DDE_1 /	IPR006600 Pogo transposase / Cenp-B / PDC2, DNA-binding HTH domain / IPR006695 Centromere protein Cenp-B, DNA-binding domain 1 / IPR004875 DDE superfamily endonuclease, CENP-B-like /	RecName: Full=Tigger transposable element-derived protein 4 [Mus musculus]	PREDICTED: tigger transposable element-derived protein 6-like [Stegastes partitus]
43_GTGGCC_L004_R1_paired_trimmed_paired_contig_3478	PF03221 HTH_Tnp_Tc5 / PF04218 CENP-B_N / PF03184 DDE_1 /	IPR006600 Pogo transposase / Cenp-B / PDC2, DNA-binding HTH domain / IPR006695 Centromere protein Cenp-B, DNA-binding domain 1 / IPR004875 DDE superfamily endonuclease, CENP-B-like /	RecName: Full=Tigger transposable element-derived protein 4 [Mus musculus]	PREDICTED: tigger transposable element-derived protein 6-like [Stegastes partitus]
43_GTGGCC_L004_R1_paired_trimmed_paired_contig_34817	PF00505 HMG_box /	IPR009071 High mobility group, superfamily /	no hit	no hit
43_GTGGCC_L004_R1_paired_trimmed_paired_contig_34912	PF00098 zf-CCHC / PF03732 Retrotrans_gag /	IPR001878 Zinc finger, CCHC-type / IPR005162 Retrotransposon gag protein /	no hit	no hit
43_GTGGCC_L004_R1_paired_trimmed_paired_contig_35055	PF00505 HMG_box /	IPR009071 High mobility group, superfamily /	no hit	no hit
43_GTGGCC_L004_R1_paired_trimmed_paired_contig_3519	PF04082 Fungal_trans /	IPR007219 Transcription factor, fungi /	RecName: Full=Acetamidase regulatory protein [Aspergillus oryzae RIB40]	hypothetical protein BAUCODRAFT_124682 [Baudoinia compniacensis UAMH 10762]
43_GTGGCC_L004_R1_paired_trimmed_paired_contig_35257	PF00172 Zn_clus /	IPR001138 Zn(2)-C6 fungal-type DNA-binding domain /	no hit	no hit
43_GTGGCC_L004_R1_paired_trimmed_paired_contig_35338	PF04082 Fungal_trans /	IPR007219 Transcription factor, fungi /	RecName: Full=Uncharacterized transcriptional regulatory protein C417.09c [Schizosaccharomyces pombe 972h-]	C6 transcription factor [Magnaporthe oryzae 70-15]
43_GTGGCC_L004_R1_paired_trimmed_paired_contig_35391	PF00505 HMG_box /	IPR009071 High mobility group, superfamily /	no hit	PREDICTED: protein ycf2-like isoform X1 [Mus musculus]
43_GTGGCC_L004_R1_paired_trimmed_paired_contig_35862	PF00172 Zn_clus /	IPR001138 Zn(2)-C6 fungal-type DNA-binding domain /	RecName: Full=Maltose fermentation regulatory protein MAL13 [Saccharomyces cerevisiae S288c]	Piso0_001299 [Millerozyma farinosa CBS 7064]
43_GTGGCC_L004_R1_paired_trimmed_paired_contig_36212	PF00505 HMG_box /	IPR009071 High mobility group, superfamily /	RecName: Full=Sporulation minus regulator 2 [Podospora anserina]	hypothetical protein, variant [Pneumocystis murina B123]
43_GTGGCC_L004_R1_paired_trimmed_paired_contig_364	PF00320 GATA / PF08550 DUF1752 /	IPR000679 Zinc finger, GATA-type / IPR013860 Protein of unknown function DUF1752, fungi /	RecName: Full=Transcription factor elt-1 [Caenorhabditis elegans]	hypothetical protein STEHIDRAFT_123062 [Stereum hirsutum FP-91666 SS1]
43_GTGGCC_L004_R1_paired_trimmed_paired_contig_3656	PF04054 Not1 / PF12842 DUF3819 /	IPR007196 CCR4-Not complex component, Not1, C-terminal / IPR024557 CCR4-Not complex, Not1 subunit, domain of unknown function DUF3819 /	RecName: Full=CCR4-NOT transcription complex subunit 1; AltName: Full=CCR4-associated factor 1; AltName: Full=Negative regulator of transcription subunit 1 homolog; Short=NOT1H; Short=hNOT1 [Homo sapiens]	hypothetical protein BATDEDRAFT_35788 [Batrachochytrium dendrobatidis JAM81]
43_GTGGCC_L004_R1_paired_trimmed_paired_contig_36805	PF04937 DUF659 / PF02892 zf-BED /	IPR007021 Domain of unknown function DUF659 / IPR003656 Zinc finger, BED-type predicted /	no hit	PREDICTED: uncharacterized protein LOC103277764 [Anolis carolinensis]
43_GTGGCC_L004_R1_paired_trimmed_paired_contig_36810	PF00505 HMG_box /	IPR009071 High mobility group, superfamily /	no hit	no hit
43_GTGGCC_L004_R1_paired_trimmed_paired_contig_3724	PF07716 bZIP_2 /	IPR011700 Basic leucine zipper /	RecName: Full=Transcriptional activator hacA [Aspergillus nidulans FGSC A4]	expressed protein [Batrachochytrium dendrobatidis JAM81]
43_GTGGCC_L004_R1_paired_trimmed_paired_contig_3741	PF02892 zf-BED / PF05699 Dimer_Tnp_hAT / PF14372 DUF4413 /	IPR003656 Zinc finger, BED-type predicted / IPR008906 HAT dimerisation / IPR025525 Domain of unknown function DUF4413 /	RecName: Full=Putative AC transposase; AltName: Full=ORFA [Zea mays]	hypothetical protein AMTR_s00024p00250640 [Amborella trichopoda]
43_GTGGCC_L004_R1_paired_trimmed_paired_contig_3764	PF07287 DUF1446 / PF00249 Myb_DNA-binding / PF13921 Myb_DNA-bind_6 /	IPR010839 Protein of unknown function DUF1446 / IPR001005 SANT/Myb domain /	RecName: Full=Myb-like protein L [Dictyostelium discoideum]	terpene utilization protein AtuA [Alcanivorax borkumensis]
43_GTGGCC_L004_R1_paired_trimmed_paired_contig_37817	PF02892 zf-BED /	IPR003656 Zinc finger, BED-type predicted /	no hit	no hit
43_GTGGCC_L004_R1_paired_trimmed_paired_contig_37860	PF00172 Zn_clus /	IPR001138 Zn(2)-C6 fungal-type DNA-binding domain /	no hit	no hit
43_GTGGCC_L004_R1_paired_trimmed_paired_contig_38306	PF00098 zf-CCHC /	IPR001878 Zinc finger, CCHC-type /	no hit	no hit
43_GTGGCC_L004_R1_paired_trimmed_paired_contig_38371	PF00505 HMG_box /	IPR009071 High mobility group, superfamily /	no hit	no hit
43_GTGGCC_L004_R1_paired_trimmed_paired_contig_38429	PF00505 HMG_box /	IPR009071 High mobility group, superfamily /	RecName: Full=Mating-type M-specific polypeptide Mc; Short=mat-Mc [Schizosaccharomyces pombe]	hypothetical protein COCCADRAFT_38231 [Bipolaris zeicola 26-R-13]
43_GTGGCC_L004_R1_paired_trimmed_paired_contig_38478	PF02892 zf-BED /	IPR003656 Zinc finger, BED-type predicted /	no hit	no hit
43_GTGGCC_L004_R1_paired_trimmed_paired_contig_3852	PF00505 HMG_box /	IPR009071 High mobility group, superfamily /	RecName: Full=Non-histone protein 10; AltName: Full=High mobility group protein 2 [Saccharomyces cerevisiae S288c]	hypothetical protein TRIADDRAFT_7110 [Trichoplax adhaerens]
43_GTGGCC_L004_R1_paired_trimmed_paired_contig_38598	PF05699 Dimer_Tnp_hAT / PF14372 DUF4413 / PF02892 zf-BED /	IPR008906 HAT dimerisation / IPR025525 Domain of unknown function DUF4413 / IPR003656 Zinc finger, BED-type predicted /	RecName: Full=Zinc finger BED domain-containing protein RICESLEEPER 3; AltName: Full=Transposase-like protein RICESLEEPER 3 [Oryza sativa Japonica Group]	hypothetical protein PRUPE_ppa026473mg [Prunus persica]
43_GTGGCC_L004_R1_paired_trimmed_paired_contig_387	PF00505 HMG_box /	IPR009071 High mobility group, superfamily /	RecName: Full=Non-histone chromosomal protein 6 [Aspergillus nidulans FGSC A4]	HMG-box [Punctularia strigosozonata HHB-11173 SS5]
43_GTGGCC_L004_R1_paired_trimmed_paired_contig_3878	PF05224 NDT80_PhoG /	IPR024061 NDT80 DNA-binding domain /	RecName: Full=Transcription factor vib-1; AltName: Full=Vegetative incompatibility blocked protein 1 [Neurospora crassa OR74A]	hypothetical protein THITE_2055949, partial [Thielavia terrestris NRRL 8126]
43_GTGGCC_L004_R1_paired_trimmed_paired_contig_38869	PF00505 HMG_box / PF00172 Zn_clus /	IPR009071 High mobility group, superfamily / IPR001138 Zn(2)-C6 fungal-type DNA-binding domain /	no hit	no hit
43_GTGGCC_L004_R1_paired_trimmed_paired_contig_39215	PF00172 Zn_clus /	IPR001138 Zn(2)-C6 fungal-type DNA-binding domain /	no hit	hypothetical protein SCHCODRAFT_269951 [Schizophyllum commune H4-8]
43_GTGGCC_L004_R1_paired_trimmed_paired_contig_39296	PF00505 HMG_box /	IPR009071 High mobility group, superfamily /	no hit	no hit
43_GTGGCC_L004_R1_paired_trimmed_paired_contig_39365	PF02892 zf-BED / PF04937 DUF659 /	IPR003656 Zinc finger, BED-type predicted / IPR007021 Domain of unknown function DUF659 /	no hit	PREDICTED: uncharacterized protein LOC102794807 [Neolamprologus brichardi]
43_GTGGCC_L004_R1_paired_trimmed_paired_contig_3943	PF07019 Rab5ip / PF00172 Zn_clus /	IPR001138 Zn(2)-C6 fungal-type DNA-binding domain /	RecName: Full=Regulator of drug sensitivity 2 [Saccharomyces cerevisiae S288c]	hypothetical protein GLOTRDRAFT_118212 [Gloeophyllum trabeum ATCC 11539]
43_GTGGCC_L004_R1_paired_trimmed_paired_contig_39552	PF00505 HMG_box /	IPR009071 High mobility group, superfamily /	no hit	no hit
43_GTGGCC_L004_R1_paired_trimmed_paired_contig_40142	PF00505 HMG_box /	IPR009071 High mobility group, superfamily /	RecName: Full=Mating-type protein a-1; Short=Mt a-1 [Neurospora crassa]	mating type protein MAT1-2-1 [Talaromyces stipitatus ATCC 10500]
43_GTGGCC_L004_R1_paired_trimmed_paired_contig_40224	PF00098 zf-CCHC /	IPR001878 Zinc finger, CCHC-type /	no hit	no hit
43_GTGGCC_L004_R1_paired_trimmed_paired_contig_40393	PF00505 HMG_box /	IPR009071 High mobility group, superfamily /	no hit	no hit
43_GTGGCC_L004_R1_paired_trimmed_paired_contig_4041	PF00857 Isochorismatase / PF03221 HTH_Tnp_Tc5 /	IPR000868 Isochorismatase-like / IPR006600 Pogo transposase / Cenp-B / PDC2, DNA-binding HTH domain /	RecName: Full=Major centromere autoantigen B; AltName: Full=Centromere protein B; Short=CENP-B [Homo sapiens]	hydrolase [Ktedonobacter racemifer]
43_GTGGCC_L004_R1_paired_trimmed_paired_contig_40455	PF00098 zf-CCHC / PF09668 Asp_protease /	IPR001878 Zinc finger, CCHC-type / IPR019103 Peptidase aspartic, eukaryotic predicted /	no hit	no hit
43_GTGGCC_L004_R1_paired_trimmed_paired_contig_40562	PF02892 zf-BED /	IPR003656 Zinc finger, BED-type predicted /	no hit	no hit
43_GTGGCC_L004_R1_paired_trimmed_paired_contig_40569	PF00505 HMG_box /	IPR009071 High mobility group, superfamily /	no hit	no hit
43_GTGGCC_L004_R1_paired_trimmed_paired_contig_40611	PF00172 Zn_clus /	IPR001138 Zn(2)-C6 fungal-type DNA-binding domain /	RecName: Full=Transcription factor PDR3; AltName: Full=Pleiotropic drug resistance protein 3 [Saccharomyces cerevisiae S288c]	predicted protein [Aspergillus terreus NIH2624]
43_GTGGCC_L004_R1_paired_trimmed_paired_contig_4067	PF04082 Fungal_trans /	IPR007219 Transcription factor, fungi /	RecName: Full=Cutinase transcription factor 1 alpha [Nectria haematococca mpVI]	hypothetical protein WALSEDRAFT_58322 [Wallemia sebi CBS 633.66]
43_GTGGCC_L004_R1_paired_trimmed_paired_contig_40786	PF00172 Zn_clus /	IPR001138 Zn(2)-C6 fungal-type DNA-binding domain /	RecName: Full=Transcription factor PDR3; AltName: Full=Pleiotropic drug resistance protein 3 [Saccharomyces cerevisiae S288c]	hypothetical protein TDEL_0H03950 [Torulaspora delbrueckii]
43_GTGGCC_L004_R1_paired_trimmed_paired_contig_41112	PF00505 HMG_box /	IPR009071 High mobility group, superfamily /	RecName: Full=Transcription factor ste11 [Schizosaccharomyces pombe 972h-]	hypothetical protein BAUCODRAFT_126300 [Baudoinia compniacensis UAMH 10762]
43_GTGGCC_L004_R1_paired_trimmed_paired_contig_41486	PF03221 HTH_Tnp_Tc5 /	IPR006600 Pogo transposase / Cenp-B / PDC2, DNA-binding HTH domain /	no hit	no hit
43_GTGGCC_L004_R1_paired_trimmed_paired_contig_41863	PF02892 zf-BED /	IPR003656 Zinc finger, BED-type predicted /	RecName: Full=Zinc finger BED domain-containing protein RICESLEEPER 3; AltName: Full=Transposase-like protein RICESLEEPER 3 [Oryza sativa Japonica Group]	PREDICTED: zinc finger BED domain-containing protein RICESLEEPER 2-like [Phoenix dactylifera]
43_GTGGCC_L004_R1_paired_trimmed_paired_contig_41915	PF00505 HMG_box /	IPR009071 High mobility group, superfamily /	no hit	no hit
43_GTGGCC_L004_R1_paired_trimmed_paired_contig_4197	PF12796 Ank_2 / PF01529 zf-DHHC /	IPR020683 Ankyrin repeat-containing domain / IPR001594 Zinc finger, DHHC-type, palmitoyltransferase /	RecName: Full=Palmitoyltransferase AKR1; AltName: Full=Ankyrin repeat-containing protein AKR1, partial [Mortierella alpina]	palmitoyltransferase AKR1 [Coprinopsis cinerea okayama7#130]
43_GTGGCC_L004_R1_paired_trimmed_paired_contig_4205	PF00098 zf-CCHC / PF00589 Phage_integrase / PF02037 SAP / PF00078 RVT_1 /	IPR001878 Zinc finger, CCHC-type / IPR002104 Integrase, catalytic / IPR003034 DNA-binding SAP / IPR000477 Reverse transcriptase /	RecName: Full=Retrovirus-related Pol polyprotein from transposon opus; Includes: RecName: Full=Protease; Includes: RecName: Full=Reverse transcriptase; Includes: RecName: Full=Endonuclease [Drosophila melanogaster]	RNAdirected DNA polymerase subfamily protein [Acanthamoeba castellanii str. Neff]
43_GTGGCC_L004_R1_paired_trimmed_paired_contig_4215	PF00098 zf-CCHC /	IPR001878 Zinc finger, CCHC-type /	RecName: Full=DNA-binding protein HEXBP; AltName: Full=Hexamer-binding protein [Leishmania major]	zinc knuckle transcription factor (CnjB), putative [Talaromyces marneffei ATCC 18224]
43_GTGGCC_L004_R1_paired_trimmed_paired_contig_42171	PF00505 HMG_box /	IPR009071 High mobility group, superfamily /	RecName: Full=Mating-type protein MAT-2 [Bipolaris maydis]	hypothetical protein, variant [Pneumocystis murina B123]
43_GTGGCC_L004_R1_paired_trimmed_paired_contig_4228	PF00069 Pkinase / PF00098 zf-CCHC / PF03732 Retrotrans_gag /	IPR000719 Protein kinase, catalytic domain / IPR001878 Zinc finger, CCHC-type / IPR005162 Retrotransposon gag protein /	RecName: Full=Probable serine/threonine-protein kinase DDB_G0275165 [Dictyostelium discoideum]	PREDICTED: probable leucine-rich repeat receptor-like serine/threonine-protein kinase At5g15730 [Musa acuminata subsp. malaccensis]
43_GTGGCC_L004_R1_paired_trimmed_paired_contig_42426	PF00172 Zn_clus /	IPR001138 Zn(2)-C6 fungal-type DNA-binding domain /	RecName: Full=Maltose fermentation regulatory protein YPR196W [Saccharomyces cerevisiae S288c]	fungal Zn(2)-Cys(6) binuclear cluster domain containing protein [Acanthamoeba castellanii str. Neff]
43_GTGGCC_L004_R1_paired_trimmed_paired_contig_42683	PF04218 CENP-B_N / PF03221 HTH_Tnp_Tc5 /	IPR006695 Centromere protein Cenp-B, DNA-binding domain 1 / IPR006600 Pogo transposase / Cenp-B / PDC2, DNA-binding HTH domain /	no hit	no hit
43_GTGGCC_L004_R1_paired_trimmed_paired_contig_4293	PF01529 zf-DHHC /	IPR001594 Zinc finger, DHHC-type, palmitoyltransferase /	RecName: Full=Palmitoyltransferase swf1 [Schizosaccharomyces pombe 972h-]	DHHC-type zinc finger family protein isoform 1 [Theobroma cacao]
43_GTGGCC_L004_R1_paired_trimmed_paired_contig_4295	PF00505 HMG_box /	IPR009071 High mobility group, superfamily /	RecName: Full=Mating-type M-specific polypeptide Mc; Short=mat-Mc [Schizosaccharomyces pombe]	high mobility group box, partial [Trametes versicolor FP-101664 SS1]
43_GTGGCC_L004_R1_paired_trimmed_paired_contig_42963	PF03184 DDE_1 / PF03221 HTH_Tnp_Tc5 / PF04218 CENP-B_N /	IPR004875 DDE superfamily endonuclease, CENP-B-like / IPR006600 Pogo transposase / Cenp-B / PDC2, DNA-binding HTH domain / IPR006695 Centromere protein Cenp-B, DNA-binding domain 1 /	RecName: Full=Tigger transposable element-derived protein 6 [Homo sapiens]	DDE-domain-containing protein [Coniophora puteana RWD-64-598 SS2]
43_GTGGCC_L004_R1_paired_trimmed_paired_contig_43328	PF00505 HMG_box /	IPR009071 High mobility group, superfamily /	no hit	no hit
43_GTGGCC_L004_R1_paired_trimmed_paired_contig_43405	PF13966 zf-RVT / PF00078 RVT_1 / PF00098 zf-CCHC /	IPR000477 Reverse transcriptase / IPR001878 Zinc finger, CCHC-type /	RecName: Full=Transposon TX1 uncharacterized 149 kDa protein; AltName: Full=ORF 2 [Xenopus laevis]	hypothetical protein UM06265.1 [Ustilago maydis 521]
43_GTGGCC_L004_R1_paired_trimmed_paired_contig_43564	PF00505 HMG_box /	IPR009071 High mobility group, superfamily /	RecName: Full=Mating-type M-specific polypeptide Mc; Short=mat-Mc [Schizosaccharomyces pombe]	mating-type m-specific polypeptide mc 2 [Schizosaccharomyces pombe 972h-]
43_GTGGCC_L004_R1_paired_trimmed_paired_contig_4366	PF00010 HLH /	IPR011598 Helix-loop-helix DNA-binding /	RecName: Full=Protein max; Short=xMAX; AltName: Full=Myc-associated factor X [Xenopus laevis]	hypothetical protein CIMG_05222 [Coccidioides immitis RS]
43_GTGGCC_L004_R1_paired_trimmed_paired_contig_43872	PF00098 zf-CCHC /	IPR001878 Zinc finger, CCHC-type /	no hit	no hit
43_GTGGCC_L004_R1_paired_trimmed_paired_contig_44013	PF00505 HMG_box /	IPR009071 High mobility group, superfamily /	no hit	no hit
43_GTGGCC_L004_R1_paired_trimmed_paired_contig_44089	PF02892 zf-BED /	IPR003656 Zinc finger, BED-type predicted /	RecName: Full=Putative AC9 transposase [Zea mays]	PREDICTED: zinc finger BED domain-containing protein RICESLEEPER 2-like isoform X1 [Nelumbo nucifera]
43_GTGGCC_L004_R1_paired_trimmed_paired_contig_44171	PF00505 HMG_box /	IPR009071 High mobility group, superfamily /	no hit	hypothetical protein WALSEDRAFT_27184 [Wallemia sebi CBS 633.66]
43_GTGGCC_L004_R1_paired_trimmed_paired_contig_4456	PF03184 DDE_1 / PF04218 CENP-B_N / PF03221 HTH_Tnp_Tc5 /	IPR004875 DDE superfamily endonuclease, CENP-B-like / IPR006695 Centromere protein Cenp-B, DNA-binding domain 1 / IPR006600 Pogo transposase / Cenp-B / PDC2, DNA-binding HTH domain /	RecName: Full=Pogo transposable element with KRAB domain [Homo sapiens]	PREDICTED: pogo transposable element with KRAB domain-like [Xenopus (Silurana) tropicalis]
43_GTGGCC_L004_R1_paired_trimmed_paired_contig_45022	PF07716 bZIP_2 /	IPR011700 Basic leucine zipper /	no hit	no hit
43_GTGGCC_L004_R1_paired_trimmed_paired_contig_4515	PF12796 Ank_2 / PF00023 Ank / PF04383 KilA-N /	IPR020683 Ankyrin repeat-containing domain / IPR002110 Ankyrin repeat / IPR018004 KilA, N-terminal/APSES-type HTH, DNA-binding /	RecName: Full=Cell division cycle-related protein res1/sct1; AltName: Full=p72sct1 [Schizosaccharomyces pombe 972h-]	apses-domain-containing protein [Trametes versicolor FP-101664 SS1]
43_GTGGCC_L004_R1_paired_trimmed_paired_contig_45277	PF00505 HMG_box /	IPR009071 High mobility group, superfamily /	no hit	no hit
43_GTGGCC_L004_R1_paired_trimmed_paired_contig_45301	PF00249 Myb_DNA-binding /	IPR001005 SANT/Myb domain /	no hit	no hit
43_GTGGCC_L004_R1_paired_trimmed_paired_contig_45312	PF00098 zf-CCHC / PF03732 Retrotrans_gag /	IPR001878 Zinc finger, CCHC-type / IPR005162 Retrotransposon gag protein /	no hit	no hit
43_GTGGCC_L004_R1_paired_trimmed_paired_contig_4557	PF00447 HSF_DNA-bind / PF00072 Response_reg / PF06862 DUF1253 /	IPR000232 Heat shock factor (HSF)-type, DNA-binding / IPR001789 Signal transduction response regulator, receiver domain / IPR010678 Digestive organ expansion factor, predicted /	RecName: Full=U3 small nucleolar RNA-associated protein 25; Short=U3 snoRNA-associated protein 25; AltName: Full=U three protein 25 [Ajellomyces dermatitidis ER-3]	hypothetical protein BATDEDRAFT_1232, partial [Batrachochytrium dendrobatidis JAM81]
43_GTGGCC_L004_R1_paired_trimmed_paired_contig_457	PF06229 FRG1 / PF04516 CP2 / PF07491 PPI_Ypi1 /	IPR010414 FRG1-like / IPR007604 CP2 transcription factor / IPR011107 Protein phosphatase inhibitor /	RecName: Full=Grainyhead-like protein 2 homolog; AltName: Full=Transcription factor CP2-like 3 [Xenopus (Silurana) tropicalis]	hypothetical protein FOMMEDRAFT_147388 [Fomitiporia mediterranea MF3/22]
43_GTGGCC_L004_R1_paired_trimmed_paired_contig_46173	PF02892 zf-BED /	IPR003656 Zinc finger, BED-type predicted /	no hit	no hit
43_GTGGCC_L004_R1_paired_trimmed_paired_contig_46237	PF00320 GATA /	IPR000679 Zinc finger, GATA-type /	RecName: Full=Transcription factor GATA-4; AltName: Full=GATA-binding factor 4 [Canis lupus familiaris]	PREDICTED: transcription factor GATA-4, partial [Cariama cristata]
43_GTGGCC_L004_R1_paired_trimmed_paired_contig_46238	PF07716 bZIP_2 /	IPR011700 Basic leucine zipper /	no hit	no hit
43_GTGGCC_L004_R1_paired_trimmed_paired_contig_4629	PF00069 Pkinase / PF00505 HMG_box /	IPR000719 Protein kinase, catalytic domain / IPR009071 High mobility group, superfamily /	RecName: Full=Serine/threonine-protein kinase ppk6 [Schizosaccharomyces pombe 972h-]	hypothetical protein PFICI_08149 [Pestalotiopsis fici W106-1]
43_GTGGCC_L004_R1_paired_trimmed_paired_contig_46342	PF00505 HMG_box /	IPR009071 High mobility group, superfamily /	no hit	no hit
43_GTGGCC_L004_R1_paired_trimmed_paired_contig_464	PF14324 PINIT / PF02891 zf-MIZ /	IPR023321 PINIT domain / IPR004181 Zinc finger, MIZ-type /	RecName: Full=E3 SUMO-protein ligase pli1 [Schizosaccharomyces pombe 972h-]	hypothetical protein, variant [Pneumocystis murina B123]
43_GTGGCC_L004_R1_paired_trimmed_paired_contig_46503	PF00249 Myb_DNA-binding /	IPR001005 SANT/Myb domain /	no hit	no hit
43_GTGGCC_L004_R1_paired_trimmed_paired_contig_46715	PF00170 bZIP_1 /	IPR011616 bZIP transcription factor, bZIP-1 /	no hit	no hit
43_GTGGCC_L004_R1_paired_trimmed_paired_contig_46825	PF00505 HMG_box /	IPR009071 High mobility group, superfamily /	no hit	no hit
43_GTGGCC_L004_R1_paired_trimmed_paired_contig_46976	PF03221 HTH_Tnp_Tc5 / PF03184 DDE_1 /	IPR006600 Pogo transposase / Cenp-B / PDC2, DNA-binding HTH domain / IPR004875 DDE superfamily endonuclease, CENP-B-like /	no hit	PREDICTED: hypothetical protein LOC100637359, partial [Amphimedon queenslandica]
43_GTGGCC_L004_R1_paired_trimmed_paired_contig_4698	PF00319 SRF-TF /	IPR002100 Transcription factor, MADS-box /	RecName: Full=Myocyte-specific enhancer factor 2A [Mus musculus]	PREDICTED: myocyte-specific enhancer factor 2C-like [Gavia stellata]
43_GTGGCC_L004_R1_paired_trimmed_paired_contig_47354	PF00505 HMG_box /	IPR009071 High mobility group, superfamily /	RecName: Full=Mating-type M-specific polypeptide Mc; Short=mat-Mc [Schizosaccharomyces pombe]	hypothetical protein PFICI_11445 [Pestalotiopsis fici W106-1]
43_GTGGCC_L004_R1_paired_trimmed_paired_contig_4794	PF00505 HMG_box /	IPR009071 High mobility group, superfamily /	no hit	no hit
43_GTGGCC_L004_R1_paired_trimmed_paired_contig_48057	PF02892 zf-BED /	IPR003656 Zinc finger, BED-type predicted /	RecName: Full=Zinc finger BED domain-containing protein 1; AltName: Full=Putative Ac-like transposable element; AltName: Full=dREF homolog [Homo sapiens]	PREDICTED: zinc finger BED domain-containing protein 1-like [Amphimedon queenslandica]
43_GTGGCC_L004_R1_paired_trimmed_paired_contig_48119	PF00172 Zn_clus /	IPR001138 Zn(2)-C6 fungal-type DNA-binding domain /	no hit	no hit
43_GTGGCC_L004_R1_paired_trimmed_paired_contig_48248	PF00098 zf-CCHC /	IPR001878 Zinc finger, CCHC-type /	no hit	no hit
43_GTGGCC_L004_R1_paired_trimmed_paired_contig_48253	PF02892 zf-BED /	IPR003656 Zinc finger, BED-type predicted /	no hit	PREDICTED: uncharacterized protein LOC103309162 [Acyrthosiphon pisum]
43_GTGGCC_L004_R1_paired_trimmed_paired_contig_48263	PF03221 HTH_Tnp_Tc5 /	IPR006600 Pogo transposase / Cenp-B / PDC2, DNA-binding HTH domain /	RecName: Full=Pogo transposable element with KRAB domain [Homo sapiens]	PREDICTED: pogo transposable element with KRAB domain-like [Strongylocentrotus purpuratus]
43_GTGGCC_L004_R1_paired_trimmed_paired_contig_48372	PF00170 bZIP_1 /	IPR011616 bZIP transcription factor, bZIP-1 /	no hit	no hit
43_GTGGCC_L004_R1_paired_trimmed_paired_contig_48405	PF02892 zf-BED /	IPR003656 Zinc finger, BED-type predicted /	no hit	hypothetical protein CC1G_14386 [Coprinopsis cinerea okayama7#130]
43_GTGGCC_L004_R1_paired_trimmed_paired_contig_48693	PF00505 HMG_box /	IPR009071 High mobility group, superfamily /	no hit	no hit
43_GTGGCC_L004_R1_paired_trimmed_paired_contig_49120	PF03732 Retrotrans_gag / PF00098 zf-CCHC /	IPR005162 Retrotransposon gag protein / IPR001878 Zinc finger, CCHC-type /	no hit	no hit
43_GTGGCC_L004_R1_paired_trimmed_paired_contig_49151	PF00320 GATA /	IPR000679 Zinc finger, GATA-type /	RecName: Full=Erythroid transcription factor; AltName: Full=Eryf1; AltName: Full=GATA-binding factor 1; Short=GATA-1; AltName: Full=NF-E1 DNA-binding protein; Short=NF-E1a [Gallus gallus]	no hit
43_GTGGCC_L004_R1_paired_trimmed_paired_contig_4924	PF00096 zf-C2H2 /	IPR007087 Zinc finger, C2H2 /	RecName: Full=Transcriptional regulator NRG1; AltName: Full=Zinc finger protein MSS1 [Saccharomyces cerevisiae S288c]	AGR031Wp [Ashbya gossypii ATCC 10895]
43_GTGGCC_L004_R1_paired_trimmed_paired_contig_49295	PF00505 HMG_box /	IPR009071 High mobility group, superfamily /	RecName: Full=Transcription factor SOX-17 [Homo sapiens]	hypothetical protein MYCFIDRAFT_86029 [Pseudocercospora fijiensis CIRAD86]
43_GTGGCC_L004_R1_paired_trimmed_paired_contig_49437	PF00098 zf-CCHC /	IPR001878 Zinc finger, CCHC-type /	no hit	no hit
43_GTGGCC_L004_R1_paired_trimmed_paired_contig_49702	PF00505 HMG_box /	IPR009071 High mobility group, superfamily /	RecName: Full=Non-histone chromosomal protein 6 [Schizosaccharomyces pombe 972h-]	Non-histone chromosomal protein 6 [Spathaspora passalidarum NRRL Y-27907]
43_GTGGCC_L004_R1_paired_trimmed_paired_contig_4977	PF00505 HMG_box /	IPR009071 High mobility group, superfamily /	RecName: Full=Transcription factor Sox-17-alpha-B; Short=xSox17alpha2 [Xenopus laevis]	hypothetical protein SERLADRAFT_340794 [Serpula lacrymans var. lacrymans S7.9]
43_GTGGCC_L004_R1_paired_trimmed_paired_contig_4980	PF01167 Tub /	IPR000007 Tubby, C-terminal /	RecName: Full=Tubby-related protein 3; AltName: Full=Tubby-like protein 3 [Mus musculus]	hypothetical protein HELRODRAFT_71833, partial [Helobdella robusta]
43_GTGGCC_L004_R1_paired_trimmed_paired_contig_4984	PF00505 HMG_box /	IPR009071 High mobility group, superfamily /	no hit	no hit
43_GTGGCC_L004_R1_paired_trimmed_paired_contig_4990	PF05699 Dimer_Tnp_hAT / PF02892 zf-BED /	IPR008906 HAT dimerisation / IPR003656 Zinc finger, BED-type predicted /	RecName: Full=Putative AC transposase; AltName: Full=ORFA [Zea mays]	hypothetical protein SORBIDRAFT_04g002725 [Sorghum bicolor]
43_GTGGCC_L004_R1_paired_trimmed_paired_contig_5028	PF00439 Bromodomain / PF00320 GATA /	IPR001487 Bromodomain / IPR000679 Zinc finger, GATA-type /	RecName: Full=Bromodomain-containing protein 9 [Danio rerio]	hypothetical protein GLOTRDRAFT_111806 [Gloeophyllum trabeum ATCC 11539]
43_GTGGCC_L004_R1_paired_trimmed_paired_contig_50294	PF00096 zf-C2H2 /	IPR007087 Zinc finger, C2H2 /	no hit	no hit
43_GTGGCC_L004_R1_paired_trimmed_paired_contig_5046	PF07724 AAA_2 / PF00004 AAA / PF10431 ClpB_D2-small / PF00249 Myb_DNA-binding / PF13921 Myb_DNA-bind_6 /	IPR013093 ATPase, AAA-2 / IPR003959 ATPase, AAA-type, core / IPR019489 Clp ATPase, C-terminal / IPR001005 SANT/Myb domain /	RecName: Full=Heat shock protein 78, mitochondrial; Flags: Precursor [Schizosaccharomyces pombe 972h-]	hypothetical protein BATDEDRAFT_8849 [Batrachochytrium dendrobatidis JAM81]
43_GTGGCC_L004_R1_paired_trimmed_paired_contig_50600	PF00172 Zn_clus /	IPR001138 Zn(2)-C6 fungal-type DNA-binding domain /	no hit	no hit
43_GTGGCC_L004_R1_paired_trimmed_paired_contig_50809	PF00098 zf-CCHC /	IPR001878 Zinc finger, CCHC-type /	no hit	no hit
43_GTGGCC_L004_R1_paired_trimmed_paired_contig_50831	PF02892 zf-BED /	IPR003656 Zinc finger, BED-type predicted /	RecName: Full=Putative AC transposase; AltName: Full=ORFA [Zea mays]	PREDICTED: zinc finger BED domain-containing protein 6-like, partial [Xiphophorus maculatus]
43_GTGGCC_L004_R1_paired_trimmed_paired_contig_5090	PF03221 HTH_Tnp_Tc5 /	IPR006600 Pogo transposase / Cenp-B / PDC2, DNA-binding HTH domain /	no hit	PREDICTED: RNA-binding protein 45-like [Saccoglossus kowalevskii]
43_GTGGCC_L004_R1_paired_trimmed_paired_contig_5091	PF03221 HTH_Tnp_Tc5 /	IPR006600 Pogo transposase / Cenp-B / PDC2, DNA-binding HTH domain /	no hit	PREDICTED: pogo transposable element with KRAB domain-like [Strongylocentrotus purpuratus]
43_GTGGCC_L004_R1_paired_trimmed_paired_contig_50928	PF06839 zf-GRF /	IPR010666 Zinc finger, GRF-type /	RecName: Full=DNA topoisomerase 3-alpha; AltName: Full=DNA topoisomerase III alpha [Drosophila melanogaster]	no hit
43_GTGGCC_L004_R1_paired_trimmed_paired_contig_51147	PF00172 Zn_clus /	IPR001138 Zn(2)-C6 fungal-type DNA-binding domain /	RecName: Full=Probable sucrose utilization protein SUC1 [Candida albicans SC5314]	C6 transcription factor, putative [Aspergillus clavatus NRRL 1]
43_GTGGCC_L004_R1_paired_trimmed_paired_contig_5119	PF00270 DEAD / PF00271 Helicase_C / PF04438 zf-HIT / PF00170 bZIP_1 /	IPR011545 DNA/RNA helicase, DEAD/DEAH box type, N-terminal / IPR001650 Helicase, C-terminal / IPR007529 Zinc finger, HIT-type / IPR011616 bZIP transcription factor, bZIP-1 /	RecName: Full=Probable ATP-dependent RNA helicase DDX59; AltName: Full=DEAD box protein 59 [Mus musculus]	PREDICTED: probable ATP-dependent RNA helicase DDX59 [Xenopus (Silurana) tropicalis]
43_GTGGCC_L004_R1_paired_trimmed_paired_contig_512	PF00320 GATA /	IPR000679 Zinc finger, GATA-type /	RecName: Full=Suppressor of ferric uptake 1 [Candida albicans SC5314]	hypothetical protein BAUCODRAFT_52987, partial [Baudoinia compniacensis UAMH 10762]
43_GTGGCC_L004_R1_paired_trimmed_paired_contig_51330	PF00172 Zn_clus /	IPR001138 Zn(2)-C6 fungal-type DNA-binding domain /	RecName: Full=Transcription factor PDR1; AltName: Full=Pleiotropic drug resistance protein 1 [Saccharomyces cerevisiae S288c]	no hit
43_GTGGCC_L004_R1_paired_trimmed_paired_contig_51364	PF00098 zf-CCHC /	IPR001878 Zinc finger, CCHC-type /	no hit	no hit
43_GTGGCC_L004_R1_paired_trimmed_paired_contig_5138	PF00505 HMG_box / PF00172 Zn_clus /	IPR009071 High mobility group, superfamily / IPR001138 Zn(2)-C6 fungal-type DNA-binding domain /	no hit	no hit
43_GTGGCC_L004_R1_paired_trimmed_paired_contig_5159	PF00589 Phage_integrase / PF00098 zf-CCHC / PF00078 RVT_1 / PF05869 Dam /	IPR002104 Integrase, catalytic / IPR001878 Zinc finger, CCHC-type / IPR000477 Reverse transcriptase / IPR008593 DNA N-6-adenine-methyltransferase /	RecName: Full=Tyrosine recombinase XerC [Corynebacterium glutamicum ATCC 13032]	hypothetical protein ACA1_362880 [Acanthamoeba castellanii str. Neff]
43_GTGGCC_L004_R1_paired_trimmed_paired_contig_517	PF07716 bZIP_2 /	IPR011700 Basic leucine zipper /	no hit	hypothetical protein GLOTRDRAFT_139856 [Gloeophyllum trabeum ATCC 11539]
43_GTGGCC_L004_R1_paired_trimmed_paired_contig_5183	PF00447 HSF_DNA-bind /	IPR000232 Heat shock factor (HSF)-type, DNA-binding /	RecName: Full=Heat shock factor protein; Short=HSF; AltName: Full=Heat shock transcription factor; Short=HSTF [Schizosaccharomyces pombe 972h-]	hypothetical protein PNEG_02594 [Pneumocystis murina B123]
43_GTGGCC_L004_R1_paired_trimmed_paired_contig_52314	PF13650 Asp_protease_2 / PF00098 zf-CCHC /	IPR001878 Zinc finger, CCHC-type /	no hit	no hit
43_GTGGCC_L004_R1_paired_trimmed_paired_contig_52404	PF00505 HMG_box /	IPR009071 High mobility group, superfamily /	no hit	no hit
43_GTGGCC_L004_R1_paired_trimmed_paired_contig_52521	PF00505 HMG_box /	IPR009071 High mobility group, superfamily /	RecName: Full=Mating-type M-specific polypeptide Mc; Short=mat-Mc [Schizosaccharomyces pombe]	hypothetical protein PFICI_01201 [Pestalotiopsis fici W106-1]
43_GTGGCC_L004_R1_paired_trimmed_paired_contig_52865	PF02892 zf-BED / PF14372 DUF4413 / PF05699 Dimer_Tnp_hAT /	IPR003656 Zinc finger, BED-type predicted / IPR025525 Domain of unknown function DUF4413 / IPR008906 HAT dimerisation /	RecName: Full=Putative AC transposase; AltName: Full=ORFA [Zea mays]	PREDICTED: zinc finger BED domain-containing protein RICESLEEPER 2-like [Camelina sativa]
43_GTGGCC_L004_R1_paired_trimmed_paired_contig_53094	PF03221 HTH_Tnp_Tc5 /	IPR006600 Pogo transposase / Cenp-B / PDC2, DNA-binding HTH domain /	RecName: Full=Pogo transposable element with KRAB domain [Homo sapiens]	PREDICTED: pogo transposable element with KRAB domain-like, partial [Saccoglossus kowalevskii]
43_GTGGCC_L004_R1_paired_trimmed_paired_contig_53308	PF03732 Retrotrans_gag / PF00098 zf-CCHC /	IPR005162 Retrotransposon gag protein / IPR001878 Zinc finger, CCHC-type /	no hit	PREDICTED: uncharacterized protein LOC104774107 [Camelina sativa]
43_GTGGCC_L004_R1_paired_trimmed_paired_contig_53505	PF00505 HMG_box /	IPR009071 High mobility group, superfamily /	no hit	hypothetical protein SCHCODRAFT_104697 [Schizophyllum commune H4-8]
43_GTGGCC_L004_R1_paired_trimmed_paired_contig_53860	PF00172 Zn_clus /	IPR001138 Zn(2)-C6 fungal-type DNA-binding domain /	no hit	hypothetical protein PGUG_04116 [Meyerozyma guilliermondii ATCC 6260]
43_GTGGCC_L004_R1_paired_trimmed_paired_contig_5395	PF12145 Med12-LCEWAV / PF00170 bZIP_1 /	IPR021990 Mediator complex, subunit Med12, LCEWAV-domain / IPR011616 bZIP transcription factor, bZIP-1 /	RecName: Full=Mediator of RNA polymerase II transcription subunit 12; AltName: Full=Mediator complex subunit 12 [Aspergillus fumigatus Af293]	hypothetical protein GLOTRDRAFT_137894 [Gloeophyllum trabeum ATCC 11539]
43_GTGGCC_L004_R1_paired_trimmed_paired_contig_54013	PF00505 HMG_box /	IPR009071 High mobility group, superfamily /	no hit	no hit
43_GTGGCC_L004_R1_paired_trimmed_paired_contig_54100	PF00098 zf-CCHC /	IPR001878 Zinc finger, CCHC-type /	no hit	no hit
43_GTGGCC_L004_R1_paired_trimmed_paired_contig_54182	PF07500 TFIIS_M / PF01096 TFIIS_C /	IPR003618 Transcription elongation factor S-II, central domain / IPR001222 Zinc finger, TFIIS-type /	RecName: Full=Transcription elongation factor S-II; AltName: Full=TFIIS [Schizosaccharomyces pombe 972h-]	transcription elongation factor [Wallemia sebi CBS 633.66]
43_GTGGCC_L004_R1_paired_trimmed_paired_contig_54489	PF04218 CENP-B_N / PF03184 DDE_1 / PF03221 HTH_Tnp_Tc5 /	IPR006695 Centromere protein Cenp-B, DNA-binding domain 1 / IPR004875 DDE superfamily endonuclease, CENP-B-like / IPR006600 Pogo transposase / Cenp-B / PDC2, DNA-binding HTH domain /	RecName: Full=Tigger transposable element-derived protein 6 [Homo sapiens]	PREDICTED: tigger transposable element-derived protein 6-like [Stegastes partitus]
43_GTGGCC_L004_R1_paired_trimmed_paired_contig_5518	PF00447 HSF_DNA-bind /	IPR000232 Heat shock factor (HSF)-type, DNA-binding /	RecName: Full=Heat shock factor protein 3; Short=HSF 3; AltName: Full=Heat shock transcription factor 3; Short=HSTF 3; Short=mHSF3 [Mus musculus]	hypothetical protein UM05182.1 [Ustilago maydis 521]
43_GTGGCC_L004_R1_paired_trimmed_paired_contig_55358	PF02892 zf-BED /	IPR003656 Zinc finger, BED-type predicted /	RecName: Full=Putative AC9 transposase [Zea mays]	PREDICTED: uncharacterized protein LOC101236957 [Hydra vulgaris]
43_GTGGCC_L004_R1_paired_trimmed_paired_contig_55405	PF02892 zf-BED /	IPR003656 Zinc finger, BED-type predicted /	no hit	no hit
43_GTGGCC_L004_R1_paired_trimmed_paired_contig_5542	PF00170 bZIP_1 /	IPR011616 bZIP transcription factor, bZIP-1 /	no hit	no hit
43_GTGGCC_L004_R1_paired_trimmed_paired_contig_55829	PF03221 HTH_Tnp_Tc5 /	IPR006600 Pogo transposase / Cenp-B / PDC2, DNA-binding HTH domain /	RecName: Full=Pogo transposable element with KRAB domain [Homo sapiens]	PREDICTED: pogo transposable element with KRAB domain-like [Strongylocentrotus purpuratus]
43_GTGGCC_L004_R1_paired_trimmed_paired_contig_5608	PF00808 CBFD_NFYB_HMF /	IPR003958 Transcription factor CBF/NF-Y/archaeal histone /	RecName: Full=DNA polymerase epsilon subunit D; AltName: Full=DNA polymerase II subunit D [Schizosaccharomyces pombe 972h-]	predicted protein [Botrytis cinerea B05.10]
43_GTGGCC_L004_R1_paired_trimmed_paired_contig_56230	PF00172 Zn_clus /	IPR001138 Zn(2)-C6 fungal-type DNA-binding domain /	no hit	no hit
43_GTGGCC_L004_R1_paired_trimmed_paired_contig_56576	PF00505 HMG_box /	IPR009071 High mobility group, superfamily /	no hit	no hit
43_GTGGCC_L004_R1_paired_trimmed_paired_contig_56763	PF00505 HMG_box /	IPR009071 High mobility group, superfamily /	no hit	no hit
43_GTGGCC_L004_R1_paired_trimmed_paired_contig_5677	PF04082 Fungal_trans / PF00172 Zn_clus /	IPR007219 Transcription factor, fungi / IPR001138 Zn(2)-C6 fungal-type DNA-binding domain /	RecName: Full=Uncharacterized transcriptional regulatory protein C3C7.04 [Schizosaccharomyces pombe 972h-]	Cutinase transcription factor 1 alpha [Wallemia ichthyophaga EXF-994]
43_GTGGCC_L004_R1_paired_trimmed_paired_contig_56794	PF03221 HTH_Tnp_Tc5 /	IPR006600 Pogo transposase / Cenp-B / PDC2, DNA-binding HTH domain /	RecName: Full=Tigger transposable element-derived protein 6 [Homo sapiens]	PREDICTED: pogo transposable element with KRAB domain-like [Strongylocentrotus purpuratus]
43_GTGGCC_L004_R1_paired_trimmed_paired_contig_5689	PF04082 Fungal_trans /	IPR007219 Transcription factor, fungi /	RecName: Full=Cutinase transcription factor 1 alpha [Nectria haematococca mpVI]	C6 transcription factor Ctf1A, putative [Aspergillus flavus NRRL3357]
43_GTGGCC_L004_R1_paired_trimmed_paired_contig_5711	PF00505 HMG_box /	IPR009071 High mobility group, superfamily /	RecName: Full=Mating-type M-specific polypeptide Mc; Short=mat-Mc [Schizosaccharomyces pombe]	hypothetical protein, variant [Pneumocystis murina B123]
43_GTGGCC_L004_R1_paired_trimmed_paired_contig_57745	PF00098 zf-CCHC /	IPR001878 Zinc finger, CCHC-type /	no hit	no hit
43_GTGGCC_L004_R1_paired_trimmed_paired_contig_58301	PF00170 bZIP_1 /	IPR011616 bZIP transcription factor, bZIP-1 /	no hit	no hit
43_GTGGCC_L004_R1_paired_trimmed_paired_contig_584	PF00046 Homeobox /	IPR001356 Homeodomain /	RecName: Full=Homeobox transcription factor phx1 [Schizosaccharomyces pombe 972h-]	RfeB protein [Uncinocarpus reesii 1704]
43_GTGGCC_L004_R1_paired_trimmed_paired_contig_5847	PF00010 HLH /	IPR011598 Helix-loop-helix DNA-binding /	RecName: Full=MLX-interacting protein; AltName: Full=Transcriptional activator MondoA [Mus musculus]	helix-loop-helix DNA-binding domain-containing protein [Colletotrichum fioriniae PJ7]
43_GTGGCC_L004_R1_paired_trimmed_paired_contig_5870	PF00170 bZIP_1 / PF11785 Aft1_OSA /	IPR011616 bZIP transcription factor, bZIP-1 / IPR020956 Transcription factor Aft1, osmotic stress domain /	RecName: Full=Transcription factor atf1; AltName: Full=Protein sss1; AltName: Full=Transcription factor mts1 [Schizosaccharomyces pombe 972h-]	hypothetical protein PTT_11563 [Pyrenophora teres f. teres 0-1]
43_GTGGCC_L004_R1_paired_trimmed_paired_contig_59	PF07716 bZIP_2 /	IPR011700 Basic leucine zipper /	RecName: Full=General control protein GCN4; AltName: Full=Amino acid biosynthesis regulatory protein [Saccharomyces cerevisiae S288c]	hypothetical protein BATDEDRAFT_23600 [Batrachochytrium dendrobatidis JAM81]
43_GTGGCC_L004_R1_paired_trimmed_paired_contig_59203	PF02892 zf-BED /	IPR003656 Zinc finger, BED-type predicted /	no hit	no hit
43_GTGGCC_L004_R1_paired_trimmed_paired_contig_5973	PF00170 bZIP_1 /	IPR011616 bZIP transcription factor, bZIP-1 /	no hit	bZIP transcription factor (AtfA), putative [Cordyceps militaris CM01]
43_GTGGCC_L004_R1_paired_trimmed_paired_contig_60345	PF00098 zf-CCHC /	IPR001878 Zinc finger, CCHC-type /	no hit	no hit
43_GTGGCC_L004_R1_paired_trimmed_paired_contig_6059	PF00010 HLH /	IPR011598 Helix-loop-helix DNA-binding /	RecName: Full=Retrograde regulation protein 3 [Saccharomyces cerevisiae S288c]	hypothetical protein BATDEDRAFT_23083 [Batrachochytrium dendrobatidis JAM81]
43_GTGGCC_L004_R1_paired_trimmed_paired_contig_60639	PF00098 zf-CCHC /	IPR001878 Zinc finger, CCHC-type /	no hit	no hit
43_GTGGCC_L004_R1_paired_trimmed_paired_contig_6083	PF00010 HLH /	IPR011598 Helix-loop-helix DNA-binding /	RecName: Full=Phosphorus acquisition-controlling protein [Neurospora crassa OR74A]	hypothetical protein FOMMEDRAFT_142904 [Fomitiporia mediterranea MF3/22]
43_GTGGCC_L004_R1_paired_trimmed_paired_contig_6084	PF00010 HLH /	IPR011598 Helix-loop-helix DNA-binding /	RecName: Full=Phosphorus acquisition-controlling protein [Neurospora crassa OR74A]	hypothetical protein BATDEDRAFT_21656 [Batrachochytrium dendrobatidis JAM81]
43_GTGGCC_L004_R1_paired_trimmed_paired_contig_60871	PF00172 Zn_clus /	IPR001138 Zn(2)-C6 fungal-type DNA-binding domain /	no hit	no hit
43_GTGGCC_L004_R1_paired_trimmed_paired_contig_61179	PF03221 HTH_Tnp_Tc5 / PF03184 DDE_1 /	IPR006600 Pogo transposase / Cenp-B / PDC2, DNA-binding HTH domain / IPR004875 DDE superfamily endonuclease, CENP-B-like /	RecName: Full=CENP-B homolog protein 2; Short=CBHP-2 [Schizosaccharomyces pombe 972h-]	PREDICTED: CENP-B homolog protein 2-like [Camelina sativa]
43_GTGGCC_L004_R1_paired_trimmed_paired_contig_6136	PF00172 Zn_clus /	IPR001138 Zn(2)-C6 fungal-type DNA-binding domain /	no hit	no hit
43_GTGGCC_L004_R1_paired_trimmed_paired_contig_61609	PF00010 HLH /	IPR011598 Helix-loop-helix DNA-binding /	no hit	no hit
43_GTGGCC_L004_R1_paired_trimmed_paired_contig_61666	PF00505 HMG_box /	IPR009071 High mobility group, superfamily /	no hit	no hit
43_GTGGCC_L004_R1_paired_trimmed_paired_contig_61741	PF02892 zf-BED /	IPR003656 Zinc finger, BED-type predicted /	no hit	no hit
43_GTGGCC_L004_R1_paired_trimmed_paired_contig_6198	PF02037 SAP / PF00505 HMG_box /	IPR003034 DNA-binding SAP / IPR009071 High mobility group, superfamily /	RecName: Full=Protein DEK [Homo sapiens]	hypothetical protein TRIADDRAFT_57904 [Trichoplax adhaerens]
43_GTGGCC_L004_R1_paired_trimmed_paired_contig_62080	PF00505 HMG_box /	IPR009071 High mobility group, superfamily /	no hit	no hit
43_GTGGCC_L004_R1_paired_trimmed_paired_contig_6219	PF00808 CBFD_NFYB_HMF /	IPR003958 Transcription factor CBF/NF-Y/archaeal histone /	RecName: Full=Nuclear transcription factor Y subunit B-8; Short=AtNF-YB-8 [Arabidopsis thaliana]	CCAAT-binding factor complex subunit HapC [Aspergillus flavus NRRL3357]
43_GTGGCC_L004_R1_paired_trimmed_paired_contig_62258	PF00046 Homeobox /	IPR001356 Homeodomain /	no hit	no hit
43_GTGGCC_L004_R1_paired_trimmed_paired_contig_62423	PF00098 zf-CCHC /	IPR001878 Zinc finger, CCHC-type /	no hit	no hit
43_GTGGCC_L004_R1_paired_trimmed_paired_contig_62675	PF00098 zf-CCHC /	IPR001878 Zinc finger, CCHC-type /	no hit	no hit
43_GTGGCC_L004_R1_paired_trimmed_paired_contig_62895	PF06839 zf-GRF /	IPR010666 Zinc finger, GRF-type /	no hit	no hit
43_GTGGCC_L004_R1_paired_trimmed_paired_contig_62960	PF03221 HTH_Tnp_Tc5 /	IPR006600 Pogo transposase / Cenp-B / PDC2, DNA-binding HTH domain /	no hit	no hit
43_GTGGCC_L004_R1_paired_trimmed_paired_contig_63053	PF03221 HTH_Tnp_Tc5 /	IPR006600 Pogo transposase / Cenp-B / PDC2, DNA-binding HTH domain /	no hit	PREDICTED: general transcription factor II-I isoform X4 [Loxodonta africana]
43_GTGGCC_L004_R1_paired_trimmed_paired_contig_6306	PF00096 zf-C2H2 /	IPR007087 Zinc finger, C2H2 /	RecName: Full=pH-response transcription factor pacC/RIM101 [Ustilago maydis 521]	transcription factor PacC [Coprinopsis cinerea okayama7#130]
43_GTGGCC_L004_R1_paired_trimmed_paired_contig_6309	PF00505 HMG_box /	IPR009071 High mobility group, superfamily /	RecName: Full=Mating-type M-specific polypeptide Mc; Short=mat-Mc [Schizosaccharomyces pombe]	putative mating type protein [Chaetomium thermophilum var. thermophilum DSM 1495]
43_GTGGCC_L004_R1_paired_trimmed_paired_contig_63099	PF00098 zf-CCHC /	IPR001878 Zinc finger, CCHC-type /	no hit	no hit
43_GTGGCC_L004_R1_paired_trimmed_paired_contig_632	PF00096 zf-C2H2 / PF00249 Myb_DNA-binding / PF13465 zf-H2C2_2 /	IPR007087 Zinc finger, C2H2 / IPR001005 SANT/Myb domain /	RecName: Full=Metallothionein expression activator [Schizosaccharomyces pombe 972h-]	putative transcription regulator [Heterobasidion irregulare TC 32-1]
43_GTGGCC_L004_R1_paired_trimmed_paired_contig_63622	PF03221 HTH_Tnp_Tc5 /	IPR006600 Pogo transposase / Cenp-B / PDC2, DNA-binding HTH domain /	RecName: Full=CENP-B homolog protein 1; Short=CBHP-1 [Schizosaccharomyces pombe 972h-]	hypothetical protein PHYSODRAFT_536059, partial [Phytophthora sojae]
43_GTGGCC_L004_R1_paired_trimmed_paired_contig_6413	PF00250 Fork_head /	IPR001766 Transcription factor, fork head /	RecName: Full=Forkhead box protein I1; Short=FoxI1 [Xenopus (Silurana) tropicalis]	PREDICTED: forkhead box protein I2 isoform X2 [Chrysemys picta bellii]
43_GTGGCC_L004_R1_paired_trimmed_paired_contig_6419	PF00505 HMG_box /	IPR009071 High mobility group, superfamily /	RecName: Full=Non-histone chromosomal protein 6 [Ashbya gossypii ATCC 10895]	hypothetical protein CHLNCDRAFT_136125 [Chlorella variabilis]
43_GTGGCC_L004_R1_paired_trimmed_paired_contig_64266	PF00098 zf-CCHC /	IPR001878 Zinc finger, CCHC-type /	RecName: Full=ATP-dependent RNA helicase glh-2; AltName: Full=Germline helicase 2 [Caenorhabditis elegans]	no hit
43_GTGGCC_L004_R1_paired_trimmed_paired_contig_64870	PF00505 HMG_box /	IPR009071 High mobility group, superfamily /	no hit	no hit
43_GTGGCC_L004_R1_paired_trimmed_paired_contig_65040	PF09607 BrkDBD / PF03221 HTH_Tnp_Tc5 /	IPR018586 Brinker DNA-binding domain / IPR006600 Pogo transposase / Cenp-B / PDC2, DNA-binding HTH domain /	no hit	PREDICTED: pogo transposable element with KRAB domain-like [Equus caballus]
43_GTGGCC_L004_R1_paired_trimmed_paired_contig_6535	PF02373 JmjC / PF01388 ARID / PF02375 JmjN / PF00628 PHD / PF02928 zf-C5HC2 /	IPR003347 JmjC domain / IPR001606 ARID/BRIGHT DNA-binding domain / IPR003349 Transcription factor jumonji, JmjN / IPR019787 Zinc finger, PHD-finger / IPR004198 Zinc finger, C5HC2-type /	RecName: Full=Lysine-specific demethylase lid; AltName: Full=Histone demethylase lid; AltName: Full=Jumonji/ARID domain-containing protein lid; AltName: Full=Protein little imaginal disks; AltName: Full=Retinoblastoma-binding protein 2 homolog [Drosophila melanogaster]	hypothetical protein AURDEDRAFT_183424 [Auricularia delicata TFB-10046 SS5]
43_GTGGCC_L004_R1_paired_trimmed_paired_contig_65488	PF00098 zf-CCHC /	IPR001878 Zinc finger, CCHC-type /	no hit	no hit
43_GTGGCC_L004_R1_paired_trimmed_paired_contig_65592	PF00172 Zn_clus /	IPR001138 Zn(2)-C6 fungal-type DNA-binding domain /	no hit	no hit
43_GTGGCC_L004_R1_paired_trimmed_paired_contig_6579	PF00505 HMG_box /	IPR009071 High mobility group, superfamily /	no hit	no hit
43_GTGGCC_L004_R1_paired_trimmed_paired_contig_65947	PF00046 Homeobox /	IPR001356 Homeodomain /	no hit	no hit
43_GTGGCC_L004_R1_paired_trimmed_paired_contig_66335	PF00172 Zn_clus /	IPR001138 Zn(2)-C6 fungal-type DNA-binding domain /	no hit	no hit
43_GTGGCC_L004_R1_paired_trimmed_paired_contig_66494	PF04937 DUF659 / PF02892 zf-BED /	IPR007021 Domain of unknown function DUF659 / IPR003656 Zinc finger, BED-type predicted /	no hit	PREDICTED: uncharacterized protein LOC101239965 [Hydra vulgaris]
43_GTGGCC_L004_R1_paired_trimmed_paired_contig_66614	PF00249 Myb_DNA-binding /	IPR001005 SANT/Myb domain /	no hit	no hit
43_GTGGCC_L004_R1_paired_trimmed_paired_contig_67177	PF00098 zf-CCHC /	IPR001878 Zinc finger, CCHC-type /	no hit	no hit
43_GTGGCC_L004_R1_paired_trimmed_paired_contig_67212	PF00505 HMG_box /	IPR009071 High mobility group, superfamily /	no hit	no hit
43_GTGGCC_L004_R1_paired_trimmed_paired_contig_67408	PF00249 Myb_DNA-binding /	IPR001005 SANT/Myb domain /	no hit	no hit
43_GTGGCC_L004_R1_paired_trimmed_paired_contig_6746	PF04082 Fungal_trans / PF00172 Zn_clus /	IPR007219 Transcription factor, fungi / IPR001138 Zn(2)-C6 fungal-type DNA-binding domain /	RecName: Full=Uncharacterized transcriptional regulatory protein C1327.01c [Schizosaccharomyces pombe 972h-]	hypothetical protein [Tuber melanosporum Mel28]
43_GTGGCC_L004_R1_paired_trimmed_paired_contig_67827	PF00172 Zn_clus /	IPR001138 Zn(2)-C6 fungal-type DNA-binding domain /	no hit	no hit
43_GTGGCC_L004_R1_paired_trimmed_paired_contig_68042	PF00505 HMG_box /	IPR009071 High mobility group, superfamily /	no hit	no hit
43_GTGGCC_L004_R1_paired_trimmed_paired_contig_68168	PF00172 Zn_clus /	IPR001138 Zn(2)-C6 fungal-type DNA-binding domain /	RecName: Full=Maltose fermentation regulatory protein MAL33 [Saccharomyces cerevisiae S288c]	C6 transcription factor, putative [Aspergillus clavatus NRRL 1]
43_GTGGCC_L004_R1_paired_trimmed_paired_contig_68351	PF02892 zf-BED /	IPR003656 Zinc finger, BED-type predicted /	no hit	no hit
43_GTGGCC_L004_R1_paired_trimmed_paired_contig_68547	PF00172 Zn_clus /	IPR001138 Zn(2)-C6 fungal-type DNA-binding domain /	no hit	no hit
43_GTGGCC_L004_R1_paired_trimmed_paired_contig_6861	PF00096 zf-C2H2 /	IPR007087 Zinc finger, C2H2 /	RecName: Full=Transcriptional regulator NRG1; AltName: Full=Zinc finger protein MSS1 [Saccharomyces cerevisiae S288c]	hypothetical protein MELLADRAFT_105710 [Melampsora larici-populina 98AG31]
43_GTGGCC_L004_R1_paired_trimmed_paired_contig_6873	PF02319 E2F_TDP /	IPR003316 Transcription factor E2F/dimerisation partner (TDP) /	RecName: Full=Transcription factor E2FA; AltName: Full=E2F transcription factor-3; Short=AtE2F3 [Arabidopsis thaliana]	PREDICTED: transcription factor E2FC-like isoform X5 [Glycine max]
43_GTGGCC_L004_R1_paired_trimmed_paired_contig_6877	PF04082 Fungal_trans / PF00172 Zn_clus /	IPR007219 Transcription factor, fungi / IPR001138 Zn(2)-C6 fungal-type DNA-binding domain /	RecName: Full=Uncharacterized transcriptional regulatory protein C530.05 [Schizosaccharomyces pombe 972h-]	hypothetical protein GLOTRDRAFT_117339 [Gloeophyllum trabeum ATCC 11539]
43_GTGGCC_L004_R1_paired_trimmed_paired_contig_68791	PF00505 HMG_box /	IPR009071 High mobility group, superfamily /	no hit	no hit
43_GTGGCC_L004_R1_paired_trimmed_paired_contig_688	PF00071 Ras / PF04818 CTD_bind / PF00098 zf-CCHC / PF01585 G-patch /	IPR001806 Small GTPase superfamily / IPR006903 RNA polymerase II-binding domain / IPR001878 Zinc finger, CCHC-type / IPR000467 G-patch domain /	RecName: Full=Ras-related protein Rab-2A [Gallus gallus]	Ras-like protein Rab-2A [Fonticula alba]
43_GTGGCC_L004_R1_paired_trimmed_paired_contig_68833	PF00505 HMG_box /	IPR009071 High mobility group, superfamily /	RecName: Full=Mating-type M-specific polypeptide Mc; Short=mat-Mc [Schizosaccharomyces pombe]	mating type protein MAT1-2-1 [Talaromyces marneffei ATCC 18224]
43_GTGGCC_L004_R1_paired_trimmed_paired_contig_69159	PF00172 Zn_clus /	IPR001138 Zn(2)-C6 fungal-type DNA-binding domain /	no hit	no hit
43_GTGGCC_L004_R1_paired_trimmed_paired_contig_692	PF00096 zf-C2H2 / PF13894 zf-C2H2_4 /	IPR007087 Zinc finger, C2H2 /	RecName: Full=Hydrogen peroxide stress regulator 1 [Schizosaccharomyces pombe 972h-]	hypothetical protein UM00946.1 [Ustilago maydis 521]
43_GTGGCC_L004_R1_paired_trimmed_paired_contig_69215	PF00098 zf-CCHC /	IPR001878 Zinc finger, CCHC-type /	no hit	no hit
43_GTGGCC_L004_R1_paired_trimmed_paired_contig_69437	PF00170 bZIP_1 /	IPR011616 bZIP transcription factor, bZIP-1 /	RecName: Full=General control protein GCN4; AltName: Full=Amino acid biosynthesis regulatory protein [Saccharomyces cerevisiae S288c]	hypothetical protein BATDEDRAFT_36745 [Batrachochytrium dendrobatidis JAM81]
43_GTGGCC_L004_R1_paired_trimmed_paired_contig_6951	PF00098 zf-CCHC / PF02936 COX4 /	IPR001878 Zinc finger, CCHC-type / IPR004203 Cytochrome c oxidase subunit IV /	RecName: Full=Cytochrome c oxidase polypeptide 5, mitochondrial; AltName: Full=Cytochrome c oxidase polypeptide V; Flags: Precursor [Aspergillus niger]	COX4-domain-containing protein, partial [Punctularia strigosozonata HHB-11173 SS5]
43_GTGGCC_L004_R1_paired_trimmed_paired_contig_696	PF07716 bZIP_2 /	IPR011700 Basic leucine zipper /	RecName: Full=Regulatory protein cys-3 [Neurospora crassa OR74A]	hypothetical protein A1O5_07574 [Cladophialophora psammophila CBS 110553]
43_GTGGCC_L004_R1_paired_trimmed_paired_contig_698	PF00319 SRF-TF /	IPR002100 Transcription factor, MADS-box /	RecName: Full=Serum response factor homolog A; AltName: Full=DsSRF [Dictyostelium discoideum]	SRF-TF-domain-containing protein, partial [Fomitiporia mediterranea MF3/22]
43_GTGGCC_L004_R1_paired_trimmed_paired_contig_70857	PF00172 Zn_clus /	IPR001138 Zn(2)-C6 fungal-type DNA-binding domain /	no hit	no hit
43_GTGGCC_L004_R1_paired_trimmed_paired_contig_7095	PF02319 E2F_TDP /	IPR003316 Transcription factor E2F/dimerisation partner (TDP) /	RecName: Full=Transcription factor Dp-1; AltName: Full=DRTF1-polypeptide 1; AltName: Full=E2F dimerization partner 1 [Mus musculus]	PREDICTED: transcription factor Dp-1-like isoform X2 [Bombyx mori]
43_GTGGCC_L004_R1_paired_trimmed_paired_contig_71224	PF03221 HTH_Tnp_Tc5 /	IPR006600 Pogo transposase / Cenp-B / PDC2, DNA-binding HTH domain /	no hit	no hit
43_GTGGCC_L004_R1_paired_trimmed_paired_contig_71431	PF00098 zf-CCHC /	IPR001878 Zinc finger, CCHC-type /	no hit	no hit
43_GTGGCC_L004_R1_paired_trimmed_paired_contig_71441	PF00505 HMG_box /	IPR009071 High mobility group, superfamily /	RecName: Full=Mating-type M-specific polypeptide Mc; Short=mat-Mc [Schizosaccharomyces kambucha]	hypothetical protein TRAVEDRAFT_67477 [Trametes versicolor FP-101664 SS1]
43_GTGGCC_L004_R1_paired_trimmed_paired_contig_7145	PF02319 E2F_TDP /	IPR003316 Transcription factor E2F/dimerisation partner (TDP) /	RecName: Full=Transcription factor E2F5; Short=E2F-5 [Mus musculus]	hypothetical protein EMIHUDRAFT_465850 [Emiliania huxleyi CCMP1516]
43_GTGGCC_L004_R1_paired_trimmed_paired_contig_71476	PF04218 CENP-B_N / PF03221 HTH_Tnp_Tc5 /	IPR006695 Centromere protein Cenp-B, DNA-binding domain 1 / IPR006600 Pogo transposase / Cenp-B / PDC2, DNA-binding HTH domain /	RecName: Full=Pogo transposable element with KRAB domain [Mus musculus]	Protein Y48G1C.6 [Caenorhabditis elegans]
43_GTGGCC_L004_R1_paired_trimmed_paired_contig_71617	PF05225 HTH_psq /	IPR007889 DNA binding HTH domain, Psq-type /	no hit	no hit
43_GTGGCC_L004_R1_paired_trimmed_paired_contig_72185	PF00098 zf-CCHC /	IPR001878 Zinc finger, CCHC-type /	no hit	no hit
43_GTGGCC_L004_R1_paired_trimmed_paired_contig_7266	PF00505 HMG_box /	IPR009071 High mobility group, superfamily /	no hit	HMG-box [Glarea lozoyensis ATCC 20868]
43_GTGGCC_L004_R1_paired_trimmed_paired_contig_7279	PF00153 Mito_carr / PF04855 SNF5 / PF00320 GATA /	IPR018108 Mitochondrial substrate/solute carrier / IPR006939 SNF5/SMARCB1/INI1 / IPR000679 Zinc finger, GATA-type /	RecName: Full=Chromatin structure-remodeling complex subunit sfh1; AltName: Full=RSC complex subunit sfh1; AltName: Full=SNF5 homolog 1 [Schizosaccharomyces pombe 972h-]	hypothetical protein BATDEDRAFT_15515 [Batrachochytrium dendrobatidis JAM81]
43_GTGGCC_L004_R1_paired_trimmed_paired_contig_72895	PF00098 zf-CCHC /	IPR001878 Zinc finger, CCHC-type /	no hit	no hit
43_GTGGCC_L004_R1_paired_trimmed_paired_contig_729	PF00505 HMG_box / PF08553 VID27 /	IPR009071 High mobility group, superfamily / IPR013863 Vacuolar import/degradation, Vid27-related /	RecName: Full=Vacuolar import and degradation protein 27 [Schizosaccharomyces pombe 972h-]	hypothetical protein [Tuber melanosporum Mel28]
43_GTGGCC_L004_R1_paired_trimmed_paired_contig_73228	PF00098 zf-CCHC /	IPR001878 Zinc finger, CCHC-type /	no hit	no hit
43_GTGGCC_L004_R1_paired_trimmed_paired_contig_7389	PF02045 CBFB_NFYA /	IPR001289 CCAAT-binding transcription factor, subunit B /	RecName: Full=Transcriptional activator HAP2 [Kluyveromyces lactis NRRL Y-1140]	Piso0_005082 [Millerozyma farinosa CBS 7064]
43_GTGGCC_L004_R1_paired_trimmed_paired_contig_7391	PF03221 HTH_Tnp_Tc5 / PF03184 DDE_1 /	IPR006600 Pogo transposase / Cenp-B / PDC2, DNA-binding HTH domain / IPR004875 DDE superfamily endonuclease, CENP-B-like /	RecName: Full=Pogo transposable element with KRAB domain [Homo sapiens]	PREDICTED: pogo transposable element with KRAB domain-like [Xenopus (Silurana) tropicalis]
43_GTGGCC_L004_R1_paired_trimmed_paired_contig_74113	PF03221 HTH_Tnp_Tc5 /	IPR006600 Pogo transposase / Cenp-B / PDC2, DNA-binding HTH domain /	RecName: Full=Jerky protein [Mus musculus]	Iron-sulfur cluster assembly enzyme ISCU [Medicago truncatula]
43_GTGGCC_L004_R1_paired_trimmed_paired_contig_74733	PF00172 Zn_clus /	IPR001138 Zn(2)-C6 fungal-type DNA-binding domain /	no hit	no hit
43_GTGGCC_L004_R1_paired_trimmed_paired_contig_74783	PF03221 HTH_Tnp_Tc5 /	IPR006600 Pogo transposase / Cenp-B / PDC2, DNA-binding HTH domain /	no hit	no hit
43_GTGGCC_L004_R1_paired_trimmed_paired_contig_74904	PF00505 HMG_box /	IPR009071 High mobility group, superfamily /	no hit	no hit
43_GTGGCC_L004_R1_paired_trimmed_paired_contig_75241	PF00098 zf-CCHC /	IPR001878 Zinc finger, CCHC-type /	no hit	no hit
43_GTGGCC_L004_R1_paired_trimmed_paired_contig_7531	PF00098 zf-CCHC / PF00642 zf-CCCH /	IPR001878 Zinc finger, CCHC-type / IPR000571 Zinc finger, CCCH-type /	RecName: Full=Cleavage and polyadenylation specificity factor subunit 4; AltName: Full=Cleavage and polyadenylation specificity factor 30 kDa subunit; Short=CPSF 30 kDa subunit; AltName: Full=NS1 effector domain-binding protein 1; Short=Neb-1; AltName: Full=No arches homolog [Homo sapiens]	cleavage and polyadenylation specificity factor subunit 4 [Ictalurus punctatus]
43_GTGGCC_L004_R1_paired_trimmed_paired_contig_75456	PF00505 HMG_box /	IPR009071 High mobility group, superfamily /	no hit	no hit
43_GTGGCC_L004_R1_paired_trimmed_paired_contig_7547	PF00505 HMG_box /	IPR009071 High mobility group, superfamily /	no hit	no hit
43_GTGGCC_L004_R1_paired_trimmed_paired_contig_7579	PF00160 Pro_isomerase / PF04641 Rtf2 / PF07500 TFIIS_M / PF01096 TFIIS_C / PF08711 Med26 /	IPR002130 Cyclophilin-like peptidyl-prolyl cis-trans isomerase domain / IPR003618 Transcription elongation factor S-II, central domain / IPR001222 Zinc finger, TFIIS-type / IPR017923 Transcription factor IIS, N-terminal /	RecName: Full=Peptidyl-prolyl cis-trans isomerase-like 2; Short=PPIase; AltName: Full=Cyclophilin-60; AltName: Full=Cyclophilin-like protein Cyp-60; AltName: Full=Rotamase [Rhizopus delemar RA 99-880]	putative peptidyl-prolyl cis-trans protein [Neofusicoccum parvum UCRNP2]
43_GTGGCC_L004_R1_paired_trimmed_paired_contig_75864	PF00172 Zn_clus /	IPR001138 Zn(2)-C6 fungal-type DNA-binding domain /	no hit	KLTH0C00814p [Lachancea thermotolerans]
43_GTGGCC_L004_R1_paired_trimmed_paired_contig_7670	PF01529 zf-DHHC / PF12796 Ank_2 /	IPR001594 Zinc finger, DHHC-type, palmitoyltransferase / IPR020683 Ankyrin repeat-containing domain /	RecName: Full=Palmitoyltransferase AKR1; AltName: Full=Ankyrin repeat-containing protein AKR1, partial [Mortierella alpina]	hypothetical protein HETIRDRAFT_477592 [Heterobasidion irregulare TC 32-1]
43_GTGGCC_L004_R1_paired_trimmed_paired_contig_7677	PF03221 HTH_Tnp_Tc5 /	IPR006600 Pogo transposase / Cenp-B / PDC2, DNA-binding HTH domain /	RecName: Full=Tigger transposable element-derived protein 6 [Homo sapiens]	PREDICTED: tigger transposable element-derived protein 6-like [Acyrthosiphon pisum]
43_GTGGCC_L004_R1_paired_trimmed_paired_contig_7678	PF03184 DDE_1 / PF03221 HTH_Tnp_Tc5 /	IPR004875 DDE superfamily endonuclease, CENP-B-like / IPR006600 Pogo transposase / Cenp-B / PDC2, DNA-binding HTH domain /	RecName: Full=Tigger transposable element-derived protein 6 [Homo sapiens]	PREDICTED: tigger transposable element-derived protein 6-like isoform X1 [Latimeria chalumnae]
43_GTGGCC_L004_R1_paired_trimmed_paired_contig_77105	PF00170 bZIP_1 /	IPR011616 bZIP transcription factor, bZIP-1 /	no hit	no hit
43_GTGGCC_L004_R1_paired_trimmed_paired_contig_7721	PF00069 Pkinase / PF01018 GTP1_OBG / PF01926 MMR_HSR1 / PF08523 MBF1 / PF01381 HTH_3 /	IPR000719 Protein kinase, catalytic domain / IPR006169 GTP1/OBG domain / IPR006073 GTP binding domain / IPR013729 Multiprotein bridging factor 1, N-terminal / IPR001387 Helix-turn-helix type 3 /	RecName: Full=Protein kinase dsk1; AltName: Full=Dis1-suppressing protein kinase [Schizosaccharomyces pombe 972h-]	kinase-like protein [Fomitiporia mediterranea MF3/22]
43_GTGGCC_L004_R1_paired_trimmed_paired_contig_773	PF00447 HSF_DNA-bind /	IPR000232 Heat shock factor (HSF)-type, DNA-binding /	RecName: Full=Heat shock factor protein; Short=HSF; AltName: Full=Heat shock transcription factor; Short=HSTF [Kluyveromyces lactis NRRL Y-1140]	hypothetical protein UM05182.1 [Ustilago maydis 521]
43_GTGGCC_L004_R1_paired_trimmed_paired_contig_7769	PF13921 Myb_DNA-bind_6 / PF00249 Myb_DNA-binding /	IPR001005 SANT/Myb domain /	RecName: Full=Myb-related protein B; Short=B-Myb; AltName: Full=Myb-like protein 2 [Homo sapiens]	PREDICTED: myb-related protein B [Cynoglossus semilaevis]
43_GTGGCC_L004_R1_paired_trimmed_paired_contig_77783	PF00098 zf-CCHC /	IPR001878 Zinc finger, CCHC-type /	no hit	no hit
43_GTGGCC_L004_R1_paired_trimmed_paired_contig_77808	PF00098 zf-CCHC /	IPR001878 Zinc finger, CCHC-type /	RecName: Full=Cellular nucleic acid-binding protein homolog [Schizosaccharomyces pombe 972h-]	DNA-binding protein hexbp [Coprinopsis cinerea okayama7#130]
43_GTGGCC_L004_R1_paired_trimmed_paired_contig_77917	PF00098 zf-CCHC /	IPR001878 Zinc finger, CCHC-type /	no hit	no hit
43_GTGGCC_L004_R1_paired_trimmed_paired_contig_7795	PF00096 zf-C2H2 / PF13465 zf-H2C2_2 /	IPR007087 Zinc finger, C2H2 /	RecName: Full=Transcriptional regulator CRZ1 [Saccharomyces cerevisiae S288c]	hypothetical protein TRAVEDRAFT_142135 [Trametes versicolor FP-101664 SS1]
43_GTGGCC_L004_R1_paired_trimmed_paired_contig_780	PF00098 zf-CCHC / PF00078 RVT_1 /	IPR001878 Zinc finger, CCHC-type / IPR000477 Reverse transcriptase /	RecName: Full=LINE-1 reverse transcriptase homolog [Nycticebus coucang]	PREDICTED: uncharacterized protein LOC779470 [Xenopus (Silurana) tropicalis]
43_GTGGCC_L004_R1_paired_trimmed_paired_contig_78123	PF00249 Myb_DNA-binding /	IPR001005 SANT/Myb domain /	no hit	no hit
43_GTGGCC_L004_R1_paired_trimmed_paired_contig_7911	PF00249 Myb_DNA-binding /	IPR001005 SANT/Myb domain /	RecName: Full=Uncharacterized protein C22E12.19 [Schizosaccharomyces pombe 972h-]	hypothetical protein CNBA0400 [Cryptococcus neoformans var. neoformans B-3501A]
43_GTGGCC_L004_R1_paired_trimmed_paired_contig_79124	PF00172 Zn_clus /	IPR001138 Zn(2)-C6 fungal-type DNA-binding domain /	no hit	hypothetical protein WALSEDRAFT_65411 [Wallemia sebi CBS 633.66]
43_GTGGCC_L004_R1_paired_trimmed_paired_contig_79264	PF00505 HMG_box /	IPR009071 High mobility group, superfamily /	no hit	no hit
43_GTGGCC_L004_R1_paired_trimmed_paired_contig_7944	PF00808 CBFD_NFYB_HMF /	IPR003958 Transcription factor CBF/NF-Y/archaeal histone /	RecName: Full=Negative cofactor 2 complex subunit beta; Short=NC2 complex subunit beta [Schizosaccharomyces pombe 972h-]	histone-fold-containing protein [Dichomitus squalens LYAD-421 SS1]
43_GTGGCC_L004_R1_paired_trimmed_paired_contig_7946	PF07714 Pkinase_Tyr / PF08238 Sel1 / PF03184 DDE_1 / PF03221 HTH_Tnp_Tc5 / PF09607 BrkDBD /	IPR001245 Serine-threonine/tyrosine-protein kinase catalytic domain / IPR006597 Sel1-like / IPR004875 DDE superfamily endonuclease, CENP-B-like / IPR006600 Pogo transposase / Cenp-B / PDC2, DNA-binding HTH domain / IPR018586 Brinker DNA-binding domain /	RecName: Full=Pogo transposable element with KRAB domain [Homo sapiens]	PREDICTED: pogo transposable element with KRAB domain-like [Xenopus (Silurana) tropicalis]
43_GTGGCC_L004_R1_paired_trimmed_paired_contig_7958	PF02892 zf-BED /	IPR003656 Zinc finger, BED-type predicted /	no hit	no hit
43_GTGGCC_L004_R1_paired_trimmed_paired_contig_79613	PF00505 HMG_box /	IPR009071 High mobility group, superfamily /	no hit	no hit
43_GTGGCC_L004_R1_paired_trimmed_paired_contig_79808	PF00098 zf-CCHC /	IPR001878 Zinc finger, CCHC-type /	no hit	no hit
43_GTGGCC_L004_R1_paired_trimmed_paired_contig_79891	PF00010 HLH /	IPR011598 Helix-loop-helix DNA-binding /	no hit	no hit
43_GTGGCC_L004_R1_paired_trimmed_paired_contig_80322	PF00505 HMG_box /	IPR009071 High mobility group, superfamily /	RecName: Full=Sporulation minus regulator 2 [Podospora anserina]	hypothetical protein MYCFIDRAFT_86029 [Pseudocercospora fijiensis CIRAD86]
43_GTGGCC_L004_R1_paired_trimmed_paired_contig_8051	PF02892 zf-BED /	IPR003656 Zinc finger, BED-type predicted /	RecName: Full=Putative AC transposase; AltName: Full=ORFA [Zea mays]	PREDICTED: zinc finger BED domain-containing protein 1-like [Amphimedon queenslandica]
43_GTGGCC_L004_R1_paired_trimmed_paired_contig_8061	PF00439 Bromodomain / PF07524 Bromo_TP /	IPR001487 Bromodomain / IPR006565 Bromodomain transcription factor /	RecName: Full=Transcriptional activator spt7 [Schizosaccharomyces pombe 972h-]	putative transcriptional activator spt7 protein [Neofusicoccum parvum UCRNP2]
43_GTGGCC_L004_R1_paired_trimmed_paired_contig_8064	PF00096 zf-C2H2 /	IPR007087 Zinc finger, C2H2 /	RecName: Full=Zinc finger protein C25B8.19c [Schizosaccharomyces pombe 972h-]	hypothetical protein AURDEDRAFT_126459 [Auricularia delicata TFB-10046 SS5]
43_GTGGCC_L004_R1_paired_trimmed_paired_contig_80851	PF03221 HTH_Tnp_Tc5 /	IPR006600 Pogo transposase / Cenp-B / PDC2, DNA-binding HTH domain /	no hit	hypothetical protein PFL1_06312 [Pseudozyma flocculosa PF-1]
43_GTGGCC_L004_R1_paired_trimmed_paired_contig_81077	PF00098 zf-CCHC /	IPR001878 Zinc finger, CCHC-type /	no hit	no hit
43_GTGGCC_L004_R1_paired_trimmed_paired_contig_8129	PF00505 HMG_box /	IPR009071 High mobility group, superfamily /	RecName: Full=Repressor of filamentous growth 1 [Candida albicans SC5314]	predicted protein [Trichoderma reesei QM6a]
43_GTGGCC_L004_R1_paired_trimmed_paired_contig_8186	PF03184 DDE_1 / PF03221 HTH_Tnp_Tc5 /	IPR004875 DDE superfamily endonuclease, CENP-B-like / IPR006600 Pogo transposase / Cenp-B / PDC2, DNA-binding HTH domain /	RecName: Full=Tigger transposable element-derived protein 6 [Homo sapiens]	PREDICTED: tigger transposable element-derived protein 6-like [Stegastes partitus]
43_GTGGCC_L004_R1_paired_trimmed_paired_contig_8191	PF00249 Myb_DNA-binding / PF13921 Myb_DNA-bind_6 /	IPR001005 SANT/Myb domain /	RecName: Full=Transcriptional activator Myb; AltName: Full=Proto-oncogene c-Myb [Homo sapiens]	hypothetical protein CARUB_v10006404mg [Capsella rubella]
43_GTGGCC_L004_R1_paired_trimmed_paired_contig_8235	PF00172 Zn_clus /	IPR001138 Zn(2)-C6 fungal-type DNA-binding domain /	no hit	no hit
43_GTGGCC_L004_R1_paired_trimmed_paired_contig_82364	PF00505 HMG_box /	IPR009071 High mobility group, superfamily /	RecName: Full=Mating-type M-specific polypeptide Mc; Short=mat-Mc [Schizosaccharomyces pombe]	HMG box transcription factor [Metarhizium acridum CQMa 102]
43_GTGGCC_L004_R1_paired_trimmed_paired_contig_8262	PF04082 Fungal_trans / PF00172 Zn_clus /	IPR007219 Transcription factor, fungi / IPR001138 Zn(2)-C6 fungal-type DNA-binding domain /	RecName: Full=Nitrogen assimilation transcription factor nit-4 [Neurospora crassa OR74A]	hypothetical protein A1O5_03360 [Cladophialophora psammophila CBS 110553]
43_GTGGCC_L004_R1_paired_trimmed_paired_contig_8297	PF00505 HMG_box /	IPR009071 High mobility group, superfamily /	RecName: Full=Mating-type M-specific polypeptide Mc; Short=mat-Mc [Schizosaccharomyces pombe]	hypothetical protein PNEG_02275 [Pneumocystis murina B123]
43_GTGGCC_L004_R1_paired_trimmed_paired_contig_8337	PF04082 Fungal_trans /	IPR007219 Transcription factor, fungi /	RecName: Full=Uncharacterized transcriptional regulatory protein C1683.13c [Schizosaccharomyces pombe 972h-]	hypothetical protein STEHIDRAFT_106439 [Stereum hirsutum FP-91666 SS1]
43_GTGGCC_L004_R1_paired_trimmed_paired_contig_835	PF00010 HLH /	IPR011598 Helix-loop-helix DNA-binding /	RecName: Full=Protein max; AltName: Full=Myc-associated factor X; AltName: Full=Myc-binding novel HLH/LZ protein; AltName: Full=Protein myn [Mus musculus]	hypothetical protein PFL1_04954 [Pseudozyma flocculosa PF-1]
43_GTGGCC_L004_R1_paired_trimmed_paired_contig_83514	PF03106 WRKY /	IPR003657 DNA-binding WRKY /	RecName: Full=Probable WRKY transcription factor 40; AltName: Full=WRKY DNA-binding protein 40 [Arabidopsis thaliana]	hypothetical protein PHAVU_005G181800g [Phaseolus vulgaris]
43_GTGGCC_L004_R1_paired_trimmed_paired_contig_8369	PF10537 WAC_Acf1_DNA_bd / PF02791 DDT /	IPR013136 WSTF/Acf1/Cbp146 / IPR004022 DDT domain /	RecName: Full=Tyrosine-protein kinase BAZ1B; AltName: Full=Bromodomain adjacent to zinc finger domain protein 1B; AltName: Full=Williams syndrome transcription factor homolog; AltName: Full=Williams-Beuren syndrome chromosomal region 9 protein homolog [Mus musculus]	hypothetical protein PHACADRAFT_110936 [Phanerochaete carnosa HHB-10118-sp]
43_GTGGCC_L004_R1_paired_trimmed_paired_contig_8401	PF00172 Zn_clus /	IPR001138 Zn(2)-C6 fungal-type DNA-binding domain /	no hit	no hit
43_GTGGCC_L004_R1_paired_trimmed_paired_contig_84225	PF00098 zf-CCHC /	IPR001878 Zinc finger, CCHC-type /	no hit	no hit
43_GTGGCC_L004_R1_paired_trimmed_paired_contig_84287	PF00098 zf-CCHC /	IPR001878 Zinc finger, CCHC-type /	no hit	no hit
43_GTGGCC_L004_R1_paired_trimmed_paired_contig_84474	PF00172 Zn_clus /	IPR001138 Zn(2)-C6 fungal-type DNA-binding domain /	no hit	hypothetical protein SNOG_00141 [Phaeosphaeria nodorum SN15]
43_GTGGCC_L004_R1_paired_trimmed_paired_contig_84524	PF06943 zf-LSD1 /	IPR005735 Zinc finger, LSD1-type /	RecName: Full=Metacaspase-1; Short=AtMC1; AltName: Full=Metacaspase 1b; Short=AtMCP1b; AltName: Full=Protein LSD ONE LIKE 3 [Arabidopsis thaliana]	PREDICTED: metacaspase-1 [Brachypodium distachyon]
43_GTGGCC_L004_R1_paired_trimmed_paired_contig_8506	PF02891 zf-MIZ /	IPR004181 Zinc finger, MIZ-type /	RecName: Full=Zinc finger MIZ domain-containing protein 2; AltName: Full=PIAS-like protein Zimp7 [Homo sapiens]	PREDICTED: zinc finger MIZ domain-containing protein 1 isoform X4 [Tribolium castaneum]
43_GTGGCC_L004_R1_paired_trimmed_paired_contig_85508	PF00319 SRF-TF /	IPR002100 Transcription factor, MADS-box /	RecName: Full=Agamous-like MADS-box protein AGL90 [Arabidopsis thaliana]	PREDICTED: agamous-like MADS-box protein AGL80 [Eucalyptus grandis]
43_GTGGCC_L004_R1_paired_trimmed_paired_contig_86030	PF00098 zf-CCHC /	IPR001878 Zinc finger, CCHC-type /	no hit	no hit
43_GTGGCC_L004_R1_paired_trimmed_paired_contig_8688	PF00098 zf-CCHC /	IPR001878 Zinc finger, CCHC-type /	no hit	no hit
43_GTGGCC_L004_R1_paired_trimmed_paired_contig_87071	PF00847 AP2 /	IPR001471 AP2/ERF domain /	RecName: Full=Ethylene-responsive transcription factor 13; Short=AtERF13; AltName: Full=Ethylene-responsive element-binding factor 13; Short=EREBP-13 [Arabidopsis thaliana]	PREDICTED: ethylene-responsive transcription factor 1-like [Cicer arietinum]
43_GTGGCC_L004_R1_paired_trimmed_paired_contig_8715	PF00172 Zn_clus /	IPR001138 Zn(2)-C6 fungal-type DNA-binding domain /	RecName: Full=Quinic acid utilization activator [Aspergillus nidulans FGSC A4]	hypothetical protein SETTUDRAFT_114977 [Setosphaeria turcica Et28A]
43_GTGGCC_L004_R1_paired_trimmed_paired_contig_87311	PF02892 zf-BED /	IPR003656 Zinc finger, BED-type predicted /	no hit	no hit
43_GTGGCC_L004_R1_paired_trimmed_paired_contig_8742	PF01529 zf-DHHC /	IPR001594 Zinc finger, DHHC-type, palmitoyltransferase /	RecName: Full=Palmitoyltransferase PFA4; AltName: Full=Protein fatty acyltransferase 4 [Cryptococcus neoformans var. neoformans B-3501A]	zf-DHHC-domain-containing protein [Fomitiporia mediterranea MF3/22]
43_GTGGCC_L004_R1_paired_trimmed_paired_contig_876	PF04082 Fungal_trans / PF00172 Zn_clus /	IPR007219 Transcription factor, fungi / IPR001138 Zn(2)-C6 fungal-type DNA-binding domain /	RecName: Full=Lactose regulatory protein LAC9 [Kluyveromyces lactis NRRL Y-1140]	Ctf1 transcription factor [Metarhizium acridum CQMa 102]
43_GTGGCC_L004_R1_paired_trimmed_paired_contig_87642	PF00847 AP2 /	IPR001471 AP2/ERF domain /	RecName: Full=Pathogenesis-related genes transcriptional activator PTI5; AltName: Full=PTO-interacting protein 5 [Solanum lycopersicum]	PREDICTED: pathogenesis-related genes transcriptional activator PTI5-like [Cicer arietinum]
43_GTGGCC_L004_R1_paired_trimmed_paired_contig_88018	PF00847 AP2 /	IPR001471 AP2/ERF domain /	RecName: Full=Ethylene-responsive transcription factor ERF053 [Arabidopsis thaliana]	hypothetical protein PHAVU_011G118600g [Phaseolus vulgaris]
43_GTGGCC_L004_R1_paired_trimmed_paired_contig_88494	PF01582 TIR / PF00249 Myb_DNA-binding /	IPR000157 Toll/interleukin-1 receptor homology (TIR) domain / IPR001005 SANT/Myb domain /	RecName: Full=Transcription factor MYB44; AltName: Full=Myb-related protein 44; Short=AtMYB44; AltName: Full=Myb-related protein R1; Short=AtMYBR1 [Arabidopsis thaliana]	PREDICTED: protein SUPPRESSOR OF npr1-1, CONSTITUTIVE 1-like isoform X2 [Cicer arietinum]
43_GTGGCC_L004_R1_paired_trimmed_paired_contig_88625	PF00249 Myb_DNA-binding /	IPR001005 SANT/Myb domain /	RecName: Full=Transcription factor CPC; AltName: Full=Protein CAPRICE [Arabidopsis thaliana]	PREDICTED: transcription factor CPC-like [Cicer arietinum]
43_GTGGCC_L004_R1_paired_trimmed_paired_contig_9016	PF02791 DDT /	IPR004022 DDT domain /	no hit	hypothetical protein CC1G_03672 [Coprinopsis cinerea okayama7#130]
43_GTGGCC_L004_R1_paired_trimmed_paired_contig_90476	PF06943 zf-LSD1 /	IPR005735 Zinc finger, LSD1-type /	RecName: Full=Protein LOL3; AltName: Full=Protein LSD ONE LIKE 3; Short=OsLOL3; AltName: Full=Putative zinc finger LOL3 [Oryza sativa Japonica Group]	PREDICTED: protein LOL3-like [Setaria italica]
43_GTGGCC_L004_R1_paired_trimmed_paired_contig_90797	PF00847 AP2 /	IPR001471 AP2/ERF domain /	RecName: Full=Ethylene-responsive transcription factor ERF023 [Arabidopsis thaliana]	PREDICTED: ethylene-responsive transcription factor ERF023-like [Cicer arietinum]
43_GTGGCC_L004_R1_paired_trimmed_paired_contig_9081	PF00010 HLH /	IPR011598 Helix-loop-helix DNA-binding /	RecName: Full=Protein esc1 [Schizosaccharomyces pombe 972h-]	hypothetical protein SCHCODRAFT_254923 [Schizophyllum commune H4-8]
43_GTGGCC_L004_R1_paired_trimmed_paired_contig_92984	PF00319 SRF-TF /	IPR002100 Transcription factor, MADS-box /	RecName: Full=Agamous-like MADS-box protein AGL80 [Arabidopsis thaliana]	uncharacterized LOC100825352 [Brachypodium distachyon]
43_GTGGCC_L004_R1_paired_trimmed_paired_contig_93218	PF00098 zf-CCHC /	IPR001878 Zinc finger, CCHC-type /	no hit	no hit
43_GTGGCC_L004_R1_paired_trimmed_paired_contig_9391	PF02892 zf-BED /	IPR003656 Zinc finger, BED-type predicted /	no hit	no hit
43_GTGGCC_L004_R1_paired_trimmed_paired_contig_9442	PF03732 Retrotrans_gag / PF00098 zf-CCHC /	IPR005162 Retrotransposon gag protein / IPR001878 Zinc finger, CCHC-type /	no hit	hypothetical protein SORBIDRAFT_06g029685 [Sorghum bicolor]
43_GTGGCC_L004_R1_paired_trimmed_paired_contig_94674	PF03106 WRKY /	IPR003657 DNA-binding WRKY /	RecName: Full=WRKY transcription factor 55; AltName: Full=WRKY DNA-binding protein 55 [Arabidopsis thaliana]	PREDICTED: probable WRKY transcription factor 34 [Brachypodium distachyon]
43_GTGGCC_L004_R1_paired_trimmed_paired_contig_94677	PF00847 AP2 /	IPR001471 AP2/ERF domain /	RecName: Full=Pathogenesis-related genes transcriptional activator PTI5; AltName: Full=PTO-interacting protein 5 [Solanum lycopersicum]	PREDICTED: ethylene-responsive transcription factor ERF091-like [Brachypodium distachyon]
43_GTGGCC_L004_R1_paired_trimmed_paired_contig_95209	PF06839 zf-GRF /	IPR010666 Zinc finger, GRF-type /	no hit	PREDICTED: uncharacterized protein LOC100840175 [Brachypodium distachyon]
43_GTGGCC_L004_R1_paired_trimmed_paired_contig_9610	PF07716 bZIP_2 /	IPR011700 Basic leucine zipper /	RecName: Full=Regulatory protein cys-3 [Neurospora crassa OR74A]	hypothetical protein GLAREA_10504 [Glarea lozoyensis ATCC 20868]
43_GTGGCC_L004_R1_paired_trimmed_paired_contig_9713	PF03221 HTH_Tnp_Tc5 / PF03184 DDE_1 /	IPR006600 Pogo transposase / Cenp-B / PDC2, DNA-binding HTH domain / IPR004875 DDE superfamily endonuclease, CENP-B-like /	RecName: Full=Tigger transposable element-derived protein 6 [Homo sapiens]	PREDICTED: tigger transposable element-derived protein 6-like [Latimeria chalumnae]
43_GTGGCC_L004_R1_paired_trimmed_paired_contig_97348	PF07716 bZIP_2 /	IPR011700 Basic leucine zipper /	no hit	PREDICTED: UBX domain-containing protein 1 [Brachypodium distachyon]
43_GTGGCC_L004_R1_paired_trimmed_paired_contig_9738	PF03101 FAR1 / PF10551 MULE / PF00098 zf-CCHC /	IPR004330 FAR1 DNA binding domain / IPR018289 MULE transposase domain / IPR001878 Zinc finger, CCHC-type /	RecName: Full=Putative protein FAR1-RELATED SEQUENCE 10 [Arabidopsis thaliana]	hypothetical protein CC1G_04131 [Coprinopsis cinerea okayama7#130]
43_GTGGCC_L004_R1_paired_trimmed_paired_contig_977	PF08238 Sel1 / PF00069 Pkinase / PF02037 SAP / PF00098 zf-CCHC /	IPR006597 Sel1-like / IPR000719 Protein kinase, catalytic domain / IPR003034 DNA-binding SAP / IPR001878 Zinc finger, CCHC-type /	RecName: Full=Putative beta-lactamase HcpC; AltName: Full=Cysteine-rich protein C; Flags: Precursor [Helicobacter pylori 26695]	hypothetical protein [Zavarzinella formosa]
43_GTGGCC_L004_R1_paired_trimmed_paired_contig_9907	PF00250 Fork_head /	IPR001766 Transcription factor, fork head /	RecName: Full=Forkhead protein sep1 [Schizosaccharomyces pombe 972h-]	hypothetical protein PNEG_01841 [Pneumocystis murina B123]
43_GTGGCC_L004_R1_paired_trimmed_paired_contig_9933	PF00250 Fork_head /	IPR001766 Transcription factor, fork head /	RecName: Full=Hepatocyte nuclear factor 3-beta; Short=HNF-3-beta; Short=HNF-3B; AltName: Full=Forkhead box protein A2; AltName: Full=Me-HNF3B [Oryzias latipes]	PREDICTED: forkhead box protein I2, partial [Anolis carolinensis]
43_GTGGCC_L004_R1_paired_trimmed_paired_contig_9989	PF00505 HMG_box /	IPR009071 High mobility group, superfamily /	RecName: Full=MAT+ sexual cell fertilization-promoting factor [Podospora anserina]	putative mating type protein [Chaetomium thermophilum var. thermophilum DSM 1495]
