# Supplementary material for: A Survey of the Gene Repertoire of Gigaspora rosea Unravels Conserved Features among Glomeromycota for Obligate Biotrophy
Source: Front Microbiol. 2016 Mar 1;7:233. doi: 10.3389/fmicb.2016.00233 (PMC4771724; doi:10.3389/fmicb.2016.00233)
Supplement: Supplementary file 1 [file Data_Sheet_1.ZIP › Table S11. Meiosis required genes found in GiroV1.xlsx]

## Sheet: Sheet1
Table S11. This meiosis related gene list was adapted from a previously published inventory of 86 genes known to be required for proper meiotic recombination in Saccharomyces cerevisiae and used for the searching against the glomus spp.draft genomes ( Halary et al., 2011). The yeast Saccharomyces cerevisiae proteins used in this analysis were retrieved from the SGD database (http://downloads.yeas…
Process involved	Gene name	Description	Gene ID	Hit in G.rosea	e value	missing or present in Glomus spp./R.irregularis?
DSB (double-strand break) generation
	SPO11*	Meiosis-specific protein that initiates meiotic recombination by catalyzing the formation of double-strand breaks in DNA via a transesterification reaction; required for homologous chromosome pairing and synaptonemal complex formation	YHL022C	no hit		present
	REC107/MEI2	Protein involved in early stages of meiotic recombination; involved in coordination between the initiation of recombination and the first division of meiosis; part of a complex (Rec107p-Mei4p-Rec114p) required for DS break formation	YJR021C	no hit		missing
	MEI4	Meiosis-specific protein involved in recombination; required for chromosome synapsis; required for production of viable spores	YER044C	43_GTGGCC_L004_R1_paired_trimmed_paired_contig_13603	6e-29	missing
	REC102	Protein involved in early stages of meiotic recombination; required for chromosome synapsis; forms a complex with Rec104p and Spo11p necessary during the initiation of recombination	YLR329W	no hit		missing
	REC104	Protein involved in early stages of meiotic recombination; required for meiotic crossing over; forms a complex with Rec102p and Spo11p necessary during the initiation of recombination	YHR157W	no hit		missing
	REC114	Protein involved in early stages of meiotic recombination; possibly involved in the coordination of recombination and meiotic division; mutations lead to premature initiation of the first meiotic division	YMR133W	no hit		missing
	SKI8	Protein involved in exosome mediated 3' to 5' mRNA degradation and translation inhibition of non-poly(A) mRNAs as well as double-strand break formation during meiotic recombination; required for repressing propagation of dsRNA viruses	YGL213C	no hit		missing
	MER1	Protein with RNA-binding motifs required for meiosis-specific mRNA splicing; required for chromosome pairing and meiotic recombination	YNL210W	no hit		missing
	HFM1/MER3	Meiosis specific DNA helicase involved in the conversion of double-stranded breaks to later recombination intermediates and in crossover control; catalyzes the unwinding of Holliday junctions; has ssDNA and dsDNA stimulated ATPase activity	YGL251C	43_GTGGCC_L004_R1_paired_trimmed_paired_contig_36905	3e-135	missing
	NAM8/MRE2	RNA binding protein, component of the U1 snRNP protein; mutants are defective in meiotic recombination and in formation of viable spores, involved in the formation of DSBs through meiosis-specific splicing of MER2 pre-mRNA	YHR086W	43_GTGGCC_L004_R1_paired_trimmed_paired_contig_4742	5e-55	present
Removal of Spo11
	MRE11	Subunit of a complex with Rad50p and Xrs2p (RMX complex) that functions in repair of DNA double-strand breaks and in telomere stability, exhibits nuclease activity that appears to be required for RMX function; widely conserved	YMR224C	43_GTGGCC_L004_R1_paired_trimmed_paired_contig_3647	6e-130	present
	RAD50	Subunit of MRX complex, with Mre11p and Xrs2p, involved in processing double-strand DNA breaks in vegetative cells, initiation of meiotic DSBs, telomere maintenance, and nonhomologous end joining	YNL250W	43_GTGGCC_L004_R1_paired_trimmed_paired_contig_5592	7e-146	present
	XRS2/NBS1	Protein required for DNA repair; component of the Mre11 complex, which is involved in double strand breaks, meiotic recombination, telomere maintenance, and checkpoint signaling	YDR369C	no hit		missing
	SAE2/COM1	Protein with a role in accurate meiotic and mitotic double-strand break repair; phosphorylated in response to DNA damage and required for normal resistance to DNA-damaging agents	YGL175C	no hit		missing
Strand invasion
	RAD51	Strand exchange protein, forms a helical filament with DNA that searches for homology; involved in the recombinational repair of double-strand breaks in DNA during vegetative growth and meiosis; homolog of Dmc1p and bacterial RecA protein	YER095W	43_GTGGCC_L004_R1_paired_trimmed_paired_contig_19900	6e-131	present
	DMC1*	Meiosis-specific protein required for repair of double-strand breaks and pairing between homologous chromosomes; homolog of Rad51p and the bacterial RecA protein	YER179W	43_GTGGCC_L004_R1_paired_trimmed_paired_contig_16726	9e-107	present
	RAD52	Protein that stimulates strand exchange by facilitating Rad51p binding to single-stranded DNA; anneals complementary single-stranded DNA; involved in the repair of double-strand breaks in DNA during vegetative growth and meiosis	YML032C	no hit		present
	RAD54	DNA-dependent ATPase, stimulates strand exchange by modifying the topology of double-stranded DNA; involved in the recombinational repair of double-strand breaks in DNA during vegetative growth and meiosis; member of the SWI/SNF family	YGL163C	43_GTGGCC_L004_R1_paired_trimmed_paired_contig_6863	0	present
	RDH54	DNA-dependent ATPase, stimulates strand exchange by modifying the topology of double-stranded DNA; involved in recombinational repair of DNA double-strand breaks during mitosis and meiosis; proposed to be involved in crossover interference	YBR073W	no hit		missing
	RFA1	Subunit of heterotrimeric Replication Protein A (RPA), which is a highly conserved single-stranded DNA binding protein involved in DNA replication, repair, and recombination	YAR007C	43_GTGGCC_L004_R1_paired_trimmed_paired_contig_2453	1e-83	present
	RFA2	Subunit of heterotrimeric Replication Protein A (RPA), which is a highly conserved single-stranded DNA binding protein involved in DNA replication, repair, and recombination	YNL312W	43_GTGGCC_L004_R1_paired_trimmed_paired_contig_2693	1e-09	present
	RFA3	Subunit of heterotrimeric Replication Protein A (RPA), which is a highly conserved single-stranded DNA binding protein involved in DNA replication, repair, and recombination	YJL173C	no hit		missing
	SAE3	Meiosis specific protein involved in DMC1-dependent meiotic recombination, forms heterodimer with Mei5p; proposed to be an assembly factor for Dmc1p	YHR079C-A	no hit		missing
	RAD55	Protein that stimulates strand exchange by stabilizing the binding of Rad51p to single-stranded DNA; involved in the recombinational repair of double-strand breaks in DNA during vegetative growth and meiosis; forms heterodimer with Rad57p	YDR076W	no hit		missing
DNA damage checkpoint
	PCH2	Nucleolar component of the pachytene checkpoint, which prevents chromosome segregation when recombination and chromosome synapsis are defective; also represses meiotic interhomolog recombination in the rDNA	YBR186W	43_GTGGCC_L004_R1_paired_trimmed_paired_contig_11480	2e-48	missing
	MEC1	Genome integrity checkpoint protein and PI kinase superfamily member; signal transducer required for cell cycle arrest and transcriptional responses prompted by damaged or unreplicated DNA; monitors and participates in meiotic recombination	YBR136W	43_GTGGCC_L004_R1_paired_trimmed_paired_contig_898	3e-52	present
	RAD17	Checkpoint protein, involved in the activation of the DNA damage and meiotic pachytene checkpoints; with Mec3p and Ddc1p, forms a clamp that is loaded onto partial duplex DNA; homolog of human and S. pombe Rad1 and U. maydis Rec1 proteins	YOR368W	no hit		present
	RAD24	Checkpoint protein, involved in the activation of the DNA damage and meiotic pachytene checkpoints; subunit of a clamp loader that loads Rad17p-Mec3p-Ddc1p onto DNA; homolog of human and S. pombe Rad17 protein	YER173W	43_GTGGCC_L004_R1_paired_trimmed_paired_contig_99	1e-13	missing
	DDC1	DNA damage checkpoint protein, part of a PCNA-like complex required for DNA damage response, required for pachytene checkpoint to inhibit cell cycle in response to unrepaired recombination intermediates; potential Cdc28p substrate	YPL194W	no hit		missing
Regulation of crossover frequency
	MLH1	Protein required for mismatch repair in mitosis and meiosis as well as crossing over during meiosis; forms a complex with Pms1p and Msh2p-Msh3p during mismatch repair; human homolog is associated with hereditary non-polyposis colon cancer	YMR167W	43_GTGGCC_L004_R1_paired_trimmed_paired_contig_1072	9e-107	present
	MLH3	Protein involved in DNA mismatch repair and crossing-over during meiotic recombination; forms a complex with Mlh1p; mammalian homolog is implicated mammalian microsatellite instability	YPL164C	no hit		present
	MSH4*	Protein involved in meiotic recombination, required for normal levels of crossing over, colocalizes with Zip2p to discrete foci on meiotic chromosomes, has homology to bacterial MutS protein	YFL003C	43_GTGGCC_L004_R1_paired_trimmed_paired_contig_27399	4e-84	present
	MSH5*	Protein of the MutS family, forms a dimer with Msh4p that facilitates crossovers between homologs during meiosis; msh5-Y823H mutation confers tolerance to DNA alkylating agents; homologs present in C. elegans and humans	YDL154W	no hit		present
	SGS1	Nucleolar DNA helicase of the RecQ family involved in maintenance of genome integrity, regulates chromosome synapsis and meiotic crossing over; has similarity to human BLM and WRN helicases implicated in Bloom and Werner syndromes	YMR190C	43_GTGGCC_L004_R1_paired_trimmed_paired_contig_22067	2e-144	present
	MEI5	Meiosis specific protein involved in DMC1-dependent meiotic recombination, forms heterodimer with Sae3p; proposed to be an assembly factor for Dmc1p	YPL121C	no hit		missing
	MUM2	Cytoplasmic protein essential for meiotic DNA replication and sporulation; interacts with Orc2p, which is a component of the origin recognition complex	YBR057C	no hit		missing
	NDJ1	Meiosis-specific telomere protein, required for bouquet formation, effective homolog pairing, ordered cross-over distribution (interference), sister chromatid cohesion at meiotic telomeres, and segregation of small chromosomes	YOL104C	no hit		missing
	RAD1	Single-stranded DNA endonuclease (with Rad10p), cleaves single-stranded DNA during nucleotide excision repair and double-strand break repair; subunit of Nucleotide Excision Repair Factor 1 (NEF1); homolog of human XPF protein, meiotic chromosome segregation; reciprocal meiotic recombination; resolution of meiotic joint molecules as recombinants.	YPL022W	43_GTGGCC_L004_R1_paired_trimmed_paired_contig_13144	6e-68	present
	Rad2	Single-stranded DNA endonuclease, cleaves single-stranded DNA during nucleotide excision repair to excise damaged DNA; subunit of Nucleotide Excision Repair Factor 3 (NEF3); homolog of human XPG protein	YGR258C	43_GTGGCC_L004_R1_paired_trimmed_paired_contig_3247	3e-69	present
Synaptonemal complex
	HOP1	Meiosis-specific DNA binding protein that displays Red1p dependent localization to the unsynapsed axial-lateral elements of the synaptonemal complex; required for homologous chromosome synapsis and chiasma formation	YIL072W	43_GTGGCC_L004_R1_paired_trimmed_paired_contig_13322	3e-06	missing
	HOP2*	Meiosis-specific protein that localizes to chromosomes, preventing synapsis between nonhomologous chromosomes and ensuring synapsis between homologs; complexes with Mnd1p to promote homolog pairing and meiotic double-strand break repair	YGL033W	43_GTGGCC_L004_R1_paired_trimmed_paired_contig_3206	3e-11	present
	MND1*	Protein required for recombination and meiotic nuclear division; forms a complex with Hop2p, which is involved in chromosome pairing and repair of meiotic double-strand breaks	YGL183C	43_GTGGCC_L004_R1_paired_trimmed_paired_contig_4002	6e-17	present
	ZIP1	Transverse filament protein of the synaptonemal complex; required for normal levels of meiotic recombination and pairing between homologous chromosome during meiosis; potential Cdc28p substrate	YDR285W	no hit		missing
	ZIP2	Meiosis-specific protein involved in normal synaptonemal complex formation and pairing between homologous chromosomes during meiosis	YGL249W	no hit		missing
	ZIP3	SUMO E3 ligase; required for synaptonemal complex formation; localizes to synapsis initiation sites on meiotic chromosomes; potential Cdc28p substrate	YLR394W	no hit		missing
	Zip4/Spo22	Meiosis-specific protein essential for chromosome synapsis, involved in completion of nuclear divisions during meiosis; induced early in meiosis	YIL073C	no hit		present
DNA Repair
	HTA1	Histone H2A, core histone protein required for chromatin assembly and chromosome function; one of two nearly identical subtypes (see also HTA2); DNA damage-dependent phosphorylation by Mec1p facilitates DNA repair; acetylated by Nat4p	YDR225W	no hit		present
	HTA2	Histone H2A, core histone protein required for chromatin assembly and chromosome function; one of two nearly identical (see also HTA1) subtypes; DNA damage-dependent phosphorylation by Mec1p facilitates DNA repair; acetylated by Nat4p	YBL003C	43_GTGGCC_L004_R1_paired_trimmed_paired_contig_1645	1e-47	present
	RED1	Protein component of the axial elements of the synaptonemal complex, involved in chromosome segregation during the first meiotic division; interacts with Hop1p; required for wild-type levels of Mek1p kinase activity	YLR263W	no hit		missing
	SMC5	Structural maintenance of chromosomes (SMC) protein; essential subunit of the Mms21-Smc5-Smc6 complex; required for growth and DNA repair; S. pombe homolog forms a heterodimer with S. pombe Rad18p that is involved in DNA repair	YOL034W	43_GTGGCC_L004_R1_paired_trimmed_paired_contig_7172	2e-53	present
	SMC6	Protein involved in structural maintenance of chromosomes; essential subunit of Mms21-Smc5-Smc6 complex; required for growth, DNA repair, interchromosomal and sister chromatid recombination; homologous to S. pombe rad18	YLR383W	43_GTGGCC_L004_R1_paired_trimmed_paired_contig_2346	7e-106	present
	EXO1	5'-3' exonuclease and flap-endonuclease involved in recombination, double-strand break repair and DNA mismatch repair; member of the Rad2p nuclease family, with conserved N and I nuclease domains	YOR033C	43_GTGGCC_L004_R1_paired_trimmed_paired_contig_42167	3e-52	present
	HRR25	Protein kinase involved in regulating diverse events including vesicular trafficking, DNA repair, and chromosome segregation; binds the CTD of RNA pol II; homolog of mammalian casein kinase 1delta (CK1delta)	YPL204W	43_GTGGCC_L004_R1_paired_trimmed_paired_contig_1433	1e-152	present
	RAD23	Protein with ubiquitin-like N terminus, recognizes and binds damaged DNA (with Rad4p) during nucleotide excision repair; regulates Rad4p levels, subunit of Nuclear Excision Repair Factor 2 (NEF2); homolog of human HR23A and HR23B proteins	YEL037C	43_GTGGCC_L004_R1_paired_trimmed_paired_contig_2004	1e-13	present
Mismatch repair
	MSH2	Protein that forms heterodimers with Msh3p and Msh6p that bind to DNA mismatches to initiate the mismatch repair process; contains a Walker ATP-binding motif required for repair activity; Msh2p-Msh6p binds to and hydrolyzes ATP	YOL090W	43_GTGGCC_L004_R1_paired_trimmed_paired_contig_2003	0	present
	MSH3	Mismatch repair protein, forms dimers with Msh2p that mediate repair of insertion or deletion mutations and removal of nonhomologous DNA ends, contains a PCNA (Pol30p) binding motif required for genome stability	YCR092C	no hit		missing
	MSH6	Protein required for mismatch repair in mitosis and meiosis, forms a complex with Msh2p to repair both single-base & insertion-deletion mispairs; potentially phosphorylated by Cdc28p	YDR097C	43_GTGGCC_L004_R1_paired_trimmed_paired_contig_627	0	present
	MLH2	ATP-binding protein required for mismatch repair in mitosis and meiosis; functions as a heterodimer with Mlh1p, binds double- and single-stranded DNA via its N-terminal domain, homologous to E. coli MutL	YLR035C	43_GTGGCC_L004_R1_paired_trimmed_paired_contig_8551	2e-25	missing
	PMS1	ATP-binding protein required for mismatch repair in mitosis and meiosis; functions as a heterodimer with Mlh1p, binds double- and single-stranded DNA via its N-terminal domain, homologous to E. coli MutL	YNL082W	43_GTGGCC_L004_R1_paired_trimmed_paired_contig_26060	3e-83	present
Resolution of recombination intermediates
	MMS4	Subunit of the structure-specific Mms4p-Mus81p endonuclease that cleaves branched DNA; involved in recombination and DNA repair	YBR098W	no hit		missing
	MUS81	Helix-hairpin-helix protein, involved in DNA repair and replication fork stability; functions as an endonuclease in complex with Mms4p; interacts with Rad54p	YDR386W	43_GTGGCC_L004_R1_paired_trimmed_paired_contig_8661	8e-39	present
	SLX1	Subunit of a complex, with Slx4p, that hydrolyzes 5' branches from duplex DNA in response to stalled or converging replication forks; function overlaps with that of Sgs1p-Top3p	YBR228W	43_GTGGCC_L004_R1_paired_trimmed_paired_contig_9668	9e-26	present
	TOP1	Topoisomerase I, nuclear enzyme that relieves torsional strain in DNA by cleaving and re-sealing the phosphodiester backbone; relaxes both positively and negatively supercoiled DNA; functions in replication, transcription, and recombination	YOL006C	43_GTGGCC_L004_R1_paired_trimmed_paired_contig_2399	0	present
	TOP2	Essential type II topoisomerase, relieves torsional strain in DNA by cleaving and re-sealing the phosphodiester backbone of both positively and negatively supercoiled DNA; cleaves complementary strands; localizes to axial cores in meiosis	YNL088W	43_GTGGCC_L004_R1_paired_trimmed_paired_contig_7771	1e-138	present
	TOP3	DNA Topoisomerase III, conserved protein that functions in a complex with Sgs1p and Rmi1p to relax single-stranded negatively-supercoiled DNA preferentially, involved in telomere stability and regulation of mitotic recombination	YLR234W	43_GTGGCC_L004_R1_paired_trimmed_paired_contig_14781	4e-172	present
	SLX4	Subunit of a complex, with Slx1p, that hydrolyzes 5' branches from duplex DNA in response to stalled or converging replication forks; function overlaps with that of Sgs1p-Top3p	YLR135W	no hit		missing
	SLX5	Subunit of the Slx5-Slx8 substrate-specific ubiquitin ligase complex; stimulated by prior attachment of SUMO to the substrate	YDL013W	no hit		missing
	SLX8	Subunit of the Slx5-Slx8 substrate-specific ubiquitin ligase complex; stimulated by prior attachment of SUMO to the substrate	YER116C	43_GTGGCC_L004_R1_paired_trimmed_paired_contig_2627	3e-07	missing
Nonhomologous end joining
	YKU70	Subunit of the telomeric Ku complex (Yku70p-Yku80p), involved in telomere length maintenance, structure and telomere position effect; relocates to sites of double-strand cleavage to promote nonhomologous end joining during DSB repair	YMR284W	43_GTGGCC_L004_R1_paired_trimmed_paired_contig_11631	3e-33	present
	YKU80	Subunit of the telomeric Ku complex (Yku70p-Yku80p), involved in telomere length maintenance, structure and telomere position effect; relocates to sites of double-strand cleavage to promote nonhomologous end joining during DSB repair	YMR106C	43_GTGGCC_L004_R1_paired_trimmed_paired_contig_2332	4e-14	present
	DNL4	DNA ligase required for nonhomologous end-joining (NHEJ), forms stable heterodimer with required cofactor Lif1p, interacts with Nej1p; involved in meiosis, not essential for vegetative growth	YOR005C	43_GTGGCC_L004_R1_paired_trimmed_paired_contig_6871	4e-85	present
	LIF1	Protein involved in DNA double-strand break repair; physically interacts with DNA ligase 4 (Lig4p); homologous to mammalian XRCC4 protein	YGL090W	no hit		missing
Others
	MSC1	Protein of unknown function; mutant is defective in directing meiotic recombination events to homologous chromatids; the authentic, non-tagged protein is detected in highly purified mitochondria and is phosphorylated	YML128C	no hit		present
	MSC7	Protein of unknown function, green fluorescent protein (GFP)-fusion protein localizes to the endoplasmic reticulum; msc7 mutants are defective in directing meiotic recombination events to homologous chromatids	YHR039C	43_GTGGCC_L004_R1_paired_trimmed_paired_contig_4895	1e-97	present
	MSC3	Protein of unknown function, green fluorescent protein (GFP)-fusion protein localizes to the cell periphery; msc3 mutants are defective in directing meiotic recombination events to homologous chromatids; potential Cdc28p substrate	YLR219W	no hit		missing
	MSC6	Protein of unknown function; mutant is defective in directing meiotic recombination events to homologous chromatids; the authentic, non-tagged protein is detected in highly purified mitochondria in high-throughput studies	YOR354C	no hit		missing
	SRS2	DNA helicase and DNA-dependent ATPase involved in DNA repair, needed for proper timing of commitment to meiotic recombination and transition from Meiosis I to II; blocks trinucleotide repeat expansion; affects genome stability	YJL092W	no hit		present
	MPS3	Nuclear envelope protein required for SPB duplication and nuclear fusion; localizes to the SPB half bridge and at telomeres during meiosis; required with Ndj1p and Csm4p for meiotic bouquet formation and telomere-led rapid prophase movement	YJL019W	no hit		missing
	REC8*	Meiosis-specific component of sister chromatid cohesion complex; maintains cohesion between sister chromatids during meiosis I; maintains cohesion between centromeres of sister chromatids until meiosis	YPR007C	no hit		present
	Rad21	Sister chromatid coheion protein. Binds Smc1 and Smc3.	YDL003W	43_GTGGCC_L004_R1_paired_trimmed_paired_contig_9579	5e-13	present
	SMC1	Subunit of the multiprotein cohesin complex, essential protein for chromosome segregation and in double-strand DNA break repair	BAA09230*	43_GTGGCC_L004_R1_paired_trimmed_paired_contig_2331	0	present
	SMC2	Subunit of the condensin complex that forms a complex with Smc4p to form the active ATPase	P38989.1*	43_GTGGCC_L004_R1_paired_trimmed_paired_contig_833	0	present
	SMC3	Subunit of the multiprotein cohesin complex required for sister chromatid cohesion in mitotic cells	YJL074C	43_GTGGCC_L004_R1_paired_trimmed_paired_contig_1720	0	present
	SMC4	Subunit of the condensin complex; reorganizes chromosomes during cell division; forms a complex with Smc2p that has ATP-hydrolyzing and DNA-binding activity	EDV09389.1*	43_GTGGCC_L004_R1_paired_trimmed_paired_contig_6111	0	present
	SCC3	Necessary for sister-chromatid cohesion, required for double strand break repair	P40541.1*	43_GTGGCC_L004_R1_paired_trimmed_paired_contig_1485	2e-29	present
	PDS5	Essential for maintenance of sister chromatid cohesion	Q04264.1*	43_GTGGCC_L004_R1_paired_trimmed_paired_contig_3047	6e-91	present
