# Supplementary material for: A Survey of the Gene Repertoire of Gigaspora rosea Unravels Conserved Features among Glomeromycota for Obligate Biotrophy
Source: Front Microbiol. 2016 Mar 1;7:233. doi: 10.3389/fmicb.2016.00233 (PMC4771724; doi:10.3389/fmicb.2016.00233)
Supplement: Supplementary file 1 [file Data_Sheet_1.ZIP › table S12-Expression analyses.xlsx]

## Sheet: RNAseq mapping
Table S12. NRVTs of G. rosea overexpressed in symbiotic tissues. To identify in planta overexpressed NRVTs, their transcriptional activity (RPKM) was calculated by mapping trimmed reads in pair from libraries of sample GSL (germinating spores in semi-solid M medium- table S1) and SYM+MT (mycorrhizal medicago roots) using RNA-seq functionality in the CLC software (settings of minimum mapped read l…
NRVT ID	Experiment - Difference	Experiment - Fold Change	Baggerley's test: SYM+MT vs GSL - FDR p-value	Annotations - GO biological process	Annotations - GO molecular function	Annotations - GO cellular component	Annotations - InterPro domain	Annotations - RefSeq protein ID	RefSeq - Annotation description	RPKM_GSL - Means	RPKM_SYM+MT - Means	Best hit in G.margarita	Best hit in R.irregularis
43_GTGGCC_L004_R1_paired_trimmed_paired_contig_57504	12.2141	1e+100	1.54773e-05							0	12.2141	gi|780585903|gb|GBYF01082109.1|	gnl|76|gm1.76_g
43_GTGGCC_L004_R1_paired_trimmed_paired_contig_46240	24.7624	44.2268	2.38074e-05							0.572847	25.3352	gi|780777348|gb|GBYF01024183.1|	gnl|581|gm1.581_g
43_GTGGCC_L004_R1_paired_trimmed_paired_contig_26733	19.2643	52.557	3.33127e-08				IPR006571//TLDc	XP_001949687.2	PREDICTED: hypothetical protein LOC100158785 [Acyrthosiphon pisum]	0.373651	19.638	gi|780678322|gb|GBYF01059196.1|	gnl|424|gm1.424_g
43_GTGGCC_L004_R1_paired_trimmed_paired_contig_16715	61.5933	413.297	2.92538e-07							0.149391	61.7427	gi|780711547|gb|GBYF01049711.1|	99396|fgenesh1_pg.26454_#_1
43_GTGGCC_L004_R1_paired_trimmed_paired_contig_73465	39.1357	1e+100	0					WP_005006267.1	Cation efflux protein [Nitrospina gracilis]	0	39.1357	gi|780782221|gb|GBYF01022633.1|	98971|fgenesh1_pg.25369_#_1
43_GTGGCC_L004_R1_paired_trimmed_paired_contig_85389	170.764	1e+100	2.75888e-09							0	170.764	gi|780933074|gb|GBYF01004869.1|	98724|fgenesh1_pg.24799_#_1
43_GTGGCC_L004_R1_paired_trimmed_paired_contig_59765	28.8036	249.463	2.02624e-12		0005515// protein binding		IPR003877//SPla/RYanodine receptor SPRY /// IPR013105//Tetratricopeptide TPR2	NP_610585.2	Ran-binding protein M, isoform C [Drosophila melanogaster]	0.115927	28.9195	gi|780606622|gb|GBYF01077613.1|	98415|fgenesh1_pg.24127_#_2
43_GTGGCC_L004_R1_paired_trimmed_paired_contig_15532	83.6281	9.74375	0					XP_002473135.1	predicted protein [Postia placenta Mad-698-R]	9.56434	93.1925	gi|780723536|gb|GBYF01046130.1|	9678|gm1.9678_g
43_GTGGCC_L004_R1_paired_trimmed_paired_contig_15531	76.0254	11.9978	0					XP_002473135.1	predicted protein [Postia placenta Mad-698-R]	6.91275	82.9382	gi|780723538|gb|GBYF01046129.1|	9678|gm1.9678_g
43_GTGGCC_L004_R1_paired_trimmed_paired_contig_45004	73.2803	1569.1	5.62185e-09							0.0467319	73.327	gi|780778852|gb|GBYF01023698.1|	9678|gm1.9678_g
43_GTGGCC_L004_R1_paired_trimmed_paired_contig_31082	32.8338	405.465	0.000164315					XP_002741551.1	PREDICTED: kelch domain containing 3-like [Saccoglossus kowalevskii]	0.0811783	32.915	gi|780778852|gb|GBYF01023698.1|	9678|gm1.9678_g
43_GTGGCC_L004_R1_paired_trimmed_paired_contig_36882	545.012	123.888	0					XP_004335664.1	kelch repeatcontaining protein [Acanthamoeba castellanii str. Neff]	4.43502	549.447	gi|780939146|gb|GBYF01002134.1|	9678|gm1.9678_g
43_GTGGCC_L004_R1_paired_trimmed_paired_contig_14590	75.8652	191.466	0.000843031					XP_002567122.1	Pc21g00480 [Penicillium chrysogenum Wisconsin 54-1255]	0.398313	76.2635	gi|780635509|gb|GBYF01071071.1|	96556|fgenesh1_pg.20367_#_1
43_GTGGCC_L004_R1_paired_trimmed_paired_contig_40648	13.1075	8.18705	8.46745e-05							1.82376	14.9312	gi|780735836|gb|GBYF01040140.1|	96041|fgenesh1_pg.19308_#_1
43_GTGGCC_L004_R1_paired_trimmed_paired_contig_13049	30.7245	5.26598	2.01315e-09				IPR008521//Magnesium transporter NIPA	XP_002999246.1	conserved hypothetical protein [Phytophthora infestans T30-4]	7.20223	37.9268	gi|780728982|gb|GBYF01043490.1|	95947|fgenesh1_pg.19118_#_1
43_GTGGCC_L004_R1_paired_trimmed_paired_contig_62451	13.7185	177.635	4.2788e-06	0006629// lipid metabolic process	0016788// hydrolase activity, acting on ester bonds		IPR001087//Lipase, GDSL	YP_007149788.1	PEP-CTERM putative exosortase interaction domain-containing protein [Cylindrospermum stagnale PCC 7417]?ref|WP_015210343.1| PEP-CTERM putative exosortase interaction domain-containing protein [Cylindrospermum stagnale]	0.0776657	13.7962	gi|780735354|gb|GBYF01040361.1|	95857|fgenesh1_pg.18933_#_5
43_GTGGCC_L004_R1_paired_trimmed_paired_contig_25333	29.5334	48.0586	2.38489e-12							0.627587	30.1609	gi|780619611|gb|GBYF01075609.1|	95593|fgenesh1_pg.18406_#_1
43_GTGGCC_L004_R1_paired_trimmed_paired_contig_19211	12.7481	34.6395	1.76758e-05	0006810// transport /// 0055085// transmembrane transport	0005524// ATP binding /// 0042626// ATPase activity, coupled to transmembrane movement of substances	0016021// integral to membrane	IPR001140//ABC transporter, transmembrane domain	XP_002621139.1	multidrug resistance protein MDR [Ajellomyces dermatitidis SLH14081]	0.378961	13.127	gi|780615591|gb|GBYF01076748.1|	9544|gm1.9544_g
43_GTGGCC_L004_R1_paired_trimmed_paired_contig_34293	632.044	8570.35	0					XP_003333209.2	hypothetical protein PGTG_14129 [Puccinia graminis f. sp. tritici CRL 75-36-700-3]	0.0737563	632.117	gi|780581695|gb|GBYF01084151.1|	94594|fgenesh1_pg.16619_#_2
43_GTGGCC_L004_R1_paired_trimmed_paired_contig_2241	380.592	6.32351	0	0008152// metabolic process	0003824// catalytic activity /// 0008483// transaminase activity /// 0030170// pyridoxal phosphate binding		IPR002500//Phosphoadenosine phosphosulphate reductase /// IPR005814//Aminotransferase class-III	XP_002171771.1	ornithine aminotransferase [Schizosaccharomyces japonicus yFS275]	71.4927	452.085	gi|780934721|gb|GBYF01004210.1|	94586|fgenesh1_pg.16613_#_6
43_GTGGCC_L004_R1_paired_trimmed_paired_contig_13696	108.257	250.75	2.64853e-08				IPR001466//Beta-lactamase-related	WP_006512748.1	penicillin-binding protein, beta-lactamase class C [Leptolyngbya sp. PCC 7375]	0.433461	108.691	gi|780613121|gb|GBYF01077425.1|	93914|fgenesh1_pg.15589_#_1
43_GTGGCC_L004_R1_paired_trimmed_paired_contig_13695	94.408	48.352	0							1.99375	96.4018	gi|780613129|gb|GBYF01077423.1|	93914|fgenesh1_pg.15589_#_1
43_GTGGCC_L004_R1_paired_trimmed_paired_contig_42859	491.094	425.179	0							1.15775	492.252	gi|780744982|gb|GBYF01035610.1|	93487|fgenesh1_pg.14880_#_1
43_GTGGCC_L004_R1_paired_trimmed_paired_contig_82473	55.2924	1473.13	8.1028e-07							0.0375594	55.33	gi|780582175|gb|GBYF01083948.1|	9318|gm1.9318_g
43_GTGGCC_L004_R1_paired_trimmed_paired_contig_5054	10.7707	11.105	0.000293804					XP_003038425.1	hypothetical protein SCHCODRAFT_64062 [Schizophyllum commune H4-8]	1.06588	11.8366	gi|780652053|gb|GBYF01066468.1|	92468|fgenesh1_pg.13206_#_2
43_GTGGCC_L004_R1_paired_trimmed_paired_contig_70835	58.0949	2406.93	6.42597e-12					XP_004437096.1	PREDICTED: kelch domain-containing protein 4 [Ceratotherium simum simum]	0.0241466	58.119	gi|780894796|gb|GBYF01010408.1|	9240|gm1.9240_g
43_GTGGCC_L004_R1_paired_trimmed_paired_contig_7872	421.848	10.8264	0	0051186// cofactor metabolic process	0051536// iron-sulfur cluster binding /// 0003824// catalytic activity		IPR010722//Biotin/thiamin synthesis-associated protein /// IPR007197//Radical SAM	XP_002263125.1	PREDICTED: biotin synthase [Vitis vinifera]	42.93	464.778	gi|780745439|gb|GBYF01035378.1|	92179|fgenesh1_pg.12692_#_3
43_GTGGCC_L004_R1_paired_trimmed_paired_contig_54173	94.7979	371.915	6.04954e-12				IPR011021//Arrestin-like, N-terminal	XP_002839117.1	hypothetical protein [Tuber melanosporum Mel28]	0.255579	95.0535	gi|780927348|gb|GBYF01007632.1|	9184|gm1.9184_g
43_GTGGCC_L004_R1_paired_trimmed_paired_contig_6236	16.2813	7.25035	0.00207525				IPR013126//Heat shock protein 70	WP_009786328.1	putative chaperone protein [Lyngbya sp. PCC 8106]	2.60486	18.8862	gi|780726091|gb|GBYF01044879.1|	9150|gm1.9150_g
43_GTGGCC_L004_R1_paired_trimmed_paired_contig_57537	42.0747	1e+100	0.00891983							0	42.0747	gi|780723661|gb|GBYF01046068.1|	91312|fgenesh1_pg.11253_#_1
43_GTGGCC_L004_R1_paired_trimmed_paired_contig_14695	12.3315	6.51335	0.00241911							2.23667	14.5682	gi|780640014|gb|GBYF01069747.1|	91144|fgenesh1_pg.10974_#_1
43_GTGGCC_L004_R1_paired_trimmed_paired_contig_13419	620.676	16.6856	0	0006468// protein phosphorylation	0004672// protein kinase activity		IPR001245//Serine-threonine/tyrosine-protein kinase catalytic domain /// IPR006597//Sel1-like	XP_003287539.1	hypothetical protein DICPUDRAFT_91930 [Dictyostelium purpureum]	39.5699	660.246	gi|780764382|gb|GBYF01028382.1|	9113|gm1.9113_g
43_GTGGCC_L004_R1_paired_trimmed_paired_contig_28670	10.3686	1e+100	9.0397e-05							0	10.3686	gi|780630159|gb|GBYF01072519.1|	9050|gm1.9050_g
43_GTGGCC_L004_R1_paired_trimmed_paired_contig_62275	80.6603	1319.58	0	0055114// oxidation-reduction process	0005506// iron ion binding /// 0009055// electron carrier activity /// 0016705// oxidoreductase activity, acting on paired donors, with incorporation or reduction of molecular oxygen /// 0020037// heme binding		IPR001128//Cytochrome P450	XP_003685737.1	hypothetical protein TPHA_0E02110 [Tetrapisispora phaffii CBS 4417]	0.0611723	80.7215	gi|780754394|gb|GBYF01031749.1|	90014|fgenesh1_pg.9304_#_2
43_GTGGCC_L004_R1_paired_trimmed_paired_contig_6497	155.114	7.77046	0	0005975// carbohydrate metabolic process	0016810// hydrolase activity, acting on carbon-nitrogen (but not peptide) bonds		IPR002509//Polysaccharide deacetylase	XP_003194854.1	chitin deacetylase [Cryptococcus gattii WM276]	22.9104	178.024	gi|780602593|gb|GBYF01078926.1|	89895|fgenesh1_pg.9142_#_2
43_GTGGCC_L004_R1_paired_trimmed_paired_contig_60441	39.2583	1e+100	9.75982e-12	0006629// lipid metabolic process	0004806// triglyceride lipase activity		IPR002921//Lipase, class 3	XP_004356246.1	hypothetical protein DFA_08761 [Dictyostelium fasciculatum]	0	39.2583	gi|780862639|gb|GBYF01016246.1|	87311|fgenesh1_pg.5523_#_2
43_GTGGCC_L004_R1_paired_trimmed_paired_contig_8033	91.9664	5.49412	1.62174e-08		0016787// hydrolase activity		IPR019371//Uncharacterised domain KxDL /// IPR006680//Amidohydrolase 1	XP_003285427.1	hypothetical protein DICPUDRAFT_76363 [Dictyostelium purpureum]	20.4637	112.43	gi|780930364|gb|GBYF01006212.1|	86838|fgenesh1_pg.4889_#_1
43_GTGGCC_L004_R1_paired_trimmed_paired_contig_34162	13.0963	6.21215	0.000171089				IPR013242//Retroviral aspartyl protease			2.51266	15.609	gi|780722624|gb|GBYF01046593.1|	86208|fgenesh1_pg.4117_#_1
43_GTGGCC_L004_R1_paired_trimmed_paired_contig_64870	402.823	1339.09	0		0005515// protein binding		IPR009071//High mobility group, superfamily			0.301043	403.124	gi|780784327|gb|GBYF01021934.1|	85283|fgenesh1_pg.2948_#_1
43_GTGGCC_L004_R1_paired_trimmed_paired_contig_22352	21.3069	6.46997	4.46914e-07							3.89525	25.2022	gi|780602839|gb|GBYF01078803.1|	82989|e_gw1.28286.1.1
43_GTGGCC_L004_R1_paired_trimmed_paired_contig_2946	12.1245	6.96852	0.000254987	0019290// siderophore biosynthetic process	0015343// siderophore transmembrane transporter activity		IPR007310//Aerobactin siderophore biosynthesis, IucA/IucC, N-terminal /// IPR022770//FhuF/siderophore biosynthesis protein, C-terminal	XP_001880925.1	predicted protein [Laccaria bicolor S238N-H82]	2.03142	14.156	gi|780749507|gb|GBYF01033651.1|	82698|e_gw1.27069.1.1
43_GTGGCC_L004_R1_paired_trimmed_paired_contig_6621	115.235	10.1574	0	0055114// oxidation-reduction process	0005506// iron ion binding /// 0009055// electron carrier activity /// 0016705// oxidoreductase activity, acting on paired donors, with incorporation or reduction of molecular oxygen /// 0020037// heme binding		IPR001128//Cytochrome P450			12.5837	127.819	gi|780863786|gb|GBYF01016041.1|	82691|e_gw1.27015.1.1
43_GTGGCC_L004_R1_paired_trimmed_paired_contig_22892	214.797	64.1108	0	0055114// oxidation-reduction process	0016614// oxidoreductase activity, acting on CH-OH group of donors /// 0050660// flavin adenine dinucleotide binding		IPR000172//Glucose-methanol-choline oxidoreductase, N-terminal /// IPR007867//Glucose-methanol-choline oxidoreductase, C-terminal	WP_007907865.1	glucose-methanol-choline oxidoreductase [Ktedonobacter racemifer]	3.40349	218.2	gi|780743629|gb|GBYF01036282.1|	82554|e_gw1.26613.1.1
43_GTGGCC_L004_R1_paired_trimmed_paired_contig_42901	516.271	1e+100	9.16701e-06					XP_001539921.1	conserved hypothetical protein [Ajellomyces capsulatus NAm1]	0	516.271	gi|780759320|gb|GBYF01029968.1|	82071|e_gw1.25173.2.1
43_GTGGCC_L004_R1_paired_trimmed_paired_contig_10921	375.158	138.816	9.97582e-09					XP_003352763.1	hypothetical protein SMAC_01597 [Sordaria macrospora k-hell]	2.72216	377.88	gi|780759320|gb|GBYF01029968.1|	82071|e_gw1.25173.2.1
43_GTGGCC_L004_R1_paired_trimmed_paired_contig_39973	17.0255	1e+100	1.53441e-07							0	17.0255	gi|780579096|gb|GBYF01085427.1|	8204|gm1.8204_g
43_GTGGCC_L004_R1_paired_trimmed_paired_contig_33355	51.3228	7.77352	2.42088e-06				IPR004014//ATPase, P-type cation-transporter, N-terminal	XP_004184491.1	cation-transporting ATPase pacL, putative [Entamoeba invadens IP1]	7.57697	58.8997	gi|780728808|gb|GBYF01043575.1|	81747|e_gw1.24453.6.1
43_GTGGCC_L004_R1_paired_trimmed_paired_contig_1535	535.312	35.5637	0			0016021// integral to membrane	IPR002076//GNS1/SUR4 membrane protein	XP_505094.1	YALI0F06754p [Yarrowia lipolytica]	15.4877	550.799	gi|780600878|gb|GBYF01079787.1|	81548|e_gw1.24045.3.1
43_GTGGCC_L004_R1_paired_trimmed_paired_contig_24957	154.836	155.721	0				IPR002913//Lipid-binding START	XP_003319960.1	hypothetical protein PGTG_00872 [Puccinia graminis f. sp. tritici CRL 75-36-700-3]	1.00074	155.836	gi|780750539|gb|GBYF01033152.1|	81220|e_gw1.23350.1.1
43_GTGGCC_L004_R1_paired_trimmed_paired_contig_38194	339.945	511.54	0				IPR002913//Lipid-binding START	XP_003319960.1	hypothetical protein PGTG_00872 [Puccinia graminis f. sp. tritici CRL 75-36-700-3]	0.665853	340.61	gi|780755387|gb|GBYF01031412.1|	81220|e_gw1.23350.1.1
43_GTGGCC_L004_R1_paired_trimmed_paired_contig_41332	110.35	355.609	0				IPR002913//Lipid-binding START	XP_003319960.1	hypothetical protein PGTG_00872 [Puccinia graminis f. sp. tritici CRL 75-36-700-3]	0.311188	110.661	gi|780755387|gb|GBYF01031412.1|	81220|e_gw1.23350.1.1
43_GTGGCC_L004_R1_paired_trimmed_paired_contig_73850	23.4435	92.1457	4.72717e-10				IPR019378//GDP-fucose protein O-fucosyltransferase	XP_003332777.2	hypothetical protein PGTG_14442 [Puccinia graminis f. sp. tritici CRL 75-36-700-3]	0.25721	23.7008	gi|780684228|gb|GBYF01057384.1|	80514|e_gw1.21867.1.1
43_GTGGCC_L004_R1_paired_trimmed_paired_contig_9259	171.297	6.58189	0					NP_587904.1	mitochondrial serine hydrolase (predicted) [Schizosaccharomyces pombe 972h-]	30.688	201.985	gi|780602225|gb|GBYF01079111.1|	80486|e_gw1.21826.5.1
43_GTGGCC_L004_R1_paired_trimmed_paired_contig_12352	102.225	7.91609	0				IPR001107//Band 7 protein	XP_001538955.1	conserved hypothetical protein [Ajellomyces capsulatus NAm1]	14.7808	117.006	gi|780603548|gb|GBYF01078447.1|	80296|e_gw1.21539.16.1
43_GTGGCC_L004_R1_paired_trimmed_paired_contig_44894	13.9954	25.8536	7.03772e-06		0046983// protein dimerization activity		IPR008906//HAT dimerisation	XP_004209927.1	PREDICTED: zinc finger BED domain-containing protein 1-like [Hydra magnipapillata]	0.563114	14.5585	gi|780584134|gb|GBYF01083005.1|	79565|e_gw1.20050.2.1
43_GTGGCC_L004_R1_paired_trimmed_paired_contig_22049	10.397	7.63981	0.000751659							1.56585	11.9628	gi|780636804|gb|GBYF01070684.1|	7950|gm1.7950_g
43_GTGGCC_L004_R1_paired_trimmed_paired_contig_19088	27.923	14.8341	0.00363005				IPR006597//Sel1-like	WP_004038247.1	hypothetical protein [Clostridium sp. ASF356]	2.01842	29.9414	gi|780632074|gb|GBYF01072001.1|	79318|e_gw1.19523.5.1
43_GTGGCC_L004_R1_paired_trimmed_paired_contig_36703	69.3745	1e+100	0				IPR006597//Sel1-like	WP_004038247.1	hypothetical protein [Clostridium sp. ASF356]	0	69.3745	gi|780728212|gb|GBYF01043861.1|	78790|e_gw1.18686.3.1
43_GTGGCC_L004_R1_paired_trimmed_paired_contig_4746	262.518	39.3337	0	0055085// transmembrane transport		0016021// integral to membrane	IPR011701//Major facilitator superfamily			6.84822	269.366	gi|780603761|gb|GBYF01078375.1|	7874|gm1.7874_g
43_GTGGCC_L004_R1_paired_trimmed_paired_contig_2017	188.638	6.43705	0	0000103// sulfate assimilation	0004781// sulfate adenylyltransferase (ATP) activity /// 0004020// adenylylsulfate kinase activity /// 0005524// ATP binding		IPR024951//Sulphate adenylyltransferase catalytic domain /// IPR002891//Adenylylsulphate kinase	XP_003660191.1	hypothetical protein MYCTH_2298190 [Myceliophthora thermophila ATCC 42464]	34.695	223.333	gi|780852358|gb|GBYF01018522.1|	78575|e_gw1.18321.1.1
43_GTGGCC_L004_R1_paired_trimmed_paired_contig_37572	13.9581	35.4229	0.00217553		0005524// ATP binding /// 0016887// ATPase activity		IPR003439//ABC transporter-like	XP_001832350.1	ATP-binding cassette transporter [Coprinopsis cinerea okayama7#130]	0.405488	14.3635	gi|780615774|gb|GBYF01076694.1|	78490|e_gw1.18143.4.1
43_GTGGCC_L004_R1_paired_trimmed_paired_contig_25121	25.1673	68.6334	1.09062e-10				IPR006597//Sel1-like	WP_007760553.1	hypothetical protein [Bacteroides finegoldii]	0.372114	25.5394	gi|780748483|gb|GBYF01034169.1|	78138|e_gw1.17599.1.1
43_GTGGCC_L004_R1_paired_trimmed_paired_contig_21934	152.651	31.2801	3.11559e-09		0016787// hydrolase activity		IPR004843//Metallophosphoesterase domain	XP_003194170.1	endopolyphosphatase [Cryptococcus gattii WM276]	5.0413	157.692	gi|780939509|gb|GBYF01001956.1|	77901|e_gw1.17312.2.1
43_GTGGCC_L004_R1_paired_trimmed_paired_contig_11309	30.4555	22.7046	3.17082e-12				IPR006597//Sel1-like	WP_007760553.1	hypothetical protein [Bacteroides finegoldii]	1.40318	31.8587	gi|780632064|gb|GBYF01072004.1|	77883|e_gw1.17288.2.1
43_GTGGCC_L004_R1_paired_trimmed_paired_contig_64894	32.1852	418.919	6.59201e-14							0.0770128	32.2622	gi|780643181|gb|GBYF01068882.1|	7716|gm1.7716_g
43_GTGGCC_L004_R1_paired_trimmed_paired_contig_28375	40.4629	8.93747	9.09713e-08		0016407// acetyltransferase activity		IPR024688//Maltose/galactoside acetyltransferase	YP_306922.1	galactoside-O-acetyltransferase [Methanosarcina barkeri str. Fusaro]?ref|WP_011308381.1| maltose O-acetyltransferase [Methanosarcina barkeri]	5.09771	45.5607	gi|782501294|gb|GBYF01000841.1|	77010|e_gw1.15968.3.1
43_GTGGCC_L004_R1_paired_trimmed_paired_contig_9138	161.287	42.7325	0					XP_003330178.1	hypothetical protein PGTG_11088 [Puccinia graminis f. sp. tritici CRL 75-36-700-3]	3.86479	165.152	gi|780737900|gb|GBYF01039146.1|	76762|e_gw1.15666.3.1
43_GTGGCC_L004_R1_paired_trimmed_paired_contig_35233	194.835	51.0226	0					XP_003299111.1	hypothetical protein PTT_10046 [Pyrenophora teres f. teres 0-1]	3.89494	198.73	gi|780579445|gb|GBYF01085255.1|	76374|e_gw1.15061.3.1
43_GTGGCC_L004_R1_paired_trimmed_paired_contig_39828	268.759	339.072	0							0.794976	269.554	gi|780928198|gb|GBYF01007267.1|	76374|e_gw1.15061.3.1
43_GTGGCC_L004_R1_paired_trimmed_paired_contig_31627	80.0642	61.0087	0	0055114// oxidation-reduction process	0016491// oxidoreductase activity		IPR006076//FAD dependent oxidoreductase	XP_001876084.1	predicted protein [Laccaria bicolor S238N-H82]	1.33421	81.3984	gi|780601382|gb|GBYF01079536.1|	75990|e_gw1.14549.19.1
43_GTGGCC_L004_R1_paired_trimmed_paired_contig_10203	48.0732	1e+100	3.92797e-06	0006810// transport /// 0055085// transmembrane transport	0005524// ATP binding /// 0042626// ATPase activity, coupled to transmembrane movement of substances /// 0016887// ATPase activity	0016021// integral to membrane	IPR001140//ABC transporter, transmembrane domain /// IPR003439//ABC transporter-like	XP_002562681.1	Pc20g01220 [Penicillium chrysogenum Wisconsin 54-1255]	0	48.0732	gi|780615591|gb|GBYF01076748.1|	75635|e_gw1.13911.2.1
43_GTGGCC_L004_R1_paired_trimmed_paired_contig_11954	26.0798	34.217	0.000952412	0006810// transport /// 0055085// transmembrane transport	0005524// ATP binding /// 0042626// ATPase activity, coupled to transmembrane movement of substances /// 0016887// ATPase activity	0016021// integral to membrane	IPR001140//ABC transporter, transmembrane domain /// IPR003439//ABC transporter-like	XP_001817075.1	ABC multidrug transporter Mdr1 [Aspergillus oryzae RIB40]?ref|XP_002382981.1| ABC multidrug transporter Mdr1 [Aspergillus flavus NRRL3357]	0.785132	26.8649	gi|780615591|gb|GBYF01076748.1|	75635|e_gw1.13911.2.1
43_GTGGCC_L004_R1_paired_trimmed_paired_contig_18573	47.7995	5.537	1.39314e-14				IPR008551//Protein of unknown function DUF833	XP_003762852.1	PREDICTED: uncharacterized protein C22orf25 homolog [Sarcophilus harrisii]	10.5355	58.335	gi|780602542|gb|GBYF01078953.1|	75623|e_gw1.13890.4.1
43_GTGGCC_L004_R1_paired_trimmed_paired_contig_55521	11.9931	91.5224	2.52276e-05					XP_001880187.1	predicted protein [Laccaria bicolor S238N-H82]	0.132488	12.1256	gi|780871844|gb|GBYF01014768.1|	75611|e_gw1.13884.2.1
43_GTGGCC_L004_R1_paired_trimmed_paired_contig_59153	73.2365	1e+100	0.000168822	0055114// oxidation-reduction process	0005506// iron ion binding /// 0009055// electron carrier activity /// 0016705// oxidoreductase activity, acting on paired donors, with incorporation or reduction of molecular oxygen /// 0020037// heme binding		IPR001128//Cytochrome P450			0	73.2365	gi|780649208|gb|GBYF01067254.1|	75505|e_gw1.13784.1.1
43_GTGGCC_L004_R1_paired_trimmed_paired_contig_74904	17.3972	124.565	8.23001e-07		0005515// protein binding		IPR009071//High mobility group, superfamily			0.140794	17.538	gi|780579855|gb|GBYF01085055.1|	75094|e_gw1.13111.3.1
43_GTGGCC_L004_R1_paired_trimmed_paired_contig_21406	125.262	30.9198	0		0005515// protein binding		IPR009071//High mobility group, superfamily			4.1866	129.449	gi|780892827|gb|GBYF01011464.1|	75094|e_gw1.13111.3.1
43_GTGGCC_L004_R1_paired_trimmed_paired_contig_26001	26.6079	987.352	1.02348e-07		0046983// protein dimerization activity /// 0003677// DNA binding /// 0008409// 5'-3' exonuclease activity		IPR008906//HAT dimerisation /// IPR020046//5'-3' exonuclease, alpha-helical arch, N-terminal			0.026976	26.6348	gi|780870156|gb|GBYF01014938.1|	74801|e_gw1.12599.3.1
43_GTGGCC_L004_R1_paired_trimmed_paired_contig_27768	25.8476	103.789	4.60325e-11							0.251462	26.0991	gi|780763159|gb|GBYF01028765.1|	7448|gm1.7448_g
43_GTGGCC_L004_R1_paired_trimmed_paired_contig_5750	106.913	16.4496	6.48427e-09	0006810// transport /// 0055085// transmembrane transport	0005215// transporter activity	0016020// membrane	IPR001734//Sodium/solute symporter	XP_003052786.1	predicted protein [Nectria haematococca mpVI 77-13-4]	6.92013	113.834	gi|780736966|gb|GBYF01039609.1|	74473|e_gw1.12243.5.1
43_GTGGCC_L004_R1_paired_trimmed_paired_contig_2985	228.357	7.82482	7.15052e-10	0006520// cellular amino acid metabolic process /// 0055114// oxidation-reduction process	0016491// oxidoreductase activity		IPR006096//Glutamate/phenylalanine/leucine/valine dehydrogenase, C-terminal	XP_749729.1	NAD+ dependent glutamate dehydrogenase [Aspergillus fumigatus Af293]	33.4599	261.817	gi|780603587|gb|GBYF01078428.1|	74349|e_gw1.12044.3.1
43_GTGGCC_L004_R1_paired_trimmed_paired_contig_29955	38.9959	16.1919	0.000336047	0055114// oxidation-reduction process	0016491// oxidoreductase activity		IPR008333//Oxidoreductase, FAD-binding domain /// IPR001433//Oxidoreductase FAD/NAD(P)-binding	XP_542485.3	PREDICTED: NADH-cytochrome b5 reductase 2 [Canis lupus familiaris]	2.56689	41.5628	gi|780740536|gb|GBYF01037824.1|	74241|e_gw1.11953.1.1
43_GTGGCC_L004_R1_paired_trimmed_paired_contig_2549	76.352	12.621	0.000692836					YP_002315537.1	Superfamily I DNA/RNA helicase [Anoxybacillus flavithermus WK1]?ref|WP_012574803.1| ATPase AAA [Anoxybacillus flavithermus]	6.5702	82.9222	gi|780642641|gb|GBYF01069031.1|	74207|e_gw1.11894.1.1
43_GTGGCC_L004_R1_paired_trimmed_paired_contig_51776	125.653	297.263	0					XP_003889434.1	hypothetical protein PGTG_21874 [Puccinia graminis f. sp. tritici CRL 75-36-700-3]	0.424125	126.077	gi|780746603|gb|GBYF01034790.1|	73751|e_gw1.11196.3.1
43_GTGGCC_L004_R1_paired_trimmed_paired_contig_6671	46.3038	5.78907	2.6379e-10					XP_001593166.1	hypothetical protein SS1G_06088 [Sclerotinia sclerotiorum 1980]	9.66865	55.9725	gi|780932840|gb|GBYF01004986.1|	73641|e_gw1.11006.2.1
43_GTGGCC_L004_R1_paired_trimmed_paired_contig_4686	28.9074	77.98	2.82499e-12	0055114// oxidation-reduction process	0004499// N, N-dimethylaniline monooxygenase activity /// 0050660// flavin adenine dinucleotide binding /// 0050661// NADP binding		IPR020946//Flavin monooxygenase-like			0.375518	29.2829	gi|780685363|gb|GBYF01057033.1|	73575|e_gw1.10861.1.1
43_GTGGCC_L004_R1_paired_trimmed_paired_contig_12008	61.8546	32.2646	0	0008152// metabolic process	0008168// methyltransferase activity		IPR013216//Methyltransferase type 11			1.97842	63.833	gi|780856848|gb|GBYF01017408.1|	72901|e_gw1.9987.2.1
43_GTGGCC_L004_R1_paired_trimmed_paired_contig_18239	54.6737	18.7807	0.00509571	0008152// metabolic process	0008168// methyltransferase activity		IPR013216//Methyltransferase type 11			3.07489	57.7486	gi|780933066|gb|GBYF01004873.1|	72901|e_gw1.9987.2.1
43_GTGGCC_L004_R1_paired_trimmed_paired_contig_24733	39.3203	23.6469	0							1.73624	41.0566	gi|780662800|gb|GBYF01063516.1|	7288|gm1.7288_g
43_GTGGCC_L004_R1_paired_trimmed_paired_contig_64762	81.9141	1303.18	7.59444e-08							0.0629055	81.977	gi|780723848|gb|GBYF01045975.1|	7288|gm1.7288_g
43_GTGGCC_L004_R1_paired_trimmed_paired_contig_52946	31.5962	226.946	1.40764e-13	0055085// transmembrane transport		0016021// integral to membrane	IPR011701//Major facilitator superfamily	XP_001389355.1	MFS multidrug resistance transporter [Aspergillus niger CBS 513.88]	0.139839	31.7361	gi|780652535|gb|GBYF01066344.1|	72479|e_gw1.9463.2.1
43_GTGGCC_L004_R1_paired_trimmed_paired_contig_21097	34.1278	16.8077	2.84635e-13				IPR002791//Domain of unknown function DUF89	XP_758494.1	hypothetical protein UM02347.1 [Ustilago maydis 521]	2.15894	36.2868	gi|780661214|gb|GBYF01063959.1|	71998|e_gw1.8948.15.1
43_GTGGCC_L004_R1_paired_trimmed_paired_contig_16219	118.394	6.09815	4.01054e-09					XP_002393581.1	hypothetical protein MPER_06662 [Moniliophthora perniciosa FA553]	23.223	141.617	gi|780678986|gb|GBYF01059003.1|	71660|e_gw1.8580.2.1
43_GTGGCC_L004_R1_paired_trimmed_paired_contig_19857	58.3174	7.46119	2.20095e-05					XP_003030481.1	hypothetical protein SCHCODRAFT_85519 [Schizophyllum commune H4-8]	9.0258	67.3432	gi|780894850|gb|GBYF01010381.1|	71595|e_gw1.8528.1.1
43_GTGGCC_L004_R1_paired_trimmed_paired_contig_5565	62.1343	6.61451	0					XP_003303286.1	hypothetical protein PTT_15444 [Pyrenophora teres f. teres 0-1]	11.0667	73.2011	gi|780894852|gb|GBYF01010380.1|	71595|e_gw1.8528.1.1
43_GTGGCC_L004_R1_paired_trimmed_paired_contig_27758	23.7486	9.2614	1.46873e-08					XP_680833.1	hypothetical protein AN7564.2 [Aspergillus nidulans FGSC A4]	2.87464	26.6232	gi|780742080|gb|GBYF01037039.1|	70489|e_gw1.7082.10.1
43_GTGGCC_L004_R1_paired_trimmed_paired_contig_37797	36.3024	6.63804	0.00622063	0006520// cellular amino acid metabolic process	0016829// lyase activity		IPR001597//Aromatic amino acid beta-eliminating lyase/threonine aldolase	XP_003645851.1	hypothetical protein Ecym_3563 [Eremothecium cymbalariae DBVPG#7215]	6.43884	42.7412	gi|780742080|gb|GBYF01037039.1|	70489|e_gw1.7082.10.1
43_GTGGCC_L004_R1_paired_trimmed_paired_contig_21878	76.7417	442.77	0	0006812// cation transport /// 0055085// transmembrane transport	0008324// cation transmembrane transporter activity	0016021// integral to membrane	IPR002524//Cation efflux protein	XP_002557100.1	Pc12g02060 [Penicillium chrysogenum Wisconsin 54-1255]	0.173714	76.9154	gi|780587127|gb|GBYF01081486.1|	70407|e_gw1.6991.3.1
43_GTGGCC_L004_R1_paired_trimmed_paired_contig_16104	95.0594	127.347	0.0165445	0006812// cation transport /// 0055085// transmembrane transport	0008324// cation transmembrane transporter activity	0016021// integral to membrane	IPR002524//Cation efflux protein	XP_001817190.2	zinc/cadmium resistance protein [Aspergillus oryzae RIB40]	0.752367	95.8117	gi|780746044|gb|GBYF01035071.1|	70407|e_gw1.6991.3.1
43_GTGGCC_L004_R1_paired_trimmed_paired_contig_6705	26.0437	27.7965	4.09506e-10							0.971906	27.0156	gi|780756040|gb|GBYF01031194.1|	7024|gm1.7024_g
43_GTGGCC_L004_R1_paired_trimmed_paired_contig_363	31.6663	305.761	6.28427e-11	0006468// protein phosphorylation	0004672// protein kinase activity /// 0005524// ATP binding		IPR006597//Sel1-like /// IPR000719//Protein kinase, catalytic domain	WP_004038247.1	hypothetical protein [Clostridium sp. ASF356]	0.103905	31.7702	gi|780619794|gb|GBYF01075554.1|	69755|e_gw1.6213.1.1
43_GTGGCC_L004_R1_paired_trimmed_paired_contig_9596	29.1634	40.0248	3.18447e-06	0006468// protein phosphorylation	0004672// protein kinase activity		IPR006597//Sel1-like /// IPR001245//Serine-threonine/tyrosine-protein kinase catalytic domain	WP_004038247.1	hypothetical protein [Clostridium sp. ASF356]	0.747305	29.9107	gi|780619794|gb|GBYF01075554.1|	69755|e_gw1.6213.1.1
43_GTGGCC_L004_R1_paired_trimmed_paired_contig_7989	32.8287	10.9218	4.71023e-12	0006468// protein phosphorylation	0004672// protein kinase activity		IPR006597//Sel1-like /// IPR001245//Serine-threonine/tyrosine-protein kinase catalytic domain	WP_004038247.1	hypothetical protein [Clostridium sp. ASF356]	3.30874	36.1375	gi|780692443|gb|GBYF01054959.1|	69755|e_gw1.6213.1.1
43_GTGGCC_L004_R1_paired_trimmed_paired_contig_8201	22.9066	6.48599	1.29933e-07				IPR006597//Sel1-like	WP_004038247.1	hypothetical protein [Clostridium sp. ASF356]	4.17547	27.082	gi|780692455|gb|GBYF01054956.1|	69755|e_gw1.6213.1.1
43_GTGGCC_L004_R1_paired_trimmed_paired_contig_61780	37.2193	47.9542	3.32272e-12	0055114// oxidation-reduction process	0005506// iron ion binding /// 0009055// electron carrier activity /// 0016705// oxidoreductase activity, acting on paired donors, with incorporation or reduction of molecular oxygen /// 0020037// heme binding		IPR001128//Cytochrome P450			0.792672	38.012	gi|780673122|gb|GBYF01060628.1|	69655|e_gw1.6048.1.1
43_GTGGCC_L004_R1_paired_trimmed_paired_contig_9005	134.033	57.7126	0				IPR011705//BTB/Kelch-associated	XP_002110875.1	expressed hypothetical protein [Trichoplax adhaerens]	2.36338	136.397	gi|780678311|gb|GBYF01059199.1|	6909|gm1.6909_g
43_GTGGCC_L004_R1_paired_trimmed_paired_contig_6820	10.7679	25.1932	0.000138604					XP_001732781.1	hypothetical protein MGL_0556 [Malassezia globosa CBS 7966]	0.445081	11.213	gi|780619018|gb|GBYF01075792.1|	6908|gm1.6908_g
43_GTGGCC_L004_R1_paired_trimmed_paired_contig_70608	77.5385	1e+100	0							0	77.5385	gi|780685922|gb|GBYF01056858.1|	6890|gm1.6890_g
43_GTGGCC_L004_R1_paired_trimmed_paired_contig_83070	80.2805	1e+100	7.64199e-12	0055114// oxidation-reduction process	0005507// copper ion binding /// 0016491// oxidoreductase activity		IPR011707//Multicopper oxidase, type 3 /// IPR001117//Multicopper oxidase, type 1 /// IPR011706//Multicopper oxidase, type 2	XP_003656701.1	multicopper like protein [Thielavia terrestris NRRL 8126]	0	80.2805	gi|780845804|gb|GBYF01019015.1|	6820|gm1.6820_g
43_GTGGCC_L004_R1_paired_trimmed_paired_contig_5361	131.554	8.294	0.000926994	0008152// metabolic process	0008168// methyltransferase activity		IPR013216//Methyltransferase type 11	XP_459613.2	DEHA2E06974p [Debaryomyces hansenii CBS767]	18.0359	149.59	gi|780863091|gb|GBYF01016165.1|	68187|e_gw1.4602.4.1
43_GTGGCC_L004_R1_paired_trimmed_paired_contig_12716	191.957	7.60061	0	0000103// sulfate assimilation	0004020// adenylylsulfate kinase activity /// 0005524// ATP binding		IPR002891//Adenylylsulphate kinase	XP_003029988.1	hypothetical protein SCHCODRAFT_11526 [Schizophyllum commune H4-8]	29.0817	221.038	gi|780757403|gb|GBYF01030720.1|	68093|e_gw1.4489.5.1
43_GTGGCC_L004_R1_paired_trimmed_paired_contig_3116	143.288	29.5772	0		0016758// transferase activity, transferring hexosyl groups /// 0020037// heme binding		IPR004835//Fungal chitin synthase /// IPR001199//Cytochrome b5	XP_001877307.1	glycosyltransferase family 2 protein [Laccaria bicolor S238N-H82]	5.01407	148.302	gi|780735079|gb|GBYF01040500.1|	68035|e_gw1.4418.3.1
43_GTGGCC_L004_R1_paired_trimmed_paired_contig_12853	107.972	5.70138	0							22.9661	130.938	gi|780719067|gb|GBYF01047663.1|	6801|gm1.6801_g
43_GTGGCC_L004_R1_paired_trimmed_paired_contig_14995	148.219	6.37306	0							27.5857	175.805	gi|780654173|gb|GBYF01065891.1|	6788|gm1.6788_g
43_GTGGCC_L004_R1_paired_trimmed_paired_contig_35508	15.1592	5.96911	0.000225603							3.05069	18.2099	gi|780654201|gb|GBYF01065884.1|	6788|gm1.6788_g
43_GTGGCC_L004_R1_paired_trimmed_paired_contig_9104	20.1907	22.2039	3.34344e-08	0055114// oxidation-reduction process	0005506// iron ion binding /// 0009055// electron carrier activity /// 0016705// oxidoreductase activity, acting on paired donors, with incorporation or reduction of molecular oxygen /// 0020037// heme binding		IPR001128//Cytochrome P450			0.952217	21.143	gi|780723846|gb|GBYF01045976.1|	6788|gm1.6788_g
43_GTGGCC_L004_R1_paired_trimmed_paired_contig_11767	148.872	252.29	2.37978e-06		0016758// transferase activity, transferring hexosyl groups /// 0020037// heme binding		IPR004835//Fungal chitin synthase /// IPR020683//Ankyrin repeat-containing domain /// IPR001199//Cytochrome b5	XP_003029930.1	glycosyltransferase family 2 protein [Schizophyllum commune H4-8]	0.592432	149.465	gi|780625639|gb|GBYF01073803.1|	67853|e_gw1.4222.5.1
43_GTGGCC_L004_R1_paired_trimmed_paired_contig_34555	33.1383	9.77735	6.23797e-12		0008171// O-methyltransferase activity		IPR002935//O-methyltransferase, family 3	NP_214041.1	O-methyltransferase [Aquifex aeolicus VF5]?ref|WP_010880979.1| O-methyltransferase [Aquifex aeolicus]	3.77543	36.9137	gi|780695613|gb|GBYF01054077.1|	67420|e_gw1.3883.2.1
43_GTGGCC_L004_R1_paired_trimmed_paired_contig_9963	503.619	560.791	0		0008171// O-methyltransferase activity		IPR002935//O-methyltransferase, family 3	WP_009383295.1	O-methyltransferase [Candidatus Poribacteria sp. WGA-A3]	0.899656	504.519	gi|780695636|gb|GBYF01054071.1|	67420|e_gw1.3883.2.1
43_GTGGCC_L004_R1_paired_trimmed_paired_contig_32328	444.207	2268.95	0	0006184// GTP catabolic process /// 0051258// protein polymerization	0003924// GTPase activity /// 0005525// GTP binding	0043234// protein complex	IPR018316//Tubulin/FtsZ, 2-layer sandwich domain /// IPR003008//Tubulin/FtsZ, GTPase domain	XP_001632844.1	predicted protein [Nematostella vectensis]	0.195862	444.403	gi|780604029|gb|GBYF01078293.1|	67395|e_gw1.3875.12.1
43_GTGGCC_L004_R1_paired_trimmed_paired_contig_39410	187.07	1952.05	0	0051258// protein polymerization		0043234// protein complex	IPR003008//Tubulin/FtsZ, GTPase domain	XP_003804211.1	PREDICTED: tubulin alpha-3 chain-like, partial [Pan paniscus]	0.0958815	187.166	gi|780604029|gb|GBYF01078293.1|	67395|e_gw1.3875.12.1
43_GTGGCC_L004_R1_paired_trimmed_paired_contig_5898	73.543	5.26336	0.0199053	0006031// chitin biosynthetic process	0004100// chitin synthase activity		IPR004834//Chitin synthase	XP_001887550.1	glycosyltransferase family 2 protein [Laccaria bicolor S238N-H82]	17.25	90.793	gi|780617404|gb|GBYF01076241.1|	67365|e_gw1.3829.3.1
43_GTGGCC_L004_R1_paired_trimmed_paired_contig_32940	18.6605	21.065	1.39588e-07	0006031// chitin biosynthetic process	0004100// chitin synthase activity /// 0016758// transferase activity, transferring hexosyl groups		IPR004834//Chitin synthase /// IPR004835//Fungal chitin synthase /// IPR013616//Chitin synthase N-terminal	XP_002175942.1	chitin synthase I [Schizosaccharomyces japonicus yFS275]	0.930004	19.5905	gi|780924440|gb|GBYF01009066.1|	67365|e_gw1.3829.3.1
43_GTGGCC_L004_R1_paired_trimmed_paired_contig_6467	167.928	12.9474	0	0006810// transport /// 0055085// transmembrane transport /// 0006725// cellular aromatic compound metabolic process	0005524// ATP binding /// 0042626// ATPase activity, coupled to transmembrane movement of substances /// 0016887// ATPase activity /// 0008198// ferrous iron binding /// 0016491// oxidoreductase activity	0016021// integral to membrane	IPR001140//ABC transporter, transmembrane domain /// IPR003439//ABC transporter-like /// IPR004183//Extradiol ring-cleavage dioxygenase, class III enzyme, subunit B /// IPR011633//Protein of unknown function DUF1602	XP_629136.1	ABC transporter B family protein [Dictyostelium discoideum AX4]	14.0556	181.984	gi|780891695|gb|GBYF01012040.1|	67228|e_gw1.3673.4.1
43_GTGGCC_L004_R1_paired_trimmed_paired_contig_86468	33.8606	1e+100	0.000685947					XP_001394863.1	UDP-glucoronosyl and UDP-glucosyl transferase [Aspergillus niger CBS 513.88]	0	33.8606	gi|780736455|gb|GBYF01039843.1|	66554|e_gw1.2926.3.1
43_GTGGCC_L004_R1_paired_trimmed_paired_contig_52796	29.1972	77.1394	3.61038e-11	0006508// proteolysis	0004252// serine-type endopeptidase activity		IPR000209//Peptidase S8/S53, subtilisin/kexin/sedolisin	XP_002591327.1	hypothetical protein BRAFLDRAFT_121465 [Branchiostoma floridae]	0.383471	29.5807	gi|780909880|gb|GBYF01009735.1|	64995|e_gw1.1586.3.1
43_GTGGCC_L004_R1_paired_trimmed_paired_contig_11681	12.4184	5.35327	0.00273207				IPR006597//Sel1-like	WP_004038247.1	hypothetical protein [Clostridium sp. ASF356]	2.85266	15.271	gi|780632092|gb|GBYF01071996.1|	64910|e_gw1.1456.1.1
43_GTGGCC_L004_R1_paired_trimmed_paired_contig_626	112.637	5.9229	3.89318e-10	0006810// transport /// 0055085// transmembrane transport	0005524// ATP binding /// 0016887// ATPase activity /// 0042626// ATPase activity, coupled to transmembrane movement of substances	0016021// integral to membrane	IPR003439//ABC transporter-like /// IPR001140//ABC transporter, transmembrane domain	XP_001881010.1	multidrug resistance-associated ABC transporter [Laccaria bicolor S238N-H82]	22.8802	135.517	gi|780615796|gb|GBYF01076687.1|	6489|gm1.6489_g
43_GTGGCC_L004_R1_paired_trimmed_paired_contig_57736	25.3574	43.209	1.32114e-10	0055114// oxidation-reduction process	0008762// UDP-N-acetylmuramate dehydrogenase activity /// 0016491// oxidoreductase activity /// 0050660// flavin adenine dinucleotide binding		IPR006094//FAD linked oxidase, N-terminal /// IPR012951//Berberine/berberine-like	XP_001770677.1	predicted protein [Physcomitrella patens subsp. patens]	0.600758	25.9581	gi|780939932|gb|GBYF01001740.1|	64662|e_gw1.1157.3.1
43_GTGGCC_L004_R1_paired_trimmed_paired_contig_55667	37.155	338.179	0				IPR019378//GDP-fucose protein O-fucosyltransferase	XP_003332777.2	hypothetical protein PGTG_14442 [Puccinia graminis f. sp. tritici CRL 75-36-700-3]	0.110194	37.2652	gi|780579580|gb|GBYF01085189.1|	64586|e_gw1.1093.2.1
43_GTGGCC_L004_R1_paired_trimmed_paired_contig_9251	110.03	29.8739	0.001174	0055085// transmembrane transport		0016021// integral to membrane	IPR011701//Major facilitator superfamily	XP_504188.1	YALI0E20471p [Yarrowia lipolytica]	3.81069	113.84	gi|780660649|gb|GBYF01064109.1|	64334|e_gw1.792.2.1
43_GTGGCC_L004_R1_paired_trimmed_paired_contig_45405	182.522	398.092	0	0055085// transmembrane transport		0016021// integral to membrane	IPR011701//Major facilitator superfamily	XP_001264579.1	MFS transporter, putative [Neosartorya fischeri NRRL 181]	0.459646	182.982	gi|780743429|gb|GBYF01036383.1|	64334|e_gw1.792.2.1
43_GTGGCC_L004_R1_paired_trimmed_paired_contig_12032	300.233	6.45889	0	0009231// riboflavin biosynthetic process	0003676// nucleic acid binding /// 0003935// GTP cyclohydrolase II activity		IPR000504//RNA recognition motif domain /// IPR022163//GTP cyclohydrolase N-terminal /// IPR000926//GTP cyclohydrolase II, RibA	XP_003661613.1	hypothetical protein MYCTH_2301194 [Myceliophthora thermophila ATCC 42464]	54.9988	355.231	gi|780733822|gb|GBYF01041124.1|	6421|gm1.6421_g
43_GTGGCC_L004_R1_paired_trimmed_paired_contig_55542	24.0256	51.6768	3.8405e-10							0.474094	24.4997		6347|gm1.6347_g
43_GTGGCC_L004_R1_paired_trimmed_paired_contig_22415	17.4294	56.9446	1.7627e-07							0.311548	17.741	gi|780683331|gb|GBYF01057668.1|	6251|gm1.6251_g
43_GTGGCC_L004_R1_paired_trimmed_paired_contig_33020	10.5974	6.8581	0.000797871		0016758// transferase activity, transferring hexosyl groups	0016021// integral to membrane	IPR008630//Galactosyl transferase	XP_002505013.1	hypothetical protein MICPUN_62693 [Micromonas sp. RCC299]	1.80901	12.4064	gi|780603087|gb|GBYF01078680.1|	61977|gw1.1938.6.1
43_GTGGCC_L004_R1_paired_trimmed_paired_contig_7014	38.8402	1e+100	1.46855e-09							0	38.8402	gi|780891695|gb|GBYF01012040.1|	5988|gm1.5988_g
43_GTGGCC_L004_R1_paired_trimmed_paired_contig_6765	27.4195	9.52428	3.36358e-07	0006468// protein phosphorylation	0004672// protein kinase activity /// 0005524// ATP binding		IPR000719//Protein kinase, catalytic domain	XP_002677356.1	predicted protein [Naegleria gruberi]	3.21664	30.6362	gi|780689266|gb|GBYF01055837.1|	5586|gm1.5586_g
43_GTGGCC_L004_R1_paired_trimmed_paired_contig_36425	135.147	10.8094	0							13.7772	148.924	gi|780657693|gb|GBYF01064933.1|	55276|gw1.23524.1.1
43_GTGGCC_L004_R1_paired_trimmed_paired_contig_50038	627.057	2280.64	0			0016020// membrane	IPR000791//GPR1/FUN34/yaaH	XP_756343.1	hypothetical protein UM00196.1 [Ustilago maydis 521]	0.275069	627.332	gi|780756458|gb|GBYF01031049.1|	54643|gw1.25621.7.1
43_GTGGCC_L004_R1_paired_trimmed_paired_contig_26240	10.4001	1e+100	8.82349e-05				IPR006597//Sel1-like	WP_007760553.1	hypothetical protein [Bacteroides finegoldii]	0	10.4001	gi|780619794|gb|GBYF01075554.1|	5130|gm1.5130_g
43_GTGGCC_L004_R1_paired_trimmed_paired_contig_43306	13.3515	9.94683	0.00657851				IPR006597//Sel1-like	WP_004038247.1	hypothetical protein [Clostridium sp. ASF356]	1.49232	14.8439	gi|780661659|gb|GBYF01063838.1|	5130|gm1.5130_g
43_GTGGCC_L004_R1_paired_trimmed_paired_contig_14511	187.003	18.5278	0	0006468// protein phosphorylation	0004672// protein kinase activity		IPR006597//Sel1-like /// IPR001245//Serine-threonine/tyrosine-protein kinase catalytic domain	WP_007760553.1	hypothetical protein [Bacteroides finegoldii]	10.6689	197.672	gi|780626409|gb|GBYF01073575.1|	4924|gm1.4924_g
43_GTGGCC_L004_R1_paired_trimmed_paired_contig_48575	27.617	5.23056	1.74409e-08					XP_968902.1	PREDICTED: similar to GA18855-PA [Tribolium castaneum]	6.52797	34.1449	gi|780605740|gb|GBYF01077833.1|	48931|gw1.4511.3.1
43_GTGGCC_L004_R1_paired_trimmed_paired_contig_29842	96.4602	32.1814	0.00740325	0051056// regulation of small GTPase mediated signal transduction	0005096// GTPase activator activity	0005622// intracellular	IPR000331//Rap/ran-GAP	NP_001025340.1	signal-induced proliferation-associated 1-like protein 1 [Danio rerio]	3.09352	99.5537	gi|780938378|gb|GBYF01002511.1|	48227|gw1.1931.1.1
43_GTGGCC_L004_R1_paired_trimmed_paired_contig_26260	68.7697	186.174	0	0008152// metabolic process	0016758// transferase activity, transferring hexosyl groups		IPR002213//UDP-glucuronosyl/UDP-glucosyltransferase	XP_001397905.2	UDP-glucoronosyl and UDP-glucosyl transferase [Aspergillus niger CBS 513.88]	0.37138	69.141	gi|780638279|gb|GBYF01070232.1|	4733|gm1.4733_g
43_GTGGCC_L004_R1_paired_trimmed_paired_contig_1922	204.643	7.26476	0		0005515// protein binding		IPR009071//High mobility group, superfamily			32.6657	237.309	gi|780732654|gb|GBYF01041698.1|	47134|gw1.24771.1.1
43_GTGGCC_L004_R1_paired_trimmed_paired_contig_20703	44.0936	150.95	0		0005515// protein binding		IPR013069//BTB/POZ /// IPR011705//BTB/Kelch-associated	XP_001635259.1	predicted protein [Nematostella vectensis]	0.294055	44.3877	gi|780622234|gb|GBYF01074839.1|	4693|gm1.4693_g
43_GTGGCC_L004_R1_paired_trimmed_paired_contig_10707	30.2909	11.3802	0.0356177				IPR006597//Sel1-like	WP_004038247.1	hypothetical protein [Clostridium sp. ASF356]	2.91815	33.209	gi|780619794|gb|GBYF01075554.1|	46481|gw1.1555.1.1
43_GTGGCC_L004_R1_paired_trimmed_paired_contig_16173	18.2718	8.74364	2.62779e-05				IPR006597//Sel1-like	WP_007760553.1	hypothetical protein [Bacteroides finegoldii]	2.35958	20.6313	gi|780692443|gb|GBYF01054959.1|	46481|gw1.1555.1.1
43_GTGGCC_L004_R1_paired_trimmed_paired_contig_33421	11.7246	6.01962	0.000482463	0006468// protein phosphorylation	0004672// protein kinase activity		IPR001245//Serine-threonine/tyrosine-protein kinase catalytic domain	XP_003293220.1	hypothetical protein DICPUDRAFT_41714 [Dictyostelium purpureum]	2.33575	14.0604	gi|780602221|gb|GBYF01079113.1|	4607|gm1.4607_g
43_GTGGCC_L004_R1_paired_trimmed_paired_contig_81462	142.779	2604.65	0	0005975// carbohydrate metabolic process	0016810// hydrolase activity, acting on carbon-nitrogen (but not peptide) bonds		IPR002509//Polysaccharide deacetylase	XP_003322955.2	hypothetical protein PGTG_04492 [Puccinia graminis f. sp. tritici CRL 75-36-700-3]	0.0548381	142.834	gi|780936599|gb|GBYF01003385.1|	45161|gw1.14095.1.1
43_GTGGCC_L004_R1_paired_trimmed_paired_contig_31096	98.2772	1890.81	0.000304341	0005975// carbohydrate metabolic process	0016810// hydrolase activity, acting on carbon-nitrogen (but not peptide) bonds		IPR002509//Polysaccharide deacetylase	XP_003329509.2	hypothetical protein PGTG_11259 [Puccinia graminis f. sp. tritici CRL 75-36-700-3]	0.0520038	98.3292	gi|780936599|gb|GBYF01003385.1|	45161|gw1.14095.1.1
43_GTGGCC_L004_R1_paired_trimmed_paired_contig_2335	275.48	8.48812	0.00967778					XP_002474307.1	predicted protein [Postia placenta Mad-698-R]	36.7889	312.269	gi|780604396|gb|GBYF01078193.1|	44733|gw1.1734.2.1
43_GTGGCC_L004_R1_paired_trimmed_paired_contig_24595	69.9927	44.0862	5.06684e-13	0006468// protein phosphorylation	0004672// protein kinase activity		IPR001245//Serine-threonine/tyrosine-protein kinase catalytic domain			1.62448	71.6171	gi|780601406|gb|GBYF01079524.1|	44534|gw1.12132.1.1
43_GTGGCC_L004_R1_paired_trimmed_paired_contig_11808	13.3307	1e+100	0.00137017				IPR006597//Sel1-like	YP_001958273.1	hypothetical protein Aasi_1217 [Candidatus Amoebophilus asiaticus 5a2]?ref|WP_012473299.1| hypothetical protein [Candidatus Amoebophilus asiaticus]	0	13.3307	gi|780619806|gb|GBYF01075551.1|	4319|gm1.4319_g
43_GTGGCC_L004_R1_paired_trimmed_paired_contig_21796	13.0856	1e+100	6.75066e-06				IPR006597//Sel1-like	WP_007760553.1	hypothetical protein [Bacteroides finegoldii]	0	13.0856	gi|780692443|gb|GBYF01054959.1|	4318|gm1.4318_g
43_GTGGCC_L004_R1_paired_trimmed_paired_contig_27575	93.1242	462.647	0	0055114// oxidation-reduction process	0005506// iron ion binding /// 0009055// electron carrier activity /// 0016705// oxidoreductase activity, acting on paired donors, with incorporation or reduction of molecular oxygen /// 0020037// heme binding		IPR001128//Cytochrome P450	XP_001512909.2	PREDICTED: cytochrome P450 3A4-like [Ornithorhynchus anatinus]	0.201722	93.326	gi|780926197|gb|GBYF01008200.1|	4281|gm1.4281_g
43_GTGGCC_L004_R1_paired_trimmed_paired_contig_18621	10.3531	6.22648	0.0019262							1.98089	12.334	gi|780688727|gb|GBYF01055995.1|	42321|gw1.7596.3.1
43_GTGGCC_L004_R1_paired_trimmed_paired_contig_56186	14.2652	165.454	0.00150536	0006468// protein phosphorylation	0004672// protein kinase activity		IPR001245//Serine-threonine/tyrosine-protein kinase catalytic domain	XP_004366260.1	pleckstrin domain-containing protein [Dictyostelium fasciculatum]	0.0867429	14.352	gi|780716794|gb|GBYF01048279.1|	4202|gm1.4202_g
43_GTGGCC_L004_R1_paired_trimmed_paired_contig_29685	91.3634	3990.4	0	0006810// transport /// 0055085// transmembrane transport	0005215// transporter activity	0016020// membrane	IPR006043//Xanthine/uracil/vitamin C permease	XP_003843847.1	similar to xanthine/uracil permease family protein [Leptosphaeria maculans JN3]	0.0229015	91.3863	gi|780677894|gb|GBYF01059320.1|	40679|fgenesh1_pm.25621_#_1
43_GTGGCC_L004_R1_paired_trimmed_paired_contig_13247	102.849	6.49362	0	0016125// sterol metabolic process	0047750// cholestenol delta-isomerase activity	0005783// endoplasmic reticulum /// 0016021// integral to membrane	IPR007905//Emopamil-binding	XP_002796238.1	3-beta-hydroxysteroid-Delta(8), Delta(7)-isomerase [Paracoccidioides sp. 'lutzii' Pb01]	18.7214	121.57	gi|780703196|gb|GBYF01052045.1|	40383|fgenesh1_pm.18861_#_1
43_GTGGCC_L004_R1_paired_trimmed_paired_contig_27466	33.3192	7.72302	0.00160162					XP_762606.1	hypothetical protein UM06459.1 [Ustilago maydis 521]	4.95598	38.2752	gi|780668395|gb|GBYF01061989.1|	4019|gm1.4019_g
43_GTGGCC_L004_R1_paired_trimmed_paired_contig_16321	28.7933	6.47618	7.92684e-07	0006807// nitrogen compound metabolic process	0016810// hydrolase activity, acting on carbon-nitrogen (but not peptide) bonds		IPR003010//Carbon-nitrogen hydrolase	XP_001690677.1	hypothetical protein CHLREDRAFT_180768 [Chlamydomonas reinhardtii]	5.25791	34.0512	gi|780636608|gb|GBYF01070762.1|	36425|gm1.36425_g
43_GTGGCC_L004_R1_paired_trimmed_paired_contig_79264	74.6197	1e+100	0		0005515// protein binding		IPR009071//High mobility group, superfamily			0	74.6197	gi|780737618|gb|GBYF01039289.1|	36235|gm1.36235_g
43_GTGGCC_L004_R1_paired_trimmed_paired_contig_12578	276.83	10.3435	0.000209784	0055114// oxidation-reduction process	0005506// iron ion binding /// 0009055// electron carrier activity /// 0016705// oxidoreductase activity, acting on paired donors, with incorporation or reduction of molecular oxygen /// 0020037// heme binding		IPR001128//Cytochrome P450	XP_001936907.1	cytochrome P450 78A3 [Pyrenophora tritici-repentis Pt-1C-BFP]	29.6281	306.458	gi|780644038|gb|GBYF01068639.1|	36122|gm1.36122_g
43_GTGGCC_L004_R1_paired_trimmed_paired_contig_17301	10.8283	52.2032	8.44394e-05							0.211477	11.0398	gi|780732401|gb|GBYF01041822.1|	36092|gm1.36092_g
43_GTGGCC_L004_R1_paired_trimmed_paired_contig_78123	11.0935	46.9817	6.82373e-05		0003677// DNA binding		IPR001005//SANT/Myb domain			0.241259	11.3348	gi|780588865|gb|GBYF01080624.1|	36033|gm1.36033_g
43_GTGGCC_L004_R1_paired_trimmed_paired_contig_15497	211.383	5.1726	0				IPR013078//Histidine phosphatase superfamily, clade-1	YP_007125247.1	fructose-2, 6-bisphosphatase [Microcoleus sp. PCC 7113]?ref|WP_015185969.1| fructose-2, 6-bisphosphatase [Microcoleus sp. PCC 7113]	50.6599	262.043	gi|780930715|gb|GBYF01006052.1|	35730|gm1.35730_g
43_GTGGCC_L004_R1_paired_trimmed_paired_contig_28310	77.2327	11.1115	0		0005515// protein binding		IPR009071//High mobility group, superfamily			7.63813	84.8708	gi|780601929|gb|GBYF01079263.1|	35702|gm1.35702_g
43_GTGGCC_L004_R1_paired_trimmed_paired_contig_18590	83.5289	67.4595	7.80432e-08							1.25684	84.7857	gi|780687409|gb|GBYF01056385.1|	35491|gm1.35491_g
43_GTGGCC_L004_R1_paired_trimmed_paired_contig_29477	17.0248	19.0029	6.82469e-07							0.945672	17.9705	gi|780940140|gb|GBYF01001654.1|	35225|gm1.35225_g
43_GTGGCC_L004_R1_paired_trimmed_paired_contig_26748	68.9622	11.7945	0	0044237// cellular metabolic process	0003824// catalytic activity /// 0050662// coenzyme binding		IPR001509//NAD-dependent epimerase/dehydratase /// IPR025308//UDP-glucose 4-epimerase C-terminal domain	XP_004592316.1	PREDICTED: UDP-glucose 4-epimerase [Ochotona princeps]	6.38864	75.3509	gi|780928116|gb|GBYF01007301.1|	350278|fgenesh1_kg.28196_#_1_#_step3_c493
43_GTGGCC_L004_R1_paired_trimmed_paired_contig_7147	69.2546	7.23987	0			0016021// integral to membrane	IPR002076//GNS1/SUR4 membrane protein	XP_001567488.1	long chain polyunsaturated fatty acid elongation enzyme-like protein [Leishmania braziliensis MHOM/BR/75/M2904]	11.0987	80.3533	gi|780931636|gb|GBYF01005589.1|	350160|fgenesh1_kg.27618_#_1_#_ACTTGA_L001_R1_(paired)_contig_2574
43_GTGGCC_L004_R1_paired_trimmed_paired_contig_23070	23.9548	13.5545	3.58627e-09				IPR007577//Glycosyltransferase, DXD sugar-binding motif	XP_003030961.1	hypothetical protein SCHCODRAFT_68516 [Schizophyllum commune H4-8]	1.90806	25.8628	gi|780737085|gb|GBYF01039553.1|	350098|fgenesh1_kg.27272_#_1_#_ACTTGA_L001_R1_(paired)_contig_3911
43_GTGGCC_L004_R1_paired_trimmed_paired_contig_11719	200.406	343.319	0		0016758// transferase activity, transferring hexosyl groups		IPR004835//Fungal chitin synthase	XP_572145.1	chitin synthase 1 [Cryptococcus neoformans var. neoformans JEC21]	0.585438	200.992	gi|780739684|gb|GBYF01038251.1|	349919|fgenesh1_kg.26588_#_1_#_ACTTGA_L001_R1_(paired)_contig_7188
43_GTGGCC_L004_R1_paired_trimmed_paired_contig_5211	1566.85	5.43865	0	0006629// lipid metabolic process	0004806// triglyceride lipase activity		IPR002921//Lipase, class 3	XP_758636.1	hypothetical protein UM02489.1 [Ustilago maydis 521]	353.001	1919.85	gi|780679293|gb|GBYF01058915.1|	349865|fgenesh1_kg.26284_#_1_#_ACTTGA_L001_R1_(paired)_contig_12602
43_GTGGCC_L004_R1_paired_trimmed_paired_contig_45300	24.6095	1e+100	0.029062					YP_001635395.1	hypothetical protein Caur_1789 [Chloroflexus aurantiacus J-10-fl]?ref|YP_002569667.1| hypothetical protein Chy400_1936 [Chloroflexus sp. Y-400-fl]?ref|WP_012257660.1| hypothetical protein [Chloroflexus aurantiacus]	0	24.6095	gi|780616546|gb|GBYF01076475.1|	349800|fgenesh1_kg.26063_#_1_#_ACTTGA_L001_R1_(paired)_contig_15614
43_GTGGCC_L004_R1_paired_trimmed_paired_contig_11660	13.7174	72.2727	5.11509e-06	0006468// protein phosphorylation	0005515// protein binding /// 0004672// protein kinase activity /// 0005524// ATP binding		IPR001440//Tetratricopeptide TPR-1 /// IPR000719//Protein kinase, catalytic domain	YP_004927403.1	Tetratricopeptide TPR_1 repeat-containing protein [Streptomyces flavogriseus ATCC 33331]?ref|WP_014158483.1| Tetratricopeptide TPR_1 repeat-containing protein [Streptomyces flavogriseus]	0.192464	13.9099	gi|780664069|gb|GBYF01063176.1|	349800|fgenesh1_kg.26063_#_1_#_ACTTGA_L001_R1_(paired)_contig_15614
43_GTGGCC_L004_R1_paired_trimmed_paired_contig_13879	26.2051	589.417	2.27384e-11		0005515// protein binding		IPR001440//Tetratricopeptide TPR-1	YP_001655392.1	hypothetical protein MAE_03780 [Microcystis aeruginosa NIES-843]?ref|WP_012264052.1| hypothetical protein [Microcystis aeruginosa]	0.044535	26.2497	gi|780742945|gb|GBYF01036615.1|	349800|fgenesh1_kg.26063_#_1_#_ACTTGA_L001_R1_(paired)_contig_15614
43_GTGGCC_L004_R1_paired_trimmed_paired_contig_27191	30.8661	81.6032	4.14082e-13	0006468// protein phosphorylation	0005515// protein binding /// 0004672// protein kinase activity		IPR001440//Tetratricopeptide TPR-1 /// IPR001245//Serine-threonine/tyrosine-protein kinase catalytic domain	YP_001655375.1	hypothetical protein MAE_03610 [Microcystis aeruginosa NIES-843]?ref|WP_012264040.1| hypothetical protein [Microcystis aeruginosa]	0.382939	31.249	gi|780742945|gb|GBYF01036615.1|	349800|fgenesh1_kg.26063_#_1_#_ACTTGA_L001_R1_(paired)_contig_15614
43_GTGGCC_L004_R1_paired_trimmed_paired_contig_9529	27.5179	67.3329	1.47484e-06		0005515// protein binding		IPR001440//Tetratricopeptide TPR-1	YP_001655392.1	hypothetical protein MAE_03780 [Microcystis aeruginosa NIES-843]?ref|WP_012264052.1| hypothetical protein [Microcystis aeruginosa]	0.414846	27.9328	gi|780742945|gb|GBYF01036615.1|	349800|fgenesh1_kg.26063_#_1_#_ACTTGA_L001_R1_(paired)_contig_15614
43_GTGGCC_L004_R1_paired_trimmed_paired_contig_11659	14.7426	8.25123	2.37788e-05	0006468// protein phosphorylation	0004672// protein kinase activity /// 0005524// ATP binding		IPR000719//Protein kinase, catalytic domain	YP_001016312.1	hypothetical protein P9303_02941 [Prochlorococcus marinus str. MIT 9303]?ref|WP_011824974.1| hypothetical protein [Prochlorococcus marinus]	2.03312	16.7757	gi|780764580|gb|GBYF01028320.1|	349800|fgenesh1_kg.26063_#_1_#_ACTTGA_L001_R1_(paired)_contig_15614
43_GTGGCC_L004_R1_paired_trimmed_paired_contig_27763	35.0255	11.1399	6.77411e-13	0008152// metabolic process /// 0055114// oxidation-reduction process	0016491// oxidoreductase activity		IPR015590//Aldehyde dehydrogenase domain	XP_003657449.1	hypothetical protein THITE_2123173 [Thielavia terrestris NRRL 8126]	3.45423	38.4797	gi|780760601|gb|GBYF01029574.1|	349783|fgenesh1_kg.25989_#_1_#_remain_c899
43_GTGGCC_L004_R1_paired_trimmed_paired_contig_6390	431.65	5.31828	3.02427e-05	0055114// oxidation-reduction process	0016491// oxidoreductase activity /// 0005506// iron ion binding /// 0009055// electron carrier activity /// 0050660// flavin adenine dinucleotide binding	0016021// integral to membrane	IPR013121//Ferric reductase, NAD binding /// IPR013130//Flavoprotein transmembrane component /// IPR013112//FAD-binding 8	XP_002286589.1	ferric reductase-like transmembrane component [Thalassiosira pseudonana CCMP1335]	99.9588	531.609	gi|780760242|gb|GBYF01029686.1|	349676|fgenesh1_kg.25544_#_2_#_ACTTGA_L001_R1_(paired)_contig_304
43_GTGGCC_L004_R1_paired_trimmed_paired_contig_16419	13.3332	5.13815	0.000575788	0000160// two-component signal transduction system (phosphorelay) /// 0006355// regulation of transcription, DNA-dependent	0000156// two-component response regulator activity		IPR001789//Signal transduction response regulator, receiver domain	YP_005168510.1	PAS/PAC sensor hybrid histidine kinase [Desulfovibrio desulfuricans ND132]?ref|WP_014323133.1| PAS/PAC sensor hybrid histidine kinase [Desulfovibrio desulfuricans]	3.22202	16.5552	gi|780600653|gb|GBYF01079899.1|	349496|fgenesh1_kg.25009_#_2_#_ACTTGA_L001_R1_(paired)_contig_6996
43_GTGGCC_L004_R1_paired_trimmed_paired_contig_33717	127.996	1673.82	4.86113e-06				IPR003172//MD-2-related lipid-recognition			0.0765151	128.073	gi|780936104|gb|GBYF01003632.1|	349450|fgenesh1_kg.24853_#_1_#_remain_c9925
43_GTGGCC_L004_R1_paired_trimmed_paired_contig_30574	35.7846	33.2687	1.39314e-14							1.10896	36.8935	gi|780785476|gb|GBYF01021548.1|	34922|gm1.34922_g
43_GTGGCC_L004_R1_paired_trimmed_paired_contig_11839	15.7551	110.602	0.00037824	0055114// oxidation-reduction process	0005507// copper ion binding /// 0016491// oxidoreductase activity		IPR011706//Multicopper oxidase, type 2	XP_002836517.1	hypothetical protein [Tuber melanosporum Mel28]	0.143748	15.8988	gi|780617257|gb|GBYF01076281.1|	349161|fgenesh1_kg.23987_#_3_#_remain_c955
43_GTGGCC_L004_R1_paired_trimmed_paired_contig_43268	49.6965	90.568	0	0006508// proteolysis	0004190// aspartic-type endopeptidase activity		IPR001461//Peptidase A1	XP_002836530.1	hypothetical protein [Tuber melanosporum Mel28]	0.554847	50.2513	gi|780676519|gb|GBYF01059708.1|	349140|fgenesh1_kg.23968_#_1_#_ACTTGA_L001_R1_(paired)_contig_153
43_GTGGCC_L004_R1_paired_trimmed_paired_contig_28454	53.5158	6.71847	0.0343797	0006508// proteolysis	0004190// aspartic-type endopeptidase activity		IPR001461//Peptidase A1	XP_001821372.2	aspartic-type endopeptidase ctsD [Aspergillus oryzae RIB40]	9.3584	62.8742	gi|780927746|gb|GBYF01007452.1|	349140|fgenesh1_kg.23968_#_1_#_ACTTGA_L001_R1_(paired)_contig_153
43_GTGGCC_L004_R1_paired_trimmed_paired_contig_8593	393.04	8.22003	0							54.4375	447.478	gi|780786518|gb|GBYF01021205.1|	348917|fgenesh1_kg.23416_#_2_#_step3_c2214
43_GTGGCC_L004_R1_paired_trimmed_paired_contig_43447	103.652	237.965	0		0005525// GTP binding		IPR006703//AIG1	XP_004363268.1	hypothetical protein DFA_03666 [Dictyostelium fasciculatum]	0.437413	104.089	gi|780588987|gb|GBYF01080605.1|	348744|fgenesh1_kg.23005_#_10_#_ACTTGA_L001_R1_(paired)_contig_1224
43_GTGGCC_L004_R1_paired_trimmed_paired_contig_9105	69.1921	234.513	0	0055114// oxidation-reduction process	0005506// iron ion binding /// 0009055// electron carrier activity /// 0016705// oxidoreductase activity, acting on paired donors, with incorporation or reduction of molecular oxygen /// 0020037// heme binding		IPR001128//Cytochrome P450			0.296309	69.4884	gi|780723846|gb|GBYF01045976.1|	348638|fgenesh1_kg.22756_#_3_#_ACTTGA_L001_R1_(paired)_contig_1923
43_GTGGCC_L004_R1_paired_trimmed_paired_contig_510	232.271	5.76729	0	0008152// metabolic process /// 0055114// oxidation-reduction process	0016491// oxidoreductase activity		IPR015590//Aldehyde dehydrogenase domain	XP_002898248.1	methylmalonate semialdehyde dehydrogenase [acylating], putative [Phytophthora infestans T30-4]	48.7218	280.992	gi|780746813|gb|GBYF01034682.1|	348631|fgenesh1_kg.22749_#_1_#_ACTTGA_L001_R1_(paired)_contig_4517
43_GTGGCC_L004_R1_paired_trimmed_paired_contig_23799	10.7778	5.3412	0.00127774					XP_001624169.1	predicted protein [Nematostella vectensis]	2.48268	13.2605	gi|780602425|gb|GBYF01079011.1|	348620|fgenesh1_kg.22702_#_1_#_remain_c11661
43_GTGGCC_L004_R1_paired_trimmed_paired_contig_33065	10.6002	159.667	0.000293987							0.0668082	10.667	gi|780689094|gb|GBYF01055888.1|	348606|fgenesh1_kg.22681_#_1_#_remain_c1632
43_GTGGCC_L004_R1_paired_trimmed_paired_contig_27039	103.168	49.5223	0		0005507// copper ion binding /// 0009055// electron carrier activity		IPR003245//Plastocyanin-like /// IPR019783//Ribosome maturation protein SBDS, N-terminal	NP_596599.1	SBDS family protein Rtc3 (predicted) [Schizosaccharomyces pombe 972h-]	2.1262	105.294	gi|780940337|gb|GBYF01001556.1|	348570|fgenesh1_kg.22620_#_4_#_step3_rep_c819
43_GTGGCC_L004_R1_paired_trimmed_paired_contig_10334	466.47	46.2948	0	0055114// oxidation-reduction process	0005506// iron ion binding /// 0009055// electron carrier activity /// 0016705// oxidoreductase activity, acting on paired donors, with incorporation or reduction of molecular oxygen /// 0020037// heme binding		IPR001128//Cytochrome P450	XP_002389547.1	hypothetical protein MPER_11312 [Moniliophthora perniciosa FA553]	10.2985	476.768	gi|780644004|gb|GBYF01068648.1|	348481|fgenesh1_kg.22475_#_2_#_ACTTGA_L001_R1_(paired)_contig_6508
43_GTGGCC_L004_R1_paired_trimmed_paired_contig_7051	626.695	14.5278	0	0055114// oxidation-reduction process	0005506// iron ion binding /// 0009055// electron carrier activity /// 0016705// oxidoreductase activity, acting on paired donors, with incorporation or reduction of molecular oxygen /// 0020037// heme binding		IPR001128//Cytochrome P450	XP_001878146.1	predicted protein [Laccaria bicolor S238N-H82]	46.3266	673.021	gi|780644008|gb|GBYF01068647.1|	348481|fgenesh1_kg.22475_#_2_#_ACTTGA_L001_R1_(paired)_contig_6508
43_GTGGCC_L004_R1_paired_trimmed_paired_contig_28672	1230.59	5061.77	0					XP_001620495.1	hypothetical protein NEMVEDRAFT_v1g147974 [Nematostella vectensis]	0.243163	1230.83	gi|780722678|gb|GBYF01046566.1|	3484|gm1.3484_g
43_GTGGCC_L004_R1_paired_trimmed_paired_contig_21614	73.0506	15.0881	0.00726042					WP_006456595.1	epimerase [Synechococcus sp. PCC 7335]	5.18528	78.2359	gi|780604684|gb|GBYF01078117.1|	348366|fgenesh1_kg.22274_#_1_#_ACTTGA_L001_R1_(paired)_contig_23060
43_GTGGCC_L004_R1_paired_trimmed_paired_contig_9088	182.642	8.26892	1.16294e-06				IPR004360//Glyoxalase/fosfomycin resistance/dioxygenase domain	XP_004344293.1	4-hydroxyphenylpyruvic acid dioxgenase [Capsaspora owczarzaki ATCC 30864]	25.1265	207.769	gi|780856243|gb|GBYF01017561.1|	348074|fgenesh1_kg.21622_#_2_#_ACTTGA_L001_R1_(paired)_contig_4743
43_GTGGCC_L004_R1_paired_trimmed_paired_contig_16659	52.646	21.9238	0							2.51608	55.1621		348043|fgenesh1_kg.21563_#_1_#_step3_rep_c1429
43_GTGGCC_L004_R1_paired_trimmed_paired_contig_28238	137.312	11.1913	0							13.4734	150.785	gi|780602853|gb|GBYF01078796.1|	348020|fgenesh1_kg.21512_#_1_#_ACTTGA_L001_R1_(paired)_contig_11104
43_GTGGCC_L004_R1_paired_trimmed_paired_contig_35045	19.8397	32.0549	2.90155e-08				IPR011022//Arrestin C-terminal-like domain			0.638859	20.4786	gi|780785556|gb|GBYF01021521.1|	347959|fgenesh1_kg.21358_#_1_#_ACTTGA_L001_R1_(paired)_contig_12976
43_GTGGCC_L004_R1_paired_trimmed_paired_contig_57090	105.545	305.688	0	0055085// transmembrane transport		0016020// membrane	IPR004923//Iron permease FTR1	XP_001768041.1	ferric iron permease FTR1-like protein [Physcomitrella patens subsp. patens]	0.346404	105.892	gi|780644809|gb|GBYF01068428.1|	347887|fgenesh1_kg.21171_#_6_#_step3_c3006
43_GTGGCC_L004_R1_paired_trimmed_paired_contig_14273	174.182	217.419	0.000293036	0055085// transmembrane transport		0016020// membrane	IPR004923//Iron permease FTR1	XP_001768041.1	ferric iron permease FTR1-like protein [Physcomitrella patens subsp. patens]	0.804837	174.987	gi|780644809|gb|GBYF01068428.1|	347887|fgenesh1_kg.21171_#_6_#_step3_c3006
43_GTGGCC_L004_R1_paired_trimmed_paired_contig_10505	80.1307	11.3839	3.63763e-11	0055085// transmembrane transport		0016021// integral to membrane	IPR011701//Major facilitator superfamily	XP_003038608.1	hypothetical protein SCHCODRAFT_13453 [Schizophyllum commune H4-8]	7.71685	87.8476	gi|780932967|gb|GBYF01004923.1|	347630|fgenesh1_kg.20590_#_1_#_ACTTGA_L001_R1_(paired)_contig_4737
43_GTGGCC_L004_R1_paired_trimmed_paired_contig_22768	101.349	7.29841	0.00418604							16.0912	117.44	gi|780932969|gb|GBYF01004922.1|	347630|fgenesh1_kg.20590_#_1_#_ACTTGA_L001_R1_(paired)_contig_4737
43_GTGGCC_L004_R1_paired_trimmed_paired_contig_10506	90.7138	6.49969	7.1047e-07	0055085// transmembrane transport		0016021// integral to membrane	IPR011701//Major facilitator superfamily	XP_003038608.1	hypothetical protein SCHCODRAFT_13453 [Schizophyllum commune H4-8]	16.4943	107.208	gi|780932969|gb|GBYF01004922.1|	347630|fgenesh1_kg.20590_#_1_#_ACTTGA_L001_R1_(paired)_contig_4737
43_GTGGCC_L004_R1_paired_trimmed_paired_contig_3664	116.689	5.2468	1.66329e-08	0008299// isoprenoid biosynthetic process	0004421// hydroxymethylglutaryl-CoA synthase activity		IPR013746//Hydroxymethylglutaryl-coenzyme A synthase C-terminal /// IPR013528//Hydroxymethylglutaryl-coenzyme A synthase, N-terminal	NP_001087380.1	3-hydroxy-3-methylglutaryl-CoA synthase 1 (soluble) [Xenopus laevis]	27.4769	144.166	gi|780935246|gb|GBYF01004020.1|	347600|fgenesh1_kg.20448_#_4_#_ACTTGA_L001_R1_(paired)_contig_7785
43_GTGGCC_L004_R1_paired_trimmed_paired_contig_11216	204.217	320.535	0	0055114// oxidation-reduction process	0005506// iron ion binding /// 0009055// electron carrier activity /// 0016705// oxidoreductase activity, acting on paired donors, with incorporation or reduction of molecular oxygen /// 0020037// heme binding		IPR001128//Cytochrome P450	NP_241445.1	cytochrome P450 hydroxylase [Bacillus halodurans C-125]?ref|WP_010896756.1| cytochrome P450 hydroxylase [Bacillus halodurans]	0.639107	204.856	gi|780583910|gb|GBYF01083116.1|	347496|fgenesh1_kg.20206_#_1_#_remain_c286
43_GTGGCC_L004_R1_paired_trimmed_paired_contig_5181	291.887	213.187	0	0055114// oxidation-reduction process	0005506// iron ion binding /// 0009055// electron carrier activity /// 0016705// oxidoreductase activity, acting on paired donors, with incorporation or reduction of molecular oxygen /// 0020037// heme binding		IPR001128//Cytochrome P450	NP_241445.1	cytochrome P450 hydroxylase [Bacillus halodurans C-125]?ref|WP_010896756.1| cytochrome P450 hydroxylase [Bacillus halodurans]	1.37561	293.262	gi|780583910|gb|GBYF01083116.1|	347496|fgenesh1_kg.20206_#_1_#_remain_c286
43_GTGGCC_L004_R1_paired_trimmed_paired_contig_50646	82.9996	1598.55	0	0055114// oxidation-reduction process	0005506// iron ion binding /// 0009055// electron carrier activity /// 0016705// oxidoreductase activity, acting on paired donors, with incorporation or reduction of molecular oxygen /// 0020037// heme binding		IPR001128//Cytochrome P450	XP_002100298.1	Cyp4d2 [Drosophila yakuba]	0.0519543	83.0515	gi|780721688|gb|GBYF01046959.1|	347496|fgenesh1_kg.20206_#_1_#_remain_c286
43_GTGGCC_L004_R1_paired_trimmed_paired_contig_309	813.831	341.133	0	0055114// oxidation-reduction process	0005506// iron ion binding /// 0009055// electron carrier activity /// 0016705// oxidoreductase activity, acting on paired donors, with incorporation or reduction of molecular oxygen /// 0020037// heme binding		IPR001128//Cytochrome P450	XP_002404872.1	cytochrome P-450, putative [Ixodes scapularis]	2.39269	816.223	gi|780721688|gb|GBYF01046959.1|	347496|fgenesh1_kg.20206_#_1_#_remain_c286
43_GTGGCC_L004_R1_paired_trimmed_paired_contig_45313	18.8072	28.3844	8.46442e-08	0055114// oxidation-reduction process	0005506// iron ion binding /// 0009055// electron carrier activity /// 0016705// oxidoreductase activity, acting on paired donors, with incorporation or reduction of molecular oxygen /// 0020037// heme binding		IPR001128//Cytochrome P450	XP_002405699.1	cytochrome P450, putative [Ixodes scapularis]	0.686788	19.494	gi|780721688|gb|GBYF01046959.1|	347496|fgenesh1_kg.20206_#_1_#_remain_c286
43_GTGGCC_L004_R1_paired_trimmed_paired_contig_31615	12.3947	1e+100	1.32084e-05							0	12.3947	gi|780647576|gb|GBYF01067694.1|	347492|fgenesh1_kg.20194_#_2_#_ACTTGA_L001_R1_(paired)_contig_3239
43_GTGGCC_L004_R1_paired_trimmed_paired_contig_41617	24.5658	106.877	2.86979e-08							0.232022	24.7979	gi|780626286|gb|GBYF01073613.1|	347477|fgenesh1_kg.20185_#_2_#_ACTTGA_L001_R1_(paired)_contig_471
43_GTGGCC_L004_R1_paired_trimmed_paired_contig_32357	21.3654	7.90178	1.70448e-07							3.09563	24.461	gi|780684751|gb|GBYF01057226.1|	347477|fgenesh1_kg.20185_#_2_#_ACTTGA_L001_R1_(paired)_contig_471
43_GTGGCC_L004_R1_paired_trimmed_paired_contig_46045	28.5422	1e+100	2.135e-12							0	28.5422	gi|780697178|gb|GBYF01053650.1|	347477|fgenesh1_kg.20185_#_2_#_ACTTGA_L001_R1_(paired)_contig_471
43_GTGGCC_L004_R1_paired_trimmed_paired_contig_83675	64.2808	1e+100	5.33599e-14							0	64.2808	gi|780771214|gb|GBYF01026219.1|	347477|fgenesh1_kg.20185_#_2_#_ACTTGA_L001_R1_(paired)_contig_471
43_GTGGCC_L004_R1_paired_trimmed_paired_contig_80152	31.3197	1e+100	5.98163e-06							0	31.3197		347438|fgenesh1_kg.20127_#_1_#_remain_c14105
43_GTGGCC_L004_R1_paired_trimmed_paired_contig_7656	104.247	7.20036	0	0006629// lipid metabolic process /// 0055114// oxidation-reduction process	0016717// oxidoreductase activity, acting on paired donors, with oxidation of a pair of donors resulting in the reduction of molecular oxygen to two molecules of water		IPR005804//Fatty acid desaturase, type 1 /// IPR021863//Protein of unknown function DUF3474	XP_003307171.1	omega-6 fatty acid desaturase (delta-12 desaturase) [Puccinia graminis f. sp. tritici CRL 75-36-700-3]	16.813	121.06	gi|780602887|gb|GBYF01078779.1|	347410|fgenesh1_kg.20023_#_1_#_ACTTGA_L001_R1_(paired)_contig_14017
43_GTGGCC_L004_R1_paired_trimmed_paired_contig_5067	156.216	13.9585	0	0008152// metabolic process	0003824// catalytic activity /// 0030170// pyridoxal phosphate binding /// 0004408// holocytochrome-c synthase activity	0005739// mitochondrion	IPR001926//Pyridoxal phosphate-dependent enzyme, beta subunit /// IPR000511//Cytochrome c/c1 haem-lyase	XP_003350501.1	hypothetical protein SMAC_02214 [Sordaria macrospora k-hell]	12.0551	168.271	gi|780778864|gb|GBYF01023694.1|	347105|fgenesh1_kg.19382_#_11_#_ACTTGA_L001_R1_(paired)_contig_4979
43_GTGGCC_L004_R1_paired_trimmed_paired_contig_40516	37.7091	253.835	8.39736e-06					WP_009786328.1	putative chaperone protein [Lyngbya sp. PCC 8106]	0.149145	37.8582	gi|780686156|gb|GBYF01056797.1|	347063|fgenesh1_kg.19271_#_1_#_ACTTGA_L001_R1_(paired)_contig_9270
43_GTGGCC_L004_R1_paired_trimmed_paired_contig_49180	99.3988	87.5051	4.14082e-13							1.14905	100.548	gi|780888863|gb|GBYF01013166.1|	346857|fgenesh1_kg.18822_#_1_#_remain_c5953
43_GTGGCC_L004_R1_paired_trimmed_paired_contig_33489	36.1614	5.3579	3.06633e-09				IPR001148//Alpha carbonic anhydrase	WP_005448767.1	carbonic anhydrase [Vibrio sp. HENC-01]	8.29789	44.4593	gi|780701317|gb|GBYF01052551.1|	346611|fgenesh1_kg.18316_#_1_#_ACTTGA_L001_R1_(paired)_contig_13154
43_GTGGCC_L004_R1_paired_trimmed_paired_contig_71580	20.4349	54.4464	0.000266363							0.382343	20.8172	gi|780894360|gb|GBYF01010617.1|	346452|fgenesh1_kg.17981_#_5_#_ACTTGA_L001_R1_(paired)_contig_9234
43_GTGGCC_L004_R1_paired_trimmed_paired_contig_36810	90.3322	2127.15	8.45194e-05		0005515// protein binding		IPR009071//High mobility group, superfamily			0.0424863	90.3747	gi|780784993|gb|GBYF01021710.1|	346310|fgenesh1_kg.17668_#_1_#_ACTTGA_L001_R1_(paired)_contig_7016
43_GTGGCC_L004_R1_paired_trimmed_paired_contig_5765	134.582	20.0927	0.00346273	0005975// carbohydrate metabolic process	0016810// hydrolase activity, acting on carbon-nitrogen (but not peptide) bonds		IPR002509//Polysaccharide deacetylase	XP_758836.1	hypothetical protein UM02689.1 [Ustilago maydis 521]	7.04888	141.631	gi|780774487|gb|GBYF01025123.1|	346280|fgenesh1_kg.17624_#_1_#_step3_c3245
43_GTGGCC_L004_R1_paired_trimmed_paired_contig_39559	50.3414	112.524	0							0.451395	50.7928	gi|780750506|gb|GBYF01033168.1|	34619|gm1.34619_g
43_GTGGCC_L004_R1_paired_trimmed_paired_contig_15357	74.8363	47.1412	0.000111059	0006811// ion transport /// 0055085// transmembrane transport	0005216// ion channel activity	0016020// membrane	IPR005821//Ion transport domain	XP_003012226.1	hypothetical protein ARB_01486 [Arthroderma benhamiae CBS 112371]	1.6219	76.4582	gi|780939231|gb|GBYF01002093.1|	346137|fgenesh1_kg.17384_#_1_#_ACTTGA_L001_R1_(paired)_contig_10364
43_GTGGCC_L004_R1_paired_trimmed_paired_contig_49236	103.97	1916.26	0							0.0542851	104.025	gi|780894360|gb|GBYF01010617.1|	346080|fgenesh1_kg.17334_#_1_#_ACTTGA_L001_R1_(paired)_contig_1429
43_GTGGCC_L004_R1_paired_trimmed_paired_contig_4518	52.5712	6.16223	5.67678e-05	0006486// protein glycosylation	0000030// mannosyltransferase activity	0016020// membrane	IPR002685//Glycosyl transferase, family 15			10.1838	62.755	gi|780678851|gb|GBYF01059049.1|	34605|gm1.34605_g
43_GTGGCC_L004_R1_paired_trimmed_paired_contig_27528	12.9766	13.1386	0.0387601				IPR018957//Zinc finger, C3HC4 RING-type			1.06903	14.0456		346001|fgenesh1_kg.17199_#_1_#_remain_c6109
43_GTGGCC_L004_R1_paired_trimmed_paired_contig_7922	71.9791	26.8812	0.000482949				IPR013724//Spa2 homology (SHD) of GIT	XP_760615.1	hypothetical protein UM04468.1 [Ustilago maydis 521]	2.78114	74.7602	gi|780720074|gb|GBYF01047389.1|	345989|fgenesh1_kg.17166_#_3_#_ACTTGA_L001_R1_(paired)_contig_4305
43_GTGGCC_L004_R1_paired_trimmed_paired_contig_11090	350.754	6.68874	0	0008152// metabolic process	0003824// catalytic activity		IPR000873//AMP-dependent synthetase/ligase /// IPR025110//Domain of unknown function DUF4009	XP_002587331.1	hypothetical protein BRAFLDRAFT_285011 [Branchiostoma floridae]	61.6576	412.412	gi|780927655|gb|GBYF01007488.1|	345808|fgenesh1_kg.16748_#_1_#_ACTTGA_L001_R1_(paired)_contig_2486
43_GTGGCC_L004_R1_paired_trimmed_paired_contig_13835	187.517	5.39026	0	0008152// metabolic process	0016491// oxidoreductase activity		IPR002198//Short-chain dehydrogenase/reductase SDR	YP_001863883.1	short-chain dehydrogenase/reductase SDR [Nostoc punctiforme PCC 73102]?ref|WP_012406969.1| short-chain dehydrogenase/reductase SDR [Nostoc punctiforme]	42.7122	230.23	gi|780676385|gb|GBYF01059748.1|	345781|fgenesh1_kg.16683_#_5_#_remain_c2254
43_GTGGCC_L004_R1_paired_trimmed_paired_contig_39924	16.4132	16.3756	1.48464e-06			0016020// membrane	IPR013525//ABC-2 type transporter			1.06748	17.4806	gi|780703355|gb|GBYF01052002.1|	345753|fgenesh1_kg.16636_#_1_#_ACTTGA_L001_R1_(paired)_contig_3051
43_GTGGCC_L004_R1_paired_trimmed_paired_contig_17326	36.5151	22.4889	1.39314e-14		0005524// ATP binding /// 0016887// ATPase activity		IPR003439//ABC transporter-like	XP_003382759.1	PREDICTED: ABC transporter A family member 7-like [Amphimedon queenslandica]	1.69925	38.2143	gi|780767148|gb|GBYF01027521.1|	345753|fgenesh1_kg.16636_#_1_#_ACTTGA_L001_R1_(paired)_contig_3051
43_GTGGCC_L004_R1_paired_trimmed_paired_contig_10669	64.8376	35.3246	0.000167369		0005524// ATP binding /// 0016887// ATPase activity		IPR003439//ABC transporter-like	XP_003382759.1	PREDICTED: ABC transporter A family member 7-like [Amphimedon queenslandica]	1.88896	66.7266	gi|780767150|gb|GBYF01027520.1|	345753|fgenesh1_kg.16636_#_1_#_ACTTGA_L001_R1_(paired)_contig_3051
43_GTGGCC_L004_R1_paired_trimmed_paired_contig_33291	511.728	355.304	0		0005515// protein binding		IPR013951//Histone deacetylation protein Rxt3 /// IPR000270//Phox/Bem1p			1.44432	513.173	gi|780748101|gb|GBYF01034343.1|	345584|fgenesh1_kg.16450_#_3_#_remain_c7720
43_GTGGCC_L004_R1_paired_trimmed_paired_contig_84625	400.876	1e+100	0		0005515// protein binding		IPR000270//Phox/Bem1p			0	400.876	gi|780763995|gb|GBYF01028500.1|	345584|fgenesh1_kg.16450_#_3_#_remain_c7720
43_GTGGCC_L004_R1_paired_trimmed_paired_contig_11602	448.338	16.332	1.39314e-14	0055085// transmembrane transport	0022857// transmembrane transporter activity	0016021// integral to membrane	IPR005828//General substrate transporter	XP_003032335.1	hypothetical protein SCHCODRAFT_68152 [Schizophyllum commune H4-8]	29.242	477.58	gi|780761936|gb|GBYF01029150.1|	345528|fgenesh1_kg.16366_#_1_#_step3_c652
43_GTGGCC_L004_R1_paired_trimmed_paired_contig_3054	34.3757	1e+100	0.00385553							0	34.3757	gi|780662852|gb|GBYF01063501.1|	345303|fgenesh1_kg.15975_#_1_#_ACTTGA_L001_R1_(paired)_contig_13353
43_GTGGCC_L004_R1_paired_trimmed_paired_contig_34586	66.9462	47.5231	1.05409e-10		0005515// protein binding		IPR013069//BTB/POZ			1.43899	68.3852	gi|780614105|gb|GBYF01077175.1|	345264|fgenesh1_kg.15927_#_1_#_step3_c818
43_GTGGCC_L004_R1_paired_trimmed_paired_contig_2425	50.7036	32.143	0					XP_004554137.1	PREDICTED: putative oxidoreductase YteT-like isoform X3 [Maylandia zebra]	1.62809	52.3317	gi|780696911|gb|GBYF01053723.1|	345232|fgenesh1_kg.15864_#_3_#_ACTTGA_L001_R1_(paired)_contig_1583
43_GTGGCC_L004_R1_paired_trimmed_paired_contig_10739	171.328	129.551	0	0055114// oxidation-reduction process	0005506// iron ion binding /// 0009055// electron carrier activity /// 0016705// oxidoreductase activity, acting on paired donors, with incorporation or reduction of molecular oxygen /// 0020037// heme binding		IPR001128//Cytochrome P450			1.33277	172.661	gi|780645881|gb|GBYF01068139.1|	345217|fgenesh1_kg.15821_#_1_#_ACTTGA_L001_R1_(paired)_contig_4026
43_GTGGCC_L004_R1_paired_trimmed_paired_contig_9580	80.6549	8.87341	0	0055114// oxidation-reduction process	0005506// iron ion binding /// 0009055// electron carrier activity /// 0016705// oxidoreductase activity, acting on paired donors, with incorporation or reduction of molecular oxygen /// 0020037// heme binding		IPR001128//Cytochrome P450	WP_009284235.1	cytochrome P450 [Fibrisoma limi]	10.244	90.8988	gi|780645891|gb|GBYF01068136.1|	345217|fgenesh1_kg.15821_#_1_#_ACTTGA_L001_R1_(paired)_contig_4026
43_GTGGCC_L004_R1_paired_trimmed_paired_contig_9311	95.6649	326.621	0	0055114// oxidation-reduction process	0005506// iron ion binding /// 0009055// electron carrier activity /// 0016705// oxidoreductase activity, acting on paired donors, with incorporation or reduction of molecular oxygen /// 0020037// heme binding		IPR001128//Cytochrome P450	WP_009284235.1	cytochrome P450 [Fibrisoma limi]	0.293792	95.9587	gi|780663247|gb|GBYF01063395.1|	345217|fgenesh1_kg.15821_#_1_#_ACTTGA_L001_R1_(paired)_contig_4026
43_GTGGCC_L004_R1_paired_trimmed_paired_contig_20680	767.009	188.333	0	0055114// oxidation-reduction process	0005506// iron ion binding /// 0009055// electron carrier activity /// 0016705// oxidoreductase activity, acting on paired donors, with incorporation or reduction of molecular oxygen /// 0020037// heme binding		IPR001128//Cytochrome P450	XP_001422903.1	predicted protein [Ostreococcus lucimarinus CCE9901]	4.09436	771.103	gi|780663277|gb|GBYF01063387.1|	345217|fgenesh1_kg.15821_#_1_#_ACTTGA_L001_R1_(paired)_contig_4026
43_GTGGCC_L004_R1_paired_trimmed_paired_contig_7395	155.905	673.801	0	0008152// metabolic process	0016787// hydrolase activity		IPR013094//Alpha/beta hydrolase fold-3	YP_007058918.1	esterase/lipase [Rivularia sp. PCC 7116]?ref|WP_015121923.1| esterase/lipase [Rivularia sp. PCC 7116]	0.231726	156.137	gi|780664856|gb|GBYF01062964.1|	345124|fgenesh1_kg.15684_#_1_#_ACTTGA_L001_R1_(paired)_contig_4855
43_GTGGCC_L004_R1_paired_trimmed_paired_contig_33249	27.6485	107.107	7.93815e-12		0005525// GTP binding		IPR006703//AIG1	XP_004363268.1	hypothetical protein DFA_03666 [Dictyostelium fasciculatum]	0.260571	27.9091	gi|780894063|gb|GBYF01010756.1|	345030|fgenesh1_kg.15506_#_2_#_remain_c10426
43_GTGGCC_L004_R1_paired_trimmed_paired_contig_2554	183.667	303.227	0	0055114// oxidation-reduction process	0005506// iron ion binding /// 0009055// electron carrier activity /// 0016705// oxidoreductase activity, acting on paired donors, with incorporation or reduction of molecular oxygen /// 0020037// heme binding		IPR001128//Cytochrome P450			0.60771	184.274	gi|780601264|gb|GBYF01079595.1|	345014|fgenesh1_kg.15463_#_1_#_ACTTGA_L001_R1_(paired)_contig_6639
43_GTGGCC_L004_R1_paired_trimmed_paired_contig_22235	58.5542	118.308	0	0055114// oxidation-reduction process	0005506// iron ion binding /// 0009055// electron carrier activity /// 0016705// oxidoreductase activity, acting on paired donors, with incorporation or reduction of molecular oxygen /// 0020037// heme binding		IPR001128//Cytochrome P450			0.499148	59.0534	gi|780601264|gb|GBYF01079595.1|	345014|fgenesh1_kg.15463_#_1_#_ACTTGA_L001_R1_(paired)_contig_6639
43_GTGGCC_L004_R1_paired_trimmed_paired_contig_4897	456.904	96.5894	8.35436e-11	0055114// oxidation-reduction process	0005506// iron ion binding /// 0009055// electron carrier activity /// 0016705// oxidoreductase activity, acting on paired donors, with incorporation or reduction of molecular oxygen /// 0020037// heme binding		IPR001128//Cytochrome P450			4.77986	461.684	gi|780601264|gb|GBYF01079595.1|	345014|fgenesh1_kg.15463_#_1_#_ACTTGA_L001_R1_(paired)_contig_6639
43_GTGGCC_L004_R1_paired_trimmed_paired_contig_1527	220.797	5.28136	1.93134e-11					XP_001873444.1	predicted protein [Laccaria bicolor S238N-H82]	51.5716	272.369	gi|780939619|gb|GBYF01001903.1|	344817|fgenesh1_kg.15090_#_1_#_ACTTGA_L001_R1_(paired)_contig_6552
43_GTGGCC_L004_R1_paired_trimmed_paired_contig_24901	53.2925	28.3219	9.08962e-14		0008270// zinc ion binding /// 0016787// hydrolase activity		IPR002125//CMP/dCMP deaminase, zinc-binding	XP_001874011.1	predicted protein [Laccaria bicolor S238N-H82]	1.95054	55.243	gi|780868236|gb|GBYF01015262.1|	344603|fgenesh1_kg.14769_#_10_#_remain_c10075
43_GTGGCC_L004_R1_paired_trimmed_paired_contig_33327	86.1318	131.772	4.31273e-11		0016787// hydrolase activity		IPR004843//Metallophosphoesterase domain	WP_010391109.1	acid phosphatase [Pseudoalteromonas undina]	0.658639	86.7904	gi|780600925|gb|GBYF01079763.1|	344428|fgenesh1_kg.14477_#_1_#_remain_c4627
43_GTGGCC_L004_R1_paired_trimmed_paired_contig_52947	37.6741	1178.24	0	0055085// transmembrane transport		0016021// integral to membrane	IPR011701//Major facilitator superfamily	XP_001389355.1	MFS multidrug resistance transporter [Aspergillus niger CBS 513.88]	0.0320021	37.7061	gi|780652535|gb|GBYF01066344.1|	34434|gm1.34434_g
43_GTGGCC_L004_R1_paired_trimmed_paired_contig_71344	67.2414	1e+100	0	0055085// transmembrane transport		0016021// integral to membrane	IPR011701//Major facilitator superfamily	XP_003025287.1	MFS multidrug transporter, putative [Trichophyton verrucosum HKI 0517]	0	67.2414	gi|780652539|gb|GBYF01066343.1|	34434|gm1.34434_g
43_GTGGCC_L004_R1_paired_trimmed_paired_contig_59988	11.2024	15.6756	0.000135257	0055085// transmembrane transport		0016021// integral to membrane	IPR011701//Major facilitator superfamily	XP_001794764.1	hypothetical protein SNOG_04345 [Phaeosphaeria nodorum SN15]	0.763338	11.9658	gi|780716851|gb|GBYF01048263.1|	34434|gm1.34434_g
43_GTGGCC_L004_R1_paired_trimmed_paired_contig_43252	147.035	590.358	0.00326086							0.249483	147.284	gi|780864928|gb|GBYF01015841.1|	344250|fgenesh1_kg.14085_#_1_#_step3_rep_c220
43_GTGGCC_L004_R1_paired_trimmed_paired_contig_22774	27.892	5.37439	1.21326e-08	0006351// transcription, DNA-dependent	0003677// DNA binding /// 0008270// zinc ion binding	0005634// nucleus	IPR007219//Transcription factor, fungi	XP_502753.1	YALI0D12628p [Yarrowia lipolytica]	6.3762	34.2682	gi|780760993|gb|GBYF01029442.1|	34420|gm1.34420_g
43_GTGGCC_L004_R1_paired_trimmed_paired_contig_23089	1490.01	167.677	0		0020037// heme binding		IPR001199//Cytochrome b5	XP_001224012.1	conserved hypothetical protein [Chaetomium globosum CBS 148.51]	8.93953	1498.95	gi|780602762|gb|GBYF01078841.1|	344161|fgenesh1_kg.13890_#_8_#_step3_c2888
43_GTGGCC_L004_R1_paired_trimmed_paired_contig_34169	28.3296	51.8674	6.83314e-12					XP_001635259.1	predicted protein [Nematostella vectensis]	0.55693	28.8865	gi|780617793|gb|GBYF01076132.1|	344047|fgenesh1_kg.13739_#_1_#_ACTTGA_L001_R1_(paired)_contig_5462
43_GTGGCC_L004_R1_paired_trimmed_paired_contig_2932	44.1102	69.9406	0.00101469					XP_001635259.1	predicted protein [Nematostella vectensis]	0.639829	44.75	gi|780632452|gb|GBYF01071899.1|	344047|fgenesh1_kg.13739_#_1_#_ACTTGA_L001_R1_(paired)_contig_5462
43_GTGGCC_L004_R1_paired_trimmed_paired_contig_7529	22.7434	6.77394	1.21103e-07					XP_001635259.1	predicted protein [Nematostella vectensis]	3.93898	26.6824	gi|780637324|gb|GBYF01070496.1|	344047|fgenesh1_kg.13739_#_1_#_ACTTGA_L001_R1_(paired)_contig_5462
43_GTGGCC_L004_R1_paired_trimmed_paired_contig_15033	13.0535	5.46929	0.000265311					XP_001635259.1	predicted protein [Nematostella vectensis]	2.92072	15.9742	gi|780637324|gb|GBYF01070496.1|	344047|fgenesh1_kg.13739_#_1_#_ACTTGA_L001_R1_(paired)_contig_5462
43_GTGGCC_L004_R1_paired_trimmed_paired_contig_11596	15.6935	19.9889	2.05564e-06					XP_004342886.1	hypothetical protein CAOG_07813 [Capsaspora owczarzaki ATCC 30864]	0.826455	16.5199	gi|780640571|gb|GBYF01069596.1|	344047|fgenesh1_kg.13739_#_1_#_ACTTGA_L001_R1_(paired)_contig_5462
43_GTGGCC_L004_R1_paired_trimmed_paired_contig_10981	87.8545	35.6523	0					YP_008454.1	hypothetical protein pc1455 [Candidatus Protochlamydia amoebophila UWE25]?ref|WP_011176004.1| hypothetical protein [Candidatus Protochlamydia amoebophila]	2.53531	90.3898	gi|780640578|gb|GBYF01069594.1|	344047|fgenesh1_kg.13739_#_1_#_ACTTGA_L001_R1_(paired)_contig_5462
43_GTGGCC_L004_R1_paired_trimmed_paired_contig_17629	161.957	10.7898	2.59491e-06					XP_004342886.1	hypothetical protein CAOG_07813 [Capsaspora owczarzaki ATCC 30864]	16.5435	178.501	gi|780674125|gb|GBYF01060359.1|	344047|fgenesh1_kg.13739_#_1_#_ACTTGA_L001_R1_(paired)_contig_5462
43_GTGGCC_L004_R1_paired_trimmed_paired_contig_21847	39.8363	106.744	6.43323e-09					XP_001635259.1	predicted protein [Nematostella vectensis]	0.376725	40.213	gi|780736081|gb|GBYF01040024.1|	344047|fgenesh1_kg.13739_#_1_#_ACTTGA_L001_R1_(paired)_contig_5462
43_GTGGCC_L004_R1_paired_trimmed_paired_contig_13388	128.806	8.01247	5.06544e-05				IPR009262//Protein of unknown function DUF914, eukaryotic	XP_003305641.1	hypothetical protein PTT_18548 [Pyrenophora teres f. teres 0-1]	18.3681	147.174	gi|780751480|gb|GBYF01032755.1|	344045|fgenesh1_kg.13738_#_3_#_ACTTGA_L001_R1_(paired)_contig_1252
43_GTGGCC_L004_R1_paired_trimmed_paired_contig_11997	25.6817	5.77279	3.44287e-08							5.38087	31.0626	gi|780935617|gb|GBYF01003872.1|	343872|fgenesh1_kg.13485_#_1_#_ACTTGA_L001_R1_(paired)_contig_755
43_GTGGCC_L004_R1_paired_trimmed_paired_contig_28943	14.6803	1e+100	0.0182538	0055114// oxidation-reduction process	0005506// iron ion binding /// 0009055// electron carrier activity /// 0016705// oxidoreductase activity, acting on paired donors, with incorporation or reduction of molecular oxygen /// 0020037// heme binding		IPR001128//Cytochrome P450			0	14.6803	gi|780641885|gb|GBYF01069233.1|	343853|fgenesh1_kg.13432_#_1_#_remain_c4966
43_GTGGCC_L004_R1_paired_trimmed_paired_contig_21178	133.577	7.05399	0	0006950// response to stress	0005515// protein binding		IPR000626//Ubiquitin /// IPR003325//Bacterial stress protein	XP_002599420.1	hypothetical protein BRAFLDRAFT_106563 [Branchiostoma floridae]	22.0643	155.641	gi|780892448|gb|GBYF01011664.1|	343823|fgenesh1_kg.13399_#_1_#_ACTTGA_L001_R1_(paired)_contig_1315
43_GTGGCC_L004_R1_paired_trimmed_paired_contig_27948	15.3255	7.89745	0.000263222				IPR018466//Cell wall beta-glucan synthesis			2.22191	17.5474	gi|780600413|gb|GBYF01080018.1|	343800|fgenesh1_kg.13349_#_1_#_ACTTGA_L001_R1_(paired)_contig_258
43_GTGGCC_L004_R1_paired_trimmed_paired_contig_72347	789.056	1e+100	0				IPR018466//Cell wall beta-glucan synthesis			0	789.056	gi|780602803|gb|GBYF01078821.1|	343800|fgenesh1_kg.13349_#_1_#_ACTTGA_L001_R1_(paired)_contig_258
43_GTGGCC_L004_R1_paired_trimmed_paired_contig_621	16.5665	1e+100	2.39378e-07	0006508// proteolysis	0004185// serine-type carboxypeptidase activity		IPR001563//Peptidase S10, serine carboxypeptidase	XP_001523746.1	carboxypeptidase Y precursor [Lodderomyces elongisporus NRRL YB-4239]	0	16.5665	gi|780754276|gb|GBYF01031788.1|	343633|fgenesh1_kg.13001_#_3_#_ACTTGA_L001_R1_(paired)_contig_1284
43_GTGGCC_L004_R1_paired_trimmed_paired_contig_620	66.4955	1600.97	0	0006508// proteolysis	0004185// serine-type carboxypeptidase activity		IPR001563//Peptidase S10, serine carboxypeptidase	XP_002550839.1	carboxypeptidase Y precursor [Candida tropicalis MYA-3404]	0.0415604	66.5371	gi|780934017|gb|GBYF01004449.1|	343633|fgenesh1_kg.13001_#_3_#_ACTTGA_L001_R1_(paired)_contig_1284
43_GTGGCC_L004_R1_paired_trimmed_paired_contig_19520	104.745	7.50978	0	0006508// proteolysis	0004185// serine-type carboxypeptidase activity		IPR001563//Peptidase S10, serine carboxypeptidase	XP_001523746.1	carboxypeptidase Y precursor [Lodderomyces elongisporus NRRL YB-4239]	16.0904	120.835	gi|780934017|gb|GBYF01004449.1|	343633|fgenesh1_kg.13001_#_3_#_ACTTGA_L001_R1_(paired)_contig_1284
43_GTGGCC_L004_R1_paired_trimmed_paired_contig_18574	237.455	9451.47	0	0006857// oligopeptide transport	0005215// transporter activity	0016020// membrane	IPR000109//Oligopeptide transporter	XP_003303209.1	hypothetical protein PTT_15339 [Pyrenophora teres f. teres 0-1]	0.0251263	237.48	gi|780684836|gb|GBYF01057197.1|	343346|fgenesh1_kg.12549_#_1_#_step3_c3279
43_GTGGCC_L004_R1_paired_trimmed_paired_contig_26874	124.51	3716.1	0	0005975// carbohydrate metabolic process	0016810// hydrolase activity, acting on carbon-nitrogen (but not peptide) bonds		IPR002509//Polysaccharide deacetylase	XP_571516.1	chitin deacetylase [Cryptococcus neoformans var. neoformans JEC21]	0.0335144	124.543	gi|780604432|gb|GBYF01078183.1|	343321|fgenesh1_kg.12468_#_1_#_step3_c3245
43_GTGGCC_L004_R1_paired_trimmed_paired_contig_51700	276.412	2666.97	0	0005975// carbohydrate metabolic process	0016810// hydrolase activity, acting on carbon-nitrogen (but not peptide) bonds		IPR002509//Polysaccharide deacetylase	XP_003194854.1	chitin deacetylase [Cryptococcus gattii WM276]	0.103682	276.516	gi|780604432|gb|GBYF01078183.1|	343321|fgenesh1_kg.12468_#_1_#_step3_c3245
43_GTGGCC_L004_R1_paired_trimmed_paired_contig_56044	66.4982	76.4434	0				IPR021851//Protein of unknown function DUF3455	XP_004339937.1	exported protein, putative [Acanthamoeba castellanii str. Neff]	0.881432	67.3796	gi|780585336|gb|GBYF01082397.1|	342887|fgenesh1_kg.11813_#_1_#_ACTTGA_L001_R1_(paired)_contig_11196
43_GTGGCC_L004_R1_paired_trimmed_paired_contig_36337	20.9847	25.465	1.3563e-08					XP_001640414.1	predicted protein [Nematostella vectensis]	0.857743	21.8424	gi|780924113|gb|GBYF01009224.1|	342854|fgenesh1_kg.11754_#_5_#_ACTTGA_L001_R1_(paired)_contig_12775
43_GTGGCC_L004_R1_paired_trimmed_paired_contig_20606	1174.87	2768.65	1.95909e-10					XP_001732036.1	hypothetical protein MGL_1304 [Malassezia globosa CBS 7966]	0.424503	1175.3	gi|780753937|gb|GBYF01031901.1|	342545|fgenesh1_kg.11218_#_2_#_default_c1036
43_GTGGCC_L004_R1_paired_trimmed_paired_contig_37045	520.518	560.191	0					XP_003326438.1	hypothetical protein PGTG_08268 [Puccinia graminis f. sp. tritici CRL 75-36-700-3]	0.93084	521.449	gi|780755235|gb|GBYF01031467.1|	342545|fgenesh1_kg.11218_#_2_#_default_c1036
43_GTGGCC_L004_R1_paired_trimmed_paired_contig_9432	35.4247	35.3172	1.39314e-14		0005515// protein binding		IPR001214//SET domain			1.03227	36.457	gi|780603964|gb|GBYF01078315.1|	342509|fgenesh1_kg.11164_#_2_#_step3_c2589
43_GTGGCC_L004_R1_paired_trimmed_paired_contig_35911	25.5726	13.1057	1.808e-05		0005515// protein binding		IPR001214//SET domain			2.11244	27.6851	gi|780603964|gb|GBYF01078315.1|	342509|fgenesh1_kg.11164_#_2_#_step3_c2589
43_GTGGCC_L004_R1_paired_trimmed_paired_contig_35055	15.5772	91.0282	8.40608e-07		0005515// protein binding		IPR009071//High mobility group, superfamily			0.173026	15.7502	gi|780687587|gb|GBYF01056336.1|	342407|fgenesh1_kg.11056_#_1_#_ACTTGA_L001_R1_(paired)_contig_12369
43_GTGGCC_L004_R1_paired_trimmed_paired_contig_45277	19.3469	9.10466	4.93714e-07		0005515// protein binding		IPR009071//High mobility group, superfamily			2.38713	21.734	gi|780687587|gb|GBYF01056336.1|	342407|fgenesh1_kg.11056_#_1_#_ACTTGA_L001_R1_(paired)_contig_12369
43_GTGGCC_L004_R1_paired_trimmed_paired_contig_35058	12.3845	15.9588	4.67002e-05							0.827904	13.2124	gi|780687591|gb|GBYF01056335.1|	342407|fgenesh1_kg.11056_#_1_#_ACTTGA_L001_R1_(paired)_contig_12369
43_GTGGCC_L004_R1_paired_trimmed_paired_contig_13933	18.5399	11.7002	4.67092e-07				IPR008462//CsbD-like	XP_004353014.1	cruciform DNA binding protein, putative [Acanthamoeba castellanii str. Neff]	1.73268	20.2726	gi|780878891|gb|GBYF01014273.1|	342241|fgenesh1_kg.10760_#_4_#_ACTTGA_L001_R1_(paired)_contig_1386
43_GTGGCC_L004_R1_paired_trimmed_paired_contig_2766	13.5918	6.72815	9.60143e-05	0000160// two-component signal transduction system (phosphorelay) /// 0006355// regulation of transcription, DNA-dependent /// 0007165// signal transduction	0000156// two-component response regulator activity /// 0005524// ATP binding /// 0000155// two-component sensor activity	0016020// membrane	IPR001789//Signal transduction response regulator, receiver domain /// IPR003594//ATPase-like, ATP-binding domain /// IPR003661//Signal transduction histidine kinase, subgroup 1, dimerisation/phosphoacceptor domain	YP_007138983.1	multi-sensor hybrid histidine kinase [Calothrix sp. PCC 6303]?ref|WP_015199636.1| multi-sensor hybrid histidine kinase [Calothrix parietina]	2.3728	15.9646	gi|780615134|gb|GBYF01076889.1|	342107|fgenesh1_kg.10596_#_1_#_ACTTGA_L001_R1_(paired)_contig_5397
43_GTGGCC_L004_R1_paired_trimmed_paired_contig_11113	29.1709	22.3037	0.000647227	0007165// signal transduction /// 0000160// two-component signal transduction system (phosphorelay) /// 0006355// regulation of transcription, DNA-dependent	0005524// ATP binding /// 0000155// two-component sensor activity /// 0000156// two-component response regulator activity	0016020// membrane	IPR003594//ATPase-like, ATP-binding domain /// IPR003661//Signal transduction histidine kinase, subgroup 1, dimerisation/phosphoacceptor domain /// IPR001789//Signal transduction response regulator, receiver domain	WP_007356041.1	histidine kinase [Oscillatoria sp. PCC 6506]	1.36929	30.5402	gi|780615161|gb|GBYF01076881.1|	342107|fgenesh1_kg.10596_#_1_#_ACTTGA_L001_R1_(paired)_contig_5397
43_GTGGCC_L004_R1_paired_trimmed_paired_contig_16528	13.9201	17.3675	1.16806e-05	0000160// two-component signal transduction system (phosphorelay) /// 0006355// regulation of transcription, DNA-dependent /// 0007165// signal transduction	0000156// two-component response regulator activity /// 0005524// ATP binding /// 0000155// two-component sensor activity	0016020// membrane	IPR001789//Signal transduction response regulator, receiver domain /// IPR003594//ATPase-like, ATP-binding domain /// IPR003661//Signal transduction histidine kinase, subgroup 1, dimerisation/phosphoacceptor domain	YP_007455449.1	multi-sensor hybrid histidine kinase [Clostridium saccharoperbutylacetonicum N1-4(HMT)]?ref|WP_015392514.1| multi-sensor hybrid histidine kinase [Clostridium saccharoperbutylacetonicum]	0.850472	14.7706	gi|780615161|gb|GBYF01076881.1|	342107|fgenesh1_kg.10596_#_1_#_ACTTGA_L001_R1_(paired)_contig_5397
43_GTGGCC_L004_R1_paired_trimmed_paired_contig_11222	31.0247	1e+100	1.88553e-13	0000160// two-component signal transduction system (phosphorelay) /// 0006355// regulation of transcription, DNA-dependent	0000156// two-component response regulator activity		IPR001789//Signal transduction response regulator, receiver domain	YP_321605.1	multi-sensor hybrid histidine kinase [Anabaena variabilis ATCC 29413]?ref|WP_011317933.1| histidine kinase [Anabaena variabilis]	0	31.0247	gi|780616738|gb|GBYF01076425.1|	342107|fgenesh1_kg.10596_#_1_#_ACTTGA_L001_R1_(paired)_contig_5397
43_GTGGCC_L004_R1_paired_trimmed_paired_contig_6829	63.8367	229.094	0		0005524// ATP binding		IPR003594//ATPase-like, ATP-binding domain	WP_008274158.1	histidine kinase [Cyanothece sp. CCY0110]	0.279871	64.1166	gi|780616738|gb|GBYF01076425.1|	342107|fgenesh1_kg.10596_#_1_#_ACTTGA_L001_R1_(paired)_contig_5397
43_GTGGCC_L004_R1_paired_trimmed_paired_contig_13224	14.7862	11.7279	1.66705e-05	0000160// two-component signal transduction system (phosphorelay) /// 0006355// regulation of transcription, DNA-dependent	0000156// two-component response regulator activity		IPR001789//Signal transduction response regulator, receiver domain	YP_007127789.1	multi-sensor hybrid histidine kinase [Gloeocapsa sp. PCC 7428]?ref|WP_015188502.1| multi-sensor hybrid histidine kinase [Gloeocapsa sp. PCC 7428]	1.3783	16.1645	gi|780616759|gb|GBYF01076419.1|	342107|fgenesh1_kg.10596_#_1_#_ACTTGA_L001_R1_(paired)_contig_5397
43_GTGGCC_L004_R1_paired_trimmed_paired_contig_11050	11.2304	11.2775	0.000201824	0000160// two-component signal transduction system (phosphorelay) /// 0006355// regulation of transcription, DNA-dependent	0005524// ATP binding /// 0000156// two-component response regulator activity		IPR003594//ATPase-like, ATP-binding domain /// IPR001789//Signal transduction response regulator, receiver domain	YP_005367460.1	aerobic respiration control sensor protein [Corallococcus coralloides DSM 2259]?ref|WP_014394305.1| chemotaxis protein CheY [Corallococcus coralloides]	1.09272	12.3231	gi|780636893|gb|GBYF01070654.1|	342107|fgenesh1_kg.10596_#_1_#_ACTTGA_L001_R1_(paired)_contig_5397
43_GTGGCC_L004_R1_paired_trimmed_paired_contig_3160	17.6816	153.88	1.97413e-05		0005524// ATP binding		IPR003594//ATPase-like, ATP-binding domain			0.115657	17.7973	gi|780640485|gb|GBYF01069619.1|	342107|fgenesh1_kg.10596_#_1_#_ACTTGA_L001_R1_(paired)_contig_5397
43_GTGGCC_L004_R1_paired_trimmed_paired_contig_20671	21.1281	1e+100	2.85891e-09		0005524// ATP binding		IPR003594//ATPase-like, ATP-binding domain	WP_009783637.1	histidine kinase [Lyngbya sp. PCC 8106]	0	21.1281	gi|780651934|gb|GBYF01066500.1|	342107|fgenesh1_kg.10596_#_1_#_ACTTGA_L001_R1_(paired)_contig_5397
43_GTGGCC_L004_R1_paired_trimmed_paired_contig_43248	19.5102	8.67789	5.01014e-07							2.54108	22.0512	gi|780937805|gb|GBYF01002802.1|	341647|fgenesh1_kg.9891_#_1_#_remain_c9700
43_GTGGCC_L004_R1_paired_trimmed_paired_contig_30855	614.765	55.1042	0	0055085// transmembrane transport	0022857// transmembrane transporter activity	0016021// integral to membrane	IPR005828//General substrate transporter	XP_001835254.1	glucose transporter [Coprinopsis cinerea okayama7#130]	11.3626	626.128	gi|780855906|gb|GBYF01017645.1|	341609|fgenesh1_kg.9843_#_1_#_ACTTGA_L001_R1_(paired)_contig_3504
43_GTGGCC_L004_R1_paired_trimmed_paired_contig_4494	516.725	7.34641	0							81.4201	598.145	gi|780671172|gb|GBYF01061182.1|	341514|fgenesh1_kg.9717_#_2_#_ACTTGA_L001_R1_(paired)_contig_4990
43_GTGGCC_L004_R1_paired_trimmed_paired_contig_34982	327.868	1e+100	0	0055114// oxidation-reduction process	0005506// iron ion binding /// 0009055// electron carrier activity /// 0016705// oxidoreductase activity, acting on paired donors, with incorporation or reduction of molecular oxygen /// 0020037// heme binding		IPR001128//Cytochrome P450			0	327.868	gi|780743012|gb|GBYF01036578.1|	341015|fgenesh1_kg.9097_#_1_#_ACTTGA_L001_R1_(paired)_contig_16413
43_GTGGCC_L004_R1_paired_trimmed_paired_contig_23931	66.0282	1720.37	2.20886e-07	0055114// oxidation-reduction process	0005506// iron ion binding /// 0009055// electron carrier activity /// 0016705// oxidoreductase activity, acting on paired donors, with incorporation or reduction of molecular oxygen /// 0020037// heme binding		IPR001128//Cytochrome P450			0.0384026	66.0666	gi|780743012|gb|GBYF01036578.1|	341015|fgenesh1_kg.9097_#_1_#_ACTTGA_L001_R1_(paired)_contig_16413
43_GTGGCC_L004_R1_paired_trimmed_paired_contig_21057	24.1604	5.18959	1.90014e-07	0055114// oxidation-reduction process	0005506// iron ion binding /// 0009055// electron carrier activity /// 0016705// oxidoreductase activity, acting on paired donors, with incorporation or reduction of molecular oxygen /// 0020037// heme binding		IPR001128//Cytochrome P450	XP_002408834.1	cytochrome P450, putative [Ixodes scapularis]	5.76677	29.9272	gi|780743012|gb|GBYF01036578.1|	341015|fgenesh1_kg.9097_#_1_#_ACTTGA_L001_R1_(paired)_contig_16413
43_GTGGCC_L004_R1_paired_trimmed_paired_contig_24286	47.3311	42.5703	4.0357e-14	0055114// oxidation-reduction process	0005506// iron ion binding /// 0009055// electron carrier activity /// 0016705// oxidoreductase activity, acting on paired donors, with incorporation or reduction of molecular oxygen /// 0020037// heme binding		IPR001128//Cytochrome P450	YP_004654290.1	monooxygenase [Runella slithyformis DSM 19594]?ref|WP_013926481.1| monooxygenase [Runella slithyformis]	1.13858	48.4696	gi|780925106|gb|GBYF01008741.1|	341015|fgenesh1_kg.9097_#_1_#_ACTTGA_L001_R1_(paired)_contig_16413
43_GTGGCC_L004_R1_paired_trimmed_paired_contig_24071	33.0294	6.33657	0.00603328							6.18925	39.2186	gi|780604231|gb|GBYF01078238.1|	340962|fgenesh1_kg.8991_#_1_#_ACTTGA_L001_R1_(paired)_contig_14405
43_GTGGCC_L004_R1_paired_trimmed_paired_contig_7085	47.2529	6.00113	9.08962e-14	0055114// oxidation-reduction process	0016491// oxidoreductase activity /// 0050661// NADP binding /// 0008677// 2-dehydropantoate 2-reductase activity		IPR013752//Ketopantoate reductase ApbA/PanE, C-terminal /// IPR013332//Ketopantoate reductase ApbA/PanE, N-terminal	WP_004772295.1	hypothetical protein [Acinetobacter sp. NIPH 758]	9.44846	56.7014	gi|780604231|gb|GBYF01078238.1|	340962|fgenesh1_kg.8991_#_1_#_ACTTGA_L001_R1_(paired)_contig_14405
43_GTGGCC_L004_R1_paired_trimmed_paired_contig_71219	50.1789	1115.97	8.18981e-07	0009058// biosynthetic process	0016740// transferase activity /// 0030170// pyridoxal phosphate binding		IPR004839//Aminotransferase, class I/classII	NP_593759.1	aminotransferase class I and II (predicted) [Schizosaccharomyces pombe 972h-]	0.0450047	50.2239	gi|780588636|gb|GBYF01080731.1|	340938|fgenesh1_kg.8968_#_6_#_remain_c1340
43_GTGGCC_L004_R1_paired_trimmed_paired_contig_13264	215.081	5583.26	9.88483e-09	0009058// biosynthetic process	0016740// transferase activity /// 0030170// pyridoxal phosphate binding		IPR004839//Aminotransferase, class I/classII	NP_593759.1	aminotransferase class I and II (predicted) [Schizosaccharomyces pombe 972h-]	0.0385294	215.12	gi|780861826|gb|GBYF01016388.1|	340938|fgenesh1_kg.8968_#_6_#_remain_c1340
43_GTGGCC_L004_R1_paired_trimmed_paired_contig_1842	170.278	5.88475	0	0055114// oxidation-reduction process	0016491// oxidoreductase activity /// 0020037// heme binding /// 0051536// iron-sulfur cluster binding /// 0010181// FMN binding		IPR006067//Nitrite/sulphite reductase 4Fe-4S domain /// IPR008254//Flavodoxin/nitric oxide synthase /// IPR005117//Nitrite/sulphite reductase, hemoprotein beta-component, ferrodoxin-like /// IPR002880//Pyruvate flavodoxin/ferredoxin oxidoreductase, N-terminal	XP_003665765.1	hypothetical protein MYCTH_2309766 [Myceliophthora thermophila ATCC 42464]	34.859	205.137	gi|780741023|gb|GBYF01037577.1|	340880|fgenesh1_kg.8915_#_2_#_ACTTGA_L001_R1_(paired)_contig_1630
43_GTGGCC_L004_R1_paired_trimmed_paired_contig_13493	157.134	8.27633	0					XP_001761301.1	predicted protein [Physcomitrella patens subsp. patens]	21.5952	178.729	gi|780601414|gb|GBYF01079520.1|	340815|fgenesh1_kg.8836_#_5_#_step3_c3395
43_GTGGCC_L004_R1_paired_trimmed_paired_contig_24004	38.7134	27.2457	1.64711e-13							1.47504	40.1884	gi|780925431|gb|GBYF01008578.1|	340630|fgenesh1_kg.8612_#_4_#_ACTTGA_L001_R1_(paired)_contig_9229
43_GTGGCC_L004_R1_paired_trimmed_paired_contig_36741	38.4442	12.3436	1.4714e-07	0055114// oxidation-reduction process	0005506// iron ion binding /// 0009055// electron carrier activity /// 0016705// oxidoreductase activity, acting on paired donors, with incorporation or reduction of molecular oxygen /// 0020037// heme binding		IPR001128//Cytochrome P450	YP_003795897.1	cytochrome P450 [Candidatus Nitrospira defluvii]?ref|WP_013246797.1| cytochrome P450 [Candidatus Nitrospira defluvii]	3.38907	41.8333	gi|780714905|gb|GBYF01048779.1|	340414|fgenesh1_kg.8234_#_1_#_ACTTGA_L001_R1_(paired)_contig_16413
43_GTGGCC_L004_R1_paired_trimmed_paired_contig_25127	20.3008	5.24328	0.000131019	0015940// pantothenate biosynthetic process	0003864// 3-methyl-2-oxobutanoate hydroxymethyltransferase activity		IPR003700//Ketopantoate hydroxymethyltransferase	XP_002561310.1	Pc16g10000 [Penicillium chrysogenum Wisconsin 54-1255]	4.78422	25.085	gi|780757875|gb|GBYF01030555.1|	340330|fgenesh1_kg.8117_#_5_#_remain_c3661
43_GTGGCC_L004_R1_paired_trimmed_paired_contig_65105	12.3285	33.6184	0.00850144				IPR023210//NADP-dependent oxidoreductase domain	XP_001485007.1	hypothetical protein PGUG_02736 [Meyerozyma guilliermondii ATCC 6260]	0.37796	12.7064	gi|780719894|gb|GBYF01047439.1|	340267|fgenesh1_kg.8061_#_9_#_ACTTGA_L001_R1_(paired)_contig_6456
43_GTGGCC_L004_R1_paired_trimmed_paired_contig_12034	31.3649	20.5966	1.78641e-12				IPR023210//NADP-dependent oxidoreductase domain	YP_004175303.1	putative oxidoreductase [Anaerolinea thermophila UNI-1]?ref|WP_013561055.1| 2, 5-diketo-D-gluconic acid reductase [Anaerolinea thermophila]	1.60052	32.9654	gi|780719894|gb|GBYF01047439.1|	340267|fgenesh1_kg.8061_#_9_#_ACTTGA_L001_R1_(paired)_contig_6456
43_GTGGCC_L004_R1_paired_trimmed_paired_contig_32218	239.583	93.2428	3.72515e-10	0006629// lipid metabolic process	0020037// heme binding		IPR005804//Fatty acid desaturase, type 1 /// IPR001199//Cytochrome b5	XP_002837141.1	hypothetical protein [Tuber melanosporum Mel28]	2.59731	242.181	gi|780857339|gb|GBYF01017286.1|	340160|fgenesh1_kg.7906_#_1_#_ACTTGA_L001_R1_(paired)_contig_1712
43_GTGGCC_L004_R1_paired_trimmed_paired_contig_61910	95.2833	364.107	4.72834e-08					XP_387122.1	hypothetical protein FG06946.1 [Fusarium graminearum PH-1]	0.262411	95.5457	gi|780719445|gb|GBYF01047560.1|	340102|fgenesh1_kg.7799_#_1_#_ACTTGA_L001_R1_(paired)_contig_6041
43_GTGGCC_L004_R1_paired_trimmed_paired_contig_9610	100.057	5.5812	0	0006355// regulation of transcription, DNA-dependent	0003700// sequence-specific DNA binding transcription factor activity /// 0043565// sequence-specific DNA binding /// 0046983// protein dimerization activity		IPR011700//Basic leucine zipper	XP_001588496.1	hypothetical protein SS1G_10943 [Sclerotinia sclerotiorum 1980]	21.8407	121.897	gi|780724675|gb|GBYF01045548.1|	340074|fgenesh1_kg.7770_#_4_#_step3_rep_c172
43_GTGGCC_L004_R1_paired_trimmed_paired_contig_24456	25.092	507.167	1.71673e-07					XP_003053756.1	hypothetical protein NECHADRAFT_105836 [Nectria haematococca mpVI 77-13-4]	0.0495727	25.1416	gi|780676460|gb|GBYF01059728.1|	340055|fgenesh1_kg.7750_#_1_#_ACTTGA_L001_R1_(paired)_contig_5123
43_GTGGCC_L004_R1_paired_trimmed_paired_contig_19541	16.3971	103.857	3.67541e-07							0.159416	16.5565	gi|780676478|gb|GBYF01059720.1|	340055|fgenesh1_kg.7750_#_1_#_ACTTGA_L001_R1_(paired)_contig_5123
43_GTGGCC_L004_R1_paired_trimmed_paired_contig_18870	172.8	15.0486	0	0019752// carboxylic acid metabolic process	0016831// carboxy-lyase activity /// 0030170// pyridoxal phosphate binding		IPR002129//Pyridoxal phosphate-dependent decarboxylase	XP_501917.1	YALI0C16753p [Yarrowia lipolytica]	12.3001	185.1	gi|780773069|gb|GBYF01025595.1|	340009|fgenesh1_kg.7683_#_1_#_ACTTGA_L001_R1_(paired)_contig_9328
43_GTGGCC_L004_R1_paired_trimmed_paired_contig_5909	14.4405	18.6472	6.76469e-06	0005975// carbohydrate metabolic process	0016853// isomerase activity		IPR008183//Aldose 1-/Glucose-6-phosphate 1-epimerase	XP_001271783.1	aldose 1-epimerase, putative [Aspergillus clavatus NRRL 1]	0.818288	15.2588	gi|780718921|gb|GBYF01047703.1|	339967|fgenesh1_kg.7632_#_2_#_step3_c283
43_GTGGCC_L004_R1_paired_trimmed_paired_contig_18217	81.1667	9.64053	0							9.39372	90.5604	gi|780657774|gb|GBYF01064911.1|	33961|gm1.33961_g
43_GTGGCC_L004_R1_paired_trimmed_paired_contig_36632	114.001	54.8872	0					WP_007914369.1	type 11 methyltransferase [Ktedonobacter racemifer]	2.11555	116.117	gi|780749996|gb|GBYF01033422.1|	33961|gm1.33961_g
43_GTGGCC_L004_R1_paired_trimmed_paired_contig_13332	140.37	8.75942	0	0006468// protein phosphorylation	0004672// protein kinase activity /// 0005524// ATP binding		IPR000719//Protein kinase, catalytic domain	XP_003335294.1	STE/STE20/YSK protein kinase [Puccinia graminis f. sp. tritici CRL 75-36-700-3]	18.0903	158.461	gi|780738844|gb|GBYF01038672.1|	339473|fgenesh1_kg.6907_#_5_#_step3_c2926
43_GTGGCC_L004_R1_paired_trimmed_paired_contig_43404	12.7948	12.1939	4.94565e-05	0071805// potassium ion transmembrane transport	0015079// potassium ion transmembrane transporter activity	0016020// membrane	IPR003855//K+ potassium transporter	XP_002960211.1	hypothetical protein SELMODRAFT_229863 [Selaginella moellendorffii]	1.14301	13.9378	gi|780727973|gb|GBYF01043980.1|	339467|fgenesh1_kg.6906_#_5_#_ACTTGA_L001_R1_(paired)_contig_103
43_GTGGCC_L004_R1_paired_trimmed_paired_contig_62790	1253.39	19726.5	4.32475e-06	0006508// proteolysis	0004190// aspartic-type endopeptidase activity		IPR001461//Peptidase A1	XP_001228314.1	hypothetical protein CHGG_10387 [Chaetomium globosum CBS 148.51]	0.0635418	1253.46	gi|780659856|gb|GBYF01064331.1|	339428|fgenesh1_kg.6843_#_1_#_ACTTGA_L001_R1_(paired)_contig_979
43_GTGGCC_L004_R1_paired_trimmed_paired_contig_84512	75.2884	1e+100	1.96034e-08	0006508// proteolysis	0004190// aspartic-type endopeptidase activity		IPR001461//Peptidase A1	XP_002341156.1	aspartic-type endopeptidase (CtsD), putative [Talaromyces stipitatus ATCC 10500]	0	75.2884	gi|780676519|gb|GBYF01059708.1|	339428|fgenesh1_kg.6843_#_1_#_ACTTGA_L001_R1_(paired)_contig_979
43_GTGGCC_L004_R1_paired_trimmed_paired_contig_72790	201.664	1e+100	1.05433e-05	0006508// proteolysis	0004190// aspartic-type endopeptidase activity		IPR001461//Peptidase A1	XP_003232018.1	hypothetical protein TERG_07633 [Trichophyton rubrum CBS 118892]	0	201.664	gi|780676519|gb|GBYF01059708.1|	339428|fgenesh1_kg.6843_#_1_#_ACTTGA_L001_R1_(paired)_contig_979
43_GTGGCC_L004_R1_paired_trimmed_paired_contig_72462	101.688	1e+100	0.00022102	0006508// proteolysis	0004190// aspartic-type endopeptidase activity		IPR001461//Peptidase A1	XP_002565726.1	Pc22g18210 [Penicillium chrysogenum Wisconsin 54-1255]	0	101.688	gi|780676519|gb|GBYF01059708.1|	339428|fgenesh1_kg.6843_#_1_#_ACTTGA_L001_R1_(paired)_contig_979
43_GTGGCC_L004_R1_paired_trimmed_paired_contig_67369	22.5018	160.689	2.75457e-09	0006508// proteolysis	0004190// aspartic-type endopeptidase activity		IPR001461//Peptidase A1	XP_004531314.1	PREDICTED: lysosomal aspartic protease-like [Ceratitis capitata]	0.14091	22.6427	gi|780676519|gb|GBYF01059708.1|	339428|fgenesh1_kg.6843_#_1_#_ACTTGA_L001_R1_(paired)_contig_979
43_GTGGCC_L004_R1_paired_trimmed_paired_contig_37723	34.7577	6.36159	5.24138e-08	0008610// lipid biosynthetic process			IPR003333//Mycolic acid cyclopropane synthase	XP_003322440.1	hypothetical protein PGTG_03977 [Puccinia graminis f. sp. tritici CRL 75-36-700-3]	6.48272	41.2404	gi|780746563|gb|GBYF01034810.1|	339331|fgenesh1_kg.6694_#_17_#_ACTTGA_L001_R1_(paired)_contig_12263
43_GTGGCC_L004_R1_paired_trimmed_paired_contig_4641	246.339	8.19886	0		0016788// hydrolase activity, acting on ester bonds		IPR018998//Endoribonuclease XendoU			34.2191	280.558	gi|780668173|gb|GBYF01062054.1|	339306|fgenesh1_kg.6681_#_10_#_ACTTGA_L001_R1_(paired)_contig_4053
43_GTGGCC_L004_R1_paired_trimmed_paired_contig_25091	181.724	11.9896	2.69889e-05							16.5361	198.261	gi|780764349|gb|GBYF01028394.1|	339235|fgenesh1_kg.6598_#_1_#_ACTTGA_L001_R1_(paired)_contig_1108
43_GTGGCC_L004_R1_paired_trimmed_paired_contig_9336	216.885	8.62304	1.99886e-08							28.4512	245.336	gi|780764360|gb|GBYF01028390.1|	339235|fgenesh1_kg.6598_#_1_#_ACTTGA_L001_R1_(paired)_contig_1108
43_GTGGCC_L004_R1_paired_trimmed_paired_contig_25090	86.9749	7.65846	0					XP_003026333.1	hypothetical protein SCHCODRAFT_62280 [Schizophyllum commune H4-8]	13.0623	100.037	gi|780764360|gb|GBYF01028390.1|	339235|fgenesh1_kg.6598_#_1_#_ACTTGA_L001_R1_(paired)_contig_1108
43_GTGGCC_L004_R1_paired_trimmed_paired_contig_31099	21.4104	118.831	2.9822e-09	0055114// oxidation-reduction process	0016491// oxidoreductase activity		IPR006076//FAD dependent oxidoreductase	XP_002795655.1	D-amino-acid oxidase [Paracoccidioides sp. 'lutzii' Pb01]	0.181704	21.5921	gi|780704149|gb|GBYF01051787.1|	339107|fgenesh1_kg.6426_#_1_#_remain_c2350
43_GTGGCC_L004_R1_paired_trimmed_paired_contig_22192	15.0801	21.8634	3.33553e-06							0.722802	15.8029	gi|780750572|gb|GBYF01033135.1|	339107|fgenesh1_kg.6426_#_1_#_remain_c2350
43_GTGGCC_L004_R1_paired_trimmed_paired_contig_20058	14.1399	15.198	0.00365825					XP_002599417.1	hypothetical protein BRAFLDRAFT_106560 [Branchiostoma floridae]	0.995913	15.1358	gi|780688444|gb|GBYF01056083.1|	338901|fgenesh1_kg.6123_#_5_#_ACTTGA_L001_R1_(paired)_contig_284
43_GTGGCC_L004_R1_paired_trimmed_paired_contig_6188	130.573	2213.96	4.0357e-14	0055114// oxidation-reduction process	0005506// iron ion binding /// 0009055// electron carrier activity /// 0016705// oxidoreductase activity, acting on paired donors, with incorporation or reduction of molecular oxygen /// 0020037// heme binding		IPR001128//Cytochrome P450	XP_762610.1	hypothetical protein UM06463.1 [Ustilago maydis 521]	0.0590036	130.632	gi|780688331|gb|GBYF01056117.1|	338833|fgenesh1_kg.6025_#_1_#_ACTTGA_L001_R1_(paired)_contig_10794
43_GTGGCC_L004_R1_paired_trimmed_paired_contig_18364	58.6607	58.829	0	0055114// oxidation-reduction process	0005506// iron ion binding /// 0009055// electron carrier activity /// 0016705// oxidoreductase activity, acting on paired donors, with incorporation or reduction of molecular oxygen /// 0020037// heme binding		IPR001128//Cytochrome P450	XP_762610.1	hypothetical protein UM06463.1 [Ustilago maydis 521]	1.01438	59.6751	gi|780688331|gb|GBYF01056117.1|	338833|fgenesh1_kg.6025_#_1_#_ACTTGA_L001_R1_(paired)_contig_10794
43_GTGGCC_L004_R1_paired_trimmed_paired_contig_47279	156.746	1183.99	0		0005525// GTP binding		IPR006703//AIG1			0.1325	156.878	gi|780894800|gb|GBYF01010406.1|	338796|fgenesh1_kg.6000_#_1_#_step3_c1729
43_GTGGCC_L004_R1_paired_trimmed_paired_contig_18633	22.5338	5.16539	0.00023121		0005515// protein binding /// 0008270// zinc ion binding		IPR001841//Zinc finger, RING-type	XP_002190829.2	PREDICTED: E3 ubiquitin-protein ligase RNF115-like, partial [Taeniopygia guttata]	5.40977	27.9436	gi|780605353|gb|GBYF01077934.1|	338553|fgenesh1_kg.5717_#_1_#_ACTTGA_L001_R1_(paired)_contig_12536
43_GTGGCC_L004_R1_paired_trimmed_paired_contig_17496	85.7831	6.86071	0					XP_758138.1	hypothetical protein UM01991.1 [Ustilago maydis 521]	14.637	100.42	gi|780854373|gb|GBYF01018035.1|	338520|fgenesh1_kg.5664_#_27_#_remain_c6275
43_GTGGCC_L004_R1_paired_trimmed_paired_contig_21465	205.413	53.3625	0							3.9229	209.336	gi|780811508|gb|GBYF01019889.1|	338477|fgenesh1_kg.5652_#_2_#_ACTTGA_L001_R1_(paired)_contig_1515
43_GTGGCC_L004_R1_paired_trimmed_paired_contig_34137	23.3091	27.8714	1.44721e-09							0.867434	24.1766	gi|780784261|gb|GBYF01021954.1|	338379|fgenesh1_kg.5500_#_1_#_ACTTGA_L001_R1_(paired)_contig_9375
43_GTGGCC_L004_R1_paired_trimmed_paired_contig_5806	229.506	128.742	0.0228948	0055114// oxidation-reduction process	0005506// iron ion binding /// 0009055// electron carrier activity /// 0016705// oxidoreductase activity, acting on paired donors, with incorporation or reduction of molecular oxygen /// 0020037// heme binding		IPR001128//Cytochrome P450	XP_002479477.1	cytochrome P450, putative [Talaromyces stipitatus ATCC 10500]	1.79665	231.303	gi|780643986|gb|GBYF01068653.1|	338350|fgenesh1_kg.5457_#_1_#_step3_rep_c1201
43_GTGGCC_L004_R1_paired_trimmed_paired_contig_745	244.754	267.186	0	0055114// oxidation-reduction process	0005506// iron ion binding /// 0009055// electron carrier activity /// 0016705// oxidoreductase activity, acting on paired donors, with incorporation or reduction of molecular oxygen /// 0020037// heme binding		IPR001128//Cytochrome P450	XP_001878146.1	predicted protein [Laccaria bicolor S238N-H82]	0.919486	245.674	gi|780644008|gb|GBYF01068647.1|	338350|fgenesh1_kg.5457_#_1_#_step3_rep_c1201
43_GTGGCC_L004_R1_paired_trimmed_paired_contig_28629	490.278	1488.89	0							0.329511	490.607	gi|780782390|gb|GBYF01022575.1|	338111|fgenesh1_kg.5223_#_1_#_remain_c2646
43_GTGGCC_L004_R1_paired_trimmed_paired_contig_15388	14.3261	5.72527	0.002903		0016787// hydrolase activity		IPR004843//Metallophosphoesterase domain	XP_003320161.1	hypothetical protein PGTG_01073 [Puccinia graminis f. sp. tritici CRL 75-36-700-3]	3.03181	17.3579	gi|780636745|gb|GBYF01070707.1|	338104|fgenesh1_kg.5191_#_1_#_ACTTGA_L001_R1_(paired)_contig_8353
43_GTGGCC_L004_R1_paired_trimmed_paired_contig_21156	270.545	15.5911	0				IPR012469//Protein of unknown function DUF1688	XP_002793918.1	conserved hypothetical protein [Paracoccidioides sp. 'lutzii' Pb01]	18.5418	289.087	gi|780935481|gb|GBYF01003941.1|	337842|fgenesh1_kg.4855_#_2_#_ACTTGA_L001_R1_(paired)_contig_9696
43_GTGGCC_L004_R1_paired_trimmed_paired_contig_15490	22.9067	109.857	7.50648e-10	0055114// oxidation-reduction process	0005506// iron ion binding /// 0009055// electron carrier activity /// 0016705// oxidoreductase activity, acting on paired donors, with incorporation or reduction of molecular oxygen /// 0020037// heme binding		IPR001128//Cytochrome P450	XP_002611892.1	hypothetical protein BRAFLDRAFT_131521 [Branchiostoma floridae]	0.21043	23.1171	gi|780621190|gb|GBYF01075150.1|	337789|fgenesh1_kg.4802_#_1_#_ACTTGA_L001_R1_(paired)_contig_5888
43_GTGGCC_L004_R1_paired_trimmed_paired_contig_38232	208.197	849.758	0	0055114// oxidation-reduction process	0005506// iron ion binding /// 0009055// electron carrier activity /// 0016705// oxidoreductase activity, acting on paired donors, with incorporation or reduction of molecular oxygen /// 0020037// heme binding		IPR001128//Cytochrome P450	XP_004021085.1	PREDICTED: cytochrome P450 3A24-like [Ovis aries]	0.245297	208.443	gi|780649164|gb|GBYF01067266.1|	337789|fgenesh1_kg.4802_#_1_#_ACTTGA_L001_R1_(paired)_contig_5888
43_GTGGCC_L004_R1_paired_trimmed_paired_contig_4907	20.6002	1e+100	4.85169e-09	0055114// oxidation-reduction process	0005506// iron ion binding /// 0009055// electron carrier activity /// 0016705// oxidoreductase activity, acting on paired donors, with incorporation or reduction of molecular oxygen /// 0020037// heme binding		IPR001128//Cytochrome P450			0	20.6002	gi|780649178|gb|GBYF01067262.1|	337789|fgenesh1_kg.4802_#_1_#_ACTTGA_L001_R1_(paired)_contig_5888
43_GTGGCC_L004_R1_paired_trimmed_paired_contig_39582	46.98	29.643	0	0055114// oxidation-reduction process	0005506// iron ion binding /// 0009055// electron carrier activity /// 0016705// oxidoreductase activity, acting on paired donors, with incorporation or reduction of molecular oxygen /// 0020037// heme binding		IPR001128//Cytochrome P450	YP_007066645.1	monooxygenase [Calothrix sp. PCC 7507]?ref|WP_015129620.1| monooxygenase [Calothrix sp. PCC 7507]	1.64019	48.6202	gi|780649190|gb|GBYF01067259.1|	337789|fgenesh1_kg.4802_#_1_#_ACTTGA_L001_R1_(paired)_contig_5888
43_GTGGCC_L004_R1_paired_trimmed_paired_contig_48411	171.488	74.8717	0	0055114// oxidation-reduction process	0005506// iron ion binding /// 0009055// electron carrier activity /// 0016705// oxidoreductase activity, acting on paired donors, with incorporation or reduction of molecular oxygen /// 0020037// heme binding		IPR001128//Cytochrome P450			2.32143	173.809	gi|780673126|gb|GBYF01060627.1|	337789|fgenesh1_kg.4802_#_1_#_ACTTGA_L001_R1_(paired)_contig_5888
43_GTGGCC_L004_R1_paired_trimmed_paired_contig_64036	72.518	48.1759	4.95556e-13							1.53718	74.0552	gi|780924788|gb|GBYF01008896.1|	337789|fgenesh1_kg.4802_#_1_#_ACTTGA_L001_R1_(paired)_contig_5888
43_GTGGCC_L004_R1_paired_trimmed_paired_contig_42423	124.759	476.191	0							0.262546	125.022		337599|fgenesh1_kg.4581_#_1_#_remain_c8131
43_GTGGCC_L004_R1_paired_trimmed_paired_contig_8950	120.861	12.9176	0.000108347					XP_001639332.1	predicted protein [Nematostella vectensis]	10.1414	131.002	gi|780670906|gb|GBYF01061241.1|	337579|fgenesh1_kg.4532_#_1_#_remain_c2800
43_GTGGCC_L004_R1_paired_trimmed_paired_contig_15473	41.0975	80.6693	0.0326876					XP_569159.1	integral to membrane protein [Cryptococcus neoformans var. neoformans JEC21]?ref|XP_777109.1| hypothetical protein CNBB3410 [Cryptococcus neoformans var. neoformans B-3501A]	0.515851	41.6133	gi|780707830|gb|GBYF01050765.1|	33743|gm1.33743_g
43_GTGGCC_L004_R1_paired_trimmed_paired_contig_28005	14.998	16.4008	4.89501e-06					XP_569182.1	integral to membrane protein [Cryptococcus neoformans var. neoformans JEC21]?ref|XP_777076.1| hypothetical protein CNBB3080 [Cryptococcus neoformans var. neoformans B-3501A]	0.973847	15.9719	gi|780770308|gb|GBYF01026516.1|	33743|gm1.33743_g
43_GTGGCC_L004_R1_paired_trimmed_paired_contig_6780	204.491	166.281	7.13836e-07	0055085// transmembrane transport		0016021// integral to membrane	IPR011701//Major facilitator superfamily	XP_504188.1	YALI0E20471p [Yarrowia lipolytica]	1.23723	205.729	gi|780660660|gb|GBYF01064106.1|	337350|fgenesh1_kg.4273_#_1_#_ACTTGA_L001_R1_(paired)_contig_13884
43_GTGGCC_L004_R1_paired_trimmed_paired_contig_76664	131.535	369.523	0							0.356923	131.891	gi|780743429|gb|GBYF01036383.1|	337350|fgenesh1_kg.4273_#_1_#_ACTTGA_L001_R1_(paired)_contig_13884
43_GTGGCC_L004_R1_paired_trimmed_paired_contig_32142	34.8329	236.145	0				IPR019378//GDP-fucose protein O-fucosyltransferase	XP_003324456.2	hypothetical protein PGTG_05262 [Puccinia graminis f. sp. tritici CRL 75-36-700-3]	0.148133	34.981	gi|780709622|gb|GBYF01050213.1|	337170|fgenesh1_kg.4093_#_1_#_ACTTGA_L001_R1_(paired)_contig_6356
43_GTGGCC_L004_R1_paired_trimmed_paired_contig_20541	51.1138	56.4218	0				IPR019378//GDP-fucose protein O-fucosyltransferase	XP_003324456.2	hypothetical protein PGTG_05262 [Puccinia graminis f. sp. tritici CRL 75-36-700-3]	0.922269	52.0361	gi|780709622|gb|GBYF01050213.1|	337170|fgenesh1_kg.4093_#_1_#_ACTTGA_L001_R1_(paired)_contig_6356
43_GTGGCC_L004_R1_paired_trimmed_paired_contig_70445	25.7569	36.6779	0.00520718							0.721929	26.4788	gi|780756242|gb|GBYF01031126.1|	337170|fgenesh1_kg.4093_#_1_#_ACTTGA_L001_R1_(paired)_contig_6356
43_GTGGCC_L004_R1_paired_trimmed_paired_contig_31102	142.298	101.937	0							1.40977	143.708	gi|780581248|gb|GBYF01084364.1|	33717|gm1.33717_g
43_GTGGCC_L004_R1_paired_trimmed_paired_contig_9247	20.032	13.6774	0.0059409	0008152// metabolic process	0016758// transferase activity, transferring hexosyl groups		IPR002213//UDP-glucuronosyl/UDP-glucosyltransferase	XP_381109.1	hypothetical protein FG00933.1 [Fusarium graminearum PH-1]	1.58014	21.6122	gi|780661965|gb|GBYF01063752.1|	337107|fgenesh1_kg.4053_#_2_#_step3_c2506
43_GTGGCC_L004_R1_paired_trimmed_paired_contig_9246	27.6552	37.6037	1.27915e-06	0008152// metabolic process	0016758// transferase activity, transferring hexosyl groups		IPR002213//UDP-glucuronosyl/UDP-glucosyltransferase	XP_001394863.1	UDP-glucoronosyl and UDP-glucosyl transferase [Aspergillus niger CBS 513.88]	0.75553	28.4107	gi|780661985|gb|GBYF01063746.1|	337107|fgenesh1_kg.4053_#_2_#_step3_c2506
43_GTGGCC_L004_R1_paired_trimmed_paired_contig_77262	1655.71	35458.5	2.72682e-14	0008152// metabolic process			IPR000192//Aminotransferase, class V/Cysteine desulfurase	XP_419048.4	PREDICTED: molybdenum cofactor sulfurase [Gallus gallus]	0.0466955	1655.75	gi|780776653|gb|GBYF01024411.1|	3370|gm1.3370_g
43_GTGGCC_L004_R1_paired_trimmed_paired_contig_19362	12.0945	10.328	0.00097337							1.29658	13.3911	gi|780696312|gb|GBYF01053885.1|	336763|fgenesh1_kg.3693_#_7_#_ACTTGA_L001_R1_(paired)_contig_5069
43_GTGGCC_L004_R1_paired_trimmed_paired_contig_41405	19.0214	6.49163	2.21033e-06					YP_002015516.1	hypothetical protein Paes_0823 [Prosthecochloris aestuarii DSM 271]?ref|WP_012505406.1| hypothetical protein [Prosthecochloris aestuarii]	3.46371	22.4851	gi|780706918|gb|GBYF01051009.1|	336687|fgenesh1_kg.3602_#_3_#_ACTTGA_L001_R1_(paired)_contig_10856
43_GTGGCC_L004_R1_paired_trimmed_paired_contig_10317	224.223	18.0975	0							13.1144	237.337	gi|780601102|gb|GBYF01079676.1|	336497|fgenesh1_kg.3420_#_1_#_ACTTGA_L001_R1_(paired)_contig_2704
43_GTGGCC_L004_R1_paired_trimmed_paired_contig_24329	31.2932	48.215	1.3891e-12							0.662781	31.956	gi|780738644|gb|GBYF01038773.1|	336481|fgenesh1_kg.3391_#_5_#_ACTTGA_L001_R1_(paired)_contig_6088
43_GTGGCC_L004_R1_paired_trimmed_paired_contig_24252	82.0131	26.6883	6.04803e-08							3.19263	85.2058	gi|780743863|gb|GBYF01036165.1|	336465|fgenesh1_kg.3372_#_3_#_ACTTGA_L001_R1_(paired)_contig_2705
43_GTGGCC_L004_R1_paired_trimmed_paired_contig_20957	38.9546	5.70608	0.00142962							8.27751	47.2321	gi|780627916|gb|GBYF01073149.1|	33635|gm1.33635_g
43_GTGGCC_L004_R1_paired_trimmed_paired_contig_12459	348.015	1e+100	0							0	348.015	gi|780723661|gb|GBYF01046068.1|	3358|gm1.3358_g
43_GTGGCC_L004_R1_paired_trimmed_paired_contig_57536	82.6531	157.047	5.59483e-06							0.529668	83.1828	gi|780723661|gb|GBYF01046068.1|	3358|gm1.3358_g
43_GTGGCC_L004_R1_paired_trimmed_paired_contig_17607	14.8242	5.9755	5.88296e-05							2.97943	17.8036		335743|fgenesh1_kg.2460_#_1_#_remain_c2246
43_GTGGCC_L004_R1_paired_trimmed_paired_contig_23371	144.099	3716.2	0					YP_008048049.1	amino acid permease-associated region [Burkholderia sp. RPE64]?ref|WP_016354879.1| amino acid permease-associated region [Burkholderia sp. RPE64]	0.0387862	144.138	gi|780602410|gb|GBYF01079018.1|	335507|fgenesh1_kg.2174_#_1_#_ACTTGA_L001_R1_(paired)_contig_4554
43_GTGGCC_L004_R1_paired_trimmed_paired_contig_5190	159.678	3142.21	0					XP_001639965.1	predicted protein [Nematostella vectensis]	0.0508335	159.729	gi|780738297|gb|GBYF01038948.1|	335321|fgenesh1_kg.1890_#_1_#_step3_c3468
43_GTGGCC_L004_R1_paired_trimmed_paired_contig_9407	12.9731	8.47087	8.5273e-05		0009976// tocopherol cyclase activity		IPR025893//Tocopherol cyclase	WP_004029931.1	hypothetical protein [Methanobacterium formicicum]	1.73649	14.7096	gi|780772896|gb|GBYF01025654.1|	335277|fgenesh1_kg.1868_#_13_#_remain_c10816
43_GTGGCC_L004_R1_paired_trimmed_paired_contig_25518	57.1726	11.9827	6.44154e-13				IPR006597//Sel1-like			5.20567	62.3782	gi|780773209|gb|GBYF01025551.1|	334995|fgenesh1_kg.1590_#_1_#_ACTTGA_L001_R1_(paired)_contig_7917
43_GTGGCC_L004_R1_paired_trimmed_paired_contig_3680	548.135	6.08893	0	0008152// metabolic process /// 0055114// oxidation-reduction process	0016491// oxidoreductase activity		IPR015590//Aldehyde dehydrogenase domain	XP_001839081.1	delta-1-pyrroline-5-carboxylate dehydrogenase [Coprinopsis cinerea okayama7#130]	107.711	655.846	gi|780853632|gb|GBYF01018220.1|	334830|fgenesh1_kg.1256_#_3_#_ACTTGA_L001_R1_(paired)_contig_4977
43_GTGGCC_L004_R1_paired_trimmed_paired_contig_45131	382.742	4434.84	0							0.0863227	382.828	gi|780894360|gb|GBYF01010617.1|	334819|fgenesh1_kg.1251_#_2_#_ACTTGA_L001_R1_(paired)_contig_15504
43_GTGGCC_L004_R1_paired_trimmed_paired_contig_16029	33.4669	161.383	2.72682e-14					XP_001948920.1	PREDICTED: retinol dehydrogenase 11-like [Acyrthosiphon pisum]	0.208669	33.6756	gi|780629150|gb|GBYF01072809.1|	334589|fgenesh1_kg.951_#_4_#_step3_c1079
43_GTGGCC_L004_R1_paired_trimmed_paired_contig_15806	32.1057	10.2129	1.16046e-11	0008152// metabolic process	0016491// oxidoreductase activity		IPR002198//Short-chain dehydrogenase/reductase SDR	XP_003322204.1	hypothetical protein PGTG_03741 [Puccinia graminis f. sp. tritici CRL 75-36-700-3]	3.48485	35.5905	gi|780629177|gb|GBYF01072802.1|	334589|fgenesh1_kg.951_#_4_#_step3_c1079
43_GTGGCC_L004_R1_paired_trimmed_paired_contig_54939	16.4782	90.9406	3.61528e-07							0.183212	16.6614	gi|780736404|gb|GBYF01039867.1|	334000|fgenesh1_kg.279_#_1_#_remain_c6844
43_GTGGCC_L004_R1_paired_trimmed_paired_contig_11924	114.309	18.6467	3.2357e-12	0006468// protein phosphorylation	0004672// protein kinase activity /// 0005524// ATP binding		IPR000719//Protein kinase, catalytic domain	XP_001544254.1	conserved hypothetical protein [Ajellomyces capsulatus NAm1]	6.47763	120.786	gi|780602742|gb|GBYF01078852.1|	333894|fgenesh1_kg.185_#_2_#_ACTTGA_L001_R1_(paired)_contig_5025
43_GTGGCC_L004_R1_paired_trimmed_paired_contig_27028	73.1266	1029.85	0	0008152// metabolic process	0008168// methyltransferase activity		IPR013216//Methyltransferase type 11	WP_007921339.1	Methyltransferase type 11 [Ktedonobacter racemifer]	0.0710757	73.1977	gi|780672475|gb|GBYF01060799.1|	33359|gm1.33359_g
43_GTGGCC_L004_R1_paired_trimmed_paired_contig_19062	11.1986	9.45233	0.00648422					WP_007922954.1	Methyltransferase type 11 [Ktedonobacter racemifer]	1.32491	12.5235	gi|780741056|gb|GBYF01037563.1|	33359|gm1.33359_g
43_GTGGCC_L004_R1_paired_trimmed_paired_contig_12464	57.6479	18.5899	5.10104e-09	0008152// metabolic process	0008168// methyltransferase activity		IPR013216//Methyltransferase type 11	WP_007921339.1	Methyltransferase type 11 [Ktedonobacter racemifer]	3.27733	60.9253	gi|780766348|gb|GBYF01027771.1|	33359|gm1.33359_g
43_GTGGCC_L004_R1_paired_trimmed_paired_contig_4394	39.5291	6.69695	0.048721							6.93864	46.4677	gi|780924253|gb|GBYF01009157.1|	33359|gm1.33359_g
43_GTGGCC_L004_R1_paired_trimmed_paired_contig_10448	224.621	38.6764	0	0008152// metabolic process	0008168// methyltransferase activity		IPR013216//Methyltransferase type 11	WP_007919286.1	type 11 methyltransferase [Ktedonobacter racemifer]	5.96185	230.583	gi|780925794|gb|GBYF01008401.1|	33359|gm1.33359_g
43_GTGGCC_L004_R1_paired_trimmed_paired_contig_15671	106.899	6.2557	0	0008152// metabolic process	0008168// methyltransferase activity		IPR013216//Methyltransferase type 11	WP_007917348.1	Methyltransferase type 11 [Ktedonobacter racemifer]	20.3396	127.239	gi|780927609|gb|GBYF01007507.1|	33359|gm1.33359_g
43_GTGGCC_L004_R1_paired_trimmed_paired_contig_56221	10.8867	1e+100	5.60297e-05							0	10.8867	gi|780783938|gb|GBYF01022061.1|	33309|gm1.33309_g
43_GTGGCC_L004_R1_paired_trimmed_paired_contig_31890	14.7676	1e+100	1.35538e-06							0	14.7676	gi|780760427|gb|GBYF01029629.1|	3329|gm1.3329_g
43_GTGGCC_L004_R1_paired_trimmed_paired_contig_2779	80.0779	11.2905	6.70857e-05					XP_002564520.1	Pc22g04820 [Penicillium chrysogenum Wisconsin 54-1255]	7.78175	87.8596	gi|780761117|gb|GBYF01029405.1|	331339|MIX13120_41_95
43_GTGGCC_L004_R1_paired_trimmed_paired_contig_26357	26.3368	267.576	3.178e-07				IPR006597//Sel1-like	WP_004038247.1	hypothetical protein [Clostridium sp. ASF356]	0.0987963	26.4355	gi|780619794|gb|GBYF01075554.1|	331022|MIX12803_22_100
43_GTGGCC_L004_R1_paired_trimmed_paired_contig_59548	12.2834	57.3222	3.31098e-05					XP_001887874.1	predicted protein [Laccaria bicolor S238N-H82]	0.218091	12.5015	gi|780600251|gb|GBYF01080099.1|	330813|MIX12594_2_14
43_GTGGCC_L004_R1_paired_trimmed_paired_contig_25020	26.9672	1e+100	0.0251643	0006508// proteolysis	0004190// aspartic-type endopeptidase activity		IPR001461//Peptidase A1	XP_003032837.1	hypothetical protein SCHCODRAFT_256911 [Schizophyllum commune H4-8]	0	26.9672	gi|780676519|gb|GBYF01059708.1|	330295|MIX12076_7_79
43_GTGGCC_L004_R1_paired_trimmed_paired_contig_32559	339.346	1229.53	0	0006508// proteolysis	0004190// aspartic-type endopeptidase activity		IPR001461//Peptidase A1	XP_003032837.1	hypothetical protein SCHCODRAFT_256911 [Schizophyllum commune H4-8]	0.276223	339.623	gi|780676519|gb|GBYF01059708.1|	330295|MIX12076_7_79
43_GTGGCC_L004_R1_paired_trimmed_paired_contig_38325	300.703	655.403	0	0006508// proteolysis	0004190// aspartic-type endopeptidase activity		IPR001461//Peptidase A1	XP_758744.1	hypothetical protein UM02597.1 [Ustilago maydis 521]	0.459507	301.162	gi|780676519|gb|GBYF01059708.1|	330295|MIX12076_7_79
43_GTGGCC_L004_R1_paired_trimmed_paired_contig_41032	94.2902	98.6161	0	0006508// proteolysis	0004190// aspartic-type endopeptidase activity		IPR001461//Peptidase A1	XP_758744.1	hypothetical protein UM02597.1 [Ustilago maydis 521]	0.965928	95.2561	gi|780676519|gb|GBYF01059708.1|	330295|MIX12076_7_79
43_GTGGCC_L004_R1_paired_trimmed_paired_contig_33930	12.74	14.3843	4.03919e-05	0006508// proteolysis	0004190// aspartic-type endopeptidase activity		IPR001461//Peptidase A1	XP_003032837.1	hypothetical protein SCHCODRAFT_256911 [Schizophyllum commune H4-8]	0.951861	13.6919	gi|780676519|gb|GBYF01059708.1|	330295|MIX12076_7_79
43_GTGGCC_L004_R1_paired_trimmed_paired_contig_49669	67.3374	250.014	0	0006508// proteolysis	0004190// aspartic-type endopeptidase activity		IPR001461//Peptidase A1			0.270416	67.6079	gi|780723433|gb|GBYF01046182.1|	330295|MIX12076_7_79
43_GTGGCC_L004_R1_paired_trimmed_paired_contig_43830	217.302	323.364	0							0.67409	217.976	gi|782502987|gb|GBYF01000007.1|	330295|MIX12076_7_79
43_GTGGCC_L004_R1_paired_trimmed_paired_contig_45761	131.004	265.828	0	0006508// proteolysis	0004190// aspartic-type endopeptidase activity		IPR001461//Peptidase A1	XP_004379499.1	PREDICTED: gastricsin [Trichechus manatus latirostris]	0.494676	131.499		330295|MIX12076_7_79
43_GTGGCC_L004_R1_paired_trimmed_paired_contig_23579	35.1207	5.24612	0.00138075							8.27124	43.3919	gi|780855865|gb|GBYF01017655.1|	328956|MIX10737_4_99
43_GTGGCC_L004_R1_paired_trimmed_paired_contig_11274	312.746	1e+100	2.25857e-10	0055114// oxidation-reduction process	0016491// oxidoreductase activity /// 0005507// copper ion binding		IPR001117//Multicopper oxidase, type 1 /// IPR011706//Multicopper oxidase, type 2	XP_002836517.1	hypothetical protein [Tuber melanosporum Mel28]	0	312.746	gi|780708798|gb|GBYF01050499.1|	328889|MIX10670_1_3
43_GTGGCC_L004_R1_paired_trimmed_paired_contig_43547	21.2235	58.4815	6.08903e-06	0055114// oxidation-reduction process	0005507// copper ion binding /// 0016491// oxidoreductase activity		IPR011707//Multicopper oxidase, type 3 /// IPR001117//Multicopper oxidase, type 1	XP_003334962.2	hypothetical protein PGTG_16569 [Puccinia graminis f. sp. tritici CRL 75-36-700-3]	0.369223	21.5927	gi|780708798|gb|GBYF01050499.1|	328889|MIX10670_1_3
43_GTGGCC_L004_R1_paired_trimmed_paired_contig_84578	102.502	1e+100	1.61059e-05							0	102.502		328889|MIX10670_1_3
43_GTGGCC_L004_R1_paired_trimmed_paired_contig_30920	50.7185	15.4264	0							3.51567	54.2342	gi|780734329|gb|GBYF01040869.1|	32859|gm1.32859_g
43_GTGGCC_L004_R1_paired_trimmed_paired_contig_5082	36.9235	5.72168	6.25633e-05							7.82	44.7435	gi|780602299|gb|GBYF01079074.1|	328405|MIX10186_8_55
43_GTGGCC_L004_R1_paired_trimmed_paired_contig_53330	502.332	571.999	0	0055085// transmembrane transport		0016021// integral to membrane	IPR011701//Major facilitator superfamily	XP_002482471.1	DUF895 domain membrane protein [Talaromyces stipitatus ATCC 10500]	0.879743	503.212	gi|780683773|gb|GBYF01057527.1|	327720|MIX9501_16_76
43_GTGGCC_L004_R1_paired_trimmed_paired_contig_27255	59.106	9.83336	1.63144e-08	0008152// metabolic process	0000166// nucleotide binding /// 0046872// metal ion binding /// 0003824// catalytic activity		IPR008250//ATPase, P-type, ATPase-associated domain /// IPR006068//ATPase, P-type cation-transporter, C-terminal /// IPR005834//Haloacid dehalogenase-like hydrolase	XP_001735630.1	cation-transporting ATPase pacL [Entamoeba dispar SAW760]	6.69122	65.7972	gi|780728811|gb|GBYF01043574.1|	32681|gm1.32681_g
43_GTGGCC_L004_R1_paired_trimmed_paired_contig_83742	20.9363	1e+100	1.67899e-07							0	20.9363	gi|780599662|gb|GBYF01080390.1|	326671|MIX8452_7_33
43_GTGGCC_L004_R1_paired_trimmed_paired_contig_79858	44.2003	499.94	7.94657e-08							0.0885885	44.2889	gi|780599662|gb|GBYF01080390.1|	326671|MIX8452_7_33
43_GTGGCC_L004_R1_paired_trimmed_paired_contig_13242	57.6884	47.8819	0.0015241							1.23051	58.919	gi|780738458|gb|GBYF01038868.1|	326671|MIX8452_7_33
43_GTGGCC_L004_R1_paired_trimmed_paired_contig_47322	28.6347	565.825	2.11354e-12							0.0506966	28.6854	gi|780785772|gb|GBYF01021450.1|	326671|MIX8452_7_33
43_GTGGCC_L004_R1_paired_trimmed_paired_contig_6464	94.1944	111.938	1.0002e-07							0.84907	95.0434	gi|780850070|gb|GBYF01018744.1|	326671|MIX8452_7_33
43_GTGGCC_L004_R1_paired_trimmed_paired_contig_20367	43.1029	17.6612	1.17197e-09							2.58701	45.6899	gi|780938180|gb|GBYF01002614.1|	326671|MIX8452_7_33
43_GTGGCC_L004_R1_paired_trimmed_paired_contig_20479	10.156	29.7655	0.000199232		0003677// DNA binding		IPR007125//Histone core	XP_002835489.1	hypothetical protein [Tuber melanosporum Mel28]	0.353062	10.5091	gi|780743921|gb|GBYF01036137.1|	326555|MIX8336_6_70
43_GTGGCC_L004_R1_paired_trimmed_paired_contig_26330	33.3598	26.9585	1.17626e-12	0055114// oxidation-reduction process	0016491// oxidoreductase activity		IPR023753//Pyridine nucleotide-disulphide oxidoreductase, FAD/NAD(P)-binding domain	XP_001637313.1	predicted protein [Nematostella vectensis]	1.28512	34.6449	gi|780737048|gb|GBYF01039572.1|	32570|gm1.32570_g
43_GTGGCC_L004_R1_paired_trimmed_paired_contig_5074	36.1099	13.3732	1.15789e-13	0055114// oxidation-reduction process	0016491// oxidoreductase activity		IPR023753//Pyridine nucleotide-disulphide oxidoreductase, FAD/NAD(P)-binding domain	WP_009409380.1	pyridine nucleotide-disulfide oxidoreductase [Actinomyces sp. oral taxon 181]	2.91839	39.0283	gi|780737048|gb|GBYF01039572.1|	32570|gm1.32570_g
43_GTGGCC_L004_R1_paired_trimmed_paired_contig_2469	97.9922	14.6701	0.00179016		0005515// protein binding		IPR009071//High mobility group, superfamily			7.16837	105.161	gi|780930288|gb|GBYF01006249.1|	323774|MIX5555_2_41
43_GTGGCC_L004_R1_paired_trimmed_paired_contig_19154	17.7813	7.95347	2.61673e-06		0005515// protein binding		IPR009071//High mobility group, superfamily	NP_595867.1	mating-type m-specific polypeptide mc 2 [Schizosaccharomyces pombe 972h-]?ref|NP_595875.1| mating-type m-specific polypeptide mc 1 [Schizosaccharomyces pombe 972h-]	2.55719	20.3385	gi|780940681|gb|GBYF01001383.1|	323774|MIX5555_2_41
43_GTGGCC_L004_R1_paired_trimmed_paired_contig_11223	12.555	73.9528	1.50894e-05				IPR006597//Sel1-like	WP_007760553.1	hypothetical protein [Bacteroides finegoldii]	0.172098	12.7271	gi|780619794|gb|GBYF01075554.1|	323382|MIX5163_22_58
43_GTGGCC_L004_R1_paired_trimmed_paired_contig_13272	11.1527	24.133	9.20306e-05							0.482113	11.6348	gi|780621396|gb|GBYF01075093.1|	32322|gm1.32322_g
43_GTGGCC_L004_R1_paired_trimmed_paired_contig_49929	28.6146	1e+100	1.98306e-12							0	28.6146	gi|780578324|gb|GBYF01085804.1|	323079|MIX4860_4_8
43_GTGGCC_L004_R1_paired_trimmed_paired_contig_78358	31.9582	760.509	7.85637e-14							0.0420775	32.0003		323079|MIX4860_4_8
43_GTGGCC_L004_R1_paired_trimmed_paired_contig_2175	204.559	44.0181	8.09743e-11			0016021// integral to membrane	IPR004342//EXS, C-terminal /// IPR004331//SPX, N-terminal	XP_505420.1	YALI0F14597p [Yarrowia lipolytica]	4.75518	209.314	gi|780698250|gb|GBYF01053377.1|	322901|MIX4682_1_20
43_GTGGCC_L004_R1_paired_trimmed_paired_contig_37340	52.0375	1112.92	0	0055114// oxidation-reduction process	0005506// iron ion binding /// 0009055// electron carrier activity /// 0016705// oxidoreductase activity, acting on paired donors, with incorporation or reduction of molecular oxygen /// 0020037// heme binding		IPR001128//Cytochrome P450	XP_002888577.1	CYP735A2 [Arabidopsis lyrata subsp. lyrata]	0.0467997	52.0843	gi|780754388|gb|GBYF01031751.1|	322114|MIX3895_12_70
43_GTGGCC_L004_R1_paired_trimmed_paired_contig_28980	15.1492	48.1003	1.60151e-06	0055114// oxidation-reduction process	0005506// iron ion binding /// 0009055// electron carrier activity /// 0016705// oxidoreductase activity, acting on paired donors, with incorporation or reduction of molecular oxygen /// 0020037// heme binding		IPR001128//Cytochrome P450	XP_002888577.1	CYP735A2 [Arabidopsis lyrata subsp. lyrata]	0.321637	15.4708	gi|780754388|gb|GBYF01031751.1|	322114|MIX3895_12_70
43_GTGGCC_L004_R1_paired_trimmed_paired_contig_56016	11.8934	29.7459	4.15355e-05	0055114// oxidation-reduction process	0005506// iron ion binding /// 0009055// electron carrier activity /// 0016705// oxidoreductase activity, acting on paired donors, with incorporation or reduction of molecular oxygen /// 0020037// heme binding		IPR001128//Cytochrome P450	XP_003829642.1	PREDICTED: cytochrome P450 4Z1-like, partial [Pan paniscus]	0.413743	12.3072	gi|780754394|gb|GBYF01031749.1|	322114|MIX3895_12_70
43_GTGGCC_L004_R1_paired_trimmed_paired_contig_20860	159.58	62.1595	0	0055114// oxidation-reduction process	0005506// iron ion binding /// 0009055// electron carrier activity /// 0016705// oxidoreductase activity, acting on paired donors, with incorporation or reduction of molecular oxygen /// 0020037// heme binding		IPR001128//Cytochrome P450	XP_004620575.1	PREDICTED: cytochrome P450 4A11-like [Sorex araneus]	2.60924	162.189	gi|780757167|gb|GBYF01030805.1|	322114|MIX3895_12_70
43_GTGGCC_L004_R1_paired_trimmed_paired_contig_84000	197.814	1e+100	0							0	197.814	gi|780933411|gb|GBYF01004702.1|	321933|MIX3714_2_19
43_GTGGCC_L004_R1_paired_trimmed_paired_contig_9462	220.114	19.199	1.40764e-13					XP_658020.1	hypothetical protein AN0416.2 [Aspergillus nidulans FGSC A4]	12.0949	232.209	gi|780718819|gb|GBYF01047729.1|	321520|MIX3301_2_18
43_GTGGCC_L004_R1_paired_trimmed_paired_contig_7069	31.0227	5.4211	1.36934e-09		0016811// hydrolase activity, acting on carbon-nitrogen (but not peptide) bonds, in linear amides		IPR023128//Protein N-terminal glutamine amidohydrolase, alpha beta roll	XP_003219462.1	PREDICTED: protein N-terminal glutamine amidohydrolase-like [Anolis carolinensis]	7.01696	38.0397	gi|780860312|gb|GBYF01016655.1|	32139|gm1.32139_g
43_GTGGCC_L004_R1_paired_trimmed_paired_contig_24766	34.9245	11.6457	5.86335e-13							3.28062	38.2051	gi|780670835|gb|GBYF01061262.1|	320919|MIX2700_130_98
43_GTGGCC_L004_R1_paired_trimmed_paired_contig_43855	30.439	120.174	0.000445913							0.255416	30.6944	gi|780584814|gb|GBYF01082661.1|	31996|gm1.31996_g
43_GTGGCC_L004_R1_paired_trimmed_paired_contig_44924	244.498	295.362	0							0.830604	245.329	gi|780586524|gb|GBYF01081791.1|	31958|gm1.31958_g
43_GTGGCC_L004_R1_paired_trimmed_paired_contig_30671	326.044	67.6027	7.20627e-10							4.89536	330.94	gi|780602303|gb|GBYF01079072.1|	319513|MIX1294_7_96
43_GTGGCC_L004_R1_paired_trimmed_paired_contig_74180	28.4956	377.088	2.58896e-12	0019752// carboxylic acid metabolic process	0016831// carboxy-lyase activity /// 0030170// pyridoxal phosphate binding		IPR002129//Pyridoxal phosphate-dependent decarboxylase	XP_003236250.1	hypothetical protein TERG_03299 [Trichophyton rubrum CBS 118892]	0.0757684	28.5714	gi|780661931|gb|GBYF01063761.1|	319127|MIX908_151_95
43_GTGGCC_L004_R1_paired_trimmed_paired_contig_59783	60.7797	2349.48	0					XP_001727471.1	pyridoxal-dependent decarboxylase domain protein [Aspergillus oryzae RIB40]	0.0258805	60.8056	gi|780661935|gb|GBYF01063760.1|	319127|MIX908_151_95
43_GTGGCC_L004_R1_paired_trimmed_paired_contig_4490	32.4246	51.2401	0.000143752	0005975// carbohydrate metabolic process	0004553// hydrolase activity, hydrolyzing O-glycosyl compounds		IPR001701//Glycoside hydrolase, family 9			0.645393	33.07	gi|780745690|gb|GBYF01035250.1|	318916|MIX697_41_73
43_GTGGCC_L004_R1_paired_trimmed_paired_contig_15411	17.5253	6.73791	5.59395e-06	0051260// protein homooligomerization			IPR003131//Potassium channel tetramerisation-type BTB domain	XP_004336451.1	K+ channel tetramerisation subfamily protein [Acanthamoeba castellanii str. Neff]	3.0543	20.5796	gi|780740895|gb|GBYF01037640.1|	318854|MIX635_16_93
43_GTGGCC_L004_R1_paired_trimmed_paired_contig_24292	324.521	208.002	0	0055114// oxidation-reduction process	0005506// iron ion binding /// 0009055// electron carrier activity /// 0016705// oxidoreductase activity, acting on paired donors, with incorporation or reduction of molecular oxygen /// 0020037// heme binding		IPR001128//Cytochrome P450	XP_003054213.1	hypothetical protein NECHADRAFT_98771 [Nectria haematococca mpVI 77-13-4]	1.56772	326.089	gi|780643982|gb|GBYF01068654.1|	317724|CE217712_278
43_GTGGCC_L004_R1_paired_trimmed_paired_contig_12767	45.4934	38.8167	0.000841893	0055114// oxidation-reduction process	0005506// iron ion binding /// 0009055// electron carrier activity /// 0016705// oxidoreductase activity, acting on paired donors, with incorporation or reduction of molecular oxygen /// 0020037// heme binding		IPR001128//Cytochrome P450	XP_001878510.1	cytochrome P450 [Laccaria bicolor S238N-H82]	1.203	46.6964	gi|780727452|gb|GBYF01044234.1|	317724|CE217712_278
43_GTGGCC_L004_R1_paired_trimmed_paired_contig_22502	26.5073	38.5251	5.03225e-11				IPR007886//Alanine dehydrogenase/pyridine nucleotide transhydrogenase, N-terminal /// IPR007698//Alanine dehydrogenase/PNT, NAD(H)-binding domain	XP_004344255.1	lysine ketoglutarate reductase/saccharopine dehydrogenase [Capsaspora owczarzaki ATCC 30864]	0.706389	27.2137	gi|780865017|gb|GBYF01015825.1|	315439|CE215427_522
43_GTGGCC_L004_R1_paired_trimmed_paired_contig_37796	126.348	44.8325	0.0190894	0008299// isoprenoid biosynthetic process			IPR000092//Polyprenyl synthetase	XP_003215855.1	PREDICTED: geranylgeranyl pyrophosphate synthase-like [Anolis carolinensis]	2.88252	129.23	gi|780603376|gb|GBYF01078531.1|	313661|CE213649_661
43_GTGGCC_L004_R1_paired_trimmed_paired_contig_7091	27.5243	130.654	4.23889e-10	0008152// metabolic process	0003824// catalytic activity		IPR000868//Isochorismatase-like			0.21229	27.7365	gi|780786858|gb|GBYF01021089.1|	313033|CE213021_149
43_GTGGCC_L004_R1_paired_trimmed_paired_contig_14987	17.3583	15.0403	0.0352946							1.23632	18.5947	gi|780673607|gb|GBYF01060502.1|	31229|gm1.31229_g
43_GTGGCC_L004_R1_paired_trimmed_paired_contig_7035	15.995	6.35731	0.000104744	0006468// protein phosphorylation	0004672// protein kinase activity /// 0005524// ATP binding		IPR000719//Protein kinase, catalytic domain /// IPR001245//Serine-threonine/tyrosine-protein kinase catalytic domain	XP_004344871.1	protein kinase domain containing protein, partial [Acanthamoeba castellanii str. Neff]	2.98563	18.9806	gi|780708820|gb|GBYF01050493.1|	311926|CE211914_79
43_GTGGCC_L004_R1_paired_trimmed_paired_contig_2971	75.2524	29.7144	0	0055085// transmembrane transport		0016021// integral to membrane	IPR004837//Sodium/calcium exchanger membrane region	XP_003667702.1	hypothetical protein NDAI_0A03020 [Naumovozyma dairenensis CBS 421]	2.62072	77.8731	gi|780601746|gb|GBYF01079349.1|	311828|CE211816_4837
43_GTGGCC_L004_R1_paired_trimmed_paired_contig_11628	54.9656	85.8936	0							0.647464	55.613	gi|780637895|gb|GBYF01070332.1|	31010|gm1.31010_g
43_GTGGCC_L004_R1_paired_trimmed_paired_contig_84388	11.9406	1e+100	0.0381397	0006801// superoxide metabolic process /// 0055114// oxidation-reduction process	0046872// metal ion binding		IPR001424//Superoxide dismutase, copper/zinc binding domain	XP_003327479.1	copper/zinc superoxide dismutase [Puccinia graminis f. sp. tritici CRL 75-36-700-3]	0	11.9406	gi|780741804|gb|GBYF01037178.1|	30997|gm1.30997_g
43_GTGGCC_L004_R1_paired_trimmed_paired_contig_16357	25.7391	6.25904	2.06136e-08		0005515// protein binding		IPR007526//SWIRM domain	XP_382967.1	hypothetical protein FG02791.1 [Fusarium graminearum PH-1]	4.89426	30.6334	gi|780600233|gb|GBYF01080108.1|	30931|gm1.30931_g
43_GTGGCC_L004_R1_paired_trimmed_paired_contig_9341	63.4814	6.88325	4.0357e-14							10.7902	74.2716	gi|780603129|gb|GBYF01078659.1|	30765|gm1.30765_g
43_GTGGCC_L004_R1_paired_trimmed_paired_contig_20990	15.1897	1e+100	9.10807e-07					XP_004345496.1	predicted protein [Capsaspora owczarzaki ATCC 30864]	0	15.1897	gi|780640578|gb|GBYF01069594.1|	30765|gm1.30765_g
43_GTGGCC_L004_R1_paired_trimmed_paired_contig_43936	169.644	1e+100	4.66589e-07		0005515// protein binding		IPR011498//Kelch repeat type 2 /// IPR006652//Kelch repeat type 1	XP_004335773.1	kelch repeat protein, partial [Acanthamoeba castellanii str. Neff]	0	169.644	gi|780859090|gb|GBYF01016870.1|	30558|gm1.30558_g
43_GTGGCC_L004_R1_paired_trimmed_paired_contig_126	26.9872	5.01934	3.60501e-08	0055085// transmembrane transport		0016021// integral to membrane	IPR011701//Major facilitator superfamily	XP_776901.1	hypothetical protein CNBC3920 [Cryptococcus neoformans var. neoformans B-3501A]	6.71432	33.7015	gi|780697331|gb|GBYF01053611.1|	305535|CE205523_170
43_GTGGCC_L004_R1_paired_trimmed_paired_contig_6290	94.9035	239.189	0.00025663	0055085// transmembrane transport		0016021// integral to membrane	IPR011701//Major facilitator superfamily	XP_002841013.1	hypothetical protein [Tuber melanosporum Mel28]	0.398437	95.3019	gi|780716859|gb|GBYF01048261.1|	305535|CE205523_170
43_GTGGCC_L004_R1_paired_trimmed_paired_contig_6295	127.414	409.79	0	0055085// transmembrane transport		0016021// integral to membrane	IPR011701//Major facilitator superfamily	XP_002543860.1	predicted protein [Uncinocarpus reesii 1704]	0.311687	127.726	gi|780716863|gb|GBYF01048260.1|	305535|CE205523_170
43_GTGGCC_L004_R1_paired_trimmed_paired_contig_6294	10.564	13.3634	0.0290665	0055085// transmembrane transport		0016021// integral to membrane	IPR011701//Major facilitator superfamily	XP_776901.1	hypothetical protein CNBC3920 [Cryptococcus neoformans var. neoformans B-3501A]	0.854457	11.4184	gi|780716863|gb|GBYF01048260.1|	305535|CE205523_170
43_GTGGCC_L004_R1_paired_trimmed_paired_contig_9396	99.3039	15.7513	0	0055085// transmembrane transport		0016021// integral to membrane	IPR011701//Major facilitator superfamily	XP_003294295.1	hypothetical protein DICPUDRAFT_58958 [Dictyostelium purpureum]	6.73188	106.036	gi|780722233|gb|GBYF01046786.1|	305535|CE205523_170
43_GTGGCC_L004_R1_paired_trimmed_paired_contig_42928	181.51	1e+100	0		0005507// copper ion binding /// 0009055// electron carrier activity		IPR003245//Plastocyanin-like			0	181.51		30509|gm1.30509_g
43_GTGGCC_L004_R1_paired_trimmed_paired_contig_42864	61.8646	91.9553	0							0.680165	62.5448	gi|780648237|gb|GBYF01067518.1|	300346|CE200334_14
43_GTGGCC_L004_R1_paired_trimmed_paired_contig_39517	73.8587	35.8224	0							2.12101	75.9797	gi|780760211|gb|GBYF01029696.1|	300346|CE200334_14
43_GTGGCC_L004_R1_paired_trimmed_paired_contig_15366	15.5328	47.5373	0.000167828	0055114// oxidation-reduction process	0005506// iron ion binding /// 0009055// electron carrier activity /// 0016705// oxidoreductase activity, acting on paired donors, with incorporation or reduction of molecular oxygen /// 0020037// heme binding		IPR001128//Cytochrome P450			0.333771	15.8666	gi|780654181|gb|GBYF01065889.1|	29725|gm1.29725_g
43_GTGGCC_L004_R1_paired_trimmed_paired_contig_3579	11.4638	34.6708	5.70996e-05							0.340467	11.8043	gi|780654181|gb|GBYF01065889.1|	29725|gm1.29725_g
43_GTGGCC_L004_R1_paired_trimmed_paired_contig_2027	16.6373	8.37461	0.00222536	0055114// oxidation-reduction process	0005506// iron ion binding /// 0009055// electron carrier activity /// 0016705// oxidoreductase activity, acting on paired donors, with incorporation or reduction of molecular oxygen /// 0020037// heme binding		IPR001128//Cytochrome P450	WP_008496600.1	NADPH-P450 reductase 1 [Planococcus halocryophilus]	2.25602	18.8933	gi|780668451|gb|GBYF01061974.1|	29700|gm1.29700_g
43_GTGGCC_L004_R1_paired_trimmed_paired_contig_16386	40.0647	54.9735	0	0055114// oxidation-reduction process	0005506// iron ion binding /// 0009055// electron carrier activity /// 0016705// oxidoreductase activity, acting on paired donors, with incorporation or reduction of molecular oxygen /// 0020037// heme binding		IPR001128//Cytochrome P450	XP_002671694.1	predicted protein [Naegleria gruberi]	0.742304	40.807	gi|780600787|gb|GBYF01079832.1|	295645|CE195633_661
43_GTGGCC_L004_R1_paired_trimmed_paired_contig_35091	21.124	1e+100	0.00485673	0055114// oxidation-reduction process	0005506// iron ion binding /// 0009055// electron carrier activity /// 0016705// oxidoreductase activity, acting on paired donors, with incorporation or reduction of molecular oxygen /// 0020037// heme binding		IPR001128//Cytochrome P450			0	21.124	gi|780641938|gb|GBYF01069219.1|	295645|CE195633_661
43_GTGGCC_L004_R1_paired_trimmed_paired_contig_31427	15.4315	6.22096	3.35274e-05	0006468// protein phosphorylation	0004672// protein kinase activity		IPR001245//Serine-threonine/tyrosine-protein kinase catalytic domain			2.95567	18.3871	gi|780613887|gb|GBYF01077232.1|	29544|gm1.29544_g
43_GTGGCC_L004_R1_paired_trimmed_paired_contig_73234	53.8388	1e+100	3.23233e-09					WP_005259258.1	hypothetical protein [Rhodococcus opacus]	0	53.8388	gi|780835272|gb|GBYF01019300.1|	29400|gm1.29400_g
43_GTGGCC_L004_R1_paired_trimmed_paired_contig_74299	45.4157	1e+100	6.46318e-11					YP_288806.1	hypothetical protein Tfu_0745 [Thermobifida fusca YX]?ref|WP_011291192.1| serine protease [Thermobifida fusca]	0	45.4157		29400|gm1.29400_g
43_GTGGCC_L004_R1_paired_trimmed_paired_contig_76294	22.9745	1e+100	1.62849e-07							0	22.9745	gi|780723661|gb|GBYF01046068.1|	29270|gm1.29270_g
43_GTGGCC_L004_R1_paired_trimmed_paired_contig_54941	436.403	8453.6	0							0.0516294	436.455	gi|780723661|gb|GBYF01046068.1|	29270|gm1.29270_g
43_GTGGCC_L004_R1_paired_trimmed_paired_contig_22114	69.071	27.8614	0	0006468// protein phosphorylation	0004672// protein kinase activity		IPR001245//Serine-threonine/tyrosine-protein kinase catalytic domain			2.57138	71.6424	gi|780601406|gb|GBYF01079524.1|	29249|gm1.29249_g
43_GTGGCC_L004_R1_paired_trimmed_paired_contig_4976	58.2181	20.9915	0							2.91214	61.1302	gi|780744347|gb|GBYF01035920.1|	29122|gm1.29122_g
43_GTGGCC_L004_R1_paired_trimmed_paired_contig_39281	57.9688	72.5238	0							0.810483	58.7793	gi|780939379|gb|GBYF01002019.1|	290956|CE190944_2398
43_GTGGCC_L004_R1_paired_trimmed_paired_contig_10425	21.1194	16.2822	7.41785e-05			0016020// membrane	IPR013525//ABC-2 type transporter	XP_002735944.1	PREDICTED: predicted protein-like [Saccoglossus kowalevskii]	1.38197	22.5014	gi|780620366|gb|GBYF01075390.1|	290200|CE190188_4044
43_GTGGCC_L004_R1_paired_trimmed_paired_contig_11526	51.4578	1e+100	4.54344e-06							0	51.4578	gi|780689176|gb|GBYF01055864.1|	28928|gm1.28928_g
43_GTGGCC_L004_R1_paired_trimmed_paired_contig_71934	68.6321	1e+100	0.000497877							0	68.6321		28928|gm1.28928_g
43_GTGGCC_L004_R1_paired_trimmed_paired_contig_83714	76.7354	1053.32	0							0.0729203	76.8084		28928|gm1.28928_g
43_GTGGCC_L004_R1_paired_trimmed_paired_contig_13714	188.561	644.248	0	0055114// oxidation-reduction process	0005506// iron ion binding /// 0009055// electron carrier activity /// 0016705// oxidoreductase activity, acting on paired donors, with incorporation or reduction of molecular oxygen /// 0020037// heme binding		IPR001128//Cytochrome P450	XP_004648670.1	PREDICTED: cytochrome P450 3A9-like [Octodon degus]	0.29314	188.854	gi|780645881|gb|GBYF01068139.1|	286415|CE186403_1147
43_GTGGCC_L004_R1_paired_trimmed_paired_contig_9964	549.63	11.8982	0					WP_016881484.1	hypothetical protein [Rhodococcus sp. DK17]	50.4332	600.063	gi|780931938|gb|GBYF01005438.1|	28633|gm1.28633_g
43_GTGGCC_L004_R1_paired_trimmed_paired_contig_13753	385.254	7.20852	0	0006694// steroid biosynthetic process /// 0008152// metabolic process	0008168// methyltransferase activity		IPR013705//Sterol methyltransferase C-terminal /// IPR013216//Methyltransferase type 11	XP_002796567.1	sterol 24-C-methyltransferase [Paracoccidioides sp. 'lutzii' Pb01]	62.0524	447.306	gi|780649170|gb|GBYF01067264.1|	284207|CE184195_902
43_GTGGCC_L004_R1_paired_trimmed_paired_contig_43963	14.9201	1e+100	1.17642e-06							0	14.9201	gi|780835249|gb|GBYF01019301.1|	28370|gm1.28370_g
43_GTGGCC_L004_R1_paired_trimmed_paired_contig_77060	16.82	1e+100	0.0183024							0	16.82	gi|780835272|gb|GBYF01019300.1|	28370|gm1.28370_g
43_GTGGCC_L004_R1_paired_trimmed_paired_contig_35014	37.5398	772.495	0							0.0486586	37.5885	gi|780835272|gb|GBYF01019300.1|	28370|gm1.28370_g
43_GTGGCC_L004_R1_paired_trimmed_paired_contig_65347	142.502	1029.77	0			0016020// membrane	IPR000791//GPR1/FUN34/yaaH	XP_756343.1	hypothetical protein UM00196.1 [Ustilago maydis 521]	0.138516	142.641	gi|780725778|gb|GBYF01045035.1|	28197|gm1.28197_g
43_GTGGCC_L004_R1_paired_trimmed_paired_contig_9053	201.035	4038.13	0.0447783	0007186// G-protein coupled receptor signaling pathway		0016021// integral to membrane	IPR000276//GPCR, rhodopsin-like, 7TM			0.0497965	201.085	gi|780599662|gb|GBYF01080390.1|	28195|gm1.28195_g
43_GTGGCC_L004_R1_paired_trimmed_paired_contig_9043	114.321	1286.66	1.39314e-14	0007186// G-protein coupled receptor signaling pathway		0016021// integral to membrane	IPR000276//GPCR, rhodopsin-like, 7TM			0.08892	114.41	gi|780599662|gb|GBYF01080390.1|	28195|gm1.28195_g
43_GTGGCC_L004_R1_paired_trimmed_paired_contig_25756	158.459	510.848	0.0450115							0.310797	158.77	gi|780599662|gb|GBYF01080390.1|	28195|gm1.28195_g
43_GTGGCC_L004_R1_paired_trimmed_paired_contig_2555	21.3139	177.028	0.0107434	0055114// oxidation-reduction process	0005506// iron ion binding /// 0009055// electron carrier activity /// 0016705// oxidoreductase activity, acting on paired donors, with incorporation or reduction of molecular oxygen /// 0020037// heme binding		IPR001128//Cytochrome P450			0.121082	21.4349	gi|780601264|gb|GBYF01079595.1|	28077|gm1.28077_g
43_GTGGCC_L004_R1_paired_trimmed_paired_contig_53384	24.5396	1e+100	1.03696e-10							0	24.5396	gi|780739122|gb|GBYF01038537.1|	27954|gm1.27954_g
43_GTGGCC_L004_R1_paired_trimmed_paired_contig_60451	33.4301	1e+100	3.79074e-09	0055114// oxidation-reduction process	0020037// heme binding /// 0003995// acyl-CoA dehydrogenase activity		IPR001199//Cytochrome b5 /// IPR006091//Acyl-CoA oxidase/dehydrogenase, central domain /// IPR006092//Acyl-CoA dehydrogenase, N-terminal	XP_002841387.1	hypothetical protein [Tuber melanosporum Mel28]	0	33.4301	gi|780604590|gb|GBYF01078141.1|	278943|CE178931_2177
43_GTGGCC_L004_R1_paired_trimmed_paired_contig_72125	37.3203	1e+100	1.80947e-05	0055114// oxidation-reduction process	0016627// oxidoreductase activity, acting on the CH-CH group of donors		IPR006090//Acyl-CoA oxidase/dehydrogenase, type 1	XP_751977.1	acyl-CoA dehydrogenase [Aspergillus fumigatus Af293]	0	37.3203	gi|780604590|gb|GBYF01078141.1|	278941|CE178929_2547
43_GTGGCC_L004_R1_paired_trimmed_paired_contig_28534	57.4732	140.906	0		0005524// ATP binding /// 0016887// ATPase activity		IPR003439//ABC transporter-like	XP_004343647.1	ABC transporter, ATPbinding domain containing protein [Acanthamoeba castellanii str. Neff]	0.4108	57.884	gi|780941263|gb|GBYF01001098.1|	27667|gm1.27667_g
43_GTGGCC_L004_R1_paired_trimmed_paired_contig_57973	186.461	152.08	0	0006629// lipid metabolic process	0004806// triglyceride lipase activity		IPR002921//Lipase, class 3	XP_001017211.1	Lipase family protein [Tetrahymena thermophila]	1.23419	187.695		27325|gm1.27325_g
43_GTGGCC_L004_R1_paired_trimmed_paired_contig_24069	11.1701	9.11015	0.00681246				IPR013517//FG-GAP repeat	XP_418910.4	PREDICTED: phosphatidylinositol-glycan-specific phospholipase D isoform X2 [Gallus gallus]	1.3773	12.5474	gi|780725876|gb|GBYF01044985.1|	272538|CE172526_1070
43_GTGGCC_L004_R1_paired_trimmed_paired_contig_21973	168.526	25.9324	2.96325e-09							6.75931	175.285	gi|780749020|gb|GBYF01033898.1|	27184|gm1.27184_g
43_GTGGCC_L004_R1_paired_trimmed_paired_contig_87993	29.719	1e+100	6.66767e-13							0	29.719		2707|gm1.2707_g
43_GTGGCC_L004_R1_paired_trimmed_paired_contig_15085	11.737	5.23885	0.000714305							2.76892	14.5059	gi|780655707|gb|GBYF01065472.1|	26939|gm1.26939_g
43_GTGGCC_L004_R1_paired_trimmed_paired_contig_62241	16.2541	1e+100	3.26079e-07							0	16.2541	gi|780890936|gb|GBYF01012428.1|	26740|gm1.26740_g
43_GTGGCC_L004_R1_paired_trimmed_paired_contig_62240	490.394	1e+100	0							0	490.394		26740|gm1.26740_g
43_GTGGCC_L004_R1_paired_trimmed_paired_contig_43343	47.8264	69.5119	0	0008152// metabolic process	0016491// oxidoreductase activity		IPR002198//Short-chain dehydrogenase/reductase SDR	XP_004357175.1	11beta-hydroxysteroid dehydrogenase-like, putative [Acanthamoeba castellanii str. Neff]	0.698074	48.5244	gi|780886078|gb|GBYF01014004.1|	26606|gm1.26606_g
43_GTGGCC_L004_R1_paired_trimmed_paired_contig_7379	13.9482	9.80895	2.86946e-05				IPR005162//Retrotransposon gag protein			1.58342	15.5317	gi|780724645|gb|GBYF01045563.1|	26555|gm1.26555_g
43_GTGGCC_L004_R1_paired_trimmed_paired_contig_2916	155.887	5.47039	0	0055114// oxidation-reduction process /// 0006635// fatty acid beta-oxidation	0003995// acyl-CoA dehydrogenase activity /// 0003997// acyl-CoA oxidase activity /// 0016627// oxidoreductase activity, acting on the CH-CH group of donors	0005777// peroxisome	IPR006091//Acyl-CoA oxidase/dehydrogenase, central domain /// IPR002655//Acyl-CoA oxidase, C-terminal /// IPR006090//Acyl-CoA oxidase/dehydrogenase, type 1	XP_002166799.2	PREDICTED: acyl-coenzyme A oxidase 3, peroxisomal-like [Hydra magnipapillata]	34.8709	190.758	gi|780702013|gb|GBYF01052362.1|	265185|CE165173_1509
43_GTGGCC_L004_R1_paired_trimmed_paired_contig_17377	10.9268	22.5441	0.000120482		0005515// protein binding		IPR013069//BTB/POZ	XP_002110875.1	expressed hypothetical protein [Trichoplax adhaerens]	0.507183	11.434	gi|780614168|gb|GBYF01077158.1|	26451|gm1.26451_g
43_GTGGCC_L004_R1_paired_trimmed_paired_contig_69372	580.784	1e+100	0							0	580.784	gi|780778954|gb|GBYF01023664.1|	263065|CE163053_111
43_GTGGCC_L004_R1_paired_trimmed_paired_contig_69520	48.4517	1e+100	0.00130307							0	48.4517	gi|780859046|gb|GBYF01016876.1|	262457|CE162445_704
43_GTGGCC_L004_R1_paired_trimmed_paired_contig_50321	34.0401	186.626	0.00514586		0008270// zinc ion binding		IPR011016//Zinc finger, RING-CH-type	XP_002774908.1	membrane associated RING finger, putative [Perkinsus marinus ATCC 50983]	0.18338	34.2235	gi|780786112|gb|GBYF01021343.1|	262280|CE162268_133
43_GTGGCC_L004_R1_paired_trimmed_paired_contig_12895	191.469	63.3654	0				IPR006597//Sel1-like	WP_010165853.1	Sel1 domain protein repeat-containing protein [Epulopiscium sp. 'N.t. morphotype B']	3.07012	194.539	gi|780620940|gb|GBYF01075224.1|	25955|gm1.25955_g
43_GTGGCC_L004_R1_paired_trimmed_paired_contig_42990	127.619	153.456	0	0008152// metabolic process	0016787// hydrolase activity		IPR013094//Alpha/beta hydrolase fold-3	YP_005441111.1	putative hydrolase [Caldilinea aerophila DSM 14535 = NBRC 104270]?ref|WP_014432454.1| putative hydrolase [Caldilinea aerophila]	0.83709	128.456	gi|780891509|gb|GBYF01012132.1|	25814|gm1.25814_g
43_GTGGCC_L004_R1_paired_trimmed_paired_contig_9477	202.762	92.6484	0							2.21239	204.974	gi|780654165|gb|GBYF01065893.1|	25658|gm1.25658_g
43_GTGGCC_L004_R1_paired_trimmed_paired_contig_11316	11.6992	1e+100	2.5319e-05							0	11.6992	gi|780660110|gb|GBYF01064261.1|	25457|gm1.25457_g
43_GTGGCC_L004_R1_paired_trimmed_paired_contig_19898	12.108	7.37208	0.000225119							1.90016	14.0081	gi|780667757|gb|GBYF01062173.1|	2533|gm1.2533_g
43_GTGGCC_L004_R1_paired_trimmed_paired_contig_29489	102.954	7.23986	1.24616e-09							16.4994	119.453	gi|780743548|gb|GBYF01036323.1|	252858|CE152846_653
43_GTGGCC_L004_R1_paired_trimmed_paired_contig_8711	202.455	6.72073	0	0005975// carbohydrate metabolic process /// 0030259// lipid glycosylation /// 0008152// metabolic process	0016758// transferase activity, transferring hexosyl groups		IPR004276//Glycosyl transferase, family 28 /// IPR002213//UDP-glucuronosyl/UDP-glucosyltransferase	YP_007054409.1	UDP-glucuronosyltransferase [Rivularia sp. PCC 7116]?ref|WP_015117439.1| UDP-glucuronosyltransferase [Rivularia sp. PCC 7116]	35.3897	237.845	gi|780602310|gb|GBYF01079068.1|	250766|CE150754_509
43_GTGGCC_L004_R1_paired_trimmed_paired_contig_7770	196.913	7.78326	0	0009116// nucleoside metabolic process			IPR000836//Phosphoribosyltransferase	YP_001274953.1	uracil phosphoribosyltransferase [Roseiflexus sp. RS-1]?ref|WP_011955359.1| uracil phosphoribosyltransferase [Roseiflexus sp. RS-1]	29.0293	225.942	gi|780856158|gb|GBYF01017582.1|	250596|CE150584_810
43_GTGGCC_L004_R1_paired_trimmed_paired_contig_3174	162.999	6.6542	0			0016021// integral to membrane	IPR002076//GNS1/SUR4 membrane protein	XP_002628557.1	fatty acid elongase [Ajellomyces dermatitidis SLH14081]	28.828	191.827	gi|780603884|gb|GBYF01078340.1|	2475|gm1.2475_g
43_GTGGCC_L004_R1_paired_trimmed_paired_contig_15390	45.3292	5.14831	1.28396e-13							10.9272	56.2564	gi|780652324|gb|GBYF01066402.1|	244858|CE144846_835
43_GTGGCC_L004_R1_paired_trimmed_paired_contig_33127	49.1281	867.231	0		0005525// GTP binding		IPR006073//GTP binding domain	XP_002426005.1	conserved hypothetical protein [Pediculus humanus corporis]	0.0567148	49.1848	gi|780586126|gb|GBYF01081999.1|	242838|CE142826_375
43_GTGGCC_L004_R1_paired_trimmed_paired_contig_11876	32.6959	751.913	3.67247e-08		0005525// GTP binding		IPR006073//GTP binding domain	XP_003283176.1	hypothetical protein DICPUDRAFT_25386 [Dictyostelium purpureum]	0.0435415	32.7394	gi|780586126|gb|GBYF01081999.1|	242838|CE142826_375
43_GTGGCC_L004_R1_paired_trimmed_paired_contig_17979	81.6447	3170.39	0		0005525// GTP binding		IPR006073//GTP binding domain	XP_002426005.1	conserved hypothetical protein [Pediculus humanus corporis]	0.0257604	81.6705	gi|780894660|gb|GBYF01010474.1|	242838|CE142826_375
43_GTGGCC_L004_R1_paired_trimmed_paired_contig_28463	60.2854	169.17	0					XP_002426005.1	conserved hypothetical protein [Pediculus humanus corporis]	0.358479	60.6439	gi|780894660|gb|GBYF01010474.1|	242838|CE142826_375
43_GTGGCC_L004_R1_paired_trimmed_paired_contig_8103	21.8125	9.44382	6.26424e-08	0006468// protein phosphorylation	0004672// protein kinase activity /// 0005524// ATP binding		IPR000719//Protein kinase, catalytic domain	XP_002990547.1	hypothetical protein SELMODRAFT_131719 [Selaginella moellendorffii]	2.58325	24.3957	gi|780620210|gb|GBYF01075436.1|	239160|CE139148_372
43_GTGGCC_L004_R1_paired_trimmed_paired_contig_11758	143.288	5.50966	4.6257e-10							31.7737	175.062	gi|780603571|gb|GBYF01078436.1|	239139|CE139127_291
43_GTGGCC_L004_R1_paired_trimmed_paired_contig_20809	62.4938	5.50164	4.42544e-06		0005515// protein binding		IPR013069//BTB/POZ /// IPR006571//TLDc			13.8825	76.3763	gi|780892861|gb|GBYF01011447.1|	23671|gm1.23671_g
43_GTGGCC_L004_R1_paired_trimmed_paired_contig_21160	111.49	28.8637	3.06947e-05							4.00128	115.492	gi|780912132|gb|GBYF01009694.1|	23534|gm1.23534_g
43_GTGGCC_L004_R1_paired_trimmed_paired_contig_31895	22.7322	109.962	8.58313e-10							0.208626	22.9408	gi|780785448|gb|GBYF01021557.1|	2349|gm1.2349_g
43_GTGGCC_L004_R1_paired_trimmed_paired_contig_61161	79.3921	1625.5	1.08016e-08					XP_002673858.1	hypothetical protein NAEGRDRAFT_80844 [Naegleria gruberi]	0.0488717	79.441	gi|780601775|gb|GBYF01079333.1|	2347|gm1.2347_g
43_GTGGCC_L004_R1_paired_trimmed_paired_contig_59495	32.5277	250.507	5.33599e-14	0006508// proteolysis	0008236// serine-type peptidase activity		IPR005151//Interphotoreceptor retinol-binding	XP_002673858.1	hypothetical protein NAEGRDRAFT_80844 [Naegleria gruberi]	0.130368	32.658	gi|780674894|gb|GBYF01060125.1|	2347|gm1.2347_g
43_GTGGCC_L004_R1_paired_trimmed_paired_contig_67771	16.7955	74.963	2.79045e-07							0.227079	17.0226	gi|780924506|gb|GBYF01009033.1|	23096|gm1.23096_g
43_GTGGCC_L004_R1_paired_trimmed_paired_contig_32148	22.6164	1e+100	6.73427e-10							0	22.6164	gi|780933411|gb|GBYF01004702.1|	23049|gm1.23049_g
43_GTGGCC_L004_R1_paired_trimmed_paired_contig_62256	21.4132	39.3781	7.08861e-09							0.557955	21.9712		23049|gm1.23049_g
43_GTGGCC_L004_R1_paired_trimmed_paired_contig_5363	61.2237	17.0103	0		0004571// mannosyl-oligosaccharide 1, 2-alpha-mannosidase activity /// 0005509// calcium ion binding	0016020// membrane	IPR001382//Glycoside hydrolase, family 47	XP_003170538.1	mannosyl-oligosaccharide 1, 2-alpha-mannosidase IB [Arthroderma gypseum CBS 118893]	3.82402	65.0477	gi|780762758|gb|GBYF01028891.1|	230436|CE130424_431
43_GTGGCC_L004_R1_paired_trimmed_paired_contig_51214	34.6275	1e+100	0	0006486// protein glycosylation	0000030// mannosyltransferase activity	0016020// membrane	IPR002685//Glycosyl transferase, family 15	XP_003031330.1	glycosyltransferase family 15 protein [Schizophyllum commune H4-8]	0	34.6275	gi|780766067|gb|GBYF01027854.1|	228968|CE128956_942
43_GTGGCC_L004_R1_paired_trimmed_paired_contig_15404	220.208	121.4	0	0006351// transcription, DNA-dependent /// 0006355// regulation of transcription, DNA-dependent	0003677// DNA binding /// 0008270// zinc ion binding /// 0000981// sequence-specific DNA binding RNA polymerase II transcription factor activity	0005634// nucleus	IPR007219//Transcription factor, fungi /// IPR001138//Zn(2)-C6 fungal-type DNA-binding domain	XP_002150028.1	nitrogen assimilation transcription factor nit-4, putative [Talaromyces marneffei ATCC 18224]	1.82898	222.037	gi|780924374|gb|GBYF01009098.1|	227188|CE127176_294
43_GTGGCC_L004_R1_paired_trimmed_paired_contig_12730	154.724	13.4919	0							12.3859	167.11	gi|780743388|gb|GBYF01036404.1|	225401|CE125389_5225
43_GTGGCC_L004_R1_paired_trimmed_paired_contig_84372	16.5162	1e+100	2.52933e-07							0	16.5162	gi|780581829|gb|GBYF01084100.1|	225359|CE125347_2979
43_GTGGCC_L004_R1_paired_trimmed_paired_contig_35964	676.605	1e+100	2.74241e-11							0	676.605	gi|780581829|gb|GBYF01084100.1|	225359|CE125347_2979
43_GTGGCC_L004_R1_paired_trimmed_paired_contig_77799	73.0251	1e+100	7.87108e-07							0	73.0251	gi|780770681|gb|GBYF01026393.1|	223867|CE123855_55
43_GTGGCC_L004_R1_paired_trimmed_paired_contig_59055	20.3994	29.7025	1.89055e-08	0006633// fatty acid biosynthetic process /// 0055114// oxidation-reduction process	0005506// iron ion binding /// 0016491// oxidoreductase activity		IPR006694//Fatty acid hydroxylase	XP_762027.1	hypothetical protein UM05880.1 [Ustilago maydis 521]	0.710719	21.1101	gi|780734349|gb|GBYF01040859.1|	222832|CE122820_1700
43_GTGGCC_L004_R1_paired_trimmed_paired_contig_7117	328.731	1e+100	0				IPR023210//NADP-dependent oxidoreductase domain	XP_004340354.1	oxidoreductase [Acanthamoeba castellanii str. Neff]	0	328.731	gi|780758048|gb|GBYF01030474.1|	22161|gm1.22161_g
43_GTGGCC_L004_R1_paired_trimmed_paired_contig_3771	373.298	914.971	0				IPR023210//NADP-dependent oxidoreductase domain	XP_004340354.1	oxidoreductase [Acanthamoeba castellanii str. Neff]	0.408435	373.707	gi|780758048|gb|GBYF01030474.1|	22161|gm1.22161_g
43_GTGGCC_L004_R1_paired_trimmed_paired_contig_2958	88.8445	11.8548	0				IPR023210//NADP-dependent oxidoreductase domain	XP_004340354.1	oxidoreductase [Acanthamoeba castellanii str. Neff]	8.18479	97.0293	gi|780758048|gb|GBYF01030474.1|	22161|gm1.22161_g
43_GTGGCC_L004_R1_paired_trimmed_paired_contig_17864	29.9099	32.9901	3.05731e-12					XP_001794655.1	hypothetical protein SNOG_04235 [Phaeosphaeria nodorum SN15]	0.934974	30.8449	gi|780598512|gb|GBYF01080436.1|	221110|CE121098_220
43_GTGGCC_L004_R1_paired_trimmed_paired_contig_1998	151.901	14.6352	0.00109387					XP_003191853.1	hypothetical protein CGB_B0320W [Cryptococcus gattii WM276]	11.1404	163.041	gi|780625822|gb|GBYF01073746.1|	221110|CE121098_220
43_GTGGCC_L004_R1_paired_trimmed_paired_contig_84742	157.786	1e+100	2.40139e-05							0	157.786		22081|gm1.22081_g
43_GTGGCC_L004_R1_paired_trimmed_paired_contig_43485	16.0644	108.28	4.94203e-07							0.149743	16.2142	gi|780787592|gb|GBYF01020857.1|	22063|gm1.22063_g
43_GTGGCC_L004_R1_paired_trimmed_paired_contig_58411	15.6759	1e+100	5.6207e-07							0	15.6759	gi|780603285|gb|GBYF01078577.1|	21955|gm1.21955_g
43_GTGGCC_L004_R1_paired_trimmed_paired_contig_54343	129.17	1e+100	0					XP_003029350.1	hypothetical protein SCHCODRAFT_82945 [Schizophyllum commune H4-8]	0	129.17	gi|780577947|gb|GBYF01085997.1|	21945|gm1.21945_g
43_GTGGCC_L004_R1_paired_trimmed_paired_contig_60108	14.8254	31.0638	3.32535e-06							0.493132	15.3185	gi|780578528|gb|GBYF01085709.1|	21945|gm1.21945_g
43_GTGGCC_L004_R1_paired_trimmed_paired_contig_72295	89.2923	1e+100	0							0	89.2923	gi|780764218|gb|GBYF01028435.1|	21945|gm1.21945_g
43_GTGGCC_L004_R1_paired_trimmed_paired_contig_40216	211.07	7627.14	0	0006508// proteolysis	0008236// serine-type peptidase activity		IPR005151//Interphotoreceptor retinol-binding	XP_002673858.1	hypothetical protein NAEGRDRAFT_80844 [Naegleria gruberi]	0.0276771	211.098	gi|780601775|gb|GBYF01079333.1|	21925|gm1.21925_g
43_GTGGCC_L004_R1_paired_trimmed_paired_contig_64346	67.5701	385.207	0.029734	0006508// proteolysis	0008236// serine-type peptidase activity		IPR005151//Interphotoreceptor retinol-binding	XP_002669121.1	predicted protein [Naegleria gruberi]	0.175869	67.746	gi|780664727|gb|GBYF01062999.1|	21925|gm1.21925_g
43_GTGGCC_L004_R1_paired_trimmed_paired_contig_31896	239.764	4450.47	0.00150536	0006508// proteolysis	0008236// serine-type peptidase activity		IPR005151//Interphotoreceptor retinol-binding			0.053886	239.818	gi|780785448|gb|GBYF01021557.1|	21925|gm1.21925_g
43_GTGGCC_L004_R1_paired_trimmed_paired_contig_20583	82.3361	10.3459	0				IPR024041//Ammonium transporter AmtB-like	XP_658785.1	hypothetical protein AN1181.2 [Aspergillus nidulans FGSC A4]	8.80983	91.1459	gi|780748512|gb|GBYF01034156.1|	218175|CE118163_1488
43_GTGGCC_L004_R1_paired_trimmed_paired_contig_40333	24.9152	180.76	9.14615e-11							0.138603	25.0538		21640|gm1.21640_g
43_GTGGCC_L004_R1_paired_trimmed_paired_contig_17384	11.913	23.9965	4.78621e-05					WP_007356041.1	histidine kinase [Oscillatoria sp. PCC 6506]	0.518035	12.431	gi|780616721|gb|GBYF01076430.1|	21566|gm1.21566_g
43_GTGGCC_L004_R1_paired_trimmed_paired_contig_14549	28.1695	1e+100	7.32732e-12				IPR013656//PAS fold-4	WP_007356041.1	histidine kinase [Oscillatoria sp. PCC 6506]	0	28.1695	gi|780706592|gb|GBYF01051088.1|	21566|gm1.21566_g
43_GTGGCC_L004_R1_paired_trimmed_paired_contig_11262	73.4358	8.77946	0					YP_005929979.1	GAF sensor hybrid histidine kinase [Pseudomonas putida BIRD-1]?ref|WP_014590639.1| diguanylate cyclase [Pseudomonas putida]	9.43971	82.8756	gi|780732498|gb|GBYF01041775.1|	21566|gm1.21566_g
43_GTGGCC_L004_R1_paired_trimmed_paired_contig_40803	33.0525	56.2063	7.85637e-14		0005515// protein binding		IPR001440//Tetratricopeptide TPR-1 /// IPR008416//Baculovirus VP1054	WP_002770027.1	exported hypothetical protein [Microcystis aeruginosa]	0.598708	33.6512	gi|780738371|gb|GBYF01038911.1|	21253|gm1.21253_g
43_GTGGCC_L004_R1_paired_trimmed_paired_contig_63920	267.519	12381.9	2.72682e-14		0005524// ATP binding /// 0016887// ATPase activity	0016020// membrane	IPR013525//ABC-2 type transporter /// IPR003439//ABC transporter-like	XP_003844447.1	similar to ATP-binding cassette transporter [Leptosphaeria maculans JN3]	0.0216073	267.54	gi|780886833|gb|GBYF01013812.1|	21191|gm1.21191_g
43_GTGGCC_L004_R1_paired_trimmed_paired_contig_2024	97.8799	8.43261	0		0005524// ATP binding		IPR006204//GHMP kinase N-terminal domain /// IPR013750//GHMP kinase, C-terminal domain	XP_003503568.1	PREDICTED: mevalonate kinase-like [Cricetulus griseus]	13.169	111.049	gi|780691890|gb|GBYF01055111.1|	21169|gm1.21169_g
43_GTGGCC_L004_R1_paired_trimmed_paired_contig_13902	21.9721	35.239	3.72213e-09	0006468// protein phosphorylation	0004672// protein kinase activity /// 0005524// ATP binding		IPR000719//Protein kinase, catalytic domain /// IPR001245//Serine-threonine/tyrosine-protein kinase catalytic domain	XP_004359664.1	protein kinase [Dictyostelium fasciculatum]	0.641726	22.6138	gi|780620210|gb|GBYF01075436.1|	21054|gm1.21054_g
43_GTGGCC_L004_R1_paired_trimmed_paired_contig_29957	23.7191	22.4119	1.38338e-09	0006468// protein phosphorylation	0004672// protein kinase activity		IPR001245//Serine-threonine/tyrosine-protein kinase catalytic domain			1.10775	24.8268	gi|780708866|gb|GBYF01050480.1|	21054|gm1.21054_g
43_GTGGCC_L004_R1_paired_trimmed_paired_contig_11833	136.298	1e+100	0							0	136.298	gi|780750506|gb|GBYF01033168.1|	20931|gm1.20931_g
43_GTGGCC_L004_R1_paired_trimmed_paired_contig_32340	23.7042	70.7056	0.00220196	0051260// protein homooligomerization			IPR003131//Potassium channel tetramerisation-type BTB domain	XP_002737011.1	PREDICTED: CG10465-like [Saccoglossus kowalevskii]	0.340062	24.0443	gi|780740895|gb|GBYF01037640.1|	20888|gm1.20888_g
43_GTGGCC_L004_R1_paired_trimmed_paired_contig_53477	30.6274	216.235	3.57044e-13	0055085// transmembrane transport		0016021// integral to membrane	IPR011701//Major facilitator superfamily	XP_002486985.1	florfenicol exporter, putative [Talaromyces stipitatus ATCC 10500]	0.142298	30.7697	gi|780928757|gb|GBYF01006984.1|	208575|CE108563_1264
43_GTGGCC_L004_R1_paired_trimmed_paired_contig_40434	31.0031	232.07	2.49604e-13	0006468// protein phosphorylation	0004672// protein kinase activity		IPR001245//Serine-threonine/tyrosine-protein kinase catalytic domain /// IPR024372//Proteasome stabiliser ECM29	XP_002680385.1	predicted protein [Naegleria gruberi]	0.134172	31.1373	gi|780654664|gb|GBYF01065763.1|	2035|gm1.2035_g
43_GTGGCC_L004_R1_paired_trimmed_paired_contig_39339	27.7663	79.5327	0.0213909		0005515// protein binding		IPR011705//BTB/Kelch-associated /// IPR013069//BTB/POZ			0.353564	28.1199	gi|780637296|gb|GBYF01070506.1|	20041|gm1.20041_g
43_GTGGCC_L004_R1_paired_trimmed_paired_contig_20357	29.1513	12.8677	7.29807e-11	0006468// protein phosphorylation	0004672// protein kinase activity		IPR001245//Serine-threonine/tyrosine-protein kinase catalytic domain	XP_001691198.1	predicted protein [Chlamydomonas reinhardtii]	2.45635	31.6076	gi|780606486|gb|GBYF01077633.1|	1992|gm1.1992_g
43_GTGGCC_L004_R1_paired_trimmed_paired_contig_5661	17.4548	38.3622	2.20773e-07	0006468// protein phosphorylation	0004672// protein kinase activity		IPR001245//Serine-threonine/tyrosine-protein kinase catalytic domain	XP_002278015.1	PREDICTED: L-type lectin-domain containing receptor kinase S.4 [Vitis vinifera]	0.467178	17.922	gi|780620210|gb|GBYF01075436.1|	1992|gm1.1992_g
43_GTGGCC_L004_R1_paired_trimmed_paired_contig_4361	57.6947	12.236	0	0006468// protein phosphorylation	0004672// protein kinase activity		IPR001245//Serine-threonine/tyrosine-protein kinase catalytic domain			5.13479	62.8295	gi|780620210|gb|GBYF01075436.1|	1992|gm1.1992_g
43_GTGGCC_L004_R1_paired_trimmed_paired_contig_4118	56.1213	7.26973	2.91634e-05	0006468// protein phosphorylation	0004672// protein kinase activity /// 0005524// ATP binding		IPR000719//Protein kinase, catalytic domain	XP_001309587.1	TKL family protein kinase [Trichomonas vaginalis G3]	8.95115	65.0725	gi|780620816|gb|GBYF01075258.1|	1992|gm1.1992_g
43_GTGGCC_L004_R1_paired_trimmed_paired_contig_5833	66.7589	7.28513	0	0006468// protein phosphorylation	0004672// protein kinase activity /// 0005524// ATP binding		IPR000719//Protein kinase, catalytic domain	XP_654647.1	protein kinase [Entamoeba histolytica HM-1:IMSS]	10.6217	77.3806	gi|780620860|gb|GBYF01075246.1|	1992|gm1.1992_g
43_GTGGCC_L004_R1_paired_trimmed_paired_contig_5235	11.9242	1e+100	2.04307e-05	0006468// protein phosphorylation	0004672// protein kinase activity		IPR006597//Sel1-like /// IPR001245//Serine-threonine/tyrosine-protein kinase catalytic domain	WP_004038247.1	hypothetical protein [Clostridium sp. ASF356]	0	11.9242	gi|780623478|gb|GBYF01074455.1|	1992|gm1.1992_g
43_GTGGCC_L004_R1_paired_trimmed_paired_contig_5486	97.6371	32.6243	0	0006468// protein phosphorylation	0004672// protein kinase activity		IPR001245//Serine-threonine/tyrosine-protein kinase catalytic domain /// IPR006597//Sel1-like	WP_007760553.1	hypothetical protein [Bacteroides finegoldii]	3.08741	100.725	gi|780623478|gb|GBYF01074455.1|	1992|gm1.1992_g
43_GTGGCC_L004_R1_paired_trimmed_paired_contig_13178	59.9378	403.881	0	0006468// protein phosphorylation	0004672// protein kinase activity		IPR001245//Serine-threonine/tyrosine-protein kinase catalytic domain	XP_004357631.1	protein kinase [Dictyostelium fasciculatum]	0.148773	60.0866	gi|780629890|gb|GBYF01072596.1|	1992|gm1.1992_g
43_GTGGCC_L004_R1_paired_trimmed_paired_contig_7746	27.3813	34.4917	2.60767e-11	0006468// protein phosphorylation	0004672// protein kinase activity /// 0005524// ATP binding		IPR000719//Protein kinase, catalytic domain /// IPR001245//Serine-threonine/tyrosine-protein kinase catalytic domain	XP_004352372.1	WD40 repeat-containing protein [Dictyostelium fasciculatum]	0.817553	28.1988	gi|780629915|gb|GBYF01072588.1|	1992|gm1.1992_g
43_GTGGCC_L004_R1_paired_trimmed_paired_contig_7738	38.5907	7.04444	7.12182e-13	0006468// protein phosphorylation	0004672// protein kinase activity		IPR001245//Serine-threonine/tyrosine-protein kinase catalytic domain			6.38449	44.9752	gi|780629915|gb|GBYF01072588.1|	1992|gm1.1992_g
43_GTGGCC_L004_R1_paired_trimmed_paired_contig_34139	20.5935	18.612	3.1615e-08							1.16928	21.7628	gi|780639772|gb|GBYF01069815.1|	1992|gm1.1992_g
43_GTGGCC_L004_R1_paired_trimmed_paired_contig_15697	57.7383	8.65641	4.08702e-08							7.54117	65.2795	gi|780639837|gb|GBYF01069797.1|	1992|gm1.1992_g
43_GTGGCC_L004_R1_paired_trimmed_paired_contig_7927	36.4359	1466.29	1.983e-08	0006468// protein phosphorylation	0004672// protein kinase activity /// 0005524// ATP binding		IPR000719//Protein kinase, catalytic domain	YP_007418959.1	putative serine/threonine-protein kinase/receptor [Megavirus lba]	0.0248661	36.4608	gi|780648284|gb|GBYF01067505.1|	1992|gm1.1992_g
43_GTGGCC_L004_R1_paired_trimmed_paired_contig_34075	19.1961	30.4157	2.26602e-05	0006468// protein phosphorylation	0004672// protein kinase activity		IPR001245//Serine-threonine/tyrosine-protein kinase catalytic domain /// IPR006597//Sel1-like	XP_004344871.1	protein kinase domain containing protein, partial [Acanthamoeba castellanii str. Neff]	0.652579	19.8487	gi|780674159|gb|GBYF01060350.1|	1992|gm1.1992_g
43_GTGGCC_L004_R1_paired_trimmed_paired_contig_19004	13.7001	11.729	2.82845e-05	0006468// protein phosphorylation	0004672// protein kinase activity /// 0005524// ATP binding		IPR000719//Protein kinase, catalytic domain	XP_003083111.1	putative tyrosine kinase-like (ISS) [Ostreococcus tauri]	1.27692	14.977	gi|780682414|gb|GBYF01057960.1|	1992|gm1.1992_g
43_GTGGCC_L004_R1_paired_trimmed_paired_contig_17350	10.2522	303.514	0.000108826	0006468// protein phosphorylation	0004672// protein kinase activity /// 0005524// ATP binding		IPR001245//Serine-threonine/tyrosine-protein kinase catalytic domain /// IPR000719//Protein kinase, catalytic domain	YP_005070093.1	TPR domain protein [Arthrospira platensis NIES-39]?ref|WP_014276008.1| TPR domain protein [Arthrospira platensis]	0.0338901	10.2861	gi|780862879|gb|GBYF01016203.1|	1992|gm1.1992_g
43_GTGGCC_L004_R1_paired_trimmed_paired_contig_16277	365.902	1e+100	0	0005975// carbohydrate metabolic process	0004553// hydrolase activity, hydrolyzing O-glycosyl compounds		IPR000111//Glycoside hydrolase, clan GH-D	XP_001021827.1	Melibiase family protein [Tetrahymena thermophila]	0	365.902	gi|780813500|gb|GBYF01019843.1|	19913|gm1.19913_g
43_GTGGCC_L004_R1_paired_trimmed_paired_contig_72886	22.5442	1e+100	1.92692e-09							0	22.5442	gi|780813503|gb|GBYF01019842.1|	19913|gm1.19913_g
43_GTGGCC_L004_R1_paired_trimmed_paired_contig_19210	54.4706	2026.41	0	0006810// transport /// 0055085// transmembrane transport	0005524// ATP binding /// 0042626// ATPase activity, coupled to transmembrane movement of substances /// 0016887// ATPase activity	0016021// integral to membrane	IPR001140//ABC transporter, transmembrane domain /// IPR003439//ABC transporter-like	XP_001817075.1	ABC multidrug transporter Mdr1 [Aspergillus oryzae RIB40]?ref|XP_002382981.1| ABC multidrug transporter Mdr1 [Aspergillus flavus NRRL3357]	0.0268936	54.4975	gi|780615591|gb|GBYF01076748.1|	198297|CE98285_1901
43_GTGGCC_L004_R1_paired_trimmed_paired_contig_20674	35.0397	551.645	0				IPR008030//NmrA-like	WP_009632064.1	putative nucleoside-diphosphate sugar epimerase [Synechocystis sp. PCC 7509]	0.0636338	35.1033	gi|780762552|gb|GBYF01028957.1|	197854|CE97842_4537
43_GTGGCC_L004_R1_paired_trimmed_paired_contig_5078	62.373	1143.61	0		0005515// protein binding		IPR013069//BTB/POZ /// IPR011705//BTB/Kelch-associated	XP_004346689.1	hypothetical protein CAOG_05004 [Capsaspora owczarzaki ATCC 30864]	0.0545882	62.4276	gi|780622234|gb|GBYF01074839.1|	19731|gm1.19731_g
43_GTGGCC_L004_R1_paired_trimmed_paired_contig_5442	46.8874	1e+100	0	0008152// metabolic process	0016787// hydrolase activity		IPR013094//Alpha/beta hydrolase fold-3	XP_003854786.1	hypothetical protein MYCGRDRAFT_67888, partial [Zymoseptoria tritici IPO323]	0	46.8874	gi|780619018|gb|GBYF01075792.1|	19664|gm1.19664_g
43_GTGGCC_L004_R1_paired_trimmed_paired_contig_20509	11.0655	87.0705	5.7965e-05							0.128564	11.1941	gi|780624265|gb|GBYF01074213.1|	1946|gm1.1946_g
43_GTGGCC_L004_R1_paired_trimmed_paired_contig_58923	11.6665	114.426	3.1644e-05							0.102856	11.7694	gi|780603285|gb|GBYF01078577.1|	19408|gm1.19408_g
43_GTGGCC_L004_R1_paired_trimmed_paired_contig_20001	126.054	190.293	0.019439	0055085// transmembrane transport		0016021// integral to membrane	IPR011701//Major facilitator superfamily	XP_001904544.1	hypothetical protein [Podospora anserina S mat+]	0.665918	126.72	gi|780716859|gb|GBYF01048261.1|	193231|CE93219_818
43_GTGGCC_L004_R1_paired_trimmed_paired_contig_8022	12.2274	7.08819	0.000230328	0055085// transmembrane transport		0016021// integral to membrane	IPR011701//Major facilitator superfamily	XP_002561687.1	Pc16g13890 [Penicillium chrysogenum Wisconsin 54-1255]	2.00838	14.2358	gi|780716859|gb|GBYF01048261.1|	193231|CE93219_818
43_GTGGCC_L004_R1_paired_trimmed_paired_contig_5241	48.3815	10.8625	0	0006468// protein phosphorylation	0005525// GTP binding /// 0004672// protein kinase activity		IPR006703//AIG1 /// IPR001245//Serine-threonine/tyrosine-protein kinase catalytic domain	XP_002904174.1	protein kinase, putative [Phytophthora infestans T30-4]	4.90559	53.2871	gi|780689413|gb|GBYF01055796.1|	19304|gm1.19304_g
43_GTGGCC_L004_R1_paired_trimmed_paired_contig_24179	305.724	14.3091	0	0055114// oxidation-reduction process	0005506// iron ion binding /// 0009055// electron carrier activity /// 0016705// oxidoreductase activity, acting on paired donors, with incorporation or reduction of molecular oxygen /// 0020037// heme binding		IPR001128//Cytochrome P450	XP_002471474.1	predicted protein [Postia placenta Mad-698-R]	22.971	328.695	gi|780662804|gb|GBYF01063515.1|	19247|gm1.19247_g
43_GTGGCC_L004_R1_paired_trimmed_paired_contig_20273	100.232	10.9248	3.63266e-06					XP_452364.1	hypothetical protein [Kluyveromyces lactis NRRL Y-1140]	10.0991	110.331	gi|780603495|gb|GBYF01078472.1|	190795|CE90783_520
43_GTGGCC_L004_R1_paired_trimmed_paired_contig_52405	179.938	833.065	0	0007166// cell surface receptor signaling pathway		0016020// membrane	IPR000539//Frizzled protein	XP_002542349.1	predicted protein [Uncinocarpus reesii 1704]	0.216255	180.154	gi|780929161|gb|GBYF01006789.1|	19011|gm1.19011_g
43_GTGGCC_L004_R1_paired_trimmed_paired_contig_56367	282.222	3790.57	0							0.0744734	282.297	gi|780705098|gb|GBYF01051525.1|	19004|gm1.19004_g
43_GTGGCC_L004_R1_paired_trimmed_paired_contig_25849	11.3877	94.8861	4.26875e-05					WP_004578404.1	hypothetical protein [nanoarchaeote Nst1]	0.121292	11.509	gi|780583265|gb|GBYF01083438.1|	18604|gm1.18604_g
43_GTGGCC_L004_R1_paired_trimmed_paired_contig_19845	209.758	74.4533	1.07266e-05				IPR022185//Protein of unknown function DUF3712	XP_001877310.1	predicted protein [Laccaria bicolor S238N-H82]	2.85566	212.614	gi|780776505|gb|GBYF01024461.1|	1850|gm1.1850_g
43_GTGGCC_L004_R1_paired_trimmed_paired_contig_9446	78.375	8.36951	8.33893e-10	0007165// signal transduction			IPR000159//Ras-association	XP_001730683.1	hypothetical protein MGL_2137 [Malassezia globosa CBS 7966]	10.635	89.0101	gi|780872198|gb|GBYF01014742.1|	184726|CE84714_705
43_GTGGCC_L004_R1_paired_trimmed_paired_contig_85934	30.2445	1e+100	4.14082e-13							0	30.2445	gi|780784573|gb|GBYF01021852.1|	18396|gm1.18396_g
43_GTGGCC_L004_R1_paired_trimmed_paired_contig_18810	71.6423	88.9724	0		0005515// protein binding		IPR013069//BTB/POZ /// IPR006571//TLDc /// IPR011705//BTB/Kelch-associated	XP_002110875.1	expressed hypothetical protein [Trichoplax adhaerens]	0.814372	72.4566	gi|780608840|gb|GBYF01077571.1|	1839|gm1.1839_g
43_GTGGCC_L004_R1_paired_trimmed_paired_contig_78489	14.8052	1e+100	1.31318e-06		0005515// protein binding		IPR013069//BTB/POZ			0	14.8052	gi|780614576|gb|GBYF01077050.1|	1839|gm1.1839_g
43_GTGGCC_L004_R1_paired_trimmed_paired_contig_39948	10.4791	47.0419	0.000120755				IPR006571//TLDc			0.227598	10.7067	gi|780726327|gb|GBYF01044764.1|	1839|gm1.1839_g
43_GTGGCC_L004_R1_paired_trimmed_paired_contig_68894	38.5282	1e+100	0							0	38.5282	gi|780586126|gb|GBYF01081999.1|	18385|gm1.18385_g
43_GTGGCC_L004_R1_paired_trimmed_paired_contig_65721	95.1603	1288.25	0							0.0739253	95.2342	gi|780586345|gb|GBYF01081890.1|	18384|gm1.18384_g
43_GTGGCC_L004_R1_paired_trimmed_paired_contig_21193	28.7679	13.8823	5.37978e-11				IPR006571//TLDc			2.23313	31.001	gi|780719774|gb|GBYF01047471.1|	18364|gm1.18364_g
43_GTGGCC_L004_R1_paired_trimmed_paired_contig_27678	90.7661	3559.73	0	0055114// oxidation-reduction process	0005506// iron ion binding /// 0009055// electron carrier activity /// 0016705// oxidoreductase activity, acting on paired donors, with incorporation or reduction of molecular oxygen /// 0020037// heme binding		IPR001128//Cytochrome P450	XP_967724.1	PREDICTED: similar to cytochrome P450 monooxigenase CYP4H10 [Tribolium castaneum]	0.0255052	90.7916	gi|780641893|gb|GBYF01069231.1|	18312|gm1.18312_g
43_GTGGCC_L004_R1_paired_trimmed_paired_contig_45784	59.6084	839.304	0	0055114// oxidation-reduction process	0005506// iron ion binding /// 0009055// electron carrier activity /// 0016705// oxidoreductase activity, acting on paired donors, with incorporation or reduction of molecular oxygen /// 0020037// heme binding		IPR001128//Cytochrome P450	XP_001849065.1	cytochrome P450 4c21 [Culex quinquefasciatus]	0.071106	59.6795	gi|780924641|gb|GBYF01008967.1|	18312|gm1.18312_g
43_GTGGCC_L004_R1_paired_trimmed_paired_contig_24113	13.2938	10.6464	0.000128213							1.37811	14.6719	gi|780740536|gb|GBYF01037824.1|	182398|CE82386_192
43_GTGGCC_L004_R1_paired_trimmed_paired_contig_19684	50.1078	12.8037	0		0005515// protein binding		IPR013069//BTB/POZ /// IPR006571//TLDc	XP_311507.4	AGAP010439-PA [Anopheles gambiae str. PEST]	4.24511	54.3529	gi|780895322|gb|GBYF01010153.1|	18199|gm1.18199_g
43_GTGGCC_L004_R1_paired_trimmed_paired_contig_41707	16.783	1e+100	0.00011698							0	16.783	gi|780787592|gb|GBYF01020857.1|	18077|gm1.18077_g
43_GTGGCC_L004_R1_paired_trimmed_paired_contig_43961	14.609	19.5643	5.55178e-06							0.786937	15.3959	gi|780835272|gb|GBYF01019300.1|	18077|gm1.18077_g
43_GTGGCC_L004_R1_paired_trimmed_paired_contig_61969	15.2145	510.677	9.18896e-07	0006468// protein phosphorylation	0004672// protein kinase activity		IPR006597//Sel1-like /// IPR001245//Serine-threonine/tyrosine-protein kinase catalytic domain	WP_004038247.1	hypothetical protein [Clostridium sp. ASF356]	0.0298513	15.2443	gi|780731325|gb|GBYF01042363.1|	179984|CE79972_162
43_GTGGCC_L004_R1_paired_trimmed_paired_contig_28767	27.7959	5.17929	0.000287366					XP_001239970.1	hypothetical protein CIMG_09591 [Coccidioides immitis RS]	6.65086	34.4467	gi|780752351|gb|GBYF01032449.1|	17956|gm1.17956_g
43_GTGGCC_L004_R1_paired_trimmed_paired_contig_18608	28.399	9.95323	2.59252e-10					XP_001259042.1	hypothetical protein NFIA_005070 [Neosartorya fischeri NRRL 181]	3.17192	31.5709	gi|780894231|gb|GBYF01010672.1|	17956|gm1.17956_g
43_GTGGCC_L004_R1_paired_trimmed_paired_contig_9378	46.4219	7.09216	0					XP_003031095.1	hypothetical protein SCHCODRAFT_82573 [Schizophyllum commune H4-8]	7.61993	54.0418	gi|780683607|gb|GBYF01057580.1|	178431|CE78419_1494
43_GTGGCC_L004_R1_paired_trimmed_paired_contig_9377	64.4462	7.04958	0	0006629// lipid metabolic process /// 0035556// intracellular signal transduction /// 0007165// signal transduction	0004629// phospholipase C activity /// 0004435// phosphatidylinositol phospholipase C activity		IPR000909//Phospholipase C, phosphatidylinositol-specific , X domain /// IPR001711//Phospholipase C, phosphatidylinositol-specific, Y domain /// IPR015359//Phospholipase C, phosphoinositol-specific, EF-hand-like	XP_004577288.1	PREDICTED: 1-phosphatidylinositol 4, 5-bisphosphate phosphodiesterase delta-4 [Ochotona princeps]	10.653	75.0991	gi|780711631|gb|GBYF01049688.1|	178431|CE78419_1494
43_GTGGCC_L004_R1_paired_trimmed_paired_contig_29296	12.3215	10.1348	0.000152171							1.34885	13.6703	gi|780691488|gb|GBYF01055220.1|	1781|gm1.1781_g
43_GTGGCC_L004_R1_paired_trimmed_paired_contig_23826	11.6254	9.14803	0.00676115				IPR006597//Sel1-like	WP_007760553.1	hypothetical protein [Bacteroides finegoldii]	1.42677	13.0521	gi|780620025|gb|GBYF01075489.1|	177145|CE77133_137
43_GTGGCC_L004_R1_paired_trimmed_paired_contig_19505	20.3139	619.597	6.8055e-09				IPR006597//Sel1-like	WP_007760553.1	hypothetical protein [Bacteroides finegoldii]	0.0328386	20.3467	gi|780620940|gb|GBYF01075224.1|	177145|CE77133_137
43_GTGGCC_L004_R1_paired_trimmed_paired_contig_72684	84.4642	1839.31	0							0.0459466	84.5101	gi|780585903|gb|GBYF01082109.1|	17598|gm1.17598_g
43_GTGGCC_L004_R1_paired_trimmed_paired_contig_34559	1450.14	14796.5	0							0.0980122	1450.24	gi|780641282|gb|GBYF01069397.1|	17598|gm1.17598_g
43_GTGGCC_L004_R1_paired_trimmed_paired_contig_30968	245.077	4721.84	0.0196284							0.0519137	245.128	gi|780641292|gb|GBYF01069394.1|	17598|gm1.17598_g
43_GTGGCC_L004_R1_paired_trimmed_paired_contig_48007	39.2183	1e+100	0							0	39.2183	gi|780641282|gb|GBYF01069397.1|	17597|gm1.17597_g
43_GTGGCC_L004_R1_paired_trimmed_paired_contig_34558	989.955	1e+100	0							0	989.955	gi|780641282|gb|GBYF01069397.1|	17597|gm1.17597_g
43_GTGGCC_L004_R1_paired_trimmed_paired_contig_90931	17.4452	1e+100	1.01069e-07							0	17.4452	gi|780641292|gb|GBYF01069394.1|	17597|gm1.17597_g
43_GTGGCC_L004_R1_paired_trimmed_paired_contig_89182	52.6349	1e+100	0							0	52.6349	gi|780641296|gb|GBYF01069393.1|	17597|gm1.17597_g
43_GTGGCC_L004_R1_paired_trimmed_paired_contig_55715	48.6373	565.124	0.00602056							0.0862175	48.7236	gi|780641296|gb|GBYF01069393.1|	17597|gm1.17597_g
43_GTGGCC_L004_R1_paired_trimmed_paired_contig_46810	97.6108	93.9062	3.38032e-06							1.05064	98.6615	gi|780937145|gb|GBYF01003110.1|	17597|gm1.17597_g
43_GTGGCC_L004_R1_paired_trimmed_paired_contig_43076	27.1794	1e+100	0.0086282							0	27.1794	gi|780679397|gb|GBYF01058884.1|	17499|gm1.17499_g
43_GTGGCC_L004_R1_paired_trimmed_paired_contig_3520	27.84	207.398	5.3945e-12	0006979// response to oxidative stress /// 0055114// oxidation-reduction process	0004601// peroxidase activity /// 0020037// heme binding		IPR002007//Haem peroxidase, animal	XP_003170887.1	hypothetical protein MGYG_06878 [Arthroderma gypseum CBS 118893]	0.134886	27.9749	gi|780679397|gb|GBYF01058884.1|	17499|gm1.17499_g
43_GTGGCC_L004_R1_paired_trimmed_paired_contig_11622	115.212	206.953	0	0006468// protein phosphorylation	0004672// protein kinase activity		IPR001245//Serine-threonine/tyrosine-protein kinase catalytic domain /// IPR006597//Sel1-like	XP_003287539.1	hypothetical protein DICPUDRAFT_91930 [Dictyostelium purpureum]	0.559409	115.772	gi|780640968|gb|GBYF01069489.1|	171505|CE71493_1469
43_GTGGCC_L004_R1_paired_trimmed_paired_contig_13396	117.833	15.1241	0	0006468// protein phosphorylation	0004672// protein kinase activity		IPR001245//Serine-threonine/tyrosine-protein kinase catalytic domain	XP_004566214.1	PREDICTED: mixed lineage kinase domain-like protein-like [Maylandia zebra]	8.3427	126.176	gi|780773209|gb|GBYF01025551.1|	171505|CE71493_1469
43_GTGGCC_L004_R1_paired_trimmed_paired_contig_28121	22.6764	24.405	3.11192e-09							0.968869	23.6453	gi|780857261|gb|GBYF01017306.1|	17122|gm1.17122_g
43_GTGGCC_L004_R1_paired_trimmed_paired_contig_24356	22.2808	28.4393	1.8109e-05		0005515// protein binding		IPR011498//Kelch repeat type 2			0.812002	23.0928	gi|780778852|gb|GBYF01023698.1|	17101|gm1.17101_g
43_GTGGCC_L004_R1_paired_trimmed_paired_contig_2098	17.7836	8.20203	5.47409e-06	0055114// oxidation-reduction process	0005506// iron ion binding /// 0009055// electron carrier activity /// 0016705// oxidoreductase activity, acting on paired donors, with incorporation or reduction of molecular oxygen /// 0020037// heme binding		IPR001128//Cytochrome P450	XP_003301691.1	hypothetical protein PTT_13261 [Pyrenophora teres f. teres 0-1]	2.46925	20.2529	gi|780643994|gb|GBYF01068651.1|	16973|gm1.16973_g
43_GTGGCC_L004_R1_paired_trimmed_paired_contig_57072	25.9908	1e+100	1.77228e-09	0055114// oxidation-reduction process	0005506// iron ion binding /// 0009055// electron carrier activity /// 0016705// oxidoreductase activity, acting on paired donors, with incorporation or reduction of molecular oxygen /// 0020037// heme binding		IPR001128//Cytochrome P450			0	25.9908	gi|780644000|gb|GBYF01068649.1|	16973|gm1.16973_g
43_GTGGCC_L004_R1_paired_trimmed_paired_contig_42047	37.4293	1e+100	0.000279319							0	37.4293	gi|780641292|gb|GBYF01069394.1|	16923|gm1.16923_g
43_GTGGCC_L004_R1_paired_trimmed_paired_contig_7484	62.8894	11.7439	0.0166107			0016021// integral to membrane	IPR004254//Hly-III-related	XP_002054841.1	GJ24663 [Drosophila virilis]	5.85352	68.7429	gi|780659525|gb|GBYF01064418.1|	166759|CE66747_943
43_GTGGCC_L004_R1_paired_trimmed_paired_contig_9052	36.02	21.4521	2.72682e-14	0008152// metabolic process	0016787// hydrolase activity		IPR013094//Alpha/beta hydrolase fold-3	XP_003038086.1	hypothetical protein SCHCODRAFT_72174 [Schizophyllum commune H4-8]	1.76119	37.7812	gi|780619014|gb|GBYF01075793.1|	16525|gm1.16525_g
43_GTGGCC_L004_R1_paired_trimmed_paired_contig_7110	101.192	21.4227	0	0008152// metabolic process	0016787// hydrolase activity		IPR013094//Alpha/beta hydrolase fold-3	XP_003322768.2	hypothetical protein PGTG_04305 [Puccinia graminis f. sp. tritici CRL 75-36-700-3]	4.95487	106.147	gi|780619030|gb|GBYF01075789.1|	16525|gm1.16525_g
43_GTGGCC_L004_R1_paired_trimmed_paired_contig_9581	71.6277	714.94	1.05215e-10	0008152// metabolic process	0016787// hydrolase activity		IPR013094//Alpha/beta hydrolase fold-3	XP_003322768.2	hypothetical protein PGTG_04305 [Puccinia graminis f. sp. tritici CRL 75-36-700-3]	0.100327	71.728	gi|780619057|gb|GBYF01075781.1|	16525|gm1.16525_g
43_GTGGCC_L004_R1_paired_trimmed_paired_contig_59437	12.0441	1e+100	1.83833e-05					XP_003336140.2	hypothetical protein PGTG_17458 [Puccinia graminis f. sp. tritici CRL 75-36-700-3]	0	12.0441	gi|780731002|gb|GBYF01042523.1|	1651|gm1.1651_g
43_GTGGCC_L004_R1_paired_trimmed_paired_contig_36845	31.9943	195.197	1.0327e-13	0006468// protein phosphorylation	0004672// protein kinase activity		IPR001245//Serine-threonine/tyrosine-protein kinase catalytic domain /// IPR018444//Dil domain	XP_760702.1	hypothetical protein UM04555.1 [Ustilago maydis 521]	0.164752	32.1591	gi|780862189|gb|GBYF01016325.1|	1651|gm1.1651_g
43_GTGGCC_L004_R1_paired_trimmed_paired_contig_32390	392.443	1e+100	0				IPR009880//Glyoxal oxidase, N-terminal /// IPR015202//Domain of unknown function DUF1929	XP_003328162.1	hypothetical protein PGTG_09456 [Puccinia graminis f. sp. tritici CRL 75-36-700-3]	0	392.443	gi|780601744|gb|GBYF01079350.1|	161262|CE61250_75
43_GTGGCC_L004_R1_paired_trimmed_paired_contig_31390	153.252	1e+100	0				IPR009880//Glyoxal oxidase, N-terminal /// IPR015202//Domain of unknown function DUF1929	XP_001833162.2	copper radical oxidase [Coprinopsis cinerea okayama7#130]	0	153.252	gi|780929296|gb|GBYF01006724.1|	161262|CE61250_75
43_GTGGCC_L004_R1_paired_trimmed_paired_contig_22172	80.6814	158.567	0							0.512044	81.1934	gi|780647076|gb|GBYF01067807.1|	15751|gm1.15751_g
43_GTGGCC_L004_R1_paired_trimmed_paired_contig_2400	166.138	30.4567	0	0055114// oxidation-reduction process	0005506// iron ion binding /// 0009055// electron carrier activity /// 0016705// oxidoreductase activity, acting on paired donors, with incorporation or reduction of molecular oxygen /// 0020037// heme binding		IPR001128//Cytochrome P450	XP_001878146.1	predicted protein [Laccaria bicolor S238N-H82]	5.64007	171.778	gi|780644004|gb|GBYF01068648.1|	157498|CE57486_897
43_GTGGCC_L004_R1_paired_trimmed_paired_contig_2401	95.2405	107.236	0	0055114// oxidation-reduction process	0005506// iron ion binding /// 0009055// electron carrier activity /// 0016705// oxidoreductase activity, acting on paired donors, with incorporation or reduction of molecular oxygen /// 0020037// heme binding		IPR001128//Cytochrome P450	XP_381224.1	hypothetical protein FG01048.1 [Fusarium graminearum PH-1]	0.896496	96.137	gi|780644008|gb|GBYF01068647.1|	157498|CE57486_897
43_GTGGCC_L004_R1_paired_trimmed_paired_contig_4414	509.654	1920.23	0	0055114// oxidation-reduction process	0005506// iron ion binding /// 0009055// electron carrier activity /// 0016705// oxidoreductase activity, acting on paired donors, with incorporation or reduction of molecular oxygen /// 0020037// heme binding		IPR001128//Cytochrome P450			0.265552	509.919	gi|780644026|gb|GBYF01068642.1|	157498|CE57486_897
43_GTGGCC_L004_R1_paired_trimmed_paired_contig_25327	61.7389	61.5909	1.76446e-13	0055114// oxidation-reduction process	0005506// iron ion binding /// 0009055// electron carrier activity /// 0016705// oxidoreductase activity, acting on paired donors, with incorporation or reduction of molecular oxygen /// 0020037// heme binding		IPR001128//Cytochrome P450	XP_001878146.1	predicted protein [Laccaria bicolor S238N-H82]	1.01895	62.7578	gi|780644026|gb|GBYF01068642.1|	157498|CE57486_897
43_GTGGCC_L004_R1_paired_trimmed_paired_contig_12871	23.4452	8.83318	0.000233616	0055114// oxidation-reduction process	0005506// iron ion binding /// 0009055// electron carrier activity /// 0016705// oxidoreductase activity, acting on paired donors, with incorporation or reduction of molecular oxygen /// 0020037// heme binding		IPR001128//Cytochrome P450	XP_003036303.1	hypothetical protein SCHCODRAFT_50692 [Schizophyllum commune H4-8]	2.99307	26.4383	gi|780644038|gb|GBYF01068639.1|	157498|CE57486_897
43_GTGGCC_L004_R1_paired_trimmed_paired_contig_30945	29.4222	9.84658	1.22645e-06	0008152// metabolic process	0003824// catalytic activity		IPR000873//AMP-dependent synthetase/ligase	XP_003710935.1	4-coumarate-CoA ligase [Magnaporthe oryzae 70-15]	3.32583	32.748	gi|780927655|gb|GBYF01007488.1|	15724|gm1.15724_g
43_GTGGCC_L004_R1_paired_trimmed_paired_contig_17030	344.498	6.49262	0	0008152// metabolic process	0003824// catalytic activity		IPR000873//AMP-dependent synthetase/ligase	XP_003856705.1	hypothetical protein MYCGRDRAFT_84213 [Zymoseptoria tritici IPO323]	62.7201	407.218	gi|780927655|gb|GBYF01007488.1|	15724|gm1.15724_g
43_GTGGCC_L004_R1_paired_trimmed_paired_contig_39955	192.904	1265.52	0				IPR011021//Arrestin-like, N-terminal /// IPR011022//Arrestin C-terminal-like domain			0.152551	193.056	gi|780586733|gb|GBYF01081686.1|	157064|CE57052_682
43_GTGGCC_L004_R1_paired_trimmed_paired_contig_20132	84.9446	2898.16	0							0.0293199	84.9739	gi|780758464|gb|GBYF01030256.1|	156364|CE56352_612
43_GTGGCC_L004_R1_paired_trimmed_paired_contig_51571	11.8776	274.34	2.31847e-05							0.0434537	11.9211	gi|780940613|gb|GBYF01001418.1|	15538|gm1.15538_g
43_GTGGCC_L004_R1_paired_trimmed_paired_contig_27689	16.3776	328.228	3.14642e-07	0006629// lipid metabolic process	0004806// triglyceride lipase activity		IPR002921//Lipase, class 3	XP_003307783.2	hypothetical protein PGTG_00733 [Puccinia graminis f. sp. tritici CRL 75-36-700-3]	0.0500497	16.4277	gi|780723825|gb|GBYF01045986.1|	1545|gm1.1545_g
43_GTGGCC_L004_R1_paired_trimmed_paired_contig_15689	196.957	9.62295	0.0272937	0006468// protein phosphorylation	0004672// protein kinase activity /// 0005524// ATP binding		IPR000719//Protein kinase, catalytic domain	XP_004346659.1	calcium/calmodulin-dependent protein kinase I [Capsaspora owczarzaki ATCC 30864]	22.8411	219.798	gi|780856150|gb|GBYF01017584.1|	154276|CE54264_801
43_GTGGCC_L004_R1_paired_trimmed_paired_contig_12309	15.7592	8.66867	0.0419183					XP_003288649.1	hypothetical protein DICPUDRAFT_34378 [Dictyostelium purpureum]	2.05501	17.8142	gi|780701868|gb|GBYF01052401.1|	15178|gm1.15178_g
43_GTGGCC_L004_R1_paired_trimmed_paired_contig_26722	68.8123	8.03954	0.000285755	0055085// transmembrane transport		0016021// integral to membrane	IPR011701//Major facilitator superfamily	XP_002836043.1	hypothetical protein [Tuber melanosporum Mel28]	9.77512	78.5874	gi|780735144|gb|GBYF01040467.1|	151551|CE51539_855
43_GTGGCC_L004_R1_paired_trimmed_paired_contig_12171	133.611	24.9209	0					XP_002842531.1	hypothetical protein [Tuber melanosporum Mel28]	5.58554	139.197	gi|780680066|gb|GBYF01058665.1|	14943|gm1.14943_g
43_GTGGCC_L004_R1_paired_trimmed_paired_contig_35595	13.1681	1e+100	6.28002e-06							0	13.1681	gi|780680045|gb|GBYF01058672.1|	14942|gm1.14942_g
43_GTGGCC_L004_R1_paired_trimmed_paired_contig_55599	23.7233	183.326	0.00677589	0055085// transmembrane transport		0016021// integral to membrane	IPR004776//Auxin efflux carrier	XP_003192182.1	endoplasmic reticulum protein [Cryptococcus gattii WM276]	0.130114	23.8534	gi|780754625|gb|GBYF01031673.1|	14930|gm1.14930_g
43_GTGGCC_L004_R1_paired_trimmed_paired_contig_44923	17.9127	24.9895	0.00254323	0055085// transmembrane transport		0016021// integral to membrane	IPR004776//Auxin efflux carrier	XP_002548848.1	hypothetical protein CTRG_03145 [Candida tropicalis MYA-3404]	0.746691	18.6594	gi|780754628|gb|GBYF01031672.1|	14930|gm1.14930_g
43_GTGGCC_L004_R1_paired_trimmed_paired_contig_55014	11.938	146.394	4.21439e-05	0008152// metabolic process	0008168// methyltransferase activity		IPR013216//Methyltransferase type 11			0.0821078	12.0201	gi|780744807|gb|GBYF01035697.1|	148017|CE48005_1368
43_GTGGCC_L004_R1_paired_trimmed_paired_contig_46564	10.8104	30.8428	0.000107802							0.362246	11.1727	gi|780744807|gb|GBYF01035697.1|	148017|CE48005_1368
43_GTGGCC_L004_R1_paired_trimmed_paired_contig_49390	21.4974	46.3692	4.53507e-09	0008152// metabolic process	0008168// methyltransferase activity		IPR013216//Methyltransferase type 11			0.473833	21.9713	gi|780744809|gb|GBYF01035696.1|	148017|CE48005_1368
43_GTGGCC_L004_R1_paired_trimmed_paired_contig_28939	21.8755	68.4807	2.42585e-09	0008152// metabolic process	0008168// methyltransferase activity		IPR013216//Methyltransferase type 11	WP_007917348.1	Methyltransferase type 11 [Ktedonobacter racemifer]	0.324174	22.1996	gi|780787877|gb|GBYF01020762.1|	148017|CE48005_1368
43_GTGGCC_L004_R1_paired_trimmed_paired_contig_19558	30.8016	240.348	0.0106863				IPR018108//Mitochondrial substrate/solute carrier	XP_504064.1	YALI0E17457p [Yarrowia lipolytica]	0.12869	30.9303	gi|780717711|gb|GBYF01048030.1|	144232|CE44220_535
43_GTGGCC_L004_R1_paired_trimmed_paired_contig_24941	46.6518	31.9081	0				IPR012444//Protein of unknown function DUF1647	YP_007670845.1	protein of unknown function (DUF1647) [Polaribacter sp. MED152]?ref|WP_015480583.1| protein of unknown function (DUF1647) [Polaribacter sp. MED152]	1.50937	48.1612	gi|780578493|gb|GBYF01085726.1|	143700|CE43688_743
43_GTGGCC_L004_R1_paired_trimmed_paired_contig_2025	677.699	6.46304	0							124.052	801.75	gi|780889092|gb|GBYF01013090.1|	141367|CE41355_804
43_GTGGCC_L004_R1_paired_trimmed_paired_contig_30485	19.7523	77.7059	1.69599e-08					XP_002561176.1	Pc16g08570 [Penicillium chrysogenum Wisconsin 54-1255]	0.257507	20.0098	gi|780647444|gb|GBYF01067730.1|	14017|gm1.14017_g
43_GTGGCC_L004_R1_paired_trimmed_paired_contig_13697	27.7956	101.972	7.20611e-12	0005975// carbohydrate metabolic process	0004553// hydrolase activity, hydrolyzing O-glycosyl compounds		IPR000111//Glycoside hydrolase, clan GH-D	XP_001021827.1	Melibiase family protein [Tetrahymena thermophila]	0.27528	28.0709	gi|780602977|gb|GBYF01078735.1|	137379|CE37367_354
43_GTGGCC_L004_R1_paired_trimmed_paired_contig_13698	39.0176	19.7908	0					XP_001014570.1	alpha-galactosidase, putative [Tetrahymena thermophila]	2.07642	41.094	gi|780602977|gb|GBYF01078735.1|	137379|CE37367_354
43_GTGGCC_L004_R1_paired_trimmed_paired_contig_28552	41.2089	1e+100	0.0334312							0	41.2089	gi|780762552|gb|GBYF01028957.1|	13706|gm1.13706_g
43_GTGGCC_L004_R1_paired_trimmed_paired_contig_73014	22.0788	353.034	0.0278373							0.0627179	22.1416	gi|780869828|gb|GBYF01014990.1|	13590|gm1.13590_g
43_GTGGCC_L004_R1_paired_trimmed_paired_contig_7644	29.168	20.2394	0.00881741	0008152// metabolic process	0008168// methyltransferase activity		IPR013216//Methyltransferase type 11	WP_007917348.1	Methyltransferase type 11 [Ktedonobacter racemifer]	1.51605	30.684	gi|780672495|gb|GBYF01060795.1|	13341|gm1.13341_g
43_GTGGCC_L004_R1_paired_trimmed_paired_contig_19713	55.232	16.308	0	0008152// metabolic process	0008168// methyltransferase activity		IPR013216//Methyltransferase type 11	WP_007922697.1	type 11 methyltransferase [Ktedonobacter racemifer]	3.60805	58.84	gi|780672513|gb|GBYF01060790.1|	13341|gm1.13341_g
43_GTGGCC_L004_R1_paired_trimmed_paired_contig_73260	168.155	3263.18	0	0008152// metabolic process	0008168// methyltransferase activity		IPR013216//Methyltransferase type 11	WP_007917348.1	Methyltransferase type 11 [Ktedonobacter racemifer]	0.0515469	168.207	gi|780891556|gb|GBYF01012108.1|	13341|gm1.13341_g
43_GTGGCC_L004_R1_paired_trimmed_paired_contig_52203	25.5201	26.84	0.0150168	0006468// protein phosphorylation	0004672// protein kinase activity		IPR001245//Serine-threonine/tyrosine-protein kinase catalytic domain			0.987619	26.5077	gi|780652671|gb|GBYF01066306.1|	13320|gm1.13320_g
43_GTGGCC_L004_R1_paired_trimmed_paired_contig_10217	26.8752	41.0001	3.38752e-11	0006468// protein phosphorylation	0004672// protein kinase activity /// 0005524// ATP binding		IPR006597//Sel1-like /// IPR001245//Serine-threonine/tyrosine-protein kinase catalytic domain /// IPR000719//Protein kinase, catalytic domain	YP_007418959.1	putative serine/threonine-protein kinase/receptor [Megavirus lba]	0.671879	27.5471	gi|780606367|gb|GBYF01077664.1|	13300|gm1.13300_g
43_GTGGCC_L004_R1_paired_trimmed_paired_contig_11093	186.562	10.6005	0					XP_003194227.1	uracil phosphoribosyltransferase 1 [Cryptococcus gattii WM276]	19.4326	205.994	gi|780887921|gb|GBYF01013482.1|	132889|CE32877_797
43_GTGGCC_L004_R1_paired_trimmed_paired_contig_33184	70.4517	1e+100	0	0055114// oxidation-reduction process	0005506// iron ion binding /// 0009055// electron carrier activity /// 0016705// oxidoreductase activity, acting on paired donors, with incorporation or reduction of molecular oxygen /// 0020037// heme binding		IPR001128//Cytochrome P450			0	70.4517	gi|780723846|gb|GBYF01045976.1|	132755|CE32743_125
43_GTGGCC_L004_R1_paired_trimmed_paired_contig_14427	30.7647	38.3679	1.24e-07	0009116// nucleoside metabolic process			IPR000836//Phosphoribosyltransferase	NP_588464.1	ribose-phosphate pyrophosphokinase (predicted) [Schizosaccharomyces pombe 972h-]	0.82329	31.588	gi|780889687|gb|GBYF01012890.1|	13174|gm1.13174_g
43_GTGGCC_L004_R1_paired_trimmed_paired_contig_4590	48.3309	7.6269	0	0006468// protein phosphorylation	0004672// protein kinase activity		IPR001245//Serine-threonine/tyrosine-protein kinase catalytic domain			7.29313	55.624	gi|780656760|gb|GBYF01065188.1|	13070|gm1.13070_g
43_GTGGCC_L004_R1_paired_trimmed_paired_contig_36410	30.3437	70.2047	7.91349e-13	0055114// oxidation-reduction process /// 0006468// protein phosphorylation	0016491// oxidoreductase activity /// 0004672// protein kinase activity /// 0005524// ATP binding		IPR006076//FAD dependent oxidoreductase /// IPR000719//Protein kinase, catalytic domain	XP_003837154.1	hypothetical protein LEMA_P033880.1 [Leptosphaeria maculans JN3]	0.438463	30.7822	gi|780719894|gb|GBYF01047439.1|	13070|gm1.13070_g
43_GTGGCC_L004_R1_paired_trimmed_paired_contig_19387	68.0075	13.1086	0	0006468// protein phosphorylation /// 0055114// oxidation-reduction process	0004672// protein kinase activity /// 0005524// ATP binding /// 0016491// oxidoreductase activity		IPR000719//Protein kinase, catalytic domain /// IPR006076//FAD dependent oxidoreductase	XP_004195358.1	Piso0_005912 [Millerozyma farinosa CBS 7064]	5.61645	73.6239	gi|780719894|gb|GBYF01047439.1|	13070|gm1.13070_g
43_GTGGCC_L004_R1_paired_trimmed_paired_contig_35707	52.4564	113.71	0							0.465409	52.9218	gi|780856923|gb|GBYF01017389.1|	13070|gm1.13070_g
43_GTGGCC_L004_R1_paired_trimmed_paired_contig_28861	133.832	59.0132	0	0006468// protein phosphorylation	0004672// protein kinase activity		IPR001245//Serine-threonine/tyrosine-protein kinase catalytic domain			2.30693	136.139	gi|780856923|gb|GBYF01017389.1|	13070|gm1.13070_g
43_GTGGCC_L004_R1_paired_trimmed_paired_contig_11007	16.3163	6.20387	1.76152e-05		0005515// protein binding		IPR006571//TLDc /// IPR013069//BTB/POZ /// IPR011705//BTB/Kelch-associated	XP_003738143.1	PREDICTED: uncharacterized protein LOC100898299 [Metaseiulus occidentalis]	3.13541	19.4517	gi|780677319|gb|GBYF01059472.1|	12951|gm1.12951_g
43_GTGGCC_L004_R1_paired_trimmed_paired_contig_72801	11.9434	1e+100	2.01946e-05					XP_002144007.1	conserved hypothetical protein [Talaromyces marneffei ATCC 18224]	0	11.9434	gi|780871835|gb|GBYF01014769.1|	128544|CE28532_317
43_GTGGCC_L004_R1_paired_trimmed_paired_contig_2658	89.192	109.553	0	0008152// metabolic process	0016491// oxidoreductase activity		IPR002198//Short-chain dehydrogenase/reductase SDR	XP_002159437.2	PREDICTED: retinol dehydrogenase 12-like [Hydra magnipapillata]	0.821648	90.0137	gi|780774839|gb|GBYF01025011.1|	128381|CE28369_722
43_GTGGCC_L004_R1_paired_trimmed_paired_contig_869	1254.17	39.5452	0					XP_002180336.1	predicted protein [Phaeodactylum tricornutum CCAP 1055/1]	32.5376	1286.7	gi|780937201|gb|GBYF01003082.1|	127821|CE27809_754
43_GTGGCC_L004_R1_paired_trimmed_paired_contig_2956	20.3631	469.199	6.53655e-09	0055114// oxidation-reduction process	0005506// iron ion binding /// 0009055// electron carrier activity /// 0016705// oxidoreductase activity, acting on paired donors, with incorporation or reduction of molecular oxygen /// 0020037// heme binding		IPR001128//Cytochrome P450	XP_002471474.1	predicted protein [Postia placenta Mad-698-R]	0.0434925	20.4066	gi|780654151|gb|GBYF01065897.1|	127183|CE27171_1659
43_GTGGCC_L004_R1_paired_trimmed_paired_contig_26703	103.388	101.316	0							1.03062	104.419	gi|780662858|gb|GBYF01063499.1|	127183|CE27171_1659
43_GTGGCC_L004_R1_paired_trimmed_paired_contig_11272	14.1134	8.53937	0.0157002	0008152// metabolic process	0008168// methyltransferase activity		IPR013216//Methyltransferase type 11			1.87196	15.9854	gi|780856848|gb|GBYF01017408.1|	126740|CE26728_1438
43_GTGGCC_L004_R1_paired_trimmed_paired_contig_12244	112.087	6.93277	0	0008152// metabolic process	0016491// oxidoreductase activity		IPR002198//Short-chain dehydrogenase/reductase SDR	XP_003224921.1	PREDICTED: retinol dehydrogenase 11-like [Anolis carolinensis]	18.8928	130.979	gi|780774841|gb|GBYF01025010.1|	125987|CE25975_156
43_GTGGCC_L004_R1_paired_trimmed_paired_contig_19895	65.917	609.237	0				IPR011611//PfkB	XP_001817886.2	pfkB family kinase [Aspergillus oryzae RIB40]	0.108374	66.0254	gi|780933003|gb|GBYF01004905.1|	122367|CE22355_113
43_GTGGCC_L004_R1_paired_trimmed_paired_contig_9582	276.438	30.1344	0	0006031// chitin biosynthetic process	0004100// chitin synthase activity		IPR004834//Chitin synthase /// IPR013616//Chitin synthase N-terminal	XP_003037070.1	glycosyltransferase family 2 protein [Schizophyllum commune H4-8]	9.48836	285.926	gi|780926933|gb|GBYF01007837.1|	121158|CE21146_1330
43_GTGGCC_L004_R1_paired_trimmed_paired_contig_76335	10.9188	1e+100	5.46622e-05							0	10.9188		1206|gm1.1206_g
43_GTGGCC_L004_R1_paired_trimmed_paired_contig_40840	21.1259	97.1391	4.24812e-09							0.219743	21.3456	gi|780849123|gb|GBYF01018800.1|	118500|CE18488_324
43_GTGGCC_L004_R1_paired_trimmed_paired_contig_9875	86.6474	777.641	0	0055114// oxidation-reduction process	0016491// oxidoreductase activity /// 0046872// metal ion binding /// 0009055// electron carrier activity /// 0051536// iron-sulfur cluster binding		IPR008274//Aldehyde oxidase/xanthine dehydrogenase, molybdopterin binding /// IPR002346//Molybdopterin dehydrogenase, FAD-binding /// IPR000674//Aldehyde oxidase/xanthine dehydrogenase, a/b hammerhead /// IPR002888//[2Fe-2S]-binding /// IPR005107//CO dehydrogenase flavoprotein, C-terminal /// IPR001041//2Fe-2S ferredoxin-type domain	XP_001271985.1	xanthine dehydrogenase HxA, putative [Aspergillus clavatus NRRL 1]	0.111567	86.759	gi|780718665|gb|GBYF01047771.1|	11827|gm1.11827_g
43_GTGGCC_L004_R1_paired_trimmed_paired_contig_12124	208.219	583.583	5.07026e-06				IPR006597//Sel1-like	WP_004038247.1	hypothetical protein [Clostridium sp. ASF356]	0.357407	208.577	gi|780619794|gb|GBYF01075554.1|	11787|gm1.11787_g
43_GTGGCC_L004_R1_paired_trimmed_paired_contig_28442	39.9235	27.1311	0.00227948				IPR006597//Sel1-like	YP_001957953.1	hypothetical protein Aasi_0854 [Candidatus Amoebophilus asiaticus 5a2]?ref|WP_012472992.1| hypothetical protein [Candidatus Amoebophilus asiaticus]	1.52781	41.4513	gi|780619794|gb|GBYF01075554.1|	11787|gm1.11787_g
43_GTGGCC_L004_R1_paired_trimmed_paired_contig_13785	14.1993	14.494	1.16833e-05				IPR006597//Sel1-like	YP_001957953.1	hypothetical protein Aasi_0854 [Candidatus Amoebophilus asiaticus 5a2]?ref|WP_012472992.1| hypothetical protein [Candidatus Amoebophilus asiaticus]	1.05227	15.2516	gi|780619794|gb|GBYF01075554.1|	11787|gm1.11787_g
43_GTGGCC_L004_R1_paired_trimmed_paired_contig_18103	63.4542	8.19752	5.41513e-13							8.81611	72.2703	gi|780637708|gb|GBYF01070381.1|	117622|CE17610_50
43_GTGGCC_L004_R1_paired_trimmed_paired_contig_28200	89.0774	6.20841	0.00798054	0055114// oxidation-reduction process	0016491// oxidoreductase activity /// 0016706// oxidoreductase activity, acting on paired donors, with incorporation or reduction of molecular oxygen, 2-oxoglutarate as one donor, and incorporation of one atom each of oxygen into both donors		IPR005123//Oxoglutarate/iron-dependent dioxygenase	XP_003305673.1	hypothetical protein PTT_18584 [Pyrenophora teres f. teres 0-1]	17.1026	106.18	gi|780678987|gb|GBYF01059002.1|	117249|CE17237_66
43_GTGGCC_L004_R1_paired_trimmed_paired_contig_9807	10.5784	30.9923	0.000133885							0.352705	10.9311	gi|780864341|gb|GBYF01015943.1|	11711|gm1.11711_g
43_GTGGCC_L004_R1_paired_trimmed_paired_contig_17790	10.8361	73.535	0.00175993							0.149391	10.9854	gi|780622142|gb|GBYF01074872.1|	116591|CE16579_93
43_GTGGCC_L004_R1_paired_trimmed_paired_contig_5468	36.4432	106.785	4.84413e-06							0.344502	36.7878	gi|780779274|gb|GBYF01023558.1|	11656|gm1.11656_g
43_GTGGCC_L004_R1_paired_trimmed_paired_contig_19392	205.329	5.65965	0				IPR007482//Protein-tyrosine phosphatase-like, PTPLA	XP_004349858.1	Ptplb-like protein [Capsaspora owczarzaki ATCC 30864]	44.0655	249.395	gi|780734826|gb|GBYF01040627.1|	115248|CE15236_543
43_GTGGCC_L004_R1_paired_trimmed_paired_contig_6117	10.5056	116.353	9.38893e-05					WP_009454899.1	Tetratricopeptide TPR_1 repeat-containing protein [Fischerella sp. JSC-11]	0.0910733	10.5967	gi|780664076|gb|GBYF01063174.1|	114483|CE14471_1140
43_GTGGCC_L004_R1_paired_trimmed_paired_contig_61464	2997.37	32419.2	0							0.0924595	2997.46	gi|780933627|gb|GBYF01004591.1|	11377|gm1.11377_g
43_GTGGCC_L004_R1_paired_trimmed_paired_contig_34121	170.048	483.955	0.000252164		0005515// protein binding		IPR009071//High mobility group, superfamily			0.352099	170.4	gi|780737618|gb|GBYF01039289.1|	11295|gm1.11295_g
43_GTGGCC_L004_R1_paired_trimmed_paired_contig_41915	181.813	227.393	0		0005515// protein binding		IPR009071//High mobility group, superfamily			0.803085	182.616	gi|780737618|gb|GBYF01039289.1|	11295|gm1.11295_g
43_GTGGCC_L004_R1_paired_trimmed_paired_contig_6911	43.2512	9.49553	0		0005515// protein binding		IPR003877//SPla/RYanodine receptor SPRY	XP_003289509.1	hypothetical protein DICPUDRAFT_48646 [Dictyostelium purpureum]	5.09106	48.3423	gi|780933542|gb|GBYF01004634.1|	112811|CE12799_330
43_GTGGCC_L004_R1_paired_trimmed_paired_contig_73356	30.7315	164.094	6.32619e-13					XP_003039412.1	predicted protein [Nectria haematococca mpVI 77-13-4]	0.188428	30.9199	gi|780781318|gb|GBYF01022925.1|	11278|gm1.11278_g
43_GTGGCC_L004_R1_paired_trimmed_paired_contig_2883	22.2564	18.5853	7.40387e-09	0008152// metabolic process	0016787// hydrolase activity		IPR013094//Alpha/beta hydrolase fold-3	YP_003854489.1	Lipolytic enzyme [Parvularcula bermudensis HTCC2503]?ref|WP_013300321.1| Lipolytic enzyme [Parvularcula bermudensis]	1.26562	23.522	gi|780619061|gb|GBYF01075780.1|	11258|gm1.11258_g
43_GTGGCC_L004_R1_paired_trimmed_paired_contig_2403	100.976	1010.07	0	0055114// oxidation-reduction process	0005506// iron ion binding /// 0009055// electron carrier activity /// 0016705// oxidoreductase activity, acting on paired donors, with incorporation or reduction of molecular oxygen /// 0020037// heme binding		IPR001128//Cytochrome P450	XP_001878146.1	predicted protein [Laccaria bicolor S238N-H82]	0.100068	101.076	gi|780643982|gb|GBYF01068654.1|	11212|gm1.11212_g
43_GTGGCC_L004_R1_paired_trimmed_paired_contig_5574	75.5275	27.7898	1.11506e-05	0055114// oxidation-reduction process	0005506// iron ion binding /// 0009055// electron carrier activity /// 0016705// oxidoreductase activity, acting on paired donors, with incorporation or reduction of molecular oxygen /// 0020037// heme binding		IPR001128//Cytochrome P450	XP_002476228.1	predicted protein [Postia placenta Mad-698-R]	2.81926	78.3468	gi|780644004|gb|GBYF01068648.1|	11212|gm1.11212_g
43_GTGGCC_L004_R1_paired_trimmed_paired_contig_10546	23.2545	11.1941	2.32301e-06	0055114// oxidation-reduction process	0005506// iron ion binding /// 0009055// electron carrier activity /// 0016705// oxidoreductase activity, acting on paired donors, with incorporation or reduction of molecular oxygen /// 0020037// heme binding		IPR001128//Cytochrome P450	NP_001060467.1	Os07g0647200 [Oryza sativa Japonica Group]	2.28116	25.5356	gi|780644022|gb|GBYF01068643.1|	11212|gm1.11212_g
43_GTGGCC_L004_R1_paired_trimmed_paired_contig_733	139.602	297.092	0	0055114// oxidation-reduction process	0005506// iron ion binding /// 0009055// electron carrier activity /// 0016705// oxidoreductase activity, acting on paired donors, with incorporation or reduction of molecular oxygen /// 0020037// heme binding		IPR001128//Cytochrome P450	XP_003029322.1	hypothetical protein SCHCODRAFT_236545 [Schizophyllum commune H4-8]	0.471483	140.074	gi|780655410|gb|GBYF01065556.1|	11212|gm1.11212_g
43_GTGGCC_L004_R1_paired_trimmed_paired_contig_6620	192.573	50.7506	7.04541e-12	0055114// oxidation-reduction process	0005506// iron ion binding /// 0009055// electron carrier activity /// 0016705// oxidoreductase activity, acting on paired donors, with incorporation or reduction of molecular oxygen /// 0020037// heme binding		IPR001128//Cytochrome P450			3.87076	196.443	gi|780655410|gb|GBYF01065556.1|	11212|gm1.11212_g
43_GTGGCC_L004_R1_paired_trimmed_paired_contig_52343	130.563	5476.4	4.00658e-07							0.0238454	130.587	gi|780585865|gb|GBYF01082128.1|	10904|gm1.10904_g
43_GTGGCC_L004_R1_paired_trimmed_paired_contig_2940	360.755	30.7762	0	0055114// oxidation-reduction process	0005506// iron ion binding /// 0009055// electron carrier activity /// 0016705// oxidoreductase activity, acting on paired donors, with incorporation or reduction of molecular oxygen /// 0020037// heme binding		IPR001128//Cytochrome P450	YP_008454.1	hypothetical protein pc1455 [Candidatus Protochlamydia amoebophila UWE25]?ref|WP_011176004.1| hypothetical protein [Candidatus Protochlamydia amoebophila]	12.1155	372.871	gi|780654147|gb|GBYF01065898.1|	107420|CE7408_315
43_GTGGCC_L004_R1_paired_trimmed_paired_contig_16825	303.502	72.2649	0	0055114// oxidation-reduction process	0005506// iron ion binding /// 0009055// electron carrier activity /// 0016705// oxidoreductase activity, acting on paired donors, with incorporation or reduction of molecular oxygen /// 0020037// heme binding		IPR001128//Cytochrome P450	XP_002377383.1	cytochrome P450, putative [Aspergillus flavus NRRL3357]	4.25879	307.761	gi|780654151|gb|GBYF01065897.1|	107420|CE7408_315
43_GTGGCC_L004_R1_paired_trimmed_paired_contig_1003	191.384	5.12308	0	0055114// oxidation-reduction process	0005506// iron ion binding /// 0009055// electron carrier activity /// 0016705// oxidoreductase activity, acting on paired donors, with incorporation or reduction of molecular oxygen /// 0020037// heme binding		IPR001128//Cytochrome P450	XP_001831146.2	cytochrome P450 [Coprinopsis cinerea okayama7#130]	46.4177	237.802	gi|780654151|gb|GBYF01065897.1|	107420|CE7408_315
43_GTGGCC_L004_R1_paired_trimmed_paired_contig_3580	266.769	979.03	0	0055114// oxidation-reduction process	0005506// iron ion binding /// 0009055// electron carrier activity /// 0016705// oxidoreductase activity, acting on paired donors, with incorporation or reduction of molecular oxygen /// 0020037// heme binding		IPR001128//Cytochrome P450	XP_002471474.1	predicted protein [Postia placenta Mad-698-R]	0.272762	267.042	gi|780654165|gb|GBYF01065893.1|	107420|CE7408_315
43_GTGGCC_L004_R1_paired_trimmed_paired_contig_8449	56.5351	18.9979	0	0055114// oxidation-reduction process	0005506// iron ion binding /// 0009055// electron carrier activity /// 0016705// oxidoreductase activity, acting on paired donors, with incorporation or reduction of molecular oxygen /// 0020037// heme binding		IPR001128//Cytochrome P450	XP_002471474.1	predicted protein [Postia placenta Mad-698-R]	3.1412	59.6763	gi|780654165|gb|GBYF01065893.1|	107420|CE7408_315
43_GTGGCC_L004_R1_paired_trimmed_paired_contig_2941	289.762	1850.27	6.28357e-11	0055114// oxidation-reduction process	0005506// iron ion binding /// 0009055// electron carrier activity /// 0016705// oxidoreductase activity, acting on paired donors, with incorporation or reduction of molecular oxygen /// 0020037// heme binding		IPR001128//Cytochrome P450	XP_002471474.1	predicted protein [Postia placenta Mad-698-R]	0.15669	289.919	gi|780654181|gb|GBYF01065889.1|	107420|CE7408_315
43_GTGGCC_L004_R1_paired_trimmed_paired_contig_16540	75.8015	256.287	6.30547e-05	0055114// oxidation-reduction process	0005506// iron ion binding /// 0009055// electron carrier activity /// 0016705// oxidoreductase activity, acting on paired donors, with incorporation or reduction of molecular oxygen /// 0020037// heme binding		IPR001128//Cytochrome P450			0.296927	76.0984	gi|780662804|gb|GBYF01063515.1|	107420|CE7408_315
43_GTGGCC_L004_R1_paired_trimmed_paired_contig_14098	22.6814	54.6952	1.33029e-09	0055114// oxidation-reduction process	0005506// iron ion binding /// 0009055// electron carrier activity /// 0016705// oxidoreductase activity, acting on paired donors, with incorporation or reduction of molecular oxygen /// 0020037// heme binding		IPR001128//Cytochrome P450	XP_002471474.1	predicted protein [Postia placenta Mad-698-R]	0.422411	23.1039	gi|780662804|gb|GBYF01063515.1|	107420|CE7408_315
43_GTGGCC_L004_R1_paired_trimmed_paired_contig_2501	66.1518	678.931	0	0055114// oxidation-reduction process	0005506// iron ion binding /// 0009055// electron carrier activity /// 0016705// oxidoreductase activity, acting on paired donors, with incorporation or reduction of molecular oxygen /// 0020037// heme binding		IPR001128//Cytochrome P450	XP_002471474.1	predicted protein [Postia placenta Mad-698-R]	0.0975789	66.2493	gi|780662812|gb|GBYF01063512.1|	107420|CE7408_315
43_GTGGCC_L004_R1_paired_trimmed_paired_contig_3045	47.4009	209.002	1.47607e-10	0055114// oxidation-reduction process	0005506// iron ion binding /// 0009055// electron carrier activity /// 0016705// oxidoreductase activity, acting on paired donors, with incorporation or reduction of molecular oxygen /// 0020037// heme binding		IPR001128//Cytochrome P450	XP_002471474.1	predicted protein [Postia placenta Mad-698-R]	0.227887	47.6288	gi|780662812|gb|GBYF01063512.1|	107420|CE7408_315
43_GTGGCC_L004_R1_paired_trimmed_paired_contig_19516	265.019	25.2101	0							10.9466	275.965	gi|780662812|gb|GBYF01063512.1|	107420|CE7408_315
43_GTGGCC_L004_R1_paired_trimmed_paired_contig_3043	63.7823	11.4296	5.62152e-09	0055114// oxidation-reduction process	0005506// iron ion binding /// 0009055// electron carrier activity /// 0016705// oxidoreductase activity, acting on paired donors, with incorporation or reduction of molecular oxygen /// 0020037// heme binding		IPR001128//Cytochrome P450	XP_002471474.1	predicted protein [Postia placenta Mad-698-R]	6.1155	69.8978	gi|780662812|gb|GBYF01063512.1|	107420|CE7408_315
43_GTGGCC_L004_R1_paired_trimmed_paired_contig_26702	25.4387	25.2411	2.51325e-10							1.0494	26.4881	gi|780662858|gb|GBYF01063499.1|	107420|CE7408_315
43_GTGGCC_L004_R1_paired_trimmed_paired_contig_30791	56.3656	589.78	0	0055114// oxidation-reduction process	0005506// iron ion binding /// 0009055// electron carrier activity /// 0016705// oxidoreductase activity, acting on paired donors, with incorporation or reduction of molecular oxygen /// 0020037// heme binding		IPR001128//Cytochrome P450			0.0957329	56.4613	gi|780723846|gb|GBYF01045976.1|	107420|CE7408_315
43_GTGGCC_L004_R1_paired_trimmed_paired_contig_26367	30.6412	1e+100	2.72788e-13							0	30.6412	gi|780765177|gb|GBYF01028130.1|	107420|CE7408_315
43_GTGGCC_L004_R1_paired_trimmed_paired_contig_4131	47.5923	13.0062	0					XP_002599417.1	hypothetical protein BRAFLDRAFT_106560 [Branchiostoma floridae]	3.96397	51.5562	gi|780633162|gb|GBYF01071710.1|	1066|gm1.1066_g
43_GTGGCC_L004_R1_paired_trimmed_paired_contig_16473	24.6793	91.5224	2.10014e-05					XP_001629457.1	predicted protein [Nematostella vectensis]	0.272632	24.952	gi|780893729|gb|GBYF01010971.1|	104763|CE4751_436
43_GTGGCC_L004_R1_paired_trimmed_paired_contig_4691	88.2714	72.4873	4.18737e-07				IPR023210//NADP-dependent oxidoreductase domain			1.23478	89.5062	gi|780758048|gb|GBYF01030474.1|	104253|CE4241_401
43_GTGGCC_L004_R1_paired_trimmed_paired_contig_8271	16.1357	40.6298	7.14135e-07							0.40716	16.5428	gi|780642147|gb|GBYF01069163.1|	104031|CE4019_564
43_GTGGCC_L004_R1_paired_trimmed_paired_contig_1944	119.398	7.61128	0					XP_002982665.1	hypothetical protein SELMODRAFT_421953 [Selaginella moellendorffii]	18.0597	137.457	gi|780735243|gb|GBYF01040417.1|	103852|CE3840_1676
43_GTGGCC_L004_R1_paired_trimmed_paired_contig_46454	10.1237	12.1897	0.000438494					XP_002982665.1	hypothetical protein SELMODRAFT_421953 [Selaginella moellendorffii]	0.90474	11.0285	gi|780737005|gb|GBYF01039590.1|	103852|CE3840_1676
43_GTGGCC_L004_R1_paired_trimmed_paired_contig_48376	11.599	133.315	3.28247e-05	0015074// DNA integration			IPR001584//Integrase, catalytic core	XP_003242818.1	PREDICTED: KRAB-A domain-containing protein 2-like [Acyrthosiphon pisum]	0.0876616	11.6866	gi|780710232|gb|GBYF01050055.1|	1009|gm1.1009_g
43_GTGGCC_L004_R1_paired_trimmed_paired_contig_31537	16.623	19.2748	9.67167e-07	0015074// DNA integration			IPR001584//Integrase, catalytic core	XP_003368194.1	KRAB-A domain-containing protein 2 [Trichinella spiralis]	0.909614	17.5326	gi|780710232|gb|GBYF01050055.1|	1009|gm1.1009_g
43_GTGGCC_L004_R1_paired_trimmed_paired_contig_7586	95.8207	187.329	0	0015074// DNA integration			IPR001584//Integrase, catalytic core	XP_003242818.1	PREDICTED: KRAB-A domain-containing protein 2-like [Acyrthosiphon pisum]	0.514255	96.335	gi|780722750|gb|GBYF01046530.1|	1009|gm1.1009_g
43_GTGGCC_L004_R1_paired_trimmed_paired_contig_27568	42.2412	46.6554	0				IPR004299//Membrane bound O-acyl transferase, MBOAT	XP_002153292.1	MBOAT family protein, putative [Talaromyces marneffei ATCC 18224]	0.925218	43.1665	gi|780735756|gb|GBYF01040164.1|	100689|CE677_249
43_GTGGCC_L004_R1_paired_trimmed_paired_contig_38083	55.5737	25.2833	0.00298503					XP_002621865.1	MBOAT family protein [Ajellomyces dermatitidis SLH14081]	2.28855	57.8623	gi|780735756|gb|GBYF01040164.1|	100689|CE677_249
43_GTGGCC_L004_R1_paired_trimmed_paired_contig_84583	25.942	1e+100	3.61648e-11							0	25.942	gi|780924049|gb|GBYF01009256.1|	10010|gm1.10010_g
43_GTGGCC_L004_R1_paired_trimmed_paired_contig_86540	45.7527	1e+100	0.0280664							0	45.7527		10010|gm1.10010_g
43_GTGGCC_L004_R1_paired_trimmed_paired_contig_49686	26.328	493.18	2.04435e-11							0.0534926	26.3815	gi|780578789|gb|GBYF01085582.1|
43_GTGGCC_L004_R1_paired_trimmed_paired_contig_31442	11.3485	54.9261	5.05571e-05							0.210446	11.559	gi|780579133|gb|GBYF01085409.1|
43_GTGGCC_L004_R1_paired_trimmed_paired_contig_67767	10.2546	12.4914	0.000379569							0.892377	11.147	gi|780579423|gb|GBYF01085266.1|
43_GTGGCC_L004_R1_paired_trimmed_paired_contig_79134	19.4263	71.3266	2.43104e-08							0.276229	19.7025	gi|780579717|gb|GBYF01085122.1|
43_GTGGCC_L004_R1_paired_trimmed_paired_contig_56067	26.5743	63.0138	6.15361e-05							0.428523	27.0029	gi|780580578|gb|GBYF01084691.1|
43_GTGGCC_L004_R1_paired_trimmed_paired_contig_80340	37.5793	1e+100	1.2221e-12							0	37.5793	gi|780580728|gb|GBYF01084618.1|
43_GTGGCC_L004_R1_paired_trimmed_paired_contig_77315	64.3656	1e+100	1.27226e-06							0	64.3656	gi|780580728|gb|GBYF01084618.1|
43_GTGGCC_L004_R1_paired_trimmed_paired_contig_47474	10.744	15.2906	0.000202222							0.751819	11.4958	gi|780581227|gb|GBYF01084374.1|
43_GTGGCC_L004_R1_paired_trimmed_paired_contig_77747	46.866	1e+100	0.00705386							0	46.866	gi|780581579|gb|GBYF01084206.1|
43_GTGGCC_L004_R1_paired_trimmed_paired_contig_81307	193.148	1e+100	1.28396e-13							0	193.148	gi|780582297|gb|GBYF01083898.1|
43_GTGGCC_L004_R1_paired_trimmed_paired_contig_60281	31.7638	79.1979	8.90176e-07							0.406198	32.17	gi|780584439|gb|GBYF01082852.1|
43_GTGGCC_L004_R1_paired_trimmed_paired_contig_36376	56.6242	107.278	0							0.532792	57.157	gi|780585005|gb|GBYF01082566.1|
43_GTGGCC_L004_R1_paired_trimmed_paired_contig_43174	36.5574	262.138	0.0172329							0.139993	36.6974	gi|780585062|gb|GBYF01082534.1|
43_GTGGCC_L004_R1_paired_trimmed_paired_contig_21453	23.4994	61.5422	8.73802e-08							0.388149	23.8876	gi|780585116|gb|GBYF01082507.1|
43_GTGGCC_L004_R1_paired_trimmed_paired_contig_68893	10.5726	1e+100	7.56634e-05							0	10.5726	gi|780586126|gb|GBYF01081999.1|
43_GTGGCC_L004_R1_paired_trimmed_paired_contig_62606	14.1638	11.9998	0.0108983							1.28764	15.4515	gi|780586268|gb|GBYF01081929.1|
43_GTGGCC_L004_R1_paired_trimmed_paired_contig_80206	60.1176	1e+100	0							0	60.1176	gi|780586311|gb|GBYF01081907.1|
43_GTGGCC_L004_R1_paired_trimmed_paired_contig_50711	122.07	560.394	0							0.218218	122.288	gi|780586840|gb|GBYF01081632.1|
43_GTGGCC_L004_R1_paired_trimmed_paired_contig_21852	12.2758	56.927	2.15594e-05							0.219497	12.4953	gi|780586920|gb|GBYF01081590.1|
43_GTGGCC_L004_R1_paired_trimmed_paired_contig_18408	36.2243	5.69326	2.4834e-11							7.71836	43.9426	gi|780587221|gb|GBYF01081438.1|
43_GTGGCC_L004_R1_paired_trimmed_paired_contig_44959	24.3562	18.9233	1.09172e-09	0006486// protein glycosylation	0008417// fucosyltransferase activity	0016020// membrane	IPR001503//Glycosyl transferase, family 10			1.35891	25.7152	gi|780587674|gb|GBYF01081212.1|
43_GTGGCC_L004_R1_paired_trimmed_paired_contig_57913	31.5931	32.2929	5.86335e-13							1.00959	32.6027	gi|780587904|gb|GBYF01081097.1|
43_GTGGCC_L004_R1_paired_trimmed_paired_contig_26711	12.115	18.7905	5.03294e-05							0.680981	12.796	gi|780588115|gb|GBYF01080991.1|
43_GTGGCC_L004_R1_paired_trimmed_paired_contig_78130	48.1402	1e+100	0							0	48.1402	gi|780588516|gb|GBYF01080790.1|
43_GTGGCC_L004_R1_paired_trimmed_paired_contig_37416	143.966	49.9094	0							2.94352	146.909	gi|780593360|gb|GBYF01080511.1|
43_GTGGCC_L004_R1_paired_trimmed_paired_contig_9041	90.8738	1e+100	0.00748065							0	90.8738	gi|780599662|gb|GBYF01080390.1|
43_GTGGCC_L004_R1_paired_trimmed_paired_contig_17856	17.9552	5.03706	0.0070422							4.44759	22.4028	gi|780599677|gb|GBYF01080383.1|
43_GTGGCC_L004_R1_paired_trimmed_paired_contig_29229	16.5694	8.36098	0.000681555							2.25098	18.8204	gi|780600067|gb|GBYF01080191.1|
43_GTGGCC_L004_R1_paired_trimmed_paired_contig_74088	47.77	1e+100	0							0	47.77	gi|780600111|gb|GBYF01080169.1|
43_GTGGCC_L004_R1_paired_trimmed_paired_contig_74231	14.7034	1e+100	0.0393827							0	14.7034	gi|780600251|gb|GBYF01080099.1|
43_GTGGCC_L004_R1_paired_trimmed_paired_contig_13162	32.466	826.477	1.57257e-11				IPR002861//Reeler domain			0.03933	32.5053	gi|780600291|gb|GBYF01080079.1|
43_GTGGCC_L004_R1_paired_trimmed_paired_contig_29787	95.2246	20.8589	0							4.79507	100.02	gi|780601019|gb|GBYF01079717.1|
43_GTGGCC_L004_R1_paired_trimmed_paired_contig_12568	48.4379	13.7224	0.000234939							3.80729	52.2452	gi|780601110|gb|GBYF01079672.1|
43_GTGGCC_L004_R1_paired_trimmed_paired_contig_21299	16.6692	255.675	2.42126e-07					WP_008048851.1	hypothetical protein [Arthrospira sp. PCC 8005]	0.0654531	16.7347	gi|780601188|gb|GBYF01079633.1|
43_GTGGCC_L004_R1_paired_trimmed_paired_contig_77630	374.343	1e+100	0							0	374.343	gi|780601218|gb|GBYF01079618.1|
43_GTGGCC_L004_R1_paired_trimmed_paired_contig_78468	90.5845	1727.36	2.46636e-06							0.0524713	90.637	gi|780601218|gb|GBYF01079618.1|
43_GTGGCC_L004_R1_paired_trimmed_paired_contig_1511	239.475	44.8967	9.08962e-14							5.45543	244.931	gi|780601360|gb|GBYF01079547.1|
43_GTGGCC_L004_R1_paired_trimmed_paired_contig_37001	79.1216	1e+100	0							0	79.1216	gi|780601416|gb|GBYF01079519.1|
43_GTGGCC_L004_R1_paired_trimmed_paired_contig_60847	53.7073	576.048	0.00376081							0.0933962	53.8007	gi|780601553|gb|GBYF01079450.1|
43_GTGGCC_L004_R1_paired_trimmed_paired_contig_43338	13.0995	22.0417	1.76665e-05							0.622552	13.7221	gi|780602048|gb|GBYF01079200.1|
43_GTGGCC_L004_R1_paired_trimmed_paired_contig_60592	174.52	1e+100	0							0	174.52	gi|780602146|gb|GBYF01079148.1|
43_GTGGCC_L004_R1_paired_trimmed_paired_contig_27893	512.67	118.154	0							4.37602	517.046	gi|780602241|gb|GBYF01079103.1|
43_GTGGCC_L004_R1_paired_trimmed_paired_contig_8557	41.77	6.83989	9.08962e-14							7.15253	48.9225	gi|780602483|gb|GBYF01078982.1|
43_GTGGCC_L004_R1_paired_trimmed_paired_contig_26188	51.1311	11.7163	0							4.77133	55.9024	gi|780602580|gb|GBYF01078933.1|
43_GTGGCC_L004_R1_paired_trimmed_paired_contig_14658	62.3385	16.5893	5.8231e-07							3.9988	66.3373	gi|780602619|gb|GBYF01078913.1|
43_GTGGCC_L004_R1_paired_trimmed_paired_contig_69522	51.4992	366.38	0							0.140947	51.6402	gi|780602657|gb|GBYF01078894.1|
43_GTGGCC_L004_R1_paired_trimmed_paired_contig_8029	90.3509	6.47083	0							16.515	106.866	gi|780603167|gb|GBYF01078638.1|
43_GTGGCC_L004_R1_paired_trimmed_paired_contig_7820	233.473	1e+100	1.11877e-10							0	233.473	gi|780603281|gb|GBYF01078579.1|
43_GTGGCC_L004_R1_paired_trimmed_paired_contig_49935	23.3946	83.9735	3.64555e-09							0.281953	23.6766	gi|780603964|gb|GBYF01078315.1|
43_GTGGCC_L004_R1_paired_trimmed_paired_contig_6252	22.4894	41.2964	2.01255e-09							0.5581	23.0475	gi|780603964|gb|GBYF01078315.1|
43_GTGGCC_L004_R1_paired_trimmed_paired_contig_64866	32.5496	1e+100	4.72909e-05							0	32.5496	gi|780605104|gb|GBYF01078005.1|
43_GTGGCC_L004_R1_paired_trimmed_paired_contig_3474	55.6185	21.3004	0				IPR003741//Domain of unknown function DUF162	XP_003291823.1	hypothetical protein DICPUDRAFT_39626 [Dictyostelium purpureum]	2.73977	58.3583	gi|780605138|gb|GBYF01077995.1|
43_GTGGCC_L004_R1_paired_trimmed_paired_contig_30056	13.0319	55.8863	1.06578e-05							0.237435	13.2693	gi|780605665|gb|GBYF01077854.1|
43_GTGGCC_L004_R1_paired_trimmed_paired_contig_34644	11.8338	10.7959	0.000132041	0006278// RNA-dependent DNA replication	0003723// RNA binding /// 0003964// RNA-directed DNA polymerase activity		IPR000477//Reverse transcriptase	XP_003378755.1	reverse transcriptase family protein [Trichinella spiralis]	1.20804	13.0419	gi|780605710|gb|GBYF01077841.1|
43_GTGGCC_L004_R1_paired_trimmed_paired_contig_24462	16.7688	18.4826	8.85454e-07							0.959174	17.728	gi|780606150|gb|GBYF01077722.1|
43_GTGGCC_L004_R1_paired_trimmed_paired_contig_21321	167.101	21.8292	3.75879e-08							8.02245	175.124	gi|780606162|gb|GBYF01077719.1|
43_GTGGCC_L004_R1_paired_trimmed_paired_contig_644	11.2502	9.17157	0.00027273							1.37675	12.627	gi|780609563|gb|GBYF01077547.1|
43_GTGGCC_L004_R1_paired_trimmed_paired_contig_18204	120.874	9.38029	0							14.4236	135.298	gi|780614401|gb|GBYF01077096.1|
43_GTGGCC_L004_R1_paired_trimmed_paired_contig_19670	34.737	35.7264	2.72682e-14				IPR009081//Acyl carrier protein-like			1.00031	35.7373	gi|780614512|gb|GBYF01077067.1|
43_GTGGCC_L004_R1_paired_trimmed_paired_contig_8299	24.535	8.30901	1.21948e-08	0008152// metabolic process	0003824// catalytic activity		IPR000873//AMP-dependent synthetase/ligase	XP_757977.1	hypothetical protein UM01830.1 [Ustilago maydis 521]	3.35682	27.8918	gi|780614512|gb|GBYF01077067.1|
43_GTGGCC_L004_R1_paired_trimmed_paired_contig_37701	27.5	7.25055	1.1662e-08							4.39961	31.8996	gi|780615447|gb|GBYF01076791.1|
43_GTGGCC_L004_R1_paired_trimmed_paired_contig_22123	32.8494	8.60623	1.62952e-11		0003676// nucleic acid binding /// 0008270// zinc ion binding		IPR001878//Zinc finger, CCHC-type			4.31875	37.1681	gi|780615962|gb|GBYF01076639.1|
43_GTGGCC_L004_R1_paired_trimmed_paired_contig_51266	23.8453	77.3334	9.88444e-08							0.312383	24.1576	gi|780616057|gb|GBYF01076612.1|
43_GTGGCC_L004_R1_paired_trimmed_paired_contig_31547	12.6746	44.5993	0.000197398							0.290706	12.9653	gi|780616181|gb|GBYF01076576.1|
43_GTGGCC_L004_R1_paired_trimmed_paired_contig_44329	13.5525	13.6982	2.18997e-05							1.06728	14.6198	gi|780616215|gb|GBYF01076567.1|
43_GTGGCC_L004_R1_paired_trimmed_paired_contig_19652	20.5876	13.531	0.00167187							1.64293	22.2306	gi|780616792|gb|GBYF01076410.1|
43_GTGGCC_L004_R1_paired_trimmed_paired_contig_4667	16.4377	16.1829	1.41652e-06							1.08265	17.5203	gi|780618363|gb|GBYF01075967.1|
43_GTGGCC_L004_R1_paired_trimmed_paired_contig_51742	16.8963	57.6424	0.00177837							0.298298	17.1946	gi|780619022|gb|GBYF01075791.1|
43_GTGGCC_L004_R1_paired_trimmed_paired_contig_27963	41.843	32.4756	1.10026e-05							1.32938	43.1724	gi|780619778|gb|GBYF01075559.1|
43_GTGGCC_L004_R1_paired_trimmed_paired_contig_1271	11.8933	40.0448	0.00621285							0.304607	12.1979	gi|780620134|gb|GBYF01075458.1|
43_GTGGCC_L004_R1_paired_trimmed_paired_contig_2867	17.2462	1e+100	1.24519e-07	0055085// transmembrane transport		0016021// integral to membrane	IPR011701//Major facilitator superfamily			0	17.2462	gi|780620343|gb|GBYF01075397.1|
43_GTGGCC_L004_R1_paired_trimmed_paired_contig_46525	19.2547	1e+100	1.78489e-08							0	19.2547	gi|780620376|gb|GBYF01075387.1|
43_GTGGCC_L004_R1_paired_trimmed_paired_contig_25622	12.3116	12.2403	7.33187e-05							1.09531	13.4069	gi|780621004|gb|GBYF01075206.1|
43_GTGGCC_L004_R1_paired_trimmed_paired_contig_18854	41.0448	1954.71	7.76213e-07				IPR002938//Monooxygenase, FAD-binding	YP_006188910.1	monooxygenase [Paenibacillus mucilaginosus K02]?ref|WP_014650217.1| monooxygenase [Paenibacillus mucilaginosus]	0.0210086	41.0658	gi|780621256|gb|GBYF01075132.1|
43_GTGGCC_L004_R1_paired_trimmed_paired_contig_7038	14.5247	5.69916	8.4819e-05							3.09091	17.6156	gi|780621321|gb|GBYF01075114.1|
43_GTGGCC_L004_R1_paired_trimmed_paired_contig_81867	11.5038	1e+100	0.0122082							0	11.5038	gi|780621883|gb|GBYF01074948.1|
43_GTGGCC_L004_R1_paired_trimmed_paired_contig_74608	21.2385	1e+100	2.60175e-09							0	21.2385	gi|780622301|gb|GBYF01074817.1|
43_GTGGCC_L004_R1_paired_trimmed_paired_contig_57183	30.3159	876.389	4.03698e-13							0.0346314	30.3505	gi|780622301|gb|GBYF01074817.1|
43_GTGGCC_L004_R1_paired_trimmed_paired_contig_39827	10.4185	12.4063	0.00076363							0.913398	11.3319	gi|780622370|gb|GBYF01074789.1|
43_GTGGCC_L004_R1_paired_trimmed_paired_contig_45907	74.2501	295.442	0							0.252173	74.5023	gi|780624344|gb|GBYF01074191.1|
43_GTGGCC_L004_R1_paired_trimmed_paired_contig_16961	156.204	6843.87	0				IPR012939//Glycosyl hydrolase 92	WP_010536033.1	alpha-1, 2-mannosidase [Bacteroides faecis]	0.0228272	156.227	gi|780624824|gb|GBYF01074052.1|
43_GTGGCC_L004_R1_paired_trimmed_paired_contig_42001	27.1721	1e+100	8.1773e-12							0	27.1721	gi|780624960|gb|GBYF01074012.1|
43_GTGGCC_L004_R1_paired_trimmed_paired_contig_69835	12.465	129.417	1.44953e-05							0.0970661	12.5621	gi|780624971|gb|GBYF01074008.1|
43_GTGGCC_L004_R1_paired_trimmed_paired_contig_32995	37.1939	21.3162	0.0225514							1.83075	39.0246	gi|780624971|gb|GBYF01074008.1|
43_GTGGCC_L004_R1_paired_trimmed_paired_contig_66986	10.1777	1e+100	0.000109066							0	10.1777	gi|780626010|gb|GBYF01073694.1|
43_GTGGCC_L004_R1_paired_trimmed_paired_contig_13124	12.1794	7.14075	0.000233085							1.98338	14.1628	gi|780627632|gb|GBYF01073226.1|
43_GTGGCC_L004_R1_paired_trimmed_paired_contig_23379	17.6404	5.073	1.63832e-05							4.33106	21.9715	gi|780627690|gb|GBYF01073209.1|
43_GTGGCC_L004_R1_paired_trimmed_paired_contig_12145	189.1	6473.34	0							0.0292166	189.129	gi|780628114|gb|GBYF01073092.1|
43_GTGGCC_L004_R1_paired_trimmed_paired_contig_15550	15.0226	5.71669	6.09396e-05							3.18498	18.2075	gi|780628635|gb|GBYF01072951.1|
43_GTGGCC_L004_R1_paired_trimmed_paired_contig_44870	66.6475	1e+100	1.24732e-09							0	66.6475	gi|780628849|gb|GBYF01072892.1|
43_GTGGCC_L004_R1_paired_trimmed_paired_contig_62647	32.2189	181.829	0.00516202							0.178174	32.3971	gi|780628882|gb|GBYF01072882.1|
43_GTGGCC_L004_R1_paired_trimmed_paired_contig_18012	13.1962	66.4278	8.59031e-06	0006486// protein glycosylation	0008417// fucosyltransferase activity	0016020// membrane	IPR001503//Glycosyl transferase, family 10	NP_001015689.1	fucosyltransferase 9 (alpha (1, 3) fucosyltransferase) [Xenopus (Silurana) tropicalis]	0.201691	13.3979	gi|780629328|gb|GBYF01072758.1|
43_GTGGCC_L004_R1_paired_trimmed_paired_contig_33766	38.1327	19.9823	1.00502e-10	0006486// protein glycosylation	0008417// fucosyltransferase activity	0016020// membrane	IPR001503//Glycosyl transferase, family 10	XP_002930534.1	PREDICTED: galactoside 3(4)-L-fucosyltransferase-like [Ailuropoda melanoleuca]	2.00886	40.1416	gi|780629328|gb|GBYF01072758.1|
43_GTGGCC_L004_R1_paired_trimmed_paired_contig_55815	12.1494	9.90923	0.00114776							1.36369	13.5131	gi|780633574|gb|GBYF01071596.1|
43_GTGGCC_L004_R1_paired_trimmed_paired_contig_10860	20.2639	1e+100	6.75485e-09							0	20.2639	gi|780633733|gb|GBYF01071546.1|
43_GTGGCC_L004_R1_paired_trimmed_paired_contig_10854	59.2862	62.6171	7.98357e-10							0.96217	60.2483	gi|780633743|gb|GBYF01071543.1|
43_GTGGCC_L004_R1_paired_trimmed_paired_contig_46316	16.8095	11.5519	0.000832055							1.59304	18.4026	gi|780633781|gb|GBYF01071533.1|
43_GTGGCC_L004_R1_paired_trimmed_paired_contig_11502	85.8015	6.09036	0							16.8557	102.657	gi|780635037|gb|GBYF01071197.1|
43_GTGGCC_L004_R1_paired_trimmed_paired_contig_17521	12.2912	1e+100	1.4625e-05							0	12.2912	gi|780636710|gb|GBYF01070726.1|
43_GTGGCC_L004_R1_paired_trimmed_paired_contig_47375	23.802	50.1931	0.000497285							0.483848	24.2859	gi|780636717|gb|GBYF01070723.1|
43_GTGGCC_L004_R1_paired_trimmed_paired_contig_24326	27.9567	7.46272	0.000534747							4.32584	32.2825	gi|780636849|gb|GBYF01070669.1|
43_GTGGCC_L004_R1_paired_trimmed_paired_contig_68695	43.7938	518.407	0.00017888							0.0846409	43.8784	gi|780639216|gb|GBYF01069978.1|
43_GTGGCC_L004_R1_paired_trimmed_paired_contig_24890	65.5306	1e+100	0							0	65.5306	gi|780641292|gb|GBYF01069394.1|
43_GTGGCC_L004_R1_paired_trimmed_paired_contig_80689	182.021	1e+100	0							0	182.021	gi|780641364|gb|GBYF01069375.1|
43_GTGGCC_L004_R1_paired_trimmed_paired_contig_38575	20.6619	35.4229	0.00208462							0.600238	21.2622	gi|780641889|gb|GBYF01069232.1|
43_GTGGCC_L004_R1_paired_trimmed_paired_contig_33237	140.874	1e+100	7.82294e-07							0	140.874	gi|780643660|gb|GBYF01068749.1|
43_GTGGCC_L004_R1_paired_trimmed_paired_contig_8167	27.6697	19.6838	8.85454e-07							1.48095	29.1506	gi|780644784|gb|GBYF01068435.1|
43_GTGGCC_L004_R1_paired_trimmed_paired_contig_44408	17.7426	17.1697	4.32245e-07							1.09728	18.8399	gi|780645696|gb|GBYF01068189.1|
43_GTGGCC_L004_R1_paired_trimmed_paired_contig_62560	36.5766	201.3	0							0.182609	36.7592	gi|780645895|gb|GBYF01068135.1|
43_GTGGCC_L004_R1_paired_trimmed_paired_contig_13439	31.0871	16.0617	4.71849e-12							2.06398	33.1511	gi|780646976|gb|GBYF01067835.1|
43_GTGGCC_L004_R1_paired_trimmed_paired_contig_19927	10.6461	9.27994	0.000435804							1.28577	11.9318	gi|780647010|gb|GBYF01067825.1|
43_GTGGCC_L004_R1_paired_trimmed_paired_contig_26225	15.7167	56.8938	0.0303408							0.281188	15.9979	gi|780648456|gb|GBYF01067458.1|
43_GTGGCC_L004_R1_paired_trimmed_paired_contig_57877	10.1718	50.1723	0.00467475							0.20686	10.3786	gi|780649457|gb|GBYF01067186.1|
43_GTGGCC_L004_R1_paired_trimmed_paired_contig_33079	449.597	300.44	0							1.50146	451.098	gi|780649927|gb|GBYF01067053.1|
43_GTGGCC_L004_R1_paired_trimmed_paired_contig_2475	526.25	236.167	0							2.23777	528.488	gi|780649927|gb|GBYF01067053.1|
43_GTGGCC_L004_R1_paired_trimmed_paired_contig_20666	11.0346	52.7888	7.00707e-05							0.213069	11.2477	gi|780650046|gb|GBYF01067020.1|
43_GTGGCC_L004_R1_paired_trimmed_paired_contig_14585	38.2156	1e+100	0							0	38.2156	gi|780650105|gb|GBYF01067005.1|
43_GTGGCC_L004_R1_paired_trimmed_paired_contig_78752	11.8066	55.1513	0.00188174							0.21803	12.0246	gi|780650402|gb|GBYF01066917.1|
43_GTGGCC_L004_R1_paired_trimmed_paired_contig_28295	52.768	168.798	0							0.314474	53.0824	gi|780651205|gb|GBYF01066693.1|
43_GTGGCC_L004_R1_paired_trimmed_paired_contig_21108	21.3231	1e+100	0.00563845							0	21.3231	gi|780652641|gb|GBYF01066315.1|
43_GTGGCC_L004_R1_paired_trimmed_paired_contig_40966	19.3895	21.3085	0.00152679							0.954745	20.3442	gi|780652667|gb|GBYF01066307.1|
43_GTGGCC_L004_R1_paired_trimmed_paired_contig_16136	16.7113	16.4011	0.00355717							1.08508	17.7964	gi|780653400|gb|GBYF01066104.1|
43_GTGGCC_L004_R1_paired_trimmed_paired_contig_22295	19.0294	196.687	2.64853e-08	0055114// oxidation-reduction process	0016614// oxidoreductase activity, acting on CH-OH group of donors /// 0050660// flavin adenine dinucleotide binding		IPR000172//Glucose-methanol-choline oxidoreductase, N-terminal	XP_001818709.2	pyranose 2-oxidase [Aspergillus oryzae RIB40]	0.097244	19.1266	gi|780653596|gb|GBYF01066051.1|
43_GTGGCC_L004_R1_paired_trimmed_paired_contig_58260	10.1068	6.38349	0.0152976							1.87736	11.9841	gi|780653778|gb|GBYF01065999.1|
43_GTGGCC_L004_R1_paired_trimmed_paired_contig_33625	50.5758	1e+100	9.53699e-12							0	50.5758	gi|780653829|gb|GBYF01065985.1|
43_GTGGCC_L004_R1_paired_trimmed_paired_contig_21347	50.9561	1e+100	0							0	50.9561	gi|780654448|gb|GBYF01065819.1|
43_GTGGCC_L004_R1_paired_trimmed_paired_contig_34093	42.1467	53.237	2.55819e-12							0.806835	42.9535	gi|780655242|gb|GBYF01065600.1|
43_GTGGCC_L004_R1_paired_trimmed_paired_contig_33457	21.3723	1e+100	0.0379004							0	21.3723	gi|780655344|gb|GBYF01065573.1|
43_GTGGCC_L004_R1_paired_trimmed_paired_contig_13011	43.7982	24.6807	1.76446e-13							1.84953	45.6478	gi|780660632|gb|GBYF01064114.1|
43_GTGGCC_L004_R1_paired_trimmed_paired_contig_34183	51.1345	16.9616	7.18353e-06							3.2036	54.3381	gi|780662315|gb|GBYF01063651.1|
43_GTGGCC_L004_R1_paired_trimmed_paired_contig_27115	62.8719	705.599	0							0.0892308	62.9611	gi|780664229|gb|GBYF01063134.1|
43_GTGGCC_L004_R1_paired_trimmed_paired_contig_29069	11.6368	14.189	0.0257134							0.882311	12.5191	gi|780667951|gb|GBYF01062119.1|
43_GTGGCC_L004_R1_paired_trimmed_paired_contig_79987	31.2994	333.298	7.57844e-05							0.0941907	31.3936	gi|780669174|gb|GBYF01061723.1|
43_GTGGCC_L004_R1_paired_trimmed_paired_contig_47687	357.646	4379.79	8.51436e-10							0.0816769	357.727	gi|780671370|gb|GBYF01061128.1|
43_GTGGCC_L004_R1_paired_trimmed_paired_contig_85827	11.2433	1e+100	0.000109714							0	11.2433	gi|780672444|gb|GBYF01060808.1|
43_GTGGCC_L004_R1_paired_trimmed_paired_contig_67075	11.8087	1e+100	2.305e-05							0	11.8087	gi|780673005|gb|GBYF01060658.1|
43_GTGGCC_L004_R1_paired_trimmed_paired_contig_24167	11.0734	63.9585	6.34246e-05							0.175884	11.2493	gi|780674151|gb|GBYF01060352.1|
43_GTGGCC_L004_R1_paired_trimmed_paired_contig_9642	27.8604	29.2833	0.0126328							0.98505	28.8455	gi|780674313|gb|GBYF01060309.1|
43_GTGGCC_L004_R1_paired_trimmed_paired_contig_35120	55.1261	1e+100	0							0	55.1261	gi|780675950|gb|GBYF01059858.1|
43_GTGGCC_L004_R1_paired_trimmed_paired_contig_35764	24.4377	137.621	1.56869e-10							0.178873	24.6166	gi|780676100|gb|GBYF01059820.1|
43_GTGGCC_L004_R1_paired_trimmed_paired_contig_79871	44.7337	1e+100	1.45063e-05	0006508// proteolysis	0004190// aspartic-type endopeptidase activity		IPR001461//Peptidase A1			0	44.7337	gi|780676519|gb|GBYF01059708.1|
43_GTGGCC_L004_R1_paired_trimmed_paired_contig_38849	32.8203	97.8793	5.33599e-14							0.338776	33.1591	gi|780676519|gb|GBYF01059708.1|
43_GTGGCC_L004_R1_paired_trimmed_paired_contig_8988	39.8196	14.6317	0.000592906	0009103// lipopolysaccharide biosynthetic process			IPR002654//Glycosyl transferase, family 25	XP_001828371.1	hypothetical protein CC1G_04342 [Coprinopsis cinerea okayama7#130]	2.92111	42.7407	gi|780677372|gb|GBYF01059457.1|
43_GTGGCC_L004_R1_paired_trimmed_paired_contig_22292	28.5741	33.2843	1.4691e-05	0009103// lipopolysaccharide biosynthetic process			IPR002654//Glycosyl transferase, family 25	XP_002561497.1	Pc16g11970 [Penicillium chrysogenum Wisconsin 54-1255]	0.885076	29.4591	gi|780677847|gb|GBYF01059332.1|
43_GTGGCC_L004_R1_paired_trimmed_paired_contig_22293	11.9747	6.96636	0.000284518	0009103// lipopolysaccharide biosynthetic process			IPR002654//Glycosyl transferase, family 25	YP_004656920.1	glycosyl transferase family protein [Runella slithyformis DSM 19594]?ref|WP_013929092.1| glycosyl transferase family protein [Runella slithyformis]	2.00703	13.9817	gi|780677847|gb|GBYF01059332.1|
43_GTGGCC_L004_R1_paired_trimmed_paired_contig_36068	10.3966	10.1635	0.000453325							1.13456	11.5311	gi|780678044|gb|GBYF01059276.1|
43_GTGGCC_L004_R1_paired_trimmed_paired_contig_58238	27.6434	71.3984	4.70326e-05							0.39267	28.036	gi|780681902|gb|GBYF01058115.1|
43_GTGGCC_L004_R1_paired_trimmed_paired_contig_61416	32.161	276.617	7.85637e-14					XP_001634321.1	predicted protein [Nematostella vectensis]	0.116687	32.2777	gi|780682091|gb|GBYF01058061.1|
43_GTGGCC_L004_R1_paired_trimmed_paired_contig_16090	45.0685	33.2948	0							1.39554	46.4641	gi|780682171|gb|GBYF01058032.1|
43_GTGGCC_L004_R1_paired_trimmed_paired_contig_84633	12.8263	1e+100	0.00137356							0	12.8263	gi|780683779|gb|GBYF01057525.1|
43_GTGGCC_L004_R1_paired_trimmed_paired_contig_35749	18.7792	1e+100	3.07637e-05	0006508// proteolysis	0004190// aspartic-type endopeptidase activity		IPR001461//Peptidase A1			0	18.7792	gi|780683971|gb|GBYF01057466.1|
43_GTGGCC_L004_R1_paired_trimmed_paired_contig_34637	24.995	115.344	1.004e-10	0006508// proteolysis	0004190// aspartic-type endopeptidase activity		IPR001461//Peptidase A1			0.218595	25.2136	gi|780683971|gb|GBYF01057466.1|
43_GTGGCC_L004_R1_paired_trimmed_paired_contig_30572	22.8317	34.9304	4.32951e-05							0.672899	23.5046	gi|780688613|gb|GBYF01056031.1|
43_GTGGCC_L004_R1_paired_trimmed_paired_contig_30573	14.2282	13.1325	1.33928e-05							1.17273	15.4009	gi|780688613|gb|GBYF01056031.1|
43_GTGGCC_L004_R1_paired_trimmed_paired_contig_15272	10.7165	1e+100	6.60256e-05							0	10.7165	gi|780689094|gb|GBYF01055888.1|
43_GTGGCC_L004_R1_paired_trimmed_paired_contig_13665	50.6273	1e+100	4.34045e-09	0009103// lipopolysaccharide biosynthetic process			IPR002654//Glycosyl transferase, family 25	XP_003030123.1	hypothetical protein SCHCODRAFT_235978 [Schizophyllum commune H4-8]	0	50.6273	gi|780689452|gb|GBYF01055784.1|
43_GTGGCC_L004_R1_paired_trimmed_paired_contig_13496	16.4236	1e+100	2.69534e-07							0	16.4236	gi|780689454|gb|GBYF01055783.1|
43_GTGGCC_L004_R1_paired_trimmed_paired_contig_33657	26.462	12.5161	5.32947e-10							2.29782	28.7598	gi|780690855|gb|GBYF01055389.1|
43_GTGGCC_L004_R1_paired_trimmed_paired_contig_67409	11.8873	1e+100	2.15704e-05							0	11.8873	gi|780691270|gb|GBYF01055277.1|
43_GTGGCC_L004_R1_paired_trimmed_paired_contig_48356	10.5479	29.9682	0.000139188							0.36412	10.912	gi|780691543|gb|GBYF01055205.1|
43_GTGGCC_L004_R1_paired_trimmed_paired_contig_23990	11.3707	27.7679	0.000449833							0.42479	11.7955	gi|780691583|gb|GBYF01055195.1|
43_GTGGCC_L004_R1_paired_trimmed_paired_contig_81960	15.535	1e+100	6.45736e-07							0	15.535	gi|780691729|gb|GBYF01055154.1|
43_GTGGCC_L004_R1_paired_trimmed_paired_contig_5955	21.0173	18.9287	2.08731e-08							1.17227	22.1895	gi|780692806|gb|GBYF01054859.1|
43_GTGGCC_L004_R1_paired_trimmed_paired_contig_42624	13.3277	72.2902	7.30471e-06				IPR006597//Sel1-like			0.18695	13.5146	gi|780694109|gb|GBYF01054482.1|
43_GTGGCC_L004_R1_paired_trimmed_paired_contig_64830	17.1379	8.11707	0.0170234							2.408	19.5459	gi|780695381|gb|GBYF01054138.1|
43_GTGGCC_L004_R1_paired_trimmed_paired_contig_30978	24.4216	46.2946	2.93249e-10							0.539172	24.9607	gi|780695587|gb|GBYF01054084.1|
43_GTGGCC_L004_R1_paired_trimmed_paired_contig_21077	11.7747	7.69964	0.000400852							1.75751	13.5322	gi|780695920|gb|GBYF01053994.1|
43_GTGGCC_L004_R1_paired_trimmed_paired_contig_84334	77.5905	1e+100	4.01648e-05							0	77.5905	gi|780696775|gb|GBYF01053761.1|
43_GTGGCC_L004_R1_paired_trimmed_paired_contig_34327	38.6691	6.80673	0.000377443							6.65937	45.3285	gi|780697343|gb|GBYF01053608.1|
43_GTGGCC_L004_R1_paired_trimmed_paired_contig_32901	36.1642	1e+100	0.000623283							0	36.1642	gi|780698232|gb|GBYF01053382.1|
43_GTGGCC_L004_R1_paired_trimmed_paired_contig_22624	55.2778	161.389	0		0005515// protein binding		IPR000048//IQ motif, EF-hand binding site			0.344648	55.6225	gi|780698236|gb|GBYF01053381.1|
43_GTGGCC_L004_R1_paired_trimmed_paired_contig_67827	426.055	1e+100	0	0006355// regulation of transcription, DNA-dependent	0000981// sequence-specific DNA binding RNA polymerase II transcription factor activity /// 0008270// zinc ion binding	0005634// nucleus	IPR001138//Zn(2)-C6 fungal-type DNA-binding domain			0	426.055	gi|780699464|gb|GBYF01053047.1|
43_GTGGCC_L004_R1_paired_trimmed_paired_contig_34458	35.052	1e+100	0.00214159							0	35.052	gi|780699710|gb|GBYF01052977.1|
43_GTGGCC_L004_R1_paired_trimmed_paired_contig_22754	18.6669	36.0336	7.60613e-08							0.532829	19.1997	gi|780699935|gb|GBYF01052916.1|
43_GTGGCC_L004_R1_paired_trimmed_paired_contig_58177	11.3302	1e+100	3.62815e-05	0008152// metabolic process	0016491// oxidoreductase activity		IPR002198//Short-chain dehydrogenase/reductase SDR			0	11.3302	gi|780703321|gb|GBYF01052012.1|
43_GTGGCC_L004_R1_paired_trimmed_paired_contig_37553	15.6126	45.8187	1.063e-06							0.34835	15.9609	gi|780703327|gb|GBYF01052010.1|
43_GTGGCC_L004_R1_paired_trimmed_paired_contig_53549	22.487	9.62823	0.00018958							2.60621	25.0932	gi|780703512|gb|GBYF01051958.1|
43_GTGGCC_L004_R1_paired_trimmed_paired_contig_65557	405.08	1e+100	0							0	405.08	gi|780703696|gb|GBYF01051911.1|
43_GTGGCC_L004_R1_paired_trimmed_paired_contig_45633	22.0316	43.2649	2.9136e-09	0006508// proteolysis	0004190// aspartic-type endopeptidase activity		IPR001461//Peptidase A1	XP_004446527.1	PREDICTED: pepsin A-like [Dasypus novemcinctus]	0.521275	22.5529	gi|780703754|gb|GBYF01051896.1|
43_GTGGCC_L004_R1_paired_trimmed_paired_contig_44857	53.3061	1113.6	0					XP_004911640.1	PREDICTED: micronuclear linker histone polyprotein isoform X2 [Xenopus (Silurana) tropicalis]	0.0479115	53.354	gi|780703922|gb|GBYF01051849.1|
43_GTGGCC_L004_R1_paired_trimmed_paired_contig_28396	16.3421	7.46225	9.22387e-06							2.52886	18.8709	gi|780704499|gb|GBYF01051689.1|
43_GTGGCC_L004_R1_paired_trimmed_paired_contig_64070	12.7154	27.576	2.08822e-05							0.478453	13.1938	gi|780705383|gb|GBYF01051448.1|
43_GTGGCC_L004_R1_paired_trimmed_paired_contig_42033	247.67	1e+100	0	0009058// biosynthetic process	0016788// hydrolase activity, acting on ester bonds		IPR001031//Thioesterase	WP_008469002.1	Dimodular non-ribosomal peptide synthetase, thioesterase domain [Beggiatoa sp. SS]	0	247.67	gi|780707584|gb|GBYF01050832.1|
43_GTGGCC_L004_R1_paired_trimmed_paired_contig_54249	37.6628	992.87	3.20726e-13	0009103// lipopolysaccharide biosynthetic process			IPR002654//Glycosyl transferase, family 25	XP_003030123.1	hypothetical protein SCHCODRAFT_235978 [Schizophyllum commune H4-8]	0.0379715	37.7007	gi|780708304|gb|GBYF01050637.1|
43_GTGGCC_L004_R1_paired_trimmed_paired_contig_69017	14.6491	65.8751	2.2329e-06	0009103// lipopolysaccharide biosynthetic process			IPR002654//Glycosyl transferase, family 25	XP_003030123.1	hypothetical protein SCHCODRAFT_235978 [Schizophyllum commune H4-8]	0.225804	14.8749	gi|780708304|gb|GBYF01050637.1|
43_GTGGCC_L004_R1_paired_trimmed_paired_contig_3066	76.1465	288.275	0							0.265064	76.4115	gi|780709342|gb|GBYF01050313.1|
43_GTGGCC_L004_R1_paired_trimmed_paired_contig_45099	15.3276	1e+100	7.94229e-07					XP_001728957.1	hypothetical protein MGL_3951 [Malassezia globosa CBS 7966]	0	15.3276	gi|780710232|gb|GBYF01050055.1|
43_GTGGCC_L004_R1_paired_trimmed_paired_contig_32465	61.1207	1209.32	0.0174668							0.0505831	61.1713	gi|780712030|gb|GBYF01049586.1|
43_GTGGCC_L004_R1_paired_trimmed_paired_contig_36621	36.0236	1e+100	6.10297e-09							0	36.0236	gi|780712876|gb|GBYF01049352.1|
43_GTGGCC_L004_R1_paired_trimmed_paired_contig_25536	18.3893	575.627	4.34806e-08							0.0320021	18.4213	gi|780713676|gb|GBYF01049129.1|
43_GTGGCC_L004_R1_paired_trimmed_paired_contig_32653	14.713	9.7356	1.61059e-05							1.68426	16.3973	gi|780714579|gb|GBYF01048872.1|
43_GTGGCC_L004_R1_paired_trimmed_paired_contig_85636	30.5207	1e+100	6.93574e-05							0	30.5207	gi|780717208|gb|GBYF01048167.1|
43_GTGGCC_L004_R1_paired_trimmed_paired_contig_48775	13.4763	22.4882	0.000988624							0.627146	14.1034	gi|780718236|gb|GBYF01047881.1|
43_GTGGCC_L004_R1_paired_trimmed_paired_contig_33236	387.72	1e+100	0							0	387.72	gi|780718806|gb|GBYF01047733.1|
43_GTGGCC_L004_R1_paired_trimmed_paired_contig_70644	17.2794	1e+100	1.20385e-07							0	17.2794	gi|780719577|gb|GBYF01047524.1|
43_GTGGCC_L004_R1_paired_trimmed_paired_contig_45305	24.7904	459.265	8.96045e-11							0.0540962	24.8445	gi|780719577|gb|GBYF01047524.1|
43_GTGGCC_L004_R1_paired_trimmed_paired_contig_54932	13.7062	1e+100	0.000113607							0	13.7062	gi|780720951|gb|GBYF01047158.1|
43_GTGGCC_L004_R1_paired_trimmed_paired_contig_21075	20.6944	13.4032	5.61793e-08							1.66847	22.3629	gi|780722325|gb|GBYF01046738.1|
43_GTGGCC_L004_R1_paired_trimmed_paired_contig_17114	44.1499	42.9217	0							1.05315	45.203	gi|780722406|gb|GBYF01046698.1|
43_GTGGCC_L004_R1_paired_trimmed_paired_contig_61752	28.6365	1e+100	0.000679592							0	28.6365	gi|780722819|gb|GBYF01046496.1|
43_GTGGCC_L004_R1_paired_trimmed_paired_contig_50363	12.6402	78.9935	1.35135e-05							0.162067	12.8023	gi|780722973|gb|GBYF01046420.1|
43_GTGGCC_L004_R1_paired_trimmed_paired_contig_35705	188.313	1e+100	0				IPR001910//Inosine/uridine-preferring nucleoside hydrolase domain	XP_004335082.1	inosineuridine preferring nucleoside hydrolase family protein [Acanthamoeba castellanii str. Neff]	0	188.313	gi|780723243|gb|GBYF01046276.1|
43_GTGGCC_L004_R1_paired_trimmed_paired_contig_47812	15.6265	77.0341	2.0538e-06							0.20552	15.8321	gi|780723779|gb|GBYF01046009.1|
43_GTGGCC_L004_R1_paired_trimmed_paired_contig_47693	881.259	5848.57	0							0.150705	881.41	gi|780724567|gb|GBYF01045602.1|
43_GTGGCC_L004_R1_paired_trimmed_paired_contig_17525	114.256	6.86435	0							19.4832	133.739	gi|780724675|gb|GBYF01045548.1|
43_GTGGCC_L004_R1_paired_trimmed_paired_contig_45538	103.104	350.783	0							0.294765	103.399	gi|780725025|gb|GBYF01045401.1|
43_GTGGCC_L004_R1_paired_trimmed_paired_contig_59220	24.9385	281.544	0.00296689							0.0888936	25.0274	gi|780725025|gb|GBYF01045401.1|
43_GTGGCC_L004_R1_paired_trimmed_paired_contig_35736	53.9374	73.3036	0.000996415							0.745986	54.6834	gi|780725025|gb|GBYF01045401.1|
43_GTGGCC_L004_R1_paired_trimmed_paired_contig_54470	105.714	181.695	0							0.585043	106.3	gi|780725029|gb|GBYF01045399.1|
43_GTGGCC_L004_R1_paired_trimmed_paired_contig_37471	12.5302	18.8925	3.47509e-05							0.700309	13.2306	gi|780725141|gb|GBYF01045351.1|
43_GTGGCC_L004_R1_paired_trimmed_paired_contig_22239	58.0559	7.23677	0							9.30866	67.3646	gi|780725147|gb|GBYF01045348.1|
43_GTGGCC_L004_R1_paired_trimmed_paired_contig_55230	15.8249	37.4602	1.00375e-06					XP_002555141.1	KLTH0G02354p [Lachancea thermotolerans]	0.434031	16.2589	gi|780725448|gb|GBYF01045203.1|
43_GTGGCC_L004_R1_paired_trimmed_paired_contig_25086	212.732	1e+100	0					YP_003012835.1	hypothetical protein Pjdr2_4120 [Paenibacillus sp. JDR-2]?ref|WP_015845689.1| hypothetical protein [Paenibacillus sp. JDR-2]	0	212.732	gi|780725920|gb|GBYF01044964.1|
43_GTGGCC_L004_R1_paired_trimmed_paired_contig_24197	101.661	448.077	0	0006665// sphingolipid metabolic process /// 0007040// lysosome organization	0004348// glucosylceramidase activity	0005764// lysosome	IPR001139//Glycoside hydrolase, family 30	WP_007430496.1	hypothetical protein [Paenibacillus sp. Aloe-11]	0.227391	101.889	gi|780725920|gb|GBYF01044964.1|
43_GTGGCC_L004_R1_paired_trimmed_paired_contig_20124	149.479	161.426	0					WP_010681070.1	alpha-L-arabinofuranosidase [Acetivibrio cellulolyticus]	0.931765	150.411	gi|780725920|gb|GBYF01044964.1|
43_GTGGCC_L004_R1_paired_trimmed_paired_contig_24198	39.068	27.5999	0	0006665// sphingolipid metabolic process /// 0007040// lysosome organization	0004348// glucosylceramidase activity	0005764// lysosome	IPR001139//Glycoside hydrolase, family 30	WP_007430496.1	hypothetical protein [Paenibacillus sp. Aloe-11]	1.46873	40.5367	gi|780725920|gb|GBYF01044964.1|
43_GTGGCC_L004_R1_paired_trimmed_paired_contig_12581	540.853	13072.1	0	0006665// sphingolipid metabolic process /// 0007040// lysosome organization	0004348// glucosylceramidase activity	0005764// lysosome	IPR001139//Glycoside hydrolase, family 30	WP_007430496.1	hypothetical protein [Paenibacillus sp. Aloe-11]	0.0413779	540.894	gi|780725922|gb|GBYF01044963.1|
43_GTGGCC_L004_R1_paired_trimmed_paired_contig_84680	22.1209	1e+100	1.08786e-09							0	22.1209	gi|780727306|gb|GBYF01044306.1|
43_GTGGCC_L004_R1_paired_trimmed_paired_contig_47873	21.5098	769.994	9.84185e-08							0.0279713	21.5378	gi|780727306|gb|GBYF01044306.1|
43_GTGGCC_L004_R1_paired_trimmed_paired_contig_36938	30.5539	126.047	4.6104e-13							0.24434	30.7983	gi|780727306|gb|GBYF01044306.1|
43_GTGGCC_L004_R1_paired_trimmed_paired_contig_71897	20.2307	45.5603	0.000999891							0.454007	20.6847	gi|780727306|gb|GBYF01044306.1|
43_GTGGCC_L004_R1_paired_trimmed_paired_contig_22973	10.6673	12.9703	0.000253886							0.891148	11.5584	gi|780727749|gb|GBYF01044091.1|
43_GTGGCC_L004_R1_paired_trimmed_paired_contig_29865	85.0624	15.2519	0							5.96849	91.0309	gi|780727775|gb|GBYF01044078.1|
43_GTGGCC_L004_R1_paired_trimmed_paired_contig_48379	36.2982	271.761	0							0.13406	36.4323	gi|780728510|gb|GBYF01043714.1|
43_GTGGCC_L004_R1_paired_trimmed_paired_contig_44027	195.968	89.5704	0							2.21257	198.181	gi|780728653|gb|GBYF01043645.1|
43_GTGGCC_L004_R1_paired_trimmed_paired_contig_74124	186.655	183.008	3.47629e-12							1.02553	187.681	gi|780728660|gb|GBYF01043642.1|
43_GTGGCC_L004_R1_paired_trimmed_paired_contig_49249	26.7418	10.3127	8.64642e-10							2.87155	29.6133	gi|780728720|gb|GBYF01043613.1|
43_GTGGCC_L004_R1_paired_trimmed_paired_contig_14361	28.0915	5.23853	0.000458213							6.62765	34.7191	gi|780728984|gb|GBYF01043489.1|
43_GTGGCC_L004_R1_paired_trimmed_paired_contig_8522	34.2486	8.91182	0.00111916							4.32879	38.5774	gi|780730363|gb|GBYF01042841.1|
43_GTGGCC_L004_R1_paired_trimmed_paired_contig_58976	31.2254	6.24495	0.000480551							5.95342	37.1788	gi|780730479|gb|GBYF01042783.1|
43_GTGGCC_L004_R1_paired_trimmed_paired_contig_52672	119.871	957.877	0							0.125273	119.996	gi|780730598|gb|GBYF01042725.1|
43_GTGGCC_L004_R1_paired_trimmed_paired_contig_60149	20.261	18.8949	1.67847e-07							1.13222	21.3933	gi|780730694|gb|GBYF01042677.1|
43_GTGGCC_L004_R1_paired_trimmed_paired_contig_71470	14.7359	10.4017	3.25966e-05							1.56737	16.3033	gi|780730702|gb|GBYF01042673.1|
43_GTGGCC_L004_R1_paired_trimmed_paired_contig_84425	20.0798	1e+100	7.97586e-09							0	20.0798	gi|780730994|gb|GBYF01042527.1|
43_GTGGCC_L004_R1_paired_trimmed_paired_contig_41884	18.3041	36.9984	2.01981e-07					WP_007380272.1	protease [Streptomyces sviceus]	0.50847	18.8126	gi|780730994|gb|GBYF01042527.1|
43_GTGGCC_L004_R1_paired_trimmed_paired_contig_36660	10.5445	1e+100	7.80734e-05							0	10.5445	gi|780730998|gb|GBYF01042525.1|
43_GTGGCC_L004_R1_paired_trimmed_paired_contig_35017	19.9854	1e+100	7.2335e-05							0	19.9854	gi|780730998|gb|GBYF01042525.1|
43_GTGGCC_L004_R1_paired_trimmed_paired_contig_14104	18.6847	1e+100	6.52454e-06							0	18.6847	gi|780733064|gb|GBYF01041498.1|
43_GTGGCC_L004_R1_paired_trimmed_paired_contig_34904	19.1044	6.57248	0.00261486							3.42834	22.5327	gi|780734028|gb|GBYF01041021.1|
43_GTGGCC_L004_R1_paired_trimmed_paired_contig_6733	55.5041	331.956	3.46673e-11							0.167708	55.6718	gi|780734693|gb|GBYF01040693.1|
43_GTGGCC_L004_R1_paired_trimmed_paired_contig_89395	18.3931	1e+100	4.08702e-08							0	18.3931	gi|780734898|gb|GBYF01040591.1|
43_GTGGCC_L004_R1_paired_trimmed_paired_contig_72706	2044.12	1413.24	0.00011266							1.44743	2045.57	gi|780735364|gb|GBYF01040356.1|
43_GTGGCC_L004_R1_paired_trimmed_paired_contig_53171	1396.67	1046.42	0.00368312							1.33599	1398.01	gi|780735364|gb|GBYF01040356.1|
43_GTGGCC_L004_R1_paired_trimmed_paired_contig_15001	208.681	244.296	0							0.857724	209.538	gi|780735364|gb|GBYF01040356.1|
43_GTGGCC_L004_R1_paired_trimmed_paired_contig_37440	14.2747	42.5861	3.85673e-06							0.343257	14.618	gi|780735368|gb|GBYF01040354.1|
43_GTGGCC_L004_R1_paired_trimmed_paired_contig_66449	10.8742	12.7544	0.000244942							0.925111	11.7993	gi|780735836|gb|GBYF01040140.1|
43_GTGGCC_L004_R1_paired_trimmed_paired_contig_20171	30.2045	6.96829	4.08433e-10							5.06083	35.2654	gi|780736246|gb|GBYF01039944.1|
43_GTGGCC_L004_R1_paired_trimmed_paired_contig_72994	80.721	1e+100	0							0	80.721	gi|780736342|gb|GBYF01039896.1|
43_GTGGCC_L004_R1_paired_trimmed_paired_contig_70887	21.8544	85.7196	0.000299463							0.257962	22.1124	gi|780736342|gb|GBYF01039896.1|
43_GTGGCC_L004_R1_paired_trimmed_paired_contig_16126	37.6028	5.91574	0.00850889	0005975// carbohydrate metabolic process	0004553// hydrolase activity, hydrolyzing O-glycosyl compounds		IPR001223//Glycoside hydrolase, family 18, catalytic domain	XP_001886180.1	chitinase [Laccaria bicolor S238N-H82]	7.64947	45.2522	gi|780736543|gb|GBYF01039801.1|
43_GTGGCC_L004_R1_paired_trimmed_paired_contig_41167	171.282	614.391	0							0.279238	171.561	gi|780736762|gb|GBYF01039703.1|
43_GTGGCC_L004_R1_paired_trimmed_paired_contig_40554	74.8054	300.458	0	0006508// proteolysis	0004252// serine-type endopeptidase activity		IPR001254//Peptidase S1/S6, chymotrypsin/Hap	YP_004815183.1	peptidase S1 and S6 chymotrypsin/Hap [Streptomyces violaceusniger Tu 4113]?ref|WP_014058389.1| peptidase S1 and S6 chymotrypsin/Hap [Streptomyces violaceusniger]	0.249803	75.0552	gi|780737315|gb|GBYF01039440.1|
43_GTGGCC_L004_R1_paired_trimmed_paired_contig_22606	18.2057	524.293	5.13295e-08							0.0347907	18.2405	gi|780737511|gb|GBYF01039342.1|
43_GTGGCC_L004_R1_paired_trimmed_paired_contig_41224	36.401	1e+100	0							0	36.401	gi|780738008|gb|GBYF01039091.1|
43_GTGGCC_L004_R1_paired_trimmed_paired_contig_40300	20.6098	15.158	0.0234923							1.4557	22.0655	gi|780738161|gb|GBYF01039014.1|
43_GTGGCC_L004_R1_paired_trimmed_paired_contig_26339	212.153	1e+100	0		0008171// O-methyltransferase activity		IPR001077//O-methyltransferase, family 2	YP_007119185.1	O-demethylpuromycin O-methyltransferase [Crinalium epipsammum PCC 9333]?ref|WP_015179945.1| O-demethylpuromycin O-methyltransferase [Crinalium epipsammum]	0	212.153	gi|780738180|gb|GBYF01039004.1|
43_GTGGCC_L004_R1_paired_trimmed_paired_contig_8329	173.571	13.1494	1.94093e-12					XP_757305.1	hypothetical protein UM01158.1 [Ustilago maydis 521]	14.2864	187.857	gi|780738244|gb|GBYF01038974.1|
43_GTGGCC_L004_R1_paired_trimmed_paired_contig_17950	45.6693	11.5189	0							4.34165	50.0109	gi|780738246|gb|GBYF01038973.1|
43_GTGGCC_L004_R1_paired_trimmed_paired_contig_77522	21.5852	1e+100	1.26915e-08							0	21.5852	gi|780740146|gb|GBYF01038020.1|
43_GTGGCC_L004_R1_paired_trimmed_paired_contig_12644	15.8436	8.5307	9.26179e-06							2.10387	17.9475	gi|780741528|gb|GBYF01037318.1|
43_GTGGCC_L004_R1_paired_trimmed_paired_contig_55583	73.0975	1e+100	0							0	73.0975	gi|780741902|gb|GBYF01037129.1|
43_GTGGCC_L004_R1_paired_trimmed_paired_contig_67479	175.375	611.782	0							0.287133	175.663	gi|780741930|gb|GBYF01037115.1|
43_GTGGCC_L004_R1_paired_trimmed_paired_contig_58665	17.5891	1e+100	2.08427e-05							0	17.5891	gi|780741938|gb|GBYF01037111.1|
43_GTGGCC_L004_R1_paired_trimmed_paired_contig_26462	120.262	38.4739	0					YP_002477394.1	hypothetical protein BGAFAR04_C0003 [Borrelia garinii Far04]?ref|WP_012622665.1| hypothetical protein [Borrelia garinii]	3.20923	123.471	gi|780742517|gb|GBYF01036825.1|
43_GTGGCC_L004_R1_paired_trimmed_paired_contig_90800	10.9606	1e+100	5.23248e-05							0	10.9606	gi|780743624|gb|GBYF01036285.1|
43_GTGGCC_L004_R1_paired_trimmed_paired_contig_38231	32.0667	7.86087	4.88006e-11				IPR024491//Selenoprotein SelK/SelG			4.67385	36.7406	gi|780743995|gb|GBYF01036099.1|
43_GTGGCC_L004_R1_paired_trimmed_paired_contig_35768	63.2967	115.752	0							0.551596	63.8483	gi|780744158|gb|GBYF01036018.1|
43_GTGGCC_L004_R1_paired_trimmed_paired_contig_66097	52.3685	1e+100	0.0437625							0	52.3685	gi|780744992|gb|GBYF01035605.1|
43_GTGGCC_L004_R1_paired_trimmed_paired_contig_41574	19.7621	42.0507	4.1416e-07							0.481408	20.2435	gi|780745698|gb|GBYF01035246.1|
43_GTGGCC_L004_R1_paired_trimmed_paired_contig_43161	142.365	3664.59	1.32113e-10							0.0388595	142.404	gi|780745889|gb|GBYF01035150.1|
43_GTGGCC_L004_R1_paired_trimmed_paired_contig_53322	16.3886	81.8044	4.01345e-07							0.202818	16.5914	gi|780746044|gb|GBYF01035071.1|
43_GTGGCC_L004_R1_paired_trimmed_paired_contig_51709	12.2621	1e+100	1.49639e-05							0	12.2621	gi|780746540|gb|GBYF01034821.1|
43_GTGGCC_L004_R1_paired_trimmed_paired_contig_63843	19.0542	160.901	0.0481505							0.119162	19.1733	gi|780747484|gb|GBYF01034631.1|
43_GTGGCC_L004_R1_paired_trimmed_paired_contig_35695	42.6435	1e+100	8.16054e-06							0	42.6435	gi|780747927|gb|GBYF01034416.1|
43_GTGGCC_L004_R1_paired_trimmed_paired_contig_71376	14.3492	1e+100	2.03923e-06	0008152// metabolic process	0016491// oxidoreductase activity		IPR002227//Tyrosinase	XP_002389667.1	hypothetical protein MPER_11172 [Moniliophthora perniciosa FA553]	0	14.3492	gi|780748045|gb|GBYF01034361.1|
43_GTGGCC_L004_R1_paired_trimmed_paired_contig_48833	198.97	145.463	0							1.3773	200.347	gi|780748145|gb|GBYF01034326.1|
43_GTGGCC_L004_R1_paired_trimmed_paired_contig_27649	112.996	17.409	0	0006869// lipid transport /// 0042157// lipoprotein metabolic process	0008289// lipid binding	0005576// extracellular region	IPR008405//Apolipoprotein L			6.88624	119.882	gi|780748659|gb|GBYF01034081.1|
43_GTGGCC_L004_R1_paired_trimmed_paired_contig_29658	22.1239	5.84841	3.89612e-07							4.56312	26.687	gi|780748843|gb|GBYF01033987.1|
43_GTGGCC_L004_R1_paired_trimmed_paired_contig_83283	14.3308	1e+100	2.07219e-06							0	14.3308	gi|780749326|gb|GBYF01033745.1|
43_GTGGCC_L004_R1_paired_trimmed_paired_contig_45478	11.5798	88.9536	0.0416334							0.131658	11.7115	gi|780749814|gb|GBYF01033513.1|
43_GTGGCC_L004_R1_paired_trimmed_paired_contig_64465	10.076	1e+100	0.0312946							0	10.076	gi|780752246|gb|GBYF01032486.1|
43_GTGGCC_L004_R1_paired_trimmed_paired_contig_35632	13.3066	32.9958	0.000240495							0.415886	13.7225	gi|780752434|gb|GBYF01032420.1|
43_GTGGCC_L004_R1_paired_trimmed_paired_contig_43246	184.599	1e+100	0.0239386							0	184.599	gi|780753937|gb|GBYF01031901.1|
43_GTGGCC_L004_R1_paired_trimmed_paired_contig_18026	27.8566	10.8505	0.00028883							2.82793	30.6846	gi|780755399|gb|GBYF01031408.1|
43_GTGGCC_L004_R1_paired_trimmed_paired_contig_62897	12.815	1e+100	8.89101e-06							0	12.815	gi|780756440|gb|GBYF01031056.1|
43_GTGGCC_L004_R1_paired_trimmed_paired_contig_54120	201.575	3118.17	0							0.0646661	201.64	gi|780756443|gb|GBYF01031055.1|
43_GTGGCC_L004_R1_paired_trimmed_paired_contig_47204	11.5448	103.673	3.61368e-05							0.112443	11.6573	gi|780756443|gb|GBYF01031055.1|
43_GTGGCC_L004_R1_paired_trimmed_paired_contig_77848	36.2693	1e+100	0							0	36.2693	gi|780756973|gb|GBYF01030876.1|
43_GTGGCC_L004_R1_paired_trimmed_paired_contig_58663	55.2586	1e+100	8.03954e-08							0	55.2586	gi|780756973|gb|GBYF01030876.1|
43_GTGGCC_L004_R1_paired_trimmed_paired_contig_23194	436.166	1e+100	0							0	436.166	gi|780756973|gb|GBYF01030876.1|
43_GTGGCC_L004_R1_paired_trimmed_paired_contig_30966	569.513	5225.18	0							0.109015	569.622	gi|780756973|gb|GBYF01030876.1|
43_GTGGCC_L004_R1_paired_trimmed_paired_contig_30961	37.3844	301.643	0.0124078							0.124348	37.5088	gi|780756973|gb|GBYF01030876.1|
43_GTGGCC_L004_R1_paired_trimmed_paired_contig_30962	37.3249	52.8242	0							0.720221	38.0451	gi|780756973|gb|GBYF01030876.1|
43_GTGGCC_L004_R1_paired_trimmed_paired_contig_19661	106.122	115.813	1.39314e-14							0.924299	107.046	gi|780757240|gb|GBYF01030777.1|
43_GTGGCC_L004_R1_paired_trimmed_paired_contig_6151	41.3367	9.64483	1.39314e-14							4.78167	46.1184	gi|780757285|gb|GBYF01030760.1|
43_GTGGCC_L004_R1_paired_trimmed_paired_contig_79449	34.9006	1e+100	1.30876e-05							0	34.9006	gi|780757523|gb|GBYF01030679.1|
43_GTGGCC_L004_R1_paired_trimmed_paired_contig_80355	60.2916	1e+100	0							0	60.2916	gi|780757561|gb|GBYF01030666.1|
43_GTGGCC_L004_R1_paired_trimmed_paired_contig_996	492.329	5.99374	6.42185e-08							98.5892	590.918	gi|780758215|gb|GBYF01030387.1|
43_GTGGCC_L004_R1_paired_trimmed_paired_contig_38688	12.3402	74.7127	0.00390442							0.167409	12.5076	gi|780759725|gb|GBYF01029842.1|
43_GTGGCC_L004_R1_paired_trimmed_paired_contig_10562	57.5366	10.7282	0.00145748							5.91441	63.451	gi|780760239|gb|GBYF01029687.1|
43_GTGGCC_L004_R1_paired_trimmed_paired_contig_5938	14.4124	72.717	2.64125e-06							0.200963	14.6134	gi|780760424|gb|GBYF01029630.1|
43_GTGGCC_L004_R1_paired_trimmed_paired_contig_38160	60.6591	26.7466	7.0037e-10							2.35601	63.0151	gi|780761088|gb|GBYF01029413.1|
43_GTGGCC_L004_R1_paired_trimmed_paired_contig_48323	14.6741	1e+100	1.47208e-06							0	14.6741	gi|780761489|gb|GBYF01029289.1|
43_GTGGCC_L004_R1_paired_trimmed_paired_contig_41338	81.0437	113.495	1.68366e-10							0.720421	81.7642	gi|780761492|gb|GBYF01029288.1|
43_GTGGCC_L004_R1_paired_trimmed_paired_contig_35115	38.0726	137.996	9.07721e-06							0.27791	38.3505	gi|780761720|gb|GBYF01029221.1|
43_GTGGCC_L004_R1_paired_trimmed_paired_contig_88092	21.7462	1e+100	0.000671957							0	21.7462	gi|780763332|gb|GBYF01028711.1|
43_GTGGCC_L004_R1_paired_trimmed_paired_contig_20193	156.152	7.20778	0.00138075							25.1542	181.306	gi|780763364|gb|GBYF01028700.1|
43_GTGGCC_L004_R1_paired_trimmed_paired_contig_19743	24.3695	7.58632	5.22381e-08							3.70002	28.0695	gi|780764360|gb|GBYF01028390.1|
43_GTGGCC_L004_R1_paired_trimmed_paired_contig_28838	21.6544	65.008	3.11559e-09							0.338308	21.9927	gi|780764590|gb|GBYF01028317.1|
43_GTGGCC_L004_R1_paired_trimmed_paired_contig_28022	24.441	93.6754	1.82166e-10							0.263727	24.7047	gi|780764594|gb|GBYF01028316.1|
43_GTGGCC_L004_R1_paired_trimmed_paired_contig_42280	16.3725	23.8176	0.00638348							0.717537	17.09	gi|780767285|gb|GBYF01027480.1|
43_GTGGCC_L004_R1_paired_trimmed_paired_contig_66735	21.2433	94.8124	0.00448802							0.226445	21.4698	gi|780768781|gb|GBYF01027008.1|
43_GTGGCC_L004_R1_paired_trimmed_paired_contig_66170	115.539	1e+100	0	0006508// proteolysis	0004190// aspartic-type endopeptidase activity		IPR001461//Peptidase A1			0	115.539	gi|780769501|gb|GBYF01026778.1|
43_GTGGCC_L004_R1_paired_trimmed_paired_contig_78146	23.3613	1e+100	3.26017e-10							0	23.3613	gi|780769763|gb|GBYF01026694.1|
43_GTGGCC_L004_R1_paired_trimmed_paired_contig_58745	33.119	127.67	0.000785676	0006508// proteolysis	0004252// serine-type endopeptidase activity		IPR001254//Peptidase S1/S6, chymotrypsin/Hap			0.261459	33.3804	gi|780770513|gb|GBYF01026450.1|
43_GTGGCC_L004_R1_paired_trimmed_paired_contig_47611	26.0419	24.9137	3.41059e-06							1.08899	27.1309	gi|780770747|gb|GBYF01026372.1|
43_GTGGCC_L004_R1_paired_trimmed_paired_contig_77452	19.0591	1e+100	0.00134207							0	19.0591	gi|780771694|gb|GBYF01026056.1|
43_GTGGCC_L004_R1_paired_trimmed_paired_contig_35803	15.1907	24.5178	2.56938e-06							0.645924	15.8366	gi|780773147|gb|GBYF01025568.1|
43_GTGGCC_L004_R1_paired_trimmed_paired_contig_22050	60.7567	21.9417	2.22338e-06							2.90123	63.6579	gi|780774252|gb|GBYF01025200.1|
43_GTGGCC_L004_R1_paired_trimmed_paired_contig_69628	39.2273	1e+100	0		0016747// transferase activity, transferring acyl groups other than amino-acyl groups		IPR003480//Transferase			0	39.2273	gi|780775491|gb|GBYF01024801.1|
43_GTGGCC_L004_R1_paired_trimmed_paired_contig_17289	232.635	1381.86	0		0016747// transferase activity, transferring acyl groups other than amino-acyl groups		IPR003480//Transferase	XP_002973732.1	BAHD family acyltransferase [Selaginella moellendorffii]	0.168471	232.803	gi|780775491|gb|GBYF01024801.1|
43_GTGGCC_L004_R1_paired_trimmed_paired_contig_24040	39.81	63.5045	1.86544e-05		0016747// transferase activity, transferring acyl groups other than amino-acyl groups		IPR003480//Transferase	XP_002973732.1	BAHD family acyltransferase [Selaginella moellendorffii]	0.636914	40.4469	gi|780775491|gb|GBYF01024801.1|
43_GTGGCC_L004_R1_paired_trimmed_paired_contig_2861	67.0989	14.4861	5.3817e-05							4.97542	72.0743	gi|780775990|gb|GBYF01024635.1|
43_GTGGCC_L004_R1_paired_trimmed_paired_contig_29040	24.9063	38.0784	0.00199493							0.671721	25.5781	gi|780776129|gb|GBYF01024588.1|
43_GTGGCC_L004_R1_paired_trimmed_paired_contig_44977	127.187	178.326	0							0.717249	127.904	gi|780776338|gb|GBYF01024519.1|
43_GTGGCC_L004_R1_paired_trimmed_paired_contig_25301	13.1824	14.0239	2.88902e-05							1.01218	14.1946	gi|780776616|gb|GBYF01024424.1|
43_GTGGCC_L004_R1_paired_trimmed_paired_contig_43894	21.2065	13.7914	3.49414e-08							1.65787	22.8644	gi|780777153|gb|GBYF01024247.1|
43_GTGGCC_L004_R1_paired_trimmed_paired_contig_24507	1001.29	14141.1	0					XP_002911832.1	hypothetical protein CC1G_13868 [Coprinopsis cinerea okayama7#130]	0.0708116	1001.36	gi|780777460|gb|GBYF01024147.1|
43_GTGGCC_L004_R1_paired_trimmed_paired_contig_14072	277.607	29.2267	0					YP_001546369.1	alpha/beta hydrolase [Herpetosiphon aurantiacus DSM 785]?ref|WP_012191136.1| alpha/beta hydrolase [Herpetosiphon aurantiacus]	9.83492	287.442	gi|780777460|gb|GBYF01024147.1|
43_GTGGCC_L004_R1_paired_trimmed_paired_contig_2147	16.0579	5.90297	2.57747e-05					YP_001546369.1	alpha/beta hydrolase [Herpetosiphon aurantiacus DSM 785]?ref|WP_012191136.1| alpha/beta hydrolase [Herpetosiphon aurantiacus]	3.27514	19.333	gi|780777460|gb|GBYF01024147.1|
43_GTGGCC_L004_R1_paired_trimmed_paired_contig_49421	32.0343	31.754	4.03698e-13							1.04163	33.0759	gi|780777899|gb|GBYF01024013.1|
43_GTGGCC_L004_R1_paired_trimmed_paired_contig_83184	10.5289	1e+100	7.89503e-05							0	10.5289	gi|780778918|gb|GBYF01023676.1|
43_GTGGCC_L004_R1_paired_trimmed_paired_contig_80241	26.8977	1e+100	1.06603e-11							0	26.8977	gi|780778925|gb|GBYF01023674.1|
43_GTGGCC_L004_R1_paired_trimmed_paired_contig_45399	10.1968	5.56203	0.00171977							2.23514	12.4319	gi|780778934|gb|GBYF01023671.1|
43_GTGGCC_L004_R1_paired_trimmed_paired_contig_68768	29.948	1e+100	1.68943e-07							0	29.948	gi|780778954|gb|GBYF01023664.1|
43_GTGGCC_L004_R1_paired_trimmed_paired_contig_39201	136.904	290.737	0							0.472511	137.377	gi|780779299|gb|GBYF01023550.1|
43_GTGGCC_L004_R1_paired_trimmed_paired_contig_47329	65.2675	56.2233	0					XP_002176070.1	glucan 1, 3-beta-glucosidase [Schizosaccharomyces japonicus yFS275]	1.18188	66.4494	gi|780779683|gb|GBYF01023418.1|
43_GTGGCC_L004_R1_paired_trimmed_paired_contig_29647	97.3345	49.0011	0					XP_004345101.1	glucan 1, 3-beta-glucosidase [Capsaspora owczarzaki ATCC 30864]	2.02776	99.3623	gi|780779689|gb|GBYF01023416.1|
43_GTGGCC_L004_R1_paired_trimmed_paired_contig_27441	58.5264	33.5971	0.000197925					YP_005026905.1	hypothetical protein Dsui_0654 [Dechlorosoma suillum PS]?ref|WP_014235765.1| hypothetical protein [Azospira oryzae]	1.79545	60.3218	gi|780780750|gb|GBYF01023101.1|
43_GTGGCC_L004_R1_paired_trimmed_paired_contig_14304	16.5257	5.1492	3.16726e-05							3.98287	20.5086	gi|780781216|gb|GBYF01022957.1|
43_GTGGCC_L004_R1_paired_trimmed_paired_contig_73165	11.8907	1e+100	0.0457254							0	11.8907	gi|780781544|gb|GBYF01022853.1|
43_GTGGCC_L004_R1_paired_trimmed_paired_contig_77052	88.8087	2404.46	0							0.0369504	88.8457	gi|780782190|gb|GBYF01022643.1|
43_GTGGCC_L004_R1_paired_trimmed_paired_contig_26619	24.7757	38.2586	2.52607e-10							0.664966	25.4407	gi|780782566|gb|GBYF01022516.1|
43_GTGGCC_L004_R1_paired_trimmed_paired_contig_44875	11.627	1e+100	2.7636e-05							0	11.627	gi|780783944|gb|GBYF01022059.1|
43_GTGGCC_L004_R1_paired_trimmed_paired_contig_73727	15.4178	1e+100	0.00963105							0	15.4178	gi|780784616|gb|GBYF01021837.1|
43_GTGGCC_L004_R1_paired_trimmed_paired_contig_41404	37.4701	1e+100	0	0006508// proteolysis	0004252// serine-type endopeptidase activity		IPR001254//Peptidase S1/S6, chymotrypsin/Hap			0	37.4701	gi|780784616|gb|GBYF01021837.1|
43_GTGGCC_L004_R1_paired_trimmed_paired_contig_23707	63.8438	31.0004	0	0009058// biosynthetic process	0016779// nucleotidyltransferase activity		IPR004820//Cytidylyltransferase			2.1281	65.9719	gi|780784666|gb|GBYF01021820.1|
43_GTGGCC_L004_R1_paired_trimmed_paired_contig_26113	17.3838	1e+100	0.0015505							0	17.3838	gi|780785315|gb|GBYF01021602.1|
43_GTGGCC_L004_R1_paired_trimmed_paired_contig_15164	13.3874	1e+100	0.000113196							0	13.3874	gi|780785961|gb|GBYF01021388.1|
43_GTGGCC_L004_R1_paired_trimmed_paired_contig_7092	14.3037	113.369	2.60838e-06							0.127291	14.431	gi|780786855|gb|GBYF01021090.1|
43_GTGGCC_L004_R1_paired_trimmed_paired_contig_31497	11.3803	30.5762	0.025214							0.384779	11.7651	gi|780787131|gb|GBYF01021012.1|
43_GTGGCC_L004_R1_paired_trimmed_paired_contig_25431	118.778	2077.05	0							0.0572134	118.835	gi|780787668|gb|GBYF01020832.1|
43_GTGGCC_L004_R1_paired_trimmed_paired_contig_46271	32.7279	412.275	2.41488e-05							0.0795768	32.8075	gi|780787668|gb|GBYF01020832.1|
43_GTGGCC_L004_R1_paired_trimmed_paired_contig_65709	32.8185	81.8048	6.59201e-14							0.406146	33.2247	gi|780787668|gb|GBYF01020832.1|
43_GTGGCC_L004_R1_paired_trimmed_paired_contig_41215	93.8461	66.2535	0							1.43818	95.2843	gi|780788147|gb|GBYF01020674.1|
43_GTGGCC_L004_R1_paired_trimmed_paired_contig_28805	915.727	1348.8	7.33089e-11							0.679422	916.407	gi|780788241|gb|GBYF01020640.1|
43_GTGGCC_L004_R1_paired_trimmed_paired_contig_40215	15.0073	1e+100	0.0380284							0	15.0073	gi|780788971|gb|GBYF01020395.1|
43_GTGGCC_L004_R1_paired_trimmed_paired_contig_70925	88.9827	1e+100	0							0	88.9827	gi|780798637|gb|GBYF01020168.1|
43_GTGGCC_L004_R1_paired_trimmed_paired_contig_83410	25.1508	305.297	0.00373092							0.0826521	25.2334	gi|780798637|gb|GBYF01020168.1|
43_GTGGCC_L004_R1_paired_trimmed_paired_contig_63080	13.661	47.2069	6.34825e-06							0.295648	13.9566	gi|780803359|gb|GBYF01020054.1|
43_GTGGCC_L004_R1_paired_trimmed_paired_contig_49053	16.8748	12.6188	0.000105096							1.45237	18.3271	gi|780812255|gb|GBYF01019874.1|
43_GTGGCC_L004_R1_paired_trimmed_paired_contig_70815	233.524	5120.67	0							0.045613	233.569	gi|780845212|gb|GBYF01019049.1|
43_GTGGCC_L004_R1_paired_trimmed_paired_contig_57380	10.8882	13.4466	0.0387742							0.874796	11.763	gi|780846614|gb|GBYF01018955.1|
43_GTGGCC_L004_R1_paired_trimmed_paired_contig_62885	29.5175	687.065	6.41876e-12							0.0430244	29.5606	gi|780849535|gb|GBYF01018777.1|
43_GTGGCC_L004_R1_paired_trimmed_paired_contig_9587	12.2244	8.20839	0.000165473				IPR005330//MHYT	XP_001259563.1	MHYT domain signalling protein, putative [Neosartorya fischeri NRRL 181]	1.69585	13.9202	gi|780852404|gb|GBYF01018511.1|
43_GTGGCC_L004_R1_paired_trimmed_paired_contig_43001	33.3885	1e+100	1.64711e-13							0	33.3885	gi|780852420|gb|GBYF01018507.1|
43_GTGGCC_L004_R1_paired_trimmed_paired_contig_11810	117.007	9.77421	2.93568e-06	0009307// DNA restriction-modification system	0003677// DNA binding /// 0004519// endonuclease activity		IPR007560//Restriction endonuclease type IV, Mrr			13.3354	130.343	gi|780852443|gb|GBYF01018501.1|
43_GTGGCC_L004_R1_paired_trimmed_paired_contig_16570	25.4156	5.87496	0.000846452							5.21351	30.6291	gi|780856150|gb|GBYF01017584.1|
43_GTGGCC_L004_R1_paired_trimmed_paired_contig_36368	33.5753	8.82748	0.00669015							4.28941	37.8647	gi|780856154|gb|GBYF01017583.1|
43_GTGGCC_L004_R1_paired_trimmed_paired_contig_67784	19.346	13.1933	0.00968798							1.5866	20.9326	gi|780856162|gb|GBYF01017581.1|
43_GTGGCC_L004_R1_paired_trimmed_paired_contig_16391	51.1092	7.67061	0				IPR025163//Tyrosine-protein phosphatase family, C-terminal domain	XP_002730465.1	PREDICTED: hypothetical protein [Saccoglossus kowalevskii]	7.66185	58.771	gi|780856289|gb|GBYF01017549.1|
43_GTGGCC_L004_R1_paired_trimmed_paired_contig_33022	39.7146	81.1862	0.0223435							0.49528	40.2099	gi|780856759|gb|GBYF01017430.1|
43_GTGGCC_L004_R1_paired_trimmed_paired_contig_4699	25.6796	10.366	0.00337828							2.74177	28.4213	gi|780857969|gb|GBYF01017130.1|
43_GTGGCC_L004_R1_paired_trimmed_paired_contig_40582	34.698	1e+100	0.00121295							0	34.698	gi|780858366|gb|GBYF01017032.1|
43_GTGGCC_L004_R1_paired_trimmed_paired_contig_39314	53.2833	13.3613	0.00653982							4.31049	57.5938	gi|780858542|gb|GBYF01016987.1|
43_GTGGCC_L004_R1_paired_trimmed_paired_contig_26211	28.7796	34.9695	2.83681e-05	0006355// regulation of transcription, DNA-dependent	0000981// sequence-specific DNA binding RNA polymerase II transcription factor activity /// 0008270// zinc ion binding	0005634// nucleus	IPR001138//Zn(2)-C6 fungal-type DNA-binding domain			0.847219	29.6268	gi|780859063|gb|GBYF01016873.1|
43_GTGGCC_L004_R1_paired_trimmed_paired_contig_30584	28.1715	5.35969	0.00181523							6.46183	34.6334	gi|780859380|gb|GBYF01016818.1|
43_GTGGCC_L004_R1_paired_trimmed_paired_contig_69584	136.277	306.392	0.0442684							0.446235	136.723	gi|780860166|gb|GBYF01016681.1|
43_GTGGCC_L004_R1_paired_trimmed_paired_contig_40419	45.4112	201.883	0.0052514							0.226058	45.6373	gi|780860166|gb|GBYF01016681.1|
43_GTGGCC_L004_R1_paired_trimmed_paired_contig_37359	10.1052	48.8491	0.0104188							0.211189	10.3164	gi|780860469|gb|GBYF01016628.1|
43_GTGGCC_L004_R1_paired_trimmed_paired_contig_36574	40.1305	39.1109	9.27467e-11							1.05299	41.1835	gi|780860469|gb|GBYF01016628.1|
43_GTGGCC_L004_R1_paired_trimmed_paired_contig_39015	10.1305	16.8294	0.00198161							0.63998	10.7705	gi|780862502|gb|GBYF01016270.1|
43_GTGGCC_L004_R1_paired_trimmed_paired_contig_65814	22.1867	44.4768	0.0451332							0.510312	22.697	gi|780862879|gb|GBYF01016203.1|
43_GTGGCC_L004_R1_paired_trimmed_paired_contig_29274	46.8203	6.4272	0							8.62698	55.4473	gi|780863135|gb|GBYF01016157.1|
43_GTGGCC_L004_R1_paired_trimmed_paired_contig_28174	133.399	20.2319	4.58292e-05							6.93633	140.335	gi|780864592|gb|GBYF01015899.1|
43_GTGGCC_L004_R1_paired_trimmed_paired_contig_47937	18.2065	44.5394	9.80085e-08							0.41816	18.6246	gi|780867489|gb|GBYF01015391.1|
43_GTGGCC_L004_R1_paired_trimmed_paired_contig_63557	37.2283	1e+100	0							0	37.2283	gi|780867653|gb|GBYF01015362.1|
43_GTGGCC_L004_R1_paired_trimmed_paired_contig_35234	13.4245	23.3104	1.26387e-05		0016747// transferase activity, transferring acyl groups other than amino-acyl groups		IPR002656//Acyltransferase 3			0.601715	14.0262	gi|780867653|gb|GBYF01015362.1|
43_GTGGCC_L004_R1_paired_trimmed_paired_contig_42540	134.547	114.098	4.08488e-05							1.18964	135.736	gi|780868519|gb|GBYF01015213.1|
43_GTGGCC_L004_R1_paired_trimmed_paired_contig_37721	23.246	151.461	4.83933e-10							0.154498	23.4005	gi|780869103|gb|GBYF01015112.1|
43_GTGGCC_L004_R1_paired_trimmed_paired_contig_46206	170.761	194.435	0							0.88278	171.644	gi|780870463|gb|GBYF01014894.1|
43_GTGGCC_L004_R1_paired_trimmed_paired_contig_88038	19.6947	1e+100	6.45104e-06							0	19.6947	gi|780871933|gb|GBYF01014761.1|
43_GTGGCC_L004_R1_paired_trimmed_paired_contig_25182	12.3648	41.5102	2.22526e-05							0.305226	12.67	gi|780878003|gb|GBYF01014412.1|
43_GTGGCC_L004_R1_paired_trimmed_paired_contig_33545	172.037	100.258	0							1.73323	173.77	gi|780881179|gb|GBYF01014145.1|
43_GTGGCC_L004_R1_paired_trimmed_paired_contig_29512	38.6241	5.18368	8.65538e-06							9.23208	47.8562	gi|780887059|gb|GBYF01013755.1|
43_GTGGCC_L004_R1_paired_trimmed_paired_contig_27722	76.1551	260.973	0							0.292935	76.448	gi|780888194|gb|GBYF01013396.1|
43_GTGGCC_L004_R1_paired_trimmed_paired_contig_55197	27.0149	36.3426	3.42006e-11			0016021// integral to membrane	IPR000612//Proteolipid membrane potential modulator			0.764371	27.7793	gi|780888352|gb|GBYF01013340.1|
43_GTGGCC_L004_R1_paired_trimmed_paired_contig_84679	23.1902	1e+100	3.86409e-10							0	23.1902	gi|780889138|gb|GBYF01013074.1|
43_GTGGCC_L004_R1_paired_trimmed_paired_contig_60405	16.4668	15.3595	1.57568e-06							1.14676	17.6136	gi|780889707|gb|GBYF01012883.1|
43_GTGGCC_L004_R1_paired_trimmed_paired_contig_28750	27.9211	13.5139	0.00399832							2.2312	30.1523	gi|780890989|gb|GBYF01012401.1|
43_GTGGCC_L004_R1_paired_trimmed_paired_contig_46632	101.774	151.188	0							0.677646	102.452	gi|780892276|gb|GBYF01011753.1|
43_GTGGCC_L004_R1_paired_trimmed_paired_contig_28536	44.4052	17.0189	0							2.77205	47.1772	gi|780892278|gb|GBYF01011752.1|
43_GTGGCC_L004_R1_paired_trimmed_paired_contig_61773	15.8177	1e+100	4.95425e-07							0	15.8177	gi|780892306|gb|GBYF01011738.1|
43_GTGGCC_L004_R1_paired_trimmed_paired_contig_18367	12.7198	21.8858	3.49303e-05							0.609016	13.3288	gi|780892986|gb|GBYF01011385.1|
43_GTGGCC_L004_R1_paired_trimmed_paired_contig_34688	14.7952	5.6258	7.3999e-05							3.19842	17.9937	gi|780893867|gb|GBYF01010863.1|
43_GTGGCC_L004_R1_paired_trimmed_paired_contig_31492	86.7107	1e+100	0							0	86.7107	gi|780894798|gb|GBYF01010407.1|
43_GTGGCC_L004_R1_paired_trimmed_paired_contig_22548	178.37	16.5301	4.03698e-13							11.4855	189.856	gi|780894882|gb|GBYF01010365.1|
43_GTGGCC_L004_R1_paired_trimmed_paired_contig_37880	15.0531	23.3112	3.05801e-06							0.674689	15.7278	gi|780894898|gb|GBYF01010357.1|
43_GTGGCC_L004_R1_paired_trimmed_paired_contig_71311	162.842	1e+100	0.00343281							0	162.842	gi|780894926|gb|GBYF01010343.1|
43_GTGGCC_L004_R1_paired_trimmed_paired_contig_27493	92.27	109.966	0		0016747// transferase activity, transferring acyl groups other than amino-acyl groups		IPR007130//Diacylglycerol acyltransferase	XP_003195001.1	diacylglycerol O-acyltransferase [Cryptococcus gattii WM276]	0.846778	93.1168	gi|780894952|gb|GBYF01010330.1|
43_GTGGCC_L004_R1_paired_trimmed_paired_contig_3887	37.1366	7.77006	1.03967e-12							5.48541	42.622	gi|780895164|gb|GBYF01010231.1|
43_GTGGCC_L004_R1_paired_trimmed_paired_contig_34579	302.079	135.962	0							2.23826	304.317	gi|780895397|gb|GBYF01010114.1|
43_GTGGCC_L004_R1_paired_trimmed_paired_contig_41712	13.8298	6.30376	9.81863e-05							2.60755	16.4374	gi|780895437|gb|GBYF01010094.1|
43_GTGGCC_L004_R1_paired_trimmed_paired_contig_11227	39.597	6.1799	2.78177e-12							7.64435	47.2413	gi|780895488|gb|GBYF01010069.1|
43_GTGGCC_L004_R1_paired_trimmed_paired_contig_8634	53.7547	5.42764	0				IPR008136//CinA, C-terminal	YP_001167681.1	CinA domain-containing protein [Rhodobacter sphaeroides ATCC 17025]?ref|WP_011908507.1| competence damage-inducible protein A [Rhodobacter sphaeroides]	12.1407	65.8954	gi|780895503|gb|GBYF01010062.1|
43_GTGGCC_L004_R1_paired_trimmed_paired_contig_23092	25.5336	8.12301	6.22617e-09							3.58467	29.1183	gi|780895763|gb|GBYF01009937.1|
43_GTGGCC_L004_R1_paired_trimmed_paired_contig_65704	33.5263	309.798	1.39314e-14							0.10857	33.6349	gi|780895780|gb|GBYF01009933.1|
43_GTGGCC_L004_R1_paired_trimmed_paired_contig_35610	28.1433	276.822	3.82507e-12							0.102034	28.2453	gi|780919393|gb|GBYF01009549.1|
43_GTGGCC_L004_R1_paired_trimmed_paired_contig_21582	31.1718	7.26195	2.18928e-06							4.97796	36.1497	gi|780924251|gb|GBYF01009158.1|
43_GTGGCC_L004_R1_paired_trimmed_paired_contig_1935	20.7843	5.19063	1.83915e-06							4.95971	25.744	gi|780924488|gb|GBYF01009043.1|
43_GTGGCC_L004_R1_paired_trimmed_paired_contig_39881	47.3132	9.58561	0							5.51076	52.824	gi|780925117|gb|GBYF01008735.1|
43_GTGGCC_L004_R1_paired_trimmed_paired_contig_22094	22.7747	6.57687	0.000176611							4.08377	26.8584	gi|780925351|gb|GBYF01008618.1|
43_GTGGCC_L004_R1_paired_trimmed_paired_contig_44871	106.326	332.279	0.00339635							0.320956	106.647	gi|780925684|gb|GBYF01008453.1|
43_GTGGCC_L004_R1_paired_trimmed_paired_contig_61955	3399.08	25150.2	0							0.135157	3399.22	gi|780925819|gb|GBYF01008388.1|
43_GTGGCC_L004_R1_paired_trimmed_paired_contig_18582	52.6037	5.21211	5.9443e-12		0000287// magnesium ion binding /// 0008253// 5'-nucleotidase activity	0005737// cytoplasm	IPR006434//Pyrimidine 5'-nucleotidase, eukaryotic	XP_003964935.1	PREDICTED: cytosolic 5'-nucleotidase 3-like [Takifugu rubripes]	12.4887	65.0924	gi|780926219|gb|GBYF01008189.1|
43_GTGGCC_L004_R1_paired_trimmed_paired_contig_27380	30.1792	1e+100	4.37883e-13							0	30.1792	gi|780926820|gb|GBYF01007892.1|
43_GTGGCC_L004_R1_paired_trimmed_paired_contig_27381	15.3464	18.2255	3.1908e-06							0.89091	16.2373	gi|780926820|gb|GBYF01007892.1|
43_GTGGCC_L004_R1_paired_trimmed_paired_contig_57706	47.8631	466.75	0							0.102766	47.9658	gi|780926822|gb|GBYF01007891.1|
43_GTGGCC_L004_R1_paired_trimmed_paired_contig_24876	10.0198	12.3011	0.00133365							0.886623	10.9064	gi|780927045|gb|GBYF01007784.1|
43_GTGGCC_L004_R1_paired_trimmed_paired_contig_81965	181.245	1e+100	0.0113606							0	181.245	gi|780927277|gb|GBYF01007667.1|
43_GTGGCC_L004_R1_paired_trimmed_paired_contig_61722	116.338	1e+100	1.46568e-10	0008152// metabolic process	0003824// catalytic activity		IPR000873//AMP-dependent synthetase/ligase /// IPR009081//Acyl carrier protein-like			0	116.338	gi|780927277|gb|GBYF01007667.1|
43_GTGGCC_L004_R1_paired_trimmed_paired_contig_61721	218.753	4453.57	3.85839e-07	0008152// metabolic process	0003824// catalytic activity		IPR000873//AMP-dependent synthetase/ligase	WP_008190456.1	amino acid adenylation domain protein [Moorea producens]	0.0491295	218.802	gi|780927277|gb|GBYF01007667.1|
43_GTGGCC_L004_R1_paired_trimmed_paired_contig_65453	44.2921	1e+100	1.01521e-05				IPR001242//Condensation domain			0	44.2921	gi|780927279|gb|GBYF01007666.1|
43_GTGGCC_L004_R1_paired_trimmed_paired_contig_43016	81.3015	1e+100	0	0008152// metabolic process	0003824// catalytic activity		IPR001242//Condensation domain /// IPR000873//AMP-dependent synthetase/ligase	XP_003713020.1	D-alanine-poly(phosphoribitol) ligase subunit 1 [Magnaporthe oryzae 70-15]	0	81.3015	gi|780927279|gb|GBYF01007666.1|
43_GTGGCC_L004_R1_paired_trimmed_paired_contig_57807	13.1467	73.9528	8.69581e-06							0.180209	13.327	gi|780927297|gb|GBYF01007657.1|
43_GTGGCC_L004_R1_paired_trimmed_paired_contig_44561	23.9304	42.5654	4.22309e-07							0.575729	24.5062	gi|780927655|gb|GBYF01007488.1|
43_GTGGCC_L004_R1_paired_trimmed_paired_contig_27743	151.85	1e+100	0							0	151.85	gi|780927790|gb|GBYF01007435.1|
43_GTGGCC_L004_R1_paired_trimmed_paired_contig_49862	54.6058	77.0722	0							0.717815	55.3236	gi|780927790|gb|GBYF01007435.1|
43_GTGGCC_L004_R1_paired_trimmed_paired_contig_39230	59.0414	17.265	0							3.62997	62.6714	gi|780929145|gb|GBYF01006797.1|
43_GTGGCC_L004_R1_paired_trimmed_paired_contig_13115	26.571	7.18338	5.08062e-09							4.29716	30.8681	gi|780929539|gb|GBYF01006606.1|
43_GTGGCC_L004_R1_paired_trimmed_paired_contig_14125	18.8937	152.145	0.0363817							0.125004	19.0187	gi|780931088|gb|GBYF01005866.1|
43_GTGGCC_L004_R1_paired_trimmed_paired_contig_21473	87.5327	6.2068	9.34119e-09							16.8112	104.344	gi|780931342|gb|GBYF01005738.1|
43_GTGGCC_L004_R1_paired_trimmed_paired_contig_75382	63.6266	1e+100	6.59201e-14							0	63.6266	gi|780931555|gb|GBYF01005630.1|
43_GTGGCC_L004_R1_paired_trimmed_paired_contig_74354	66.9306	559.631	4.72909e-05							0.119812	67.0504	gi|780931555|gb|GBYF01005630.1|
43_GTGGCC_L004_R1_paired_trimmed_paired_contig_20349	30.4787	5.07049	3.26057e-09							7.48772	37.9664	gi|780931749|gb|GBYF01005531.1|
43_GTGGCC_L004_R1_paired_trimmed_paired_contig_24313	58.0643	1e+100	7.26596e-06							0	58.0643	gi|780932093|gb|GBYF01005360.1|
43_GTGGCC_L004_R1_paired_trimmed_paired_contig_13656	591.872	424.334	0					XP_001248203.1	hypothetical protein CIMG_01974 [Coccidioides immitis RS]	1.39812	593.27	gi|780932281|gb|GBYF01005266.1|
43_GTGGCC_L004_R1_paired_trimmed_paired_contig_24967	20.777	6.02693	8.58821e-07							4.13314	24.9101	gi|780932496|gb|GBYF01005156.1|
43_GTGGCC_L004_R1_paired_trimmed_paired_contig_25481	21.6409	39.8318	0.00310588							0.557299	22.1982	gi|780932947|gb|GBYF01004933.1|
43_GTGGCC_L004_R1_paired_trimmed_paired_contig_59716	118.826	222.38	0							0.536751	119.363	gi|780933032|gb|GBYF01004890.1|
43_GTGGCC_L004_R1_paired_trimmed_paired_contig_10029	68.8139	5.95389	0				IPR007422//Protein of unknown function DUF464			13.8909	82.7048	gi|780933052|gb|GBYF01004880.1|
43_GTGGCC_L004_R1_paired_trimmed_paired_contig_18496	190.398	5.79952	0							39.6703	230.069	gi|780933906|gb|GBYF01004488.1|
43_GTGGCC_L004_R1_paired_trimmed_paired_contig_53436	346.54	1e+100	0							0	346.54	gi|780934048|gb|GBYF01004438.1|
43_GTGGCC_L004_R1_paired_trimmed_paired_contig_53435	23.657	1e+100	2.49505e-10							0	23.657	gi|780934048|gb|GBYF01004438.1|
43_GTGGCC_L004_R1_paired_trimmed_paired_contig_5165	114.624	688.103	0							0.166822	114.791	gi|780934106|gb|GBYF01004418.1|
43_GTGGCC_L004_R1_paired_trimmed_paired_contig_29327	16.1588	13.4481	2.57464e-06							1.2981	17.4569	gi|780935709|gb|GBYF01003825.1|
43_GTGGCC_L004_R1_paired_trimmed_paired_contig_33211	16.9744	9.90857	2.49588e-06							1.90541	18.8798	gi|780936504|gb|GBYF01003432.1|
43_GTGGCC_L004_R1_paired_trimmed_paired_contig_7459	90.6613	10.9336	0							9.12668	99.7879	gi|780936537|gb|GBYF01003416.1|
43_GTGGCC_L004_R1_paired_trimmed_paired_contig_27746	267.147	438.084	2.4694e-06							0.611202	267.758	gi|780936651|gb|GBYF01003359.1|
43_GTGGCC_L004_R1_paired_trimmed_paired_contig_50910	85.1531	42.3749	0.00676306							2.05809	87.2112	gi|780936891|gb|GBYF01003237.1|
43_GTGGCC_L004_R1_paired_trimmed_paired_contig_22021	13.4531	5.30461	0.000225257							3.12529	16.5784	gi|780936963|gb|GBYF01003201.1|
43_GTGGCC_L004_R1_paired_trimmed_paired_contig_27230	32.3544	15.1121	1.88722e-12							2.29267	34.6471	gi|780937201|gb|GBYF01003082.1|
43_GTGGCC_L004_R1_paired_trimmed_paired_contig_24138	13.2808	6.16263	0.000155863	0006470// protein dephosphorylation	0008138// protein tyrosine/serine/threonine phosphatase activity		IPR000340//Dual specificity phosphatase, catalytic domain	YP_007148922.1	putative protein-tyrosine phosphatase [Cylindrospermum stagnale PCC 7417]?ref|WP_015209484.1| putative protein-tyrosine phosphatase [Cylindrospermum stagnale]	2.57248	15.8532	gi|780937272|gb|GBYF01003056.1|
43_GTGGCC_L004_R1_paired_trimmed_paired_contig_41772	114.773	31.3457	0.00306258							3.78218	118.555	gi|780937668|gb|GBYF01002868.1|
43_GTGGCC_L004_R1_paired_trimmed_paired_contig_16167	10.1723	7.99802	0.000828433							1.4536	11.6259	gi|780937939|gb|GBYF01002736.1|
43_GTGGCC_L004_R1_paired_trimmed_paired_contig_30654	28.1976	17.892	1.34031e-06							1.66929	29.8669	gi|780938118|gb|GBYF01002646.1|
43_GTGGCC_L004_R1_paired_trimmed_paired_contig_43235	19.9273	26.2725	3.34135e-08							0.788497	20.7158	gi|780938180|gb|GBYF01002614.1|
43_GTGGCC_L004_R1_paired_trimmed_paired_contig_23525	12.4063	6.5928	0.00024095							2.21827	14.6246	gi|780938501|gb|GBYF01002450.1|
43_GTGGCC_L004_R1_paired_trimmed_paired_contig_20835	96.847	27.8101	0							3.61234	100.459	gi|780939025|gb|GBYF01002192.1|
43_GTGGCC_L004_R1_paired_trimmed_paired_contig_60733	73.101	1e+100	0				IPR008701//Necrosis inducing	XP_748132.1	conserved hypothetical protein [Aspergillus fumigatus Af293]	0	73.101	gi|780940256|gb|GBYF01001596.1|
43_GTGGCC_L004_R1_paired_trimmed_paired_contig_47630	22.3204	187.161	3.49302e-08	0006508// proteolysis	0004190// aspartic-type endopeptidase activity		IPR001461//Peptidase A1			0.119898	22.4403	gi|780940577|gb|GBYF01001436.1|
43_GTGGCC_L004_R1_paired_trimmed_paired_contig_71122	34.05	1e+100	1.11877e-10							0	34.05	gi|780940739|gb|GBYF01001354.1|
43_GTGGCC_L004_R1_paired_trimmed_paired_contig_70421	242.459	1294.63	0					WP_005476736.1	sortase [Streptomyces bottropensis]	0.187425	242.646	gi|780940739|gb|GBYF01001354.1|
43_GTGGCC_L004_R1_paired_trimmed_paired_contig_78280	15.2159	127.767	0.000469745							0.120031	15.3359	gi|780940739|gb|GBYF01001354.1|
43_GTGGCC_L004_R1_paired_trimmed_paired_contig_35779	43.2686	111.295	0							0.392298	43.6609	gi|780941560|gb|GBYF01000952.1|
43_GTGGCC_L004_R1_paired_trimmed_paired_contig_84271	12.7821	1e+100	9.03473e-06							0	12.7821	gi|782501895|gb|GBYF01000538.1|
43_GTGGCC_L004_R1_paired_trimmed_paired_contig_72848	228.761	1e+100	0.00010025							0	228.761	gi|782501895|gb|GBYF01000538.1|
43_GTGGCC_L004_R1_paired_trimmed_paired_contig_72656	25.6485	1e+100	0.0189904							0	25.6485	gi|782501895|gb|GBYF01000538.1|
43_GTGGCC_L004_R1_paired_trimmed_paired_contig_56256	12.3883	1e+100	0.00879217							0	12.3883	gi|782502185|gb|GBYF01000388.1|
43_GTGGCC_L004_R1_paired_trimmed_paired_contig_73538	36.5353	1e+100	5.73398e-05							0	36.5353	gi|782502607|gb|GBYF01000192.1|
43_GTGGCC_L004_R1_paired_trimmed_paired_contig_36889	27.6797	92.9004	5.76885e-08							0.301193	27.9809	gi|782502941|gb|GBYF01000030.1|
43_GTGGCC_L004_R1_paired_trimmed_paired_contig_97190	11.6694	1e+100	2.63955e-05							0	11.6694
43_GTGGCC_L004_R1_paired_trimmed_paired_contig_97177	33.2568	1e+100	2.72682e-14							0	33.2568
43_GTGGCC_L004_R1_paired_trimmed_paired_contig_97164	11.8663	1e+100	2.18731e-05							0	11.8663
43_GTGGCC_L004_R1_paired_trimmed_paired_contig_97102	120.055	1e+100	0				IPR008889//VQ			0	120.055
43_GTGGCC_L004_R1_paired_trimmed_paired_contig_9504	35.747	1e+100	2.85183e-05							0	35.747
43_GTGGCC_L004_R1_paired_trimmed_paired_contig_91666	20.0961	1e+100	0.000668774							0	20.0961
43_GTGGCC_L004_R1_paired_trimmed_paired_contig_91558	15.3163	1e+100	3.6573e-06							0	15.3163
43_GTGGCC_L004_R1_paired_trimmed_paired_contig_91429	11.8448	1e+100	0.000110784							0	11.8448
43_GTGGCC_L004_R1_paired_trimmed_paired_contig_91346	10.7913	1e+100	6.09366e-05							0	10.7913
43_GTGGCC_L004_R1_paired_trimmed_paired_contig_91339	13.2401	1e+100	5.83885e-06							0	13.2401
43_GTGGCC_L004_R1_paired_trimmed_paired_contig_91136	19.2793	1e+100	1.72828e-08							0	19.2793
43_GTGGCC_L004_R1_paired_trimmed_paired_contig_91122	10.5628	1e+100	0.0381944							0	10.5628
43_GTGGCC_L004_R1_paired_trimmed_paired_contig_91063	14.4776	1e+100	6.94456e-06							0	14.4776
43_GTGGCC_L004_R1_paired_trimmed_paired_contig_90971	14.3884	1e+100	1.93933e-06							0	14.3884
43_GTGGCC_L004_R1_paired_trimmed_paired_contig_90853	13.3282	1e+100	5.40681e-06							0	13.3282
43_GTGGCC_L004_R1_paired_trimmed_paired_contig_90828	68.3632	1e+100	0							0	68.3632
43_GTGGCC_L004_R1_paired_trimmed_paired_contig_90582	11.2493	1e+100	3.9548e-05							0	11.2493
43_GTGGCC_L004_R1_paired_trimmed_paired_contig_90375	20.7407	1e+100	4.28186e-09							0	20.7407
43_GTGGCC_L004_R1_paired_trimmed_paired_contig_90254	10.3618	1e+100	0.00139728							0	10.3618
43_GTGGCC_L004_R1_paired_trimmed_paired_contig_90103	12.1447	1e+100	0.000111284							0	12.1447
43_GTGGCC_L004_R1_paired_trimmed_paired_contig_90036	33.1199	1e+100	2.72682e-14							0	33.1199
43_GTGGCC_L004_R1_paired_trimmed_paired_contig_89956	21.7405	1e+100	0.00361119							0	21.7405
43_GTGGCC_L004_R1_paired_trimmed_paired_contig_89875	21.5826	1e+100	1.84029e-09							0	21.5826
43_GTGGCC_L004_R1_paired_trimmed_paired_contig_89874	164.301	1e+100	0.000478295							0	164.301
43_GTGGCC_L004_R1_paired_trimmed_paired_contig_89710	47.157	1e+100	3.74642e-09							0	47.157
43_GTGGCC_L004_R1_paired_trimmed_paired_contig_89692	16.8798	1e+100	1.73935e-07							0	16.8798
43_GTGGCC_L004_R1_paired_trimmed_paired_contig_89591	36.1031	1e+100	0.0134805							0	36.1031
43_GTGGCC_L004_R1_paired_trimmed_paired_contig_89566	19.6381	1e+100	1.22691e-08							0	19.6381
43_GTGGCC_L004_R1_paired_trimmed_paired_contig_89475	131.104	1e+100	0.000803417							0	131.104
43_GTGGCC_L004_R1_paired_trimmed_paired_contig_89201	14.3628	1e+100	3.58242e-06							0	14.3628
43_GTGGCC_L004_R1_paired_trimmed_paired_contig_89052	16.7103	1e+100	0.00135121							0	16.7103
43_GTGGCC_L004_R1_paired_trimmed_paired_contig_88953	18.1701	1e+100	5.05617e-08							0	18.1701
43_GTGGCC_L004_R1_paired_trimmed_paired_contig_88791	22.2687	1e+100	0.000672884							0	22.2687
43_GTGGCC_L004_R1_paired_trimmed_paired_contig_88654	10.2472	1e+100	0.000102209							0	10.2472
43_GTGGCC_L004_R1_paired_trimmed_paired_contig_88640	39.6268	1e+100	0							0	39.6268
43_GTGGCC_L004_R1_paired_trimmed_paired_contig_88608	41.7185	1e+100	0.000690452							0	41.7185
43_GTGGCC_L004_R1_paired_trimmed_paired_contig_88596	12.0674	1e+100	1.81408e-05							0	12.0674
43_GTGGCC_L004_R1_paired_trimmed_paired_contig_88581	139.901	1e+100	0.0425794							0	139.901
43_GTGGCC_L004_R1_paired_trimmed_paired_contig_88572	12.7254	1e+100	9.61902e-06							0	12.7254
43_GTGGCC_L004_R1_paired_trimmed_paired_contig_88554	12.96	1e+100	0.0182116							0	12.96
43_GTGGCC_L004_R1_paired_trimmed_paired_contig_88395	38.1985	1e+100	0							0	38.1985
43_GTGGCC_L004_R1_paired_trimmed_paired_contig_88159	16.144	1e+100	3.53404e-07							0	16.144
43_GTGGCC_L004_R1_paired_trimmed_paired_contig_88075	23.8149	1e+100	2.15066e-10							0	23.8149
43_GTGGCC_L004_R1_paired_trimmed_paired_contig_88039	74.7872	1e+100	0							0	74.7872
43_GTGGCC_L004_R1_paired_trimmed_paired_contig_88014	10.2639	1e+100	0.000101315							0	10.2639
43_GTGGCC_L004_R1_paired_trimmed_paired_contig_88010	13.3282	1e+100	5.40681e-06							0	13.3282
43_GTGGCC_L004_R1_paired_trimmed_paired_contig_87980	11.4499	1e+100	3.23276e-05							0	11.4499
43_GTGGCC_L004_R1_paired_trimmed_paired_contig_87941	14.547	1e+100	1.69141e-06							0	14.547
43_GTGGCC_L004_R1_paired_trimmed_paired_contig_87539	21.1039	1e+100	2.9914e-09							0	21.1039
43_GTGGCC_L004_R1_paired_trimmed_paired_contig_87491	26.4234	1e+100	1.70236e-11							0	26.4234
43_GTGGCC_L004_R1_paired_trimmed_paired_contig_87415	28.1404	1e+100	3.10948e-12							0	28.1404
43_GTGGCC_L004_R1_paired_trimmed_paired_contig_87410	39.9722	1e+100	0.0309509							0	39.9722
43_GTGGCC_L004_R1_paired_trimmed_paired_contig_87296	15.7311	1e+100	0.019107							0	15.7311
43_GTGGCC_L004_R1_paired_trimmed_paired_contig_87231	23.798	1e+100	3.87888e-05							0	23.798
43_GTGGCC_L004_R1_paired_trimmed_paired_contig_87186	18.8552	1e+100	2.64998e-08							0	18.8552
43_GTGGCC_L004_R1_paired_trimmed_paired_contig_87142	88.4945	1e+100	1.25214e-07							0	88.4945
43_GTGGCC_L004_R1_paired_trimmed_paired_contig_87138	25.0972	1e+100	0.0395654							0	25.0972
43_GTGGCC_L004_R1_paired_trimmed_paired_contig_87039	16.4989	1e+100	2.54347e-07							0	16.4989
43_GTGGCC_L004_R1_paired_trimmed_paired_contig_87020	23.5467	1e+100	2.1875e-05							0	23.5467
43_GTGGCC_L004_R1_paired_trimmed_paired_contig_86937	13.7424	1e+100	0.00136742							0	13.7424
43_GTGGCC_L004_R1_paired_trimmed_paired_contig_86682	17.8611	1e+100	6.83704e-08							0	17.8611
43_GTGGCC_L004_R1_paired_trimmed_paired_contig_86649	92.5549	1e+100	0							0	92.5549
43_GTGGCC_L004_R1_paired_trimmed_paired_contig_86648	35.971	1e+100	0							0	35.971
43_GTGGCC_L004_R1_paired_trimmed_paired_contig_86628	75.4233	1e+100	2.61403e-13							0	75.4233
43_GTGGCC_L004_R1_paired_trimmed_paired_contig_86599	21.2244	1e+100	6.35553e-06							0	21.2244
43_GTGGCC_L004_R1_paired_trimmed_paired_contig_86581	42.0683	1e+100	0							0	42.0683
43_GTGGCC_L004_R1_paired_trimmed_paired_contig_86507	13.2656	1e+100	5.75474e-06							0	13.2656
43_GTGGCC_L004_R1_paired_trimmed_paired_contig_86438	70.2023	1e+100	0.000129253							0	70.2023
43_GTGGCC_L004_R1_paired_trimmed_paired_contig_86342	11.1362	1e+100	4.37759e-05							0	11.1362
43_GTGGCC_L004_R1_paired_trimmed_paired_contig_86275	43.6266	1e+100	0.0015992							0	43.6266
43_GTGGCC_L004_R1_paired_trimmed_paired_contig_86126	15.5445	1e+100	0.0191099							0	15.5445
43_GTGGCC_L004_R1_paired_trimmed_paired_contig_86030	90.5851	1e+100	0		0003676// nucleic acid binding /// 0008270// zinc ion binding		IPR001878//Zinc finger, CCHC-type			0	90.5851
43_GTGGCC_L004_R1_paired_trimmed_paired_contig_86020	39.5657	1e+100	0							0	39.5657
43_GTGGCC_L004_R1_paired_trimmed_paired_contig_85831	21.7777	1e+100	1.55935e-09							0	21.7777
43_GTGGCC_L004_R1_paired_trimmed_paired_contig_85736	11.4801	1e+100	0.0181603							0	11.4801
43_GTGGCC_L004_R1_paired_trimmed_paired_contig_85725	78.9085	1e+100	0							0	78.9085
43_GTGGCC_L004_R1_paired_trimmed_paired_contig_85594	65.0279	1e+100	0							0	65.0279
43_GTGGCC_L004_R1_paired_trimmed_paired_contig_85537	18.1936	1e+100	5.01203e-08							0	18.1936
43_GTGGCC_L004_R1_paired_trimmed_paired_contig_85444	17.6727	1e+100	8.14023e-08							0	17.6727
43_GTGGCC_L004_R1_paired_trimmed_paired_contig_85432	39.4259	1e+100	0							0	39.4259
43_GTGGCC_L004_R1_paired_trimmed_paired_contig_85394	37.2752	1e+100	0							0	37.2752
43_GTGGCC_L004_R1_paired_trimmed_paired_contig_85365	73.0428	1e+100	0.00265205							0	73.0428
43_GTGGCC_L004_R1_paired_trimmed_paired_contig_85281	102.252	1e+100	1.10328e-08							0	102.252
43_GTGGCC_L004_R1_paired_trimmed_paired_contig_85259	13.4717	1e+100	4.65465e-06							0	13.4717
43_GTGGCC_L004_R1_paired_trimmed_paired_contig_85015	30.5559	1e+100	2.2567e-05							0	30.5559
43_GTGGCC_L004_R1_paired_trimmed_paired_contig_84979	48.0085	1e+100	0							0	48.0085
43_GTGGCC_L004_R1_paired_trimmed_paired_contig_84978	15.7431	1e+100	5.33335e-07							0	15.7431
43_GTGGCC_L004_R1_paired_trimmed_paired_contig_84953	11.9551	1e+100	1.99196e-05							0	11.9551
43_GTGGCC_L004_R1_paired_trimmed_paired_contig_84933	29.0337	1e+100	1.30965e-12							0	29.0337
43_GTGGCC_L004_R1_paired_trimmed_paired_contig_84859	22.9937	1e+100	0.000673916							0	22.9937
43_GTGGCC_L004_R1_paired_trimmed_paired_contig_84788	32.6371	1e+100	0.01895							0	32.6371
43_GTGGCC_L004_R1_paired_trimmed_paired_contig_84728	24.991	1e+100	6.6813e-11							0	24.991
43_GTGGCC_L004_R1_paired_trimmed_paired_contig_84665	148.451	1e+100	0							0	148.451
43_GTGGCC_L004_R1_paired_trimmed_paired_contig_84655	74.2797	1e+100	0							0	74.2797
43_GTGGCC_L004_R1_paired_trimmed_paired_contig_84652	81.8092	1e+100	0.0244605							0	81.8092
43_GTGGCC_L004_R1_paired_trimmed_paired_contig_84590	40.3753	1e+100	4.07342e-05							0	40.3753
43_GTGGCC_L004_R1_paired_trimmed_paired_contig_84510	227.605	1e+100	1.0756e-05							0	227.605
43_GTGGCC_L004_R1_paired_trimmed_paired_contig_84348	28.4408	1e+100	0.0230318							0	28.4408
43_GTGGCC_L004_R1_paired_trimmed_paired_contig_84087	302.51	1e+100	0.00506315							0	302.51
43_GTGGCC_L004_R1_paired_trimmed_paired_contig_83890	14.7368	1e+100	1.39773e-06							0	14.7368
43_GTGGCC_L004_R1_paired_trimmed_paired_contig_83689	10.113	1e+100	0.000115239							0	10.113
43_GTGGCC_L004_R1_paired_trimmed_paired_contig_82876	60.8432	1e+100	0							0	60.8432
43_GTGGCC_L004_R1_paired_trimmed_paired_contig_82536	56.5547	1e+100	0	0006508// proteolysis	0004190// aspartic-type endopeptidase activity		IPR001461//Peptidase A1			0	56.5547
43_GTGGCC_L004_R1_paired_trimmed_paired_contig_82517	103.645	1e+100	0							0	103.645
43_GTGGCC_L004_R1_paired_trimmed_paired_contig_82094	34.3725	1e+100	0.00159063							0	34.3725
43_GTGGCC_L004_R1_paired_trimmed_paired_contig_82027	36.4432	1e+100	0.00131148							0	36.4432
43_GTGGCC_L004_R1_paired_trimmed_paired_contig_81928	105.134	1e+100	0.0383147							0	105.134
43_GTGGCC_L004_R1_paired_trimmed_paired_contig_81753	70.0694	1e+100	0.012491							0	70.0694
43_GTGGCC_L004_R1_paired_trimmed_paired_contig_81576	45.4204	1e+100	0.0136823							0	45.4204
43_GTGGCC_L004_R1_paired_trimmed_paired_contig_81489	97.995	1e+100	1.93834e-08							0	97.995
43_GTGGCC_L004_R1_paired_trimmed_paired_contig_81387	231.369	1e+100	0							0	231.369
43_GTGGCC_L004_R1_paired_trimmed_paired_contig_81319	24.5132	1e+100	2.19909e-05							0	24.5132
43_GTGGCC_L004_R1_paired_trimmed_paired_contig_81294	23.386	1e+100	0.00822175							0	23.386
43_GTGGCC_L004_R1_paired_trimmed_paired_contig_81221	15.0895	1e+100	9.93747e-07							0	15.0895
43_GTGGCC_L004_R1_paired_trimmed_paired_contig_81111	41.9903	1e+100	4.08358e-05							0	41.9903
43_GTGGCC_L004_R1_paired_trimmed_paired_contig_81106	65.9959	1e+100	5.58103e-06		0005515// protein binding		IPR000048//IQ motif, EF-hand binding site			0	65.9959
43_GTGGCC_L004_R1_paired_trimmed_paired_contig_80484	25.62	1e+100	3.60428e-11							0	25.62
43_GTGGCC_L004_R1_paired_trimmed_paired_contig_80483	64.3522	1e+100	5.33599e-14							0	64.3522
43_GTGGCC_L004_R1_paired_trimmed_paired_contig_79149	132.428	1e+100	3.34364e-06							0	132.428
43_GTGGCC_L004_R1_paired_trimmed_paired_contig_78989	35.7712	1e+100	1.39314e-14							0	35.7712
43_GTGGCC_L004_R1_paired_trimmed_paired_contig_78896	13.2033	1e+100	6.04449e-06							0	13.2033
43_GTGGCC_L004_R1_paired_trimmed_paired_contig_78705	13.6493	1e+100	3.9725e-06							0	13.6493
43_GTGGCC_L004_R1_paired_trimmed_paired_contig_78686	16.5697	1e+100	0.00117208							0	16.5697
43_GTGGCC_L004_R1_paired_trimmed_paired_contig_78068	25.6953	1e+100	3.40881e-11							0	25.6953
43_GTGGCC_L004_R1_paired_trimmed_paired_contig_78067	19.3023	1e+100	0.00360072							0	19.3023
43_GTGGCC_L004_R1_paired_trimmed_paired_contig_77827	88.3741	1e+100	0.00055343							0	88.3741
43_GTGGCC_L004_R1_paired_trimmed_paired_contig_77472	17.9767	1e+100	6.02761e-08							0	17.9767
43_GTGGCC_L004_R1_paired_trimmed_paired_contig_76969	48.5622	1e+100	0							0	48.5622
43_GTGGCC_L004_R1_paired_trimmed_paired_contig_76950	46.6895	1e+100	0							0	46.6895
43_GTGGCC_L004_R1_paired_trimmed_paired_contig_76753	14.1298	1e+100	2.52073e-06							0	14.1298
43_GTGGCC_L004_R1_paired_trimmed_paired_contig_76713	329.051	1e+100	0.0133727							0	329.051
43_GTGGCC_L004_R1_paired_trimmed_paired_contig_76633	12.9013	1e+100	8.114e-06							0	12.9013
43_GTGGCC_L004_R1_paired_trimmed_paired_contig_76611	15.8308	1e+100	4.8671e-07	0006508// proteolysis	0004190// aspartic-type endopeptidase activity		IPR001461//Peptidase A1			0	15.8308
43_GTGGCC_L004_R1_paired_trimmed_paired_contig_76528	36.4294	1e+100	0							0	36.4294
43_GTGGCC_L004_R1_paired_trimmed_paired_contig_76161	379.865	1e+100	0							0	379.865
43_GTGGCC_L004_R1_paired_trimmed_paired_contig_76160	129.537	1e+100	0							0	129.537
43_GTGGCC_L004_R1_paired_trimmed_paired_contig_75992	31.8655	1e+100	9.08962e-14							0	31.8655
43_GTGGCC_L004_R1_paired_trimmed_paired_contig_75286	62.0359	1e+100	4.04358e-08							0	62.0359
43_GTGGCC_L004_R1_paired_trimmed_paired_contig_75084	72.9246	1e+100	0.0265283							0	72.9246
43_GTGGCC_L004_R1_paired_trimmed_paired_contig_73788	21.3826	1e+100	2.29898e-09							0	21.3826
43_GTGGCC_L004_R1_paired_trimmed_paired_contig_73713	10.8662	1e+100	5.73854e-05							0	10.8662
43_GTGGCC_L004_R1_paired_trimmed_paired_contig_73509	11.5148	1e+100	3.03776e-05							0	11.5148
43_GTGGCC_L004_R1_paired_trimmed_paired_contig_72916	38.1939	1e+100	2.90155e-08							0	38.1939
43_GTGGCC_L004_R1_paired_trimmed_paired_contig_72847	13.4992	1e+100	4.64549e-06							0	13.4992
43_GTGGCC_L004_R1_paired_trimmed_paired_contig_72655	20.5572	1e+100	4.98968e-09							0	20.5572
43_GTGGCC_L004_R1_paired_trimmed_paired_contig_71179	118.493	1e+100	0.0282212							0	118.493
43_GTGGCC_L004_R1_paired_trimmed_paired_contig_70200	16.26	1e+100	3.16278e-07							0	16.26
43_GTGGCC_L004_R1_paired_trimmed_paired_contig_69576	14.9188	1e+100	1.17325e-06							0	14.9188
43_GTGGCC_L004_R1_paired_trimmed_paired_contig_68895	10.6267	1e+100	7.12948e-05							0	10.6267
43_GTGGCC_L004_R1_paired_trimmed_paired_contig_68458	277.349	1e+100	0							0	277.349
43_GTGGCC_L004_R1_paired_trimmed_paired_contig_67993	2867.31	1e+100	0							0	2867.31
43_GTGGCC_L004_R1_paired_trimmed_paired_contig_66902	25.0713	1e+100	6.22354e-11							0	25.0713
43_GTGGCC_L004_R1_paired_trimmed_paired_contig_65673	540.124	1e+100	0							0	540.124
43_GTGGCC_L004_R1_paired_trimmed_paired_contig_65056	160.72	1e+100	0							0	160.72
43_GTGGCC_L004_R1_paired_trimmed_paired_contig_63654	18.6517	1e+100	3.21919e-08							0	18.6517
43_GTGGCC_L004_R1_paired_trimmed_paired_contig_62959	12.4212	1e+100	0.000641873							0	12.4212
43_GTGGCC_L004_R1_paired_trimmed_paired_contig_62745	28.1383	1e+100	0.00363634							0	28.1383
43_GTGGCC_L004_R1_paired_trimmed_paired_contig_62543	10.2254	1e+100	0.000104086							0	10.2254
43_GTGGCC_L004_R1_paired_trimmed_paired_contig_62388	277.762	1e+100	0							0	277.762
43_GTGGCC_L004_R1_paired_trimmed_paired_contig_60712	25.366	1e+100	0.000284993							0	25.366
43_GTGGCC_L004_R1_paired_trimmed_paired_contig_60004	27.8423	1e+100	4.21333e-12							0	27.8423
43_GTGGCC_L004_R1_paired_trimmed_paired_contig_59984	32.2296	1e+100	5.33599e-14							0	32.2296
43_GTGGCC_L004_R1_paired_trimmed_paired_contig_59230	21.7979	1e+100	0.0013343							0	21.7979
43_GTGGCC_L004_R1_paired_trimmed_paired_contig_59085	25.6001	1e+100	3.72653e-11							0	25.6001
43_GTGGCC_L004_R1_paired_trimmed_paired_contig_58725	458.046	1e+100	0							0	458.046
43_GTGGCC_L004_R1_paired_trimmed_paired_contig_58587	43.4129	1e+100	0							0	43.4129
43_GTGGCC_L004_R1_paired_trimmed_paired_contig_58548	24.4634	1e+100	1.12416e-10							0	24.4634
43_GTGGCC_L004_R1_paired_trimmed_paired_contig_58211	74.8178	1e+100	0.00474221							0	74.8178
43_GTGGCC_L004_R1_paired_trimmed_paired_contig_56380	604.606	1e+100	0							0	604.606
43_GTGGCC_L004_R1_paired_trimmed_paired_contig_55684	160.372	1e+100	0.000503347							0	160.372
43_GTGGCC_L004_R1_paired_trimmed_paired_contig_54815	15.1993	1e+100	8.94367e-07							0	15.1993
43_GTGGCC_L004_R1_paired_trimmed_paired_contig_54633	120.842	1e+100	0							0	120.842
43_GTGGCC_L004_R1_paired_trimmed_paired_contig_51833	12.0219	1e+100	1.89398e-05							0	12.0219
43_GTGGCC_L004_R1_paired_trimmed_paired_contig_50648	20.5739	1e+100	0.00133754							0	20.5739
43_GTGGCC_L004_R1_paired_trimmed_paired_contig_50074	308.177	1e+100	0							0	308.177
43_GTGGCC_L004_R1_paired_trimmed_paired_contig_47964	204.975	1e+100	9.09713e-08							0	204.975
43_GTGGCC_L004_R1_paired_trimmed_paired_contig_47963	17.4107	1e+100	1.04362e-07							0	17.4107
43_GTGGCC_L004_R1_paired_trimmed_paired_contig_46900	23.2523	1e+100	3.6253e-10							0	23.2523
43_GTGGCC_L004_R1_paired_trimmed_paired_contig_43130	11.6586	1e+100	0.0305882							0	11.6586
43_GTGGCC_L004_R1_paired_trimmed_paired_contig_42448	44.2221	1e+100	3.68645e-13							0	44.2221
43_GTGGCC_L004_R1_paired_trimmed_paired_contig_41093	26.952	1e+100	1.00241e-11							0	26.952
43_GTGGCC_L004_R1_paired_trimmed_paired_contig_40567	21.6495	1e+100	4.0124e-06							0	21.6495
43_GTGGCC_L004_R1_paired_trimmed_paired_contig_39957	13.1728	1e+100	6.19157e-06							0	13.1728
43_GTGGCC_L004_R1_paired_trimmed_paired_contig_39937	10.8982	1e+100	0.0381809							0	10.8982
43_GTGGCC_L004_R1_paired_trimmed_paired_contig_39370	11.2909	1e+100	3.76918e-05							0	11.2909
43_GTGGCC_L004_R1_paired_trimmed_paired_contig_39017	269.963	1e+100	0							0	269.963
43_GTGGCC_L004_R1_paired_trimmed_paired_contig_38571	11.3924	1e+100	3.4593e-05							0	11.3924
43_GTGGCC_L004_R1_paired_trimmed_paired_contig_38268	128.15	1e+100	0							0	128.15
43_GTGGCC_L004_R1_paired_trimmed_paired_contig_31666	12.9846	1e+100	7.47397e-06							0	12.9846
43_GTGGCC_L004_R1_paired_trimmed_paired_contig_31212	35.2999	1e+100	2.23526e-10							0	35.2999
43_GTGGCC_L004_R1_paired_trimmed_paired_contig_28956	29.8863	1e+100	5.86335e-13							0	29.8863
43_GTGGCC_L004_R1_paired_trimmed_paired_contig_27598	67.563	1e+100	0							0	67.563
43_GTGGCC_L004_R1_paired_trimmed_paired_contig_26000	21.2706	1e+100	0.00133559							0	21.2706
43_GTGGCC_L004_R1_paired_trimmed_paired_contig_78812	6443.68	18026.5	0							0.357476	6444.04
43_GTGGCC_L004_R1_paired_trimmed_paired_contig_79492	1099.45	12075.1	0							0.0910583	1099.54
43_GTGGCC_L004_R1_paired_trimmed_paired_contig_83472	1088.6	9965.78	0							0.109245	1088.71
43_GTGGCC_L004_R1_paired_trimmed_paired_contig_68459	495.415	7516	0.00341834							0.0659235	495.481
43_GTGGCC_L004_R1_paired_trimmed_paired_contig_83294	421.922	2505.42	3.14642e-07							0.168471	422.091
43_GTGGCC_L004_R1_paired_trimmed_paired_contig_82780	217.643	2041.29	4.41342e-07							0.106672	217.749
43_GTGGCC_L004_R1_paired_trimmed_paired_contig_58036	134.113	1791.37	7.51637e-06							0.0749079	134.188
43_GTGGCC_L004_R1_paired_trimmed_paired_contig_64826	96.7585	1381.45	0							0.0700918	96.8286
43_GTGGCC_L004_R1_paired_trimmed_paired_contig_50653	133.114	1150.02	0							0.115849	133.229
43_GTGGCC_L004_R1_paired_trimmed_paired_contig_83356	173.089	1130.76	1.51756e-06							0.153209	173.242
43_GTGGCC_L004_R1_paired_trimmed_paired_contig_54968	38.9738	1117.01	0	0006508// proteolysis	0004190// aspartic-type endopeptidase activity		IPR001461//Peptidase A1			0.0349225	39.0087
43_GTGGCC_L004_R1_paired_trimmed_paired_contig_29813	72.088	1040.62	2.35163e-05							0.0693405	72.1574
43_GTGGCC_L004_R1_paired_trimmed_paired_contig_57352	64.282	994.154	0.000431589							0.0647251	64.3467
43_GTGGCC_L004_R1_paired_trimmed_paired_contig_51649	39.3798	979.875	0							0.0402296	39.42
43_GTGGCC_L004_R1_paired_trimmed_paired_contig_62549	89.2568	964.247	0							0.0926624	89.3495
43_GTGGCC_L004_R1_paired_trimmed_paired_contig_69575	110.862	871.771	0							0.127315	110.989
43_GTGGCC_L004_R1_paired_trimmed_paired_contig_84025	188.744	835.48	0							0.226182	188.971
43_GTGGCC_L004_R1_paired_trimmed_paired_contig_84015	137.767	572.168	0							0.241202	138.008
43_GTGGCC_L004_R1_paired_trimmed_paired_contig_78408	38.0004	371.479	0							0.102571	38.103
43_GTGGCC_L004_R1_paired_trimmed_paired_contig_57081	26.6127	370.066	1.57483e-11							0.0721081	26.6848
43_GTGGCC_L004_R1_paired_trimmed_paired_contig_68457	47.8762	358.391	0.0278839							0.13396	48.0102
43_GTGGCC_L004_R1_paired_trimmed_paired_contig_55809	45.6003	301.296	0							0.151851	45.7522
43_GTGGCC_L004_R1_paired_trimmed_paired_contig_55672	48.3882	252.895	0							0.192097	48.5803
43_GTGGCC_L004_R1_paired_trimmed_paired_contig_64497	24.9581	247.34	8.3856e-11							0.101316	25.0594
43_GTGGCC_L004_R1_paired_trimmed_paired_contig_60809	61.126	233.849	0							0.262513	61.3885
43_GTGGCC_L004_R1_paired_trimmed_paired_contig_49585	160.631	193.376	0							0.834984	161.466
43_GTGGCC_L004_R1_paired_trimmed_paired_contig_37675	12.9938	193.376	8.32364e-06							0.0675437	13.0613
43_GTGGCC_L004_R1_paired_trimmed_paired_contig_31334	37.8164	176.484	0.000118972							0.215497	38.0319
43_GTGGCC_L004_R1_paired_trimmed_paired_contig_40568	63.2301	171.458	0							0.370943	63.6011
43_GTGGCC_L004_R1_paired_trimmed_paired_contig_77640	22.8855	154.902	6.86725e-10							0.148702	23.0342
43_GTGGCC_L004_R1_paired_trimmed_paired_contig_50550	46.0981	148.419	0.029174							0.312702	46.4108
43_GTGGCC_L004_R1_paired_trimmed_paired_contig_44320	32.241	138.723	3.4818e-05							0.2341	32.4751
43_GTGGCC_L004_R1_paired_trimmed_paired_contig_32122	19.198	132.418	0.0419221							0.146083	19.3441
43_GTGGCC_L004_R1_paired_trimmed_paired_contig_78529	29.9532	117.422	8.36695e-13							0.257282	30.2105
43_GTGGCC_L004_R1_paired_trimmed_paired_contig_68433	14.1766	116.422	0.0133918							0.122824	14.2994
43_GTGGCC_L004_R1_paired_trimmed_paired_contig_43599	27.6074	113.635	0.0206134							0.245105	27.8525
43_GTGGCC_L004_R1_paired_trimmed_paired_contig_65822	83.196	108.386	0.00742078							0.774736	83.9707
43_GTGGCC_L004_R1_paired_trimmed_paired_contig_27868	78.0396	104.579	0							0.753434	78.793
43_GTGGCC_L004_R1_paired_trimmed_paired_contig_74718	18.662	102.435	2.22955e-07							0.183979	18.8459
43_GTGGCC_L004_R1_paired_trimmed_paired_contig_37127	14.191	99.4345	9.85145e-06							0.144167	14.3352
43_GTGGCC_L004_R1_paired_trimmed_paired_contig_68566	11.1481	91.0906	5.36059e-05							0.123743	11.2718
43_GTGGCC_L004_R1_paired_trimmed_paired_contig_59664	15.2502	89.4402	0.0214024							0.172435	15.4226
43_GTGGCC_L004_R1_paired_trimmed_paired_contig_42669	15.5402	82.3891	8.79834e-07							0.190937	15.7311
43_GTGGCC_L004_R1_paired_trimmed_paired_contig_37700	18.822	79.5785	0.000160401							0.239531	19.0615
43_GTGGCC_L004_R1_paired_trimmed_paired_contig_38745	21.4167	78.1998	3.55228e-09							0.277419	21.6941
43_GTGGCC_L004_R1_paired_trimmed_paired_contig_44147	12.7956	74.5573	1.20624e-05							0.173953	12.9695
43_GTGGCC_L004_R1_paired_trimmed_paired_contig_69222	12.3377	73.9528	1.84665e-05							0.169119	12.5068
43_GTGGCC_L004_R1_paired_trimmed_paired_contig_50757	15.0766	69.7666	1.46143e-06							0.219244	15.2959
43_GTGGCC_L004_R1_paired_trimmed_paired_contig_68576	13.4322	57.1959	7.15796e-06							0.239025	13.6712
43_GTGGCC_L004_R1_paired_trimmed_paired_contig_37457	11.6823	55.4646	3.74379e-05							0.214492	11.8967
43_GTGGCC_L004_R1_paired_trimmed_paired_contig_39533	36.7533	50.707	0							0.7394	37.4927
43_GTGGCC_L004_R1_paired_trimmed_paired_contig_44279	19.0128	45.3009	4.52371e-08							0.429175	19.442
43_GTGGCC_L004_R1_paired_trimmed_paired_contig_54969	12.1376	44.5394	2.66126e-05	0006508// proteolysis	0004190// aspartic-type endopeptidase activity		IPR001461//Peptidase A1			0.278774	12.4164
43_GTGGCC_L004_R1_paired_trimmed_paired_contig_48266	20.1998	41.3398	1.72227e-08							0.500741	20.7005
43_GTGGCC_L004_R1_paired_trimmed_paired_contig_72044	12.3588	37.5753	2.38742e-05							0.3379	12.6967
43_GTGGCC_L004_R1_paired_trimmed_paired_contig_52789	11.2174	33.3904	7.20232e-05							0.346318	11.5637
43_GTGGCC_L004_R1_paired_trimmed_paired_contig_60299	15.3644	32.9737	5.3598e-06							0.480533	15.8449
43_GTGGCC_L004_R1_paired_trimmed_paired_contig_59969	18.1472	31.6892	1.3821e-07							0.591323	18.7385
43_GTGGCC_L004_R1_paired_trimmed_paired_contig_11117	169.764	30.6108	0							5.73318	175.497
43_GTGGCC_L004_R1_paired_trimmed_paired_contig_63973	12.8837	30.1674	0.000253583							0.441716	13.3254
43_GTGGCC_L004_R1_paired_trimmed_paired_contig_40610	42.7717	28.643	0							1.54729	44.3189
43_GTGGCC_L004_R1_paired_trimmed_paired_contig_45469	12.1098	28.4969	3.53805e-05							0.440406	12.5502
43_GTGGCC_L004_R1_paired_trimmed_paired_contig_34627	20.0062	28.2616	2.86931e-08							0.733859	20.74
43_GTGGCC_L004_R1_paired_trimmed_paired_contig_69343	15.4815	27.6517	5.84703e-05							0.580883	16.0624
43_GTGGCC_L004_R1_paired_trimmed_paired_contig_48842	16.9403	26.896	7.12003e-07							0.654165	17.5945
43_GTGGCC_L004_R1_paired_trimmed_paired_contig_39550	52.9336	24.8854	0							2.21615	55.1498
43_GTGGCC_L004_R1_paired_trimmed_paired_contig_18088	35.6517	23.956	0.000141685							1.55304	37.2047
43_GTGGCC_L004_R1_paired_trimmed_paired_contig_53695	13.2505	21.7842	1.61439e-05							0.637524	13.888
43_GTGGCC_L004_R1_paired_trimmed_paired_contig_56117	20.209	20.589	1.95714e-06							1.03165	21.2407
43_GTGGCC_L004_R1_paired_trimmed_paired_contig_32151	20.1225	20.4572	3.98659e-08							1.03419	21.1567
43_GTGGCC_L004_R1_paired_trimmed_paired_contig_57870	24.5098	19.231	0.000110766							1.3444	25.8542
43_GTGGCC_L004_R1_paired_trimmed_paired_contig_43602	12.3079	17.58	4.59564e-05							0.742332	13.0502
43_GTGGCC_L004_R1_paired_trimmed_paired_contig_8525	20.219	17.4447	1.62325e-06							1.22951	21.4485
43_GTGGCC_L004_R1_paired_trimmed_paired_contig_17387	137.205	17.1607	0							8.49007	145.695
43_GTGGCC_L004_R1_paired_trimmed_paired_contig_60899	12.5686	16.7241	0.00922698							0.799323	13.3679
43_GTGGCC_L004_R1_paired_trimmed_paired_contig_38778	17.14	16.2462	8.77203e-07							1.12422	18.2642
43_GTGGCC_L004_R1_paired_trimmed_paired_contig_13527	27.2825	15.7772	1.30533e-10							1.84626	29.1287
43_GTGGCC_L004_R1_paired_trimmed_paired_contig_21460	11.1701	15.1676	0.000142158							0.788425	11.9585
43_GTGGCC_L004_R1_paired_trimmed_paired_contig_25417	15.8833	10.7666	4.94889e-06							1.62629	17.5096
43_GTGGCC_L004_R1_paired_trimmed_paired_contig_41430	29.6006	7.71422	3.57353e-10							4.40864	34.0092
43_GTGGCC_L004_R1_paired_trimmed_paired_contig_46441	12.0381	7.69061	0.000211109							1.79925	13.8373
43_GTGGCC_L004_R1_paired_trimmed_paired_contig_15972	371.99	7.27747	0							59.258	431.248
43_GTGGCC_L004_R1_paired_trimmed_paired_contig_19609	12.9921	6.92104	0.0224737							2.19424	15.1864
43_GTGGCC_L004_R1_paired_trimmed_paired_contig_15990	37.8652	6.85647	6.60273e-12							6.46554	44.3307
43_GTGGCC_L004_R1_paired_trimmed_paired_contig_28468	20.8718	6.55083	0.00578747							3.76012	24.6319
43_GTGGCC_L004_R1_paired_trimmed_paired_contig_36978	19.2092	6.24326	2.1952e-06							3.6636	22.8728
43_GTGGCC_L004_R1_paired_trimmed_paired_contig_13831	67.3088	5.9971	0							13.4696	80.7784
43_GTGGCC_L004_R1_paired_trimmed_paired_contig_35095	12.6928	5.61262	0.000719308							2.75174	15.4445

## Sheet: GO Biological Process
GO:0008150 Biological process : 361 NRVT
	GO:0008152 metabolic process :312 NRVT
		GO:0055114 oxidation reduction :109 NRVT
		GO:0006807 nitrogen compound metabolic process :33 NRVT
		GO:0009056 catabolic process :2 NRVT	GO:0016042 lipid catabolic process :1 NRVT
			GO:0044248 cellular catabolic process :2 NRVT
			GO:0044282 small molecule catabolic process :1 NRVT
		GO:0009058 biosynthetic process :39 NRVT	GO:0008610 lipid biosynthetic process :11 NRVT
			GO:0009059 macromolecule biosynthetic process :27 NRVT
			GO:0009889 regulation of biosynthetic process :11 NRVT
			GO:0016051 carbohydrate biosynthetic process :6 NRVT
			GO:0044249 cellular biosynthetic process :30 NRVT
			GO:0044283 small molecule biosynthetic process :3 NRVT
		GO:0019222 regulation of metabolic process :11 NRVT	GO:0009889 regulation of biosynthetic process :11 NRVT
			GO:0031323 regulation of cellular metabolic process :11 NRVT
			GO:0051171 regulation of nitrogen compound metabolic process :11 NRVT
			GO:0060255 regulation of macromolecule metabolic process :11 NRVT
			GO:0080090 regulation of primary metabolic process :11 NRVT
		GO:0019637 organophosphate metabolic process :1 NRVT	GO:0046434 organophosphate catabolic process :1 NRVT
		GO:0019748 secondary metabolic process :1 NRVT
		GO:0043170 macromolecule metabolic process :116 NRVT	GO:0005976 polysaccharide metabolic process :6 NRVT
			GO:0009059 macromolecule biosynthetic process :27 NRVT
			GO:0010467 gene expression :48 NRVT
			GO:0019538 protein metabolic process :89 NRVT
			GO:0043412 macromolecule modification :54 NRVT
			GO:0044260 cellular macromolecule metabolic process :77 NRVT
			GO:0060255 regulation of macromolecule metabolic process :11 NRVT
		GO:0044237 cellular metabolic process :101 NRVT	GO:0006790 sulfur metabolic process :2 NRVT
			GO:0006082 organic acid metabolic process :7 NRVT
			GO:0006518 peptide metabolic process :1 NRVT
			GO:0006725 cellular aromatic compound metabolic process :22 NRVT
			GO:0006793 phosphorus metabolic process :49 NRVT
			GO:0031323 regulation of cellular metabolic process :11 NRVT
			GO:0034641 cellular nitrogen compound metabolic process :24 NRVT
			GO:0044248 cellular catabolic process :2 NRVT
			GO:0044249 cellular biosynthetic process :30 NRVT
			GO:0044255 cellular lipid metabolic process :14 NRVT
			GO:0044260 cellular macromolecule metabolic process :77 NRVT
			GO:0044262 cellular carbohydrate metabolic process :6 NRVT
			GO:0046483 heterocycle metabolic process :22 NRVT
			GO:0051186 cofactor metabolic process :3 NRVT
		GO:0044238 primary metabolic process :149 NRVT	GO:0005975 carbohydrate metabolic process :23 NRVT
			GO:0006139 nucleobase, nucleoside, nucleotide and nucleic acid metabolic process :21 NRVT
			GO:0006629 lipid metabolic process :25 NRVT
			GO:0019538 protein metabolic process :89 NRVT
			GO:0080090 regulation of primary metabolic process :11 NRVT
		GO:0044281 small molecule metabolic process :12 NRVT	GO:0006066 alcohol metabolic process :1 NRVT
			GO:0006082 organic acid metabolic process :7 NRVT
			GO:0006766 vitamin metabolic process :2 NRVT
			GO:0044282 small molecule catabolic process :1 NRVT
			GO:0044283 small molecule biosynthetic process :3 NRVT
			GO:0055086 nucleobase, nucleoside and nucleotide metabolic process :3 NRVT
		GO:0071704 organic substance metabolic process :156 NRVT
	GO:0009987 cellular process :146 NRVT
		GO:0006996 organelle organization :3 NRVT	GO:0007033 vacuole organization :3 NRVT
		GO:0007154 cell communication :13 NRVT	GO:0010646 regulation of cell communication :1 NRVT
		GO:0044237 cellular metabolic process :101 NRVT	GO:0006790 sulfur metabolic process :2 NRVT
			GO:0006082 organic acid metabolic process :7 NRVT
			GO:0006518 peptide metabolic process :1 NRVT
			GO:0006725 cellular aromatic compound metabolic process :22 NRVT
			GO:0006793 phosphorus metabolic process :49 NRVT
			GO:0031323 regulation of cellular metabolic process :11 NRVT
			GO:0034641 cellular nitrogen compound metabolic process :24 NRVT
			GO:0044248 cellular catabolic process :2 NRVT
			GO:0044249 cellular biosynthetic process :30 NRVT
			GO:0044255 cellular lipid metabolic process :14 NRVT
			GO:0044260 cellular macromolecule metabolic process :77 NRVT
			GO:0044262 cellular carbohydrate metabolic process :6 NRVT
			GO:0046483 heterocycle metabolic process :22 NRVT
			GO:0051186 cofactor metabolic process :3 NRVT
		GO:0050794 regulation of cellular process :17 NRVT	GO:0007165 signal transduction :13 NRVT
			GO:0010646 regulation of cell communication :1 NRVT
			GO:0031323 regulation of cellular metabolic process :11 NRVT
		GO:0051716 cellular response to stimulus :13 NRVT
		GO:0055085 transmembrane transport :40 NRVT	GO:0034220 ion transmembrane transport :1 NRVT
	GO:0016043 cellular component organization :7 NRVT
		GO:0006996 organelle organization :3 NRVT	GO:0007033 vacuole organization :3 NRVT
		GO:0022607 cellular component assembly :4 NRVT	GO:0065003 macromolecular complex assembly :4 NRVT
		GO:0043933 macromolecular complex subunit organization :4 NRVT	GO:0065003 macromolecular complex assembly :4 NRVT
	GO:0023052 signaling :13 NRVT
	GO:0044085 cellular component biogenesis :4 NRVT
		GO:0022607 cellular component assembly :4 NRVT	GO:0065003 macromolecular complex assembly :4 NRVT
		GO:0070271 protein complex biogenesis :4 NRVT	GO:0006461 protein complex assembly :4 NRVT
	GO:0050789 regulation of biological process :17 NRVT
		GO:0019222 regulation of metabolic process :11 NRVT	GO:0009889 regulation of biosynthetic process :11 NRVT
			GO:0031323 regulation of cellular metabolic process :11 NRVT
			GO:0051171 regulation of nitrogen compound metabolic process :11 NRVT
			GO:0060255 regulation of macromolecule metabolic process :11 NRVT
			GO:0080090 regulation of primary metabolic process :11 NRVT
		GO:0023051 regulation of signaling process :1 NRVT	GO:0009966 regulation of signal transduction :1 NRVT
		GO:0048583 regulation of response to stimulus :1 NRVT
		GO:0050794 regulation of cellular process :17 NRVT	GO:0007165 signal transduction :13 NRVT
			GO:0010646 regulation of cell communication :1 NRVT
			GO:0031323 regulation of cellular metabolic process :11 NRVT
	GO:0050896 response to stimulus :16 NRVT
		GO:0006950 response to stress :3 NRVT	GO:0006952 defense response :1 NRVT
			GO:0006979 response to oxidative stress :1 NRVT
		GO:0048583 regulation of response to stimulus :1 NRVT
		GO:0051716 cellular response to stimulus :13 NRVT
	GO:0051179 localization :42 NRVT
		GO:0033036 macromolecule localization :1 NRVT	GO:0010876 lipid localization :1 NRVT
		GO:0051234 establishment of localization :42 NRVT	GO:0006810 transport :42 NRVT
	GO:0051234 establishment of localization :42 NRVT
		GO:0006810 transport :42 NRVT	GO:0006811 ion transport :4 NRVT
			GO:0006869 lipid transport :1 NRVT
			GO:0015833 peptide transport :1 NRVT
			GO:0042886 amide transport :1 NRVT
			GO:0055085 transmembrane transport :40 NRVT
			GO:0071702 organic substance transport :2 NRVT
			GO:0071705 nitrogen compound transport :1 NRVT
	GO:0065007 biological regulation :17 NRVT
		GO:0050789 regulation of biological process :17 NRVT	GO:0019222 regulation of metabolic process :11 NRVT
			GO:0023051 regulation of signaling process :1 NRVT
			GO:0048583 regulation of response to stimulus :1 NRVT
			GO:0050794 regulation of cellular process :17 NRVT
