# Supplementary material for: A Survey of the Gene Repertoire of Gigaspora rosea Unravels Conserved Features among Glomeromycota for Obligate Biotrophy
Source: Front Microbiol. 2016 Mar 1;7:233. doi: 10.3389/fmicb.2016.00233 (PMC4771724; doi:10.3389/fmicb.2016.00233)
Supplement: Supplementary file 1 [file Data_Sheet_1.ZIP › Table S13. Overlapping of G.rosea gene repertoire with those of other representative fungi.xlsx]

## Sheet: Sheet1
Table S13. The number of G. rosea NRVTs showing homology to the genes of other fungi was obtained by blastx G.rosea NRVTs against the targeting fungi proteomes (e value cutoff at 1E-5), and the percentage of homologous NRVTs was calculated. Fungal species abbr. Gmarg for Gigaspora margarita, Rirre for Rhizophagus irregularis, Melon for Mortierella elongata, Mvert for Mortierella verticillata, Ror…
	Glomeromycota		Mucoromycotina					Basidiomycota							Ascomycota
Species	Gmarg	Rirre	Melon	Mvert	Roryz	Mcirc	Pblak	Ccine	Lbico	Cneof	Pindi	Umayd	Pgram	Mlari	Scere	Calbi	Anidu	Mgris	Ncras	Bcine	Bgram	Tmela	Spomb
Number	35873	26554	14949	14752	13085	13094	13077	11536	12248	10170	11626	10592	10197	10304	8568	9009	11084	10748	10639	10873	9994	10759	9463
Percentage	0.4155	0.308	0.173	0.171	0.152	0.152	0.151	0.134	0.142	0.118	0.135	0.123	0.118	0.119	0.099	0.104	0.128	0.124	0.123	0.126	0.116	0.125	0.11
