# Supplementary material for: A Survey of the Gene Repertoire of Gigaspora rosea Unravels Conserved Features among Glomeromycota for Obligate Biotrophy
Source: Front Microbiol. 2016 Mar 1;7:233. doi: 10.3389/fmicb.2016.00233 (PMC4771724; doi:10.3389/fmicb.2016.00233)
Supplement: Supplementary file 1 [file Data_Sheet_1.ZIP › Table S3. Simple Sequence Repeat (SSR) units mostly found in GiroV1.xlsx]

## Sheet: Sheet1
Table S3. Simple Sequence Repeats (SSR) of 2-6 nucleotides and total length not less than 20bp, were identified using the SSR Locator. The most frequently found SSR units and their number in each SSR motif (dimer, trimer, tetramer, pentamer and hexamer) were computed.
dimer		trimer		tetramer		pentamer		hexamer
unit	number	unit	number	unit	number	unit	number	unit	number
AT	126	TTA	57	AAAT	24	TTTTA	17	GTTCAG	3
TA	79	AAT	47	GTAC	21	ATTTT	11	TTTATT	3
TC	10	TAA	38	TACG	21	AAAAT	11	TATTTT	2
GA	6	ATT	31	TTTA	20	TTTAT	9	ATTATG	2
CT	5	ATA	28	TATT	12	AATAA	8	CCACCT	2
AG	5	TAT	26	ACGT	11	ATAAA	6	AATAAC	2
TG	2	CAA	17	TTAT	10	AAATA	6	TGCTCT	2
AC	2	TGA	15	AATA	10	TAAAA	5	AAACCA	1
CA	1	TCA	15	CGTA	9	ATATA	4	ACCCTA	1
		TTG	13	ATAA	8	TATTT	3	ATTTGG	1
		ATC	10	ATTT	6	TTATA	3	TCAAAA	1
