# Supplementary material for: A Survey of the Gene Repertoire of Gigaspora rosea Unravels Conserved Features among Glomeromycota for Obligate Biotrophy
Source: Front Microbiol. 2016 Mar 1;7:233. doi: 10.3389/fmicb.2016.00233 (PMC4771724; doi:10.3389/fmicb.2016.00233)
Supplement: Supplementary file 1 [file Data_Sheet_1.ZIP › Table S4. KOG protein function class abundance in G. rosea, G. margarita, R. irregularis and other fungal species.xlsx]

## Sheet: table S3
Table S4. KOG protein function class abundance in Gigaspora rosea, Gigaspora margarita, Rhizophagus irregularis and other representative fungal species (Mortierella elongata, Rhizopus oryzae, Coprinopsis cinerea, Laccaria bicolor, Ustilago maydis, Melampsora larici-populina, Saccharomyces cerevisiae, Candida albicans, Magnaporthe grisea, Blumeria graminis) were analysed by using the webMGA online…
KOG protein functional class	G.rosea	R.irregularis	G.margarita	M.elongata	R.oryzae	L.bicolor	C.cinerea	U.maydis	M.larici-populina	S.cerevisiae	C.albicans	M.grisea	B.graminis
Signal transduction mechanisms	0.360017	0.23417	0.195194	0.0966924	0.101556	0.0972429	0.0908056	0.0735913	0.0836855	0.0656021	0.0695595	0.0731183	0.078229
Posttranslational modification, protein turnover, chaperones	0.191743	0.116756	0.102234	0.0899959	0.08578	0.0858172	0.0872474	0.0834169	0.0938292	0.0927924	0.0894025	0.0785663	0.100711
General function prediction only	0.123338	0.132894	0.112221	0.13261	0.108567	0.116493	0.122545	0.124123	0.106171	0.115235	0.116877	0.143226	0.112641
Cell wall/membrane/envelope biogenesis	0.11708	0.0577192	0.0402158	0.022017	0.0165425	0.0158967	0.0163678	0.0116302	0.0113271	0.0135952	0.0102486	0.0126165	0.0119293
RNA processing and modification	0.0645806	0.0293125	0.0518971	0.0480925	0.0387818	0.0453304	0.0438372	0.0487267	0.049366	0.0520069	0.047754	0.0379928	0.0506997
Function unknown	0.0496306	0.0414986	0.0543493	0.0613839	0.050723	0.0591157	0.0510959	0.0599559	0.0595097	0.059344	0.0580026	0.0511828	0.0674467
Lipid transport and metabolism	0.0442416	0.032359	0.0380311	0.0401786	0.0440403	0.0389965	0.0418446	0.0551434	0.0461538	0.0304273	0.0401221	0.0593548	0.0419821
Carbohydrate transport and metabolism	0.0436332	0.0178674	0.0288466	0.0293222	0.0390009	0.0366369	0.0372901	0.0352918	0.0442942	0.0401381	0.0348888	0.0448746	0.0314292
Intracellular trafficking, secretion, and vesicular transport	0.0423294	0.0376287	0.0453431	0.0636161	0.0637599	0.0634625	0.0769997	0.0663726	0.0681319	0.0727233	0.0702137	0.0646595	0.071576
Translation, ribosomal structure and biogenesis	0.041721	0.0386991	0.0370502	0.0518466	0.0735101	0.0512916	0.0553658	0.0651694	0.0588335	0.0841606	0.0723942	0.0527599	0.0718055
Transcription	0.041721	0.0434747	0.0445406	0.0969968	0.0747152	0.0627173	0.0686023	0.0705835	0.065765	0.0671126	0.0737026	0.0553405	0.0633173
Secondary metabolites biosynthesis, transport and catabolism	0.040591	0.027254	0.0295599	0.0199878	0.0165425	0.033532	0.0418446	0.0268699	0.0253593	0.0144584	0.0213694	0.0511828	0.0137646
Nuclear structure	0.0387658	0.00296418	0.0174774	0.00872565	0.00569676	0.00484352	0.00512383	0.00601564	0.00524091	0.00733707	0.00654165	0.00458781	0.00596467
Replication, recombination and repair	0.0361582	0.0331824	0.034821	0.0260755	0.0305653	0.0516642	0.0347282	0.0364949	0.0434489	0.0381959	0.0368513	0.0302509	0.0412939
Cell cycle control, cell division, chromosome partitioning	0.0305085	0.0289831	0.0320121	0.0323661	0.0360429	0.0422255	0.0361514	0.0318829	0.0415892	0.0388433	0.0383777	0.0273835	0.0378527
Energy production and conversion	0.0285093	0.0280774	0.0273753	0.0499188	0.0437117	0.040611	0.039852	0.046521	0.0415892	0.0448856	0.047536	0.05319	0.0433586
Amino acid transport and metabolism	0.027814	0.0197612	0.0253689	0.0334821	0.0376862	0.0320417	0.0318816	0.042711	0.0392223	0.047691	0.047754	0.042724	0.0408351
Cytoskeleton	0.023555	0.0204199	0.0216684	0.0307427	0.0384531	0.0396175	0.0439795	0.0334871	0.0331361	0.0256798	0.0305277	0.0375627	0.0360174
Inorganic ion transport and metabolism	0.0205997	0.0175381	0.0171653	0.0241477	0.0245399	0.021237	0.02078	0.0212553	0.0231615	0.0237376	0.0259485	0.0260932	0.0201881
Chromatin structure and dynamics	0.0153846	0.0164677	0.015471	0.0140016	0.0385627	0.0224789	0.0200683	0.018849	0.0226543	0.0209322	0.0209333	0.0156272	0.0206469
Coenzyme transport and metabolism	0.011734	0.00773981	0.0111017	0.00984172	0.0109553	0.0150273	0.0125249	0.0160417	0.0155537	0.0194217	0.015918	0.0164875	0.0165175
Defense mechanisms	0.0106041	0.00617538	0.00802532	0.00618912	0.00613497	0.00658222	0.0079704	0.0084219	0.00625528	0.0058265	0.00828609	0.00673835	0.0043588
Nucleotide transport and metabolism	0.00677966	0.00699876	0.00771323	0.00933442	0.0109553	0.0146547	0.0102477	0.0140365	0.0131868	0.0181269	0.0146097	0.0114695	0.0151411
Extracellular structures	0.000956106	0.00139975	0.00107004	0.00162338	0.00241017	0.00186289	0.00227726	0.00260678	0.00185968	0.00151057	0.00174444	0.00215054	0.00114705
Cell motility	0.000608431	0.000576369	0.000579607	0.000710227	0.000766871	0.000620964	0.000569314	0.000802085	0.000676247	0.000215796	0.00043611	0.000716846	0.000917642
