# Supplementary material for: A Survey of the Gene Repertoire of Gigaspora rosea Unravels Conserved Features among Glomeromycota for Obligate Biotrophy
Source: Front Microbiol. 2016 Mar 1;7:233. doi: 10.3389/fmicb.2016.00233 (PMC4771724; doi:10.3389/fmicb.2016.00233)
Supplement: Supplementary file 1 [file Data_Sheet_1.ZIP › Table S5. KOG protein family abundance in G. rosea, G. margarita, R. irregularis and other fungal species.xlsx]

## Sheet: table S4
Table S5. KOG protein family abundance in Gigaspora rosea, Gigaspora margarita, Rhizophagus irregularis and other representative fungal species (Mortierella elongata, Rhizopus oryzae, Coprinopsis cinerea, Laccaria bicolor, Ustilago maydis, Melampsora larici-populina, Saccharomyces cerevisiae, Candida albicans, Magnaporthe grisea, Blumeria graminis) were analysed by using the webMGA online server.…
KOG protein family	G.rosea	R.irregularis	G.margarita	M.elongata	R.oryzae	L.bicolor	C.cinerea	U.maydis	M.larici-populina	S.cerevisiae	C.albicans	M.grisea	B.graminis
KOG1550 Extracellular protein SEL-1 and related proteins	0.108822	0.065795	0.0400066	0.0133507	0.00310405	0.00070492	0.000651042	0.00112309	0.00114789	0.00121359	0.000735294	0.000986842	0.00154759
KOG0192 Tyrosine kinase specific for activated (GTP-bound) p21cdc42Hs	0.107518	0.113285	0.0856652	0.00330813	0.000744971	0.00817708	0.00244141	0.000449236	0.000765257	0.000242718	0	0.000657895	0.000773794
KOG1909 Ran GTPase-activating protein	0.0355498	0.000313808	0.0175652	0.0047259	0.000372486	0.000281968	0.000651042	0.000449236	0.000573943	0.000242718	0.000245098	0.000164474	0.000257931
KOG4626 O-linked N-acetylglucosamine transferase OGT	0.0136462	0.000941423	0.00637225	0.00047259	0.000869133	0.00451149	0.00423177	0.000673854	0.000573943	0.000242718	0.000245098	0.000328947	0.000515863
KOG1121 Tam3-transposase (Ac family)	0.0123425	0.0119247	0.00958608	0.00094518	0	0.00986888	0.000976562	0	0	0	0	0	0
KOG0157 Cytochrome P450 CYP4/CYP19/CYP26 subfamilies	0.0122555	0.0103556	0.00980772	0.00283554	0.00322821	0.00563936	0.0069987	0.00292004	0.0040176	0.000485437	0.00171569	0.0116776	0.00128966
KOG4350 Uncharacterized conserved protein, contains BTB/POZ domain	0.0122555	0.0216527	0.00825622	0.000118147	0	0	0.00016276	0	0	0	0	0.000164474	0
KOG0379 Kelch repeat-containing proteins	0.00990874	0.0129707	0.00947526	0.0092155	0.00372486	0.00140984	0.000651042	0.000673854	0.000956572	0.000970874	0.000980392	0.00230263	0.00103173
KOG4441 Proteins containing BTB/POZ and Kelch domains, involved in regulatory/signal transduction processes	0.0097349	0.0398536	0.010251	0.00212665	0.000744971	0.000845904	0.000976562	0.000224618	0	0.000242718	0.000245098	0.00164474	0.000257931
KOG1187 Serine/threonine protein kinase	0.00851804	0.00261506	0.00415582	0	0	0.000281968	0.00016276	0	0	0	0	0.000493421	0
KOG0519 Sensory transduction histidine kinase	0.00817036	0.00135983	0.00504239	0.0024811	0.00285572	0.000986888	0.00113932	0.0024708	0.00191314	0.000728155	0.00147059	0.00213816	0.00283725
KOG4308 LRR-containing protein	0.00747501	0.000104603	0.00626143	0.00307183	0	0	0	0	0	0	0	0	0.000257931
KOG0194 Protein tyrosine kinase	0.00660582	0.00857741	0.00515321	0	0	0.000281968	0.000325521	0	0	0	0	0	0
KOG0156 Cytochrome P450 CYP2 subfamily	0.00625815	0.00627615	0.00371253	0	0.00186243	0.00479346	0.0112305	0.000898473	0.00114789	0	0.000245098	0.00263158	0.000257931
KOG0161 Myosin class II heavy chain	0.00573664	0.00638075	0.00603979	0.00732514	0.00807052	0.00845904	0.00992839	0.00786164	0.00516549	0.00461165	0.00563725	0.00723684	0.00644828
KOG1477 SPRY domain-containing proteins	0.0055628	0.00177824	0.00703718	0.00047259	0.00124162	0.000281968	0.000325521	0.000224618	0.000191314	0.000728155	0.000490196	0.000328947	0.000515863
KOG1176 Acyl-CoA synthetase	0.00434594	0.00115063	0.00432205	0.00118147	0.00223491	0.00211476	0.00325521	0.00426774	0.00229577	0.000242718	0	0.00460526	0.00154759
KOG1863 Ubiquitin carboxyl-terminal hydrolase	0.0041721	0.00188285	0.0050978	0.00047259	0.000744971	0.000422952	0.000651042	0.000224618	0.000382629	0.000485437	0.000490196	0.000164474	0.000257931
KOG1339 Aspartyl protease	0.00408518	0.00083682	0.00144068	0.00425331	0.0042215	0.00324263	0.00179036	0.00202156	0.00440023	0.00194175	0.00367647	0.003125	0.00128966
KOG0527 HMG-box transcription factor	0.00356367	0.00596234	0.00360171	0.000590737	0.00111746	0.00155082	0.00309245	0.000673854	0.000573943	0.000485437	0.000245098	0.000657895	0.000515863
KOG0054 Multidrug resistance-associated protein/mitoxantrone resistance protein, ABC superfamily	0.00347675	0.00115063	0.0055965	0.00519849	0.00124162	0.00197378	0.00211589	0.00269542	0.00114789	0.00169903	0.00122549	0.00197368	0.00128966
KOG0547 Translocase of outer mitochondrial membrane complex, subunit TOM70/TOM72	0.00338983	0.000313808	0.0035463	0.000236295	0.000248324	0.000422952	0.000813802	0.000224618	0.0013392	0.000485437	0.000245098	0.000164474	0.000257931
KOG0624 dsRNA-activated protein kinase inhibitor P58, contains TPR and DnaJ domains	0.00338983	0.000104603	0.00238267	0.000236295	0.000372486	0.000140984	0.00016276	0.000224618	0.000191314	0	0.000490196	0.000164474	0.000257931
KOG1126 DNA-binding cell division cycle control protein	0.00330291	0.00188285	0.00310301	0.000236295	0.000124162	0.000140984	0.00016276	0.000224618	0.000191314	0.000485437	0.000490196	0.000164474	0.000257931
KOG0987 DNA helicase PIF1/RRM3	0.00321599	0.00188285	0.00482075	0.00129962	0.00347653	0.00211476	0.00358073	0.000224618	0.000573943	0.000485437	0.000490196	0.000328947	0.000257931
KOG0198 MEKK and related serine/threonine protein kinases	0.00312907	0.00146444	0.00193938	0.00047259	0.00186243	0.00070492	0.00113932	0.000898473	0.000765257	0.000728155	0.000735294	0.00164474	0.00103173
KOG0055 Multidrug/pheromone exporter, ABC superfamily	0.00295524	0.00135983	0.00360171	0.00094518	0.000496648	0.0026787	0.00244141	0.00112309	0.000191314	0.000242718	0.000245098	0.00213816	0.000257931
KOG0158 Cytochrome P450 CYP3/CYP5/CYP6/CYP9 subfamilies	0.00295524	0.00240586	0.00227185	0.000236295	0.000496648	0.00140984	0.00130208	0.000449236	0	0	0.000245098	0.00394737	0.00128966
KOG1192 UDP-glucuronosyl and UDP-glucosyl transferase	0.0027814	0.00303347	0.00288137	0.000236295	0.00173827	0.000422952	0.000488281	0.000898473	0.000573943	0.000242718	0.000245098	0.00180921	0.000515863
KOG2533 Permease of the major facilitator superfamily	0.00269448	0.00083682	0.00216102	0.00118147	0.0036007	0.0026787	0.00634766	0.00381851	0.00573943	0.00242718	0.00392157	0.00904605	0.00128966
KOG1263 Multicopper oxidases	0.00243372	0.00167364	0.00227185	0.000708885	0.000869133	0.00211476	0.00276693	0.00134771	0.00363497	0.000728155	0.00122549	0.00296053	0.000515863
KOG1515 Arylacetamide deacetylase	0.00243372	0.00177824	0.00232726	0.00189036	0.00186243	0.00126886	0.00227865	0.00359389	0.000382629	0.000242718	0.00171569	0.00263158	0.000515863
KOG1282 Serine carboxypeptidases (lysosomal cathepsin A)	0.00234681	0.00083682	0.00171774	0.00047259	0.000869133	0.000986888	0.000813802	0.00134771	0.00210446	0.000728155	0.000980392	0.000986842	0.00180552
KOG2571 Chitin synthase/hyaluronan synthase (glycosyltransferases)	0.00234681	0.00177824	0.0025489	0.00236295	0.00384902	0.00197378	0.0016276	0.00179695	0.00172183	0.000728155	0.000980392	0.00131579	0.00180552
KOG1208 Dehydrogenases with different specificities (related to short-chain alcohol dehydrogenases)	0.00225989	0.00271967	0.00166233	0.00200851	0.000496648	0.00437051	0.00260417	0.00179695	0.000956572	0.000728155	0.00122549	0.00361842	0.000257931
KOG1238 Glucose dehydrogenase/choline dehydrogenase/mandelonitrile lyase (GMC oxidoreductase family)	0.00225989	0.000941423	0.00249349	0.000708885	0.000372486	0.00183279	0.0061849	0.00224618	0.00191314	0	0.000245098	0.00411184	0.000257931
KOG3105 DNA-binding centromere protein B (CENP-B)	0.00217297	0.00627615	0.0020502	0.00047259	0.000869133	0.000563936	0.00016276	0	0.000191314	0.000242718	0.000980392	0.000328947	0.000257931
KOG0543 FKBP-type peptidyl-prolyl cis-trans isomerase	0.00208605	0.000104603	0.00260431	0.000236295	0.000248324	0.000281968	0.00016276	0.000673854	0.000191314	0	0.000245098	0	0
KOG0004 Ubiquitin/40S ribosomal protein S27a fusion	0.00199913	0.00230126	0.00177315	0.00094518	0.000869133	0.000986888	0.000488281	0.000673854	0.000382629	0.000485437	0.000735294	0.000328947	0.000257931
KOG0548 Molecular co-chaperone STI1	0.00199913	0.00083682	0.00238267	0.00047259	0.000744971	0.000563936	0.000976562	0.000449236	0.000191314	0.000728155	0.000245098	0.000493421	0.000515863
KOG3676 Ca2+-permeable cation channel OSM-9 and related channels (OTRPC family)	0.00199913	0.00387029	0.00177315	0.00153592	0	0	0	0	0	0	0.000245098	0	0
KOG3713 Voltage-gated K+ channel KCNB/KCNC	0.00199913	0.00188285	0.00177315	0.000236295	0.000124162	0.000140984	0.00016276	0	0	0	0	0	0
KOG0510 Ankyrin repeat protein	0.00191221	0.00177824	0.00166233	0.000236295	0.000248324	0.000563936	0.00130208	0.000224618	0	0	0	0.00131579	0.000773794
KOG3598 Thyroid hormone receptor-associated protein complex, subunit TRAP230	0.00191221	0.00324268	0.00160692	0.0349716	0.00744971	0.00394755	0.00537109	0.0134771	0.0040176	0.00364078	0.0156863	0.00690789	0.00283725
KOG0260 RNA polymerase II, large subunit	0.00182529	0.00115063	0.00188397	0.00803403	0.00198659	0.00676724	0.0100911	0.00606469	0.00554812	0.00291262	0.00245098	0.00345395	0.00154759
KOG0553 TPR repeat-containing protein	0.00182529	0.000732218	0.00121904	0.00047259	0.000372486	0.000845904	0.00130208	0.000449236	0.000765257	0.000485437	0.000735294	0.000328947	0.000257931
KOG2532 Permease of the major facilitator superfamily	0.00182529	0.000209205	0.00182856	0.00047259	0.000248324	0.000422952	0.00016276	0	0	0	0	0.000164474	0
KOG0725 Reductases with broad range of substrate specificities	0.00165146	0.00115063	0.00105281	0.00141777	0.00136578	0.00281968	0.00325521	0.00449236	0.00306103	0.000728155	0.00245098	0.00674342	0.00206345
KOG0783 Uncharacterized conserved protein, contains ankyrin and BTB/POZ domains	0.00165146	0.000523013	0.00110822	0.000118147	0.000248324	0.000140984	0.00016276	0.000224618	0.000573943	0	0.000245098	0.000328947	0.000257931
KOG4628 Predicted E3 ubiquitin ligase	0.00165146	0.000941423	0.00132986	0.00271739	0.00223491	0.00112787	0.00113932	0.00134771	0.00191314	0.000485437	0.000980392	0.00131579	0.00154759
KOG0254 Predicted transporter (major facilitator superfamily)	0.00156454	0.000627615	0.00160692	0.00366257	0.00434567	0.0035246	0.00374349	0.00673854	0.00497417	0.0106796	0.00735294	0.0159539	0.00567449
KOG1287 Amino acid transporters	0.00156454	0.00115063	0.00238267	0.000236295	0.00062081	0.000986888	0.000976562	0.000224618	0.000191314	0.000485437	0.000490196	0.00115132	0.000773794
KOG0003 Ubiquitin/60s ribosomal protein L40 fusion	0.00147762	0.00219665	0.00132986	0.00047259	0.00062081	0.000563936	0.000488281	0.000449236	0.000382629	0.000970874	0.000245098	0.000164474	0.000515863
KOG1041 Translation initiation factor 2C (eIF-2C) and related proteins	0.00147762	0.00439331	0.00144068	0.000708885	0.000248324	0.000845904	0.00130208	0	0.000573943	0	0.000245098	0.000657895	0.000773794
KOG1095 Protein tyrosine kinase	0.00147762	0.00156904	0.00121904	0	0	0.000140984	0	0	0	0	0	0	0
KOG1575 Voltage-gated shaker-like K+ channel, subunit beta/KCNAB	0.00147762	0.00512552	0.00149609	0.00141777	0.00124162	0.00211476	0.00211589	0.000898473	0.00153051	0.00169903	0.00147059	0.00180921	0
KOG1924 RhoA GTPase effector DIA/Diaphanous	0.00147762	0.00167364	0.0015515	0.00389887	0.00335237	0.00549838	0.0126953	0.00269542	0.00516549	0.000970874	0.00245098	0.0108553	0.00361104
KOG2262 Sexual differentiation process protein ISP4	0.00147762	0.000523013	0.000886574	0.00413516	0.00111746	0.00140984	0.0016276	0.00134771	0.00420892	0.000728155	0.00269608	0.00180921	0.00103173
KOG3653 Transforming growth factor beta/activin receptor subfamily of serine/threonine kinases	0.00147762	0.000313808	0.000387876	0	0	0	0	0	0	0	0	0	0
KOG0197 Tyrosine kinases	0.0013907	0.00083682	0.000831163	0	0.000124162	0	0.00016276	0	0	0	0.000245098	0	0
KOG1303 Amino acid transporters	0.0013907	0.000732218	0.00149609	0.00106333	0.00198659	0.000140984	0.00016276	0.00112309	0.000191314	0.000242718	0.000735294	0.000986842	0.000515863
KOG1540 Ubiquinone biosynthesis methyltransferase COQ5	0.0013907	0.00083682	0.00138527	0.000354442	0.000496648	0.000281968	0.000325521	0.000224618	0.000191314	0.000242718	0.000245098	0.000822368	0.000257931
KOG2462 C2H2-type Zn-finger protein	0.0013907	0.00230126	0.00182856	0.00342628	0.00546312	0.00239673	0.00211589	0.00179695	0.00172183	0.0038835	0.00318627	0.00180921	0.00335311
KOG3780 Thioredoxin binding protein TBP-2/VDUP1	0.0013907	0.00167364	0.000997396	0.00129962	0.00322821	0.000140984	0.00016276	0.000449236	0	0.00145631	0.000980392	0.000657895	0.00103173
KOG4179 Lysyl hydrolase/glycosyltransferase family 25	0.0013907	0	0.00121904	0	0	0	0	0	0.000382629	0	0	0.00115132	0
KOG0100 Molecular chaperones GRP78/BiP/KAR2, HSP70 superfamily	0.00130378	0.00355649	0.00188397	0.00118147	0.00124162	0.00126886	0.000651042	0.000449236	0.000573943	0.00169903	0.000980392	0.000493421	0.000773794
KOG0351 ATP-dependent DNA helicase	0.00130378	0.00198745	0.00127445	0.00118147	0.000248324	0.00521641	0.00260417	0.000449236	0.00153051	0.000242718	0.000245098	0.000328947	0.000515863
KOG0395 Ras-related GTPase	0.00130378	0.000732218	0.00232726	0.00141777	0.00124162	0.00169181	0.00130208	0.000898473	0.00229577	0.000970874	0.000735294	0.000822368	0.00103173
KOG0583 Serine/threonine protein kinase	0.00130378	0.000941423	0.00138527	0.00271739	0.00496648	0.00253771	0.00244141	0.00202156	0.0026784	0.00242718	0.00245098	0.00197368	0.00206345
KOG1030 Predicted Ca2+-dependent phospholipid-binding protein	0.00130378	0.00146444	0.000886574	0.00212665	0.00173827	0.00126886	0.00146484	0.00134771	0.000956572	0.000970874	0.000490196	0.00115132	0.00154759
KOG1397 Ca2+/H+ antiporter VCX1 and related proteins	0.00130378	0.00167364	0.00144068	0.000590737	0.000993295	0.000845904	0.000976562	0.000673854	0.000573943	0.000485437	0.000490196	0.000986842	0.00103173
KOG0266 WD40 repeat-containing protein	0.00121686	0.00125523	0.00127445	0.00708885	0.00186243	0.00493444	0.00195312	0.00134771	0.000765257	0.000970874	0.000980392	0.00148026	0.00154759
KOG0349 Putative DEAD-box RNA helicase DDX1	0.00121686	0.000941423	0.00193938	0	0.000124162	0	0	0	0	0	0	0	0
KOG0393 Ras-related small GTPase, Rho type	0.00121686	0.00104603	0.00171774	0.000827032	0.00186243	0.0035246	0.00195312	0.00134771	0.00153051	0.00145631	0.00147059	0.00131579	0.00154759
KOG0537 Cytochrome b5	0.00121686	0.00115063	0.00149609	0.00153592	0.00235908	0.00140984	0.00211589	0.00202156	0.00172183	0.000728155	0.00171569	0.00213816	0.00180552
KOG0581 Mitogen-activated protein kinase kinase (MAP2K)	0.00121686	0.00135983	0.000498698	0.000708885	0.000869133	0.000563936	0.000813802	0.000673854	0.000573943	0.000970874	0.000980392	0.000493421	0.000773794
KOG0598 Ribosomal protein S6 kinase and related proteins	0.00121686	0.00104603	0.000498698	0.00141777	0.00273156	0.00183279	0.0016276	0.00112309	0.0053568	0.000970874	0.000735294	0.000657895	0.00128966
KOG1231 Proteins containing the FAD binding domain	0.00121686	0.000523013	0.00116363	0.000590737	0.000124162	0.000986888	0.00260417	0.00134771	0.00286971	0.000242718	0.000735294	0.00411184	0.000515863
KOG1812 Predicted E3 ubiquitin ligase	0.00121686	0.00125523	0.00105281	0.000590737	0.000248324	0.00296067	0.00130208	0	0.000191314	0	0	0.000822368	0.000773794
KOG4177 Ankyrin	0.00121686	0.000941423	0.00177315	0.00165406	0.0026074	0.00874101	0.00878906	0.000449236	0.000382629	0.000728155	0.000245098	0.00345395	0.00103173
KOG4341 F-box protein containing LRR	0.00121686	0.00292887	0.000941985	0.00141777	0.00111746	0.000422952	0.000488281	0.000898473	0.000191314	0.000242718	0.000735294	0.000328947	0.000773794
KOG4569 Predicted lipase	0.00121686	0.00188285	0.00066493	0.00047259	0.00111746	0.00211476	0.00130208	0.00112309	0.00114789	0.000242718	0.000490196	0.000986842	0.000257931
KOG0032 Ca2+/calmodulin-dependent protein kinase, EF-Hand protein superfamily	0.00112994	0.00167364	0.00166233	0.00141777	0.00173827	0.00112787	0.00276693	0.00112309	0.00114789	0.00194175	0.000980392	0.000657895	0.000773794
KOG0204 Calcium transporting ATPase	0.00112994	0.000313808	0.000332465	0.00047259	0.000869133	0.000140984	0.00016276	0.000224618	0.000191314	0.000242718	0.000245098	0.000493421	0.000257931
KOG0595 Serine/threonine-protein kinase involved in autophagy	0.00112994	0.00135983	0.000831163	0.000236295	0.000124162	0.000563936	0.000488281	0.000224618	0.000573943	0.000242718	0.000245098	0.000164474	0.000257931
KOG1153 Subtilisin-related protease/Vacuolar protease B	0.00112994	0.00198745	0.000941985	0.00189036	0.00235908	0.000422952	0.00130208	0.000449236	0.00114789	0.000728155	0.000980392	0.00213816	0.000773794
KOG2681 Metal-dependent phosphohydrolase	0.00112994	0.00041841	0.00121904	0.000118147	0.000124162	0.000140984	0.00016276	0	0.000191314	0	0	0	0
KOG0376 Serine-threonine phosphatase 2A, catalytic subunit	0.00104302	0.000523013	0.00116363	0.000118147	0.000124162	0.000140984	0.00016276	0.000224618	0.000191314	0.000242718	0.000245098	0.000164474	0.000257931
KOG0534 NADH-cytochrome b-5 reductase	0.00104302	0.00115063	0.00160692	0.000827032	0.000744971	0.000563936	0.000651042	0.000898473	0.000765257	0.00121359	0.000980392	0.00115132	0.000515863
KOG0575 Polo-like serine/threonine protein kinase	0.00104302	0.00135983	0.00060952	0.00165406	0.000496648	0.000986888	0.000488281	0.000449236	0.000382629	0.000242718	0.000245098	0.000164474	0.000257931
KOG1230 Protein containing repeated kelch motifs	0.00104302	0.000313808	0.000941985	0.000118147	0	0.000140984	0.000325521	0.000673854	0.000191314	0.000242718	0.000245098	0.000164474	0.000257931
KOG1807 Helicases	0.00104302	0.00345188	0.000886574	0.00047259	0.000372486	0.000422952	0.000325521	0	0.000191314	0	0	0.000328947	0.000257931
KOG3595 Dyneins, heavy chain	0.00104302	0.000104603	0.000166233	0.000118147	0.000124162	0.000140984	0.00016276	0.000224618	0.000191314	0.000242718	0.000245098	0.000164474	0.000515863
KOG4231 Intracellular membrane-bound Ca2+-independent phospholipase A2	0.00104302	0.000313808	0.000554109	0	0	0.000140984	0.00016276	0	0.000191314	0	0	0.000164474	0.000257931
KOG4730 D-arabinono-1, 4-lactone oxidase	0.00104302	0.000941423	0.00105281	0.00106333	0.000124162	0.000563936	0.00016276	0.000224618	0.000191314	0.000242718	0.000245098	0.000493421	0
KOG0147 Transcriptional coactivator CAPER (RRM superfamily)	0.000956106	0.000627615	0.000831163	0.00212665	0.000744971	0.000986888	0.00244141	0.000898473	0.00172183	0	0	0.00197368	0.00103173
KOG0684 Cytochrome P450	0.000956106	0.000941423	0.000498698	0.000354442	0.000496648	0.000986888	0.00260417	0.000224618	0.000382629	0.000242718	0.000245098	0.00246711	0.000515863
KOG0730 AAA+-type ATPase	0.000956106	0.000732218	0.000720341	0.000827032	0.000869133	0.000422952	0.000651042	0.000449236	0.000382629	0.000485437	0.000490196	0.000328947	0.000257931
KOG0758 Mitochondrial carnitine-acylcarnitine carrier protein	0.000956106	0.000523013	0.00127445	0.00118147	0.00124162	0.00112787	0.00130208	0.00157233	0.0013392	0.000970874	0.00171569	0.000986842	0.00154759
KOG1029 Endocytic adaptor protein intersectin	0.000956106	0.00209205	0.00138527	0.00106333	0.00211075	0.00169181	0.00244141	0.000673854	0.000765257	0.000242718	0.00122549	0.000822368	0.00128966
KOG1382 Multiple inositol polyphosphate phosphatase	0.000956106	0.000313808	0.000498698	0.000236295	0.000124162	0.000422952	0.000325521	0.00112309	0.000573943	0.00121359	0.000735294	0.000986842	0.00128966
KOG2203 GTP-binding protein	0.000956106	0.00104603	0.000831163	0.000236295	0.000248324	0.000140984	0.00016276	0.000224618	0.000573943	0.000242718	0.000245098	0.000164474	0.000257931
KOG2408 Peroxidase/oxygenase	0.000956106	0.000941423	0.00138527	0	0.000372486	0.000281968	0.000325521	0.000224618	0.000382629	0	0	0.000328947	0.000515863
KOG0049 Transcription factor, Myb superfamily	0.000869187	0.00104603	0.00160692	0.000827032	0.000869133	0.000281968	0.000325521	0.000673854	0.000191314	0.000242718	0.000245098	0	0
KOG0143 Iron/ascorbate family oxidoreductases	0.000869187	0.000627615	0.000498698	0.000590737	0.000248324	0.00155082	0.00113932	0.00112309	0.000956572	0	0.000735294	0.00246711	0
KOG0203 Na+/K+ ATPase, alpha subunit	0.000869187	0.00083682	0.000277054	0.000590737	0.000248324	0.000422952	0.00016276	0.000449236	0.000765257	0	0.000245098	0.000328947	0
KOG0206 P-type ATPase	0.000869187	0.000732218	0.000720341	0.000590737	0.00124162	0.000563936	0.000651042	0.000673854	0.00114789	0.000970874	0.000980392	0.000657895	0.000773794
KOG0252 Inorganic phosphate transporter	0.000869187	0.00041841	0.00132986	0.00094518	0.00062081	0.00126886	0.000325521	0.000898473	0.000573943	0.000485437	0.00122549	0.00115132	0.000515863
KOG0307 Vesicle coat complex COPII, subunit SEC31	0.000869187	0.000941423	0.000387876	0.00744329	0.0016141	0.008882	0.0126953	0.00224618	0.006696	0.000485437	0.00220588	0.00493421	0.00154759
KOG0472 Leucine-rich repeat protein	0.000869187	0.000209205	0.000332465	0.00118147	0.000993295	0.000281968	0.000325521	0.000898473	0.000382629	0.000242718	0.000735294	0.000493421	0.000773794
KOG0566 Inositol-1,4,5-triphosphate 5-phosphatase (synaptojanin), INP51/INP52/INP53 family	0.000869187	0.00083682	0.00105281	0.0024811	0.000869133	0.00507543	0.00878906	0.00224618	0.00286971	0.000970874	0.00171569	0.00394737	0.00103173
KOG0867 Glutathione S-transferase	0.000869187	0.00240586	0.000498698	0.000118147	0.000496648	0.00169181	0.0016276	0.00134771	0.00114789	0.00145631	0.00269608	0.000986842	0.000773794
KOG1173 Anaphase-promoting complex (APC), Cdc16 subunit	0.000869187	0.000104603	0.000166233	0.000118147	0.000124162	0.000140984	0.00016276	0.000224618	0.000382629	0.000242718	0.000245098	0.000164474	0.000257931
KOG1196 Predicted NAD-dependent oxidoreductase	0.000869187	0.00125523	0.000387876	0.00118147	0.000248324	0.000140984	0.000325521	0.000449236	0.000191314	0.000242718	0.000490196	0.000493421	0.000257931
KOG1399 Flavin-containing monooxygenase	0.000869187	0.000104603	0.00060952	0.000827032	0.000372486	0.00169181	0.00211589	0.00202156	0.000956572	0.000242718	0.00171569	0.00427632	0.000773794
KOG1454 Predicted hydrolase/acyltransferase (alpha/beta hydrolase superfamily)	0.000869187	0.000523013	0.00166233	0.00094518	0.000372486	0.000563936	0.00130208	0.000898473	0.000573943	0.000485437	0.000980392	0.000986842	0
KOG1674 Cyclin	0.000869187	0.000732218	0.000775752	0.00165406	0.00273156	0.00070492	0.000651042	0.00134771	0.00114789	0.00218447	0.000980392	0.00115132	0.00180552
KOG4658 Apoptotic ATPase	0.000869187	0.000313808	5.54109e-05	0.000118147	0	0.00155082	0	0	0	0	0.000245098	0.000822368	0
KOG0193 Serine/threonine protein kinase RAF	0.000782269	0.00041841	0.00066493	0	0	0	0	0	0	0	0	0	0
KOG0355 DNA topoisomerase type II	0.000782269	0.000313808	5.54109e-05	0.000118147	0.000124162	0.000140984	0.000325521	0.000224618	0.000191314	0.000242718	0.000245098	0.000164474	0.000257931
KOG0657 Glyceraldehyde 3-phosphate dehydrogenase	0.000782269	0.000209205	0.000498698	0.000236295	0.000496648	0.000986888	0.000325521	0.000224618	0.000382629	0.000728155	0.000245098	0.000164474	0.000257931
KOG0694 Serine/threonine protein kinase	0.000782269	0.000104603	0.000277054	0.00047259	0.000496648	0.000281968	0.000325521	0.000224618	0.000765257	0.000242718	0.000245098	0.000164474	0.000257931
KOG0748 Predicted membrane proteins, contain hemolysin III domain	0.000782269	0.000313808	0.00110822	0.000590737	0.000744971	0.000281968	0.000325521	0.000449236	0.000382629	0.000970874	0.000490196	0.000493421	0.000515863
KOG1256 Long-chain acyl-CoA synthetases (AMP-forming)	0.000782269	0.000732218	0.000831163	0.00106333	0.000744971	0.000281968	0.000651042	0.000898473	0.000573943	0.000242718	0.000980392	0.000493421	0.000257931
KOG1269 SAM-dependent methyltransferases	0.000782269	0.000627615	0.000831163	0.00047259	0.000372486	0.000281968	0.000488281	0.000449236	0.000382629	0.000242718	0.000490196	0.000986842	0.000257931
KOG1832 HIV-1 Vpr-binding protein	0.000782269	0.00324268	0.000941985	0.00460775	0.00248324	0.00211476	0.00309245	0.0024708	0.00363497	0.000970874	0.00343137	0.00197368	0.000773794
KOG1933 Cholesterol transport protein (Niemann-Pick C disease protein)	0.000782269	0.000209205	0.000387876	0.000236295	0.000124162	0.000140984	0.00016276	0.000449236	0.000191314	0.000242718	0.000245098	0.000164474	0.000257931
KOG2404 Fumarate reductase, flavoprotein subunit	0.000782269	0.000104603	5.54109e-05	0.000118147	0.000372486	0.000140984	0.00016276	0.000224618	0.000191314	0.000485437	0.000490196	0.000493421	0.000257931
KOG2410 Gamma-glutamyltransferase	0.000782269	0.000313808	0.00116363	0.000236295	0.000372486	0.000422952	0.000325521	0.000673854	0.000382629	0.000242718	0.000490196	0.000493421	0
KOG2450 Aldehyde dehydrogenase	0.000782269	0.000732218	0.00116363	0.000827032	0.000869133	0.000986888	0.000976562	0.00202156	0.00114789	0.00121359	0.000735294	0.00148026	0.00103173
KOG2619 Fucosyltransferase	0.000782269	0	0.000554109	0.00129962	0.000124162	0	0	0	0	0	0	0	0
KOG2913 Predicted membrane protein	0.000782269	0.00041841	0.00121904	0.000590737	0.000744971	0.000563936	0.000488281	0.000898473	0.000573943	0.00121359	0.00122549	0.000328947	0.000515863
KOG0053 Cystathionine beta-lyases/cystathionine gamma-synthases	0.00069535	0.00156904	0.000166233	0.000590737	0.000496648	0.00140984	0.000813802	0.000898473	0.000765257	0.00194175	0.00122549	0.00115132	0.00103173
KOG0061 Transporter, ABC superfamily (Breast cancer resistance protein)	0.00069535	0.00156904	0.00060952	0.00118147	0.000124162	0.000986888	0.000488281	0.000898473	0.000573943	0.000242718	0.000490196	0.000328947	0.000515863
KOG0132 RNA polymerase II C-terminal domain-binding protein RA4, contains RPR and RRM domains	0.00069535	0.00041841	0.000221643	0.000708885	0.000248324	0.00070492	0.000488281	0.000224618	0.000191314	0.000242718	0.000245098	0.000493421	0.000257931
KOG0223 Aquaporin (major intrinsic protein family)	0.00069535	0.000209205	0.000387876	0.00047259	0	0.000140984	0	0.000449236	0.00172183	0.000728155	0.000245098	0.000657895	0.000515863
KOG0274 Cdc4 and related F-box and WD-40 proteins	0.00069535	0.00083682	0.00171774	0.00153592	0.0016141	0.000986888	0.000976562	0.00112309	0.000956572	0.00121359	0.000735294	0.000657895	0.00103173
KOG0417 Ubiquitin-protein ligase	0.00069535	0.00439331	0.00066493	0.000827032	0.000869133	0.00070492	0.000813802	0.000673854	0.000765257	0.000970874	0.000735294	0.000657895	0.000773794
KOG0469 Elongation factor 2	0.00069535	0.000313808	0.000166233	0.000354442	0.00062081	0.000281968	0.000325521	0.000449236	0.000191314	0.000728155	0.000245098	0.000328947	0.000515863
KOG0509 Ankyrin repeat and DHHC-type Zn-finger domain containing proteins	0.00069535	0.00104603	0.00127445	0.00295369	0.00235908	0.00112787	0.00195312	0.00224618	0.000956572	0.00169903	0.00220588	0.00164474	0.00154759
KOG0600 Cdc2-related protein kinase	0.00069535	0.00135983	0.000831163	0.000590737	0.000248324	0.000281968	0.000488281	0.000673854	0.000382629	0.000485437	0.000490196	0.000328947	0.000515863
KOG0603 Ribosomal protein S6 kinase	0.00069535	0.000523013	0	0	0	0.000140984	0	0	0	0	0	0	0
KOG0682 Ammonia permease	0.00069535	0.000313808	0.000443287	0.000354442	0.00062081	0.000986888	0.000651042	0.000449236	0.000765257	0.000728155	0.000735294	0.000493421	0.000257931
KOG0752 Mitochondrial solute carrier protein	0.00069535	0.000523013	0.00066493	0.00094518	0.000869133	0.000422952	0.000325521	0.000673854	0.000573943	0.000728155	0.000735294	0.000657895	0.00103173
KOG1144 Translation initiation factor 5B (eIF-5B)	0.00069535	0.000941423	0.000886574	0.00212665	0.000869133	0.00225575	0.00537109	0.00404313	0.00191314	0.000970874	0.00171569	0.00361842	0.00103173
KOG1202 Animal-type fatty acid synthase and related proteins	0.00069535	0	0.000277054	0	0	0.00070492	0.000325521	0.000673854	0	0	0	0.00575658	0.000257931
KOG1329 Phospholipase D1	0.00069535	0.00083682	0.00105281	0.000354442	0.000869133	0.000422952	0.000325521	0.000224618	0.000382629	0.000242718	0.000245098	0.000493421	0.000515863
KOG1665 AFH1-interacting protein FIP2, contains BTB/POZ domain and pentapeptide repeats	0.00069535	0	0.00138527	0.000236295	0.000124162	0	0	0	0	0	0	0.000164474	0
KOG1716 Dual specificity phosphatase	0.00069535	0.00083682	0.000775752	0.000827032	0.00062081	0.00197378	0.0016276	0.000898473	0.000956572	0.000970874	0.000980392	0.000657895	0.000773794
KOG1947 Leucine rich repeat proteins, some proteins contain F-box	0.00069535	0.00167364	0.000443287	0.00318998	0.000869133	0.000422952	0.000488281	0.000224618	0.000191314	0.000485437	0.000490196	0.000164474	0.000257931
KOG1984 Vesicle coat complex COPII, subunit SFB3	0.00069535	0.000627615	0.000997396	0.00496219	0.000993295	0.0062033	0.0104167	0.00561545	0.00344366	0.000485437	0.00147059	0.0101974	0.00257931
KOG2012 Ubiquitin activating enzyme UBA1	0.00069535	0.000104603	0.000443287	0.000118147	0.000124162	0.000140984	0.00016276	0.000224618	0.000191314	0.000242718	0.000245098	0.000164474	0.000257931
KOG2025 Chromosome condensation complex Condensin, subunit G	0.00069535	0.000209205	0.000221643	0.000118147	0.000124162	0.000281968	0.000488281	0.000224618	0.000382629	0.000242718	0.000245098	0.000164474	0.000257931
KOG2249 3'-5' exonuclease	0.00069535	0.000313808	0.000277054	0.000118147	0.000124162	0.000422952	0.000488281	0.000224618	0.000191314	0.000242718	0.000245098	0.000164474	0.000257931
KOG2273 Membrane coat complex Retromer, subunit VPS5/SNX1, Sorting nexins, and related PX domain-containing proteins	0.00069535	0.000732218	0.000886574	0.00094518	0.00136578	0.000986888	0.000976562	0.00112309	0.000956572	0.00194175	0.00147059	0.00115132	0.00180552
KOG2366 Alpha-D-galactosidase (melibiase)	0.00069535	0.000209205	0.000277054	0.000118147	0.000248324	0.000140984	0	0.000224618	0.00114789	0	0	0.000657895	0
KOG4014 Uncharacterized conserved protein (contains TPR repeat)	0.00069535	0.000313808	0	0	0	0	0	0	0	0	0	0	0
KOG4391 Predicted alpha/beta hydrolase BEM46	0.00069535	0.000732218	0.000720341	0.000118147	0.000248324	0.000422952	0.000325521	0.000449236	0.000382629	0.000242718	0.000245098	0.000657895	0.000257931
KOG0010 Ubiquitin-like protein	0.000608431	0.00104603	0.00060952	0.000590737	0.000496648	0.000281968	0.00016276	0.000224618	0.000191314	0.000242718	0.000245098	0.000164474	0.000257931
KOG0048 Transcription factor, Myb superfamily	0.000608431	0.00125523	0.000554109	0.000827032	0.000248324	0.000281968	0.00016276	0	0.000191314	0	0.000245098	0.000164474	0.000257931
KOG0202 Ca2+ transporting ATPase	0.000608431	0.000941423	0.000387876	0.00118147	0.000744971	0.000845904	0.000651042	0.000898473	0.000573943	0.000970874	0.000735294	0.000986842	0.000515863
KOG0207 Cation transport ATPase	0.000608431	0.000627615	0.00066493	0.00047259	0.000372486	0.000281968	0.00016276	0.000449236	0.000191314	0.000485437	0.000490196	0.000493421	0.000257931
KOG0236 Sulfate/bicarbonate/oxalate exchanger SAT-1 and related transporters (SLC26 family)	0.000608431	0.00083682	0.000554109	0.00094518	0.00136578	0.000986888	0.000488281	0.000449236	0.000765257	0.000970874	0.000490196	0.00131579	0.00128966
KOG0242 Kinesin-like protein	0.000608431	0.00041841	0.000554109	0.000354442	0.000124162	0.000422952	0.000488281	0.000673854	0.000956572	0.000485437	0.000490196	0.000657895	0.000773794
KOG0526 Nucleosome-binding factor SPN, POB3 subunit	0.000608431	0.000523013	0.00066493	0.00118147	0.00223491	0.00070492	0.000813802	0.00134771	0.00153051	0.00145631	0.000490196	0.00115132	0.00103173
KOG0670 U4/U6-associated splicing factor PRP4	0.000608431	0.000627615	0.00066493	0.00129962	0.000372486	0.00126886	0.00244141	0.00179695	0.00172183	0.000242718	0	0.000986842	0.000515863
KOG0712 Molecular chaperone (DnaJ superfamily)	0.000608431	0.00115063	0.000997396	0.00118147	0.00124162	0.000845904	0.00113932	0.00112309	0.00191314	0.00145631	0.00147059	0.000822368	0.00180552
KOG0742 AAA+-type ATPase	0.000608431	0.00041841	0.000720341	0.000118147	0	0.000140984	0.00016276	0	0	0	0	0.000493421	0.000257931
KOG0922 DEAH-box RNA helicase	0.000608431	0.000627615	0.000941985	0.00047259	0.00062081	0.00070492	0.000488281	0.000673854	0.000573943	0.000485437	0.000490196	0.000493421	0.000773794
KOG0929 Guanine nucleotide exchange factor	0.000608431	0.000523013	0.000554109	0.00047259	0.000496648	0.000422952	0.000651042	0.000673854	0.000573943	0.000728155	0.000490196	0.000493421	0.000773794
KOG1161 Protein involved in vacuolar polyphosphate accumulation, contains SPX domain	0.000608431	0.000523013	0.000332465	0.00106333	0.0026074	0.000422952	0.000488281	0.000673854	0.000382629	0.00169903	0.00122549	0.000986842	0.00154759
KOG1175 Acyl-CoA synthetase	0.000608431	0.000209205	0.000720341	0.00047259	0.000744971	0.00140984	0.000488281	0.00112309	0.000382629	0.000485437	0.000490196	0.000986842	0.000257931
KOG1211 Amidases	0.000608431	0.00041841	0.000831163	0.000236295	0.000248324	0.000140984	0.00016276	0.000224618	0.000382629	0.000485437	0.000490196	0.00180921	0.000257931
KOG1336 Monodehydroascorbate/ferredoxin reductase	0.000608431	0.00041841	0.000498698	0.00047259	0.000744971	0.000422952	0.00113932	0.00112309	0.000573943	0.000242718	0.000735294	0.000822368	0.000257931
KOG1756 Histone 2A	0.000608431	0.000732218	0.000332465	0.000118147	0.000496648	0.00070492	0.000488281	0.000224618	0.000573943	0.000485437	0.000490196	0.000164474	0.000257931
KOG1808 AAA ATPase containing von Willebrand factor type A (vWA) domain	0.000608431	0.000313808	0.000831163	0.000354442	0.000372486	0.000281968	0.000325521	0.000449236	0.000573943	0.000242718	0.000245098	0.000164474	0.000257931
KOG1936 Histidyl-tRNA synthetase	0.000608431	0.000209205	0.000332465	0.000236295	0.000248324	0.000140984	0.00016276	0.000224618	0.000191314	0.000242718	0.000245098	0.000164474	0.000257931
KOG2648 Diphthamide biosynthesis protein	0.000608431	0.000209205	0.000997396	0.000236295	0.000248324	0.000281968	0.000325521	0.000449236	0.000382629	0.000485437	0.000735294	0.000328947	0.000515863
KOG2655 Septin family protein (P-loop GTPase)	0.000608431	0.000523013	0.000886574	0.00153592	0.0026074	0.00112787	0.000976562	0.000673854	0.00114789	0.00145631	0.00147059	0.000822368	0.00128966
KOG2722 Predicted membrane protein	0.000608431	0.000104603	0.000720341	0.000590737	0.000372486	0.000281968	0.000325521	0.000224618	0.0013392	0.000970874	0.000735294	0.000328947	0.000257931
KOG2922 Uncharacterized conserved protein	0.000608431	0.000941423	0.00105281	0.00094518	0.00111746	0.00070492	0.000813802	0.000898473	0.000956572	0	0.000245098	0.000657895	0.00103173
KOG3359 Dolichyl-phosphate-mannose:protein O-mannosyl transferase	0.000608431	0.00188285	0.000997396	0.00106333	0.00124162	0.00112787	0.000488281	0.000673854	0.000573943	0.00169903	0.00122549	0.000493421	0.000773794
KOG3754 Gamma-glutamylcysteine synthetase	0.000608431	0.000104603	0.00066493	0.000118147	0.000124162	0.000140984	0.00016276	0.000224618	0.000382629	0.000242718	0.000245098	0.000164474	0.000257931
KOG3855 Monooxygenase involved in coenzyme Q (ubiquinone) biosynthesis	0.000608431	0.000104603	0.000277054	0.000354442	0.000124162	0.000140984	0.00016276	0	0.000382629	0.000242718	0.000245098	0.000328947	0.000515863
KOG4234 TPR repeat-containing protein	0.000608431	0.000313808	0.00121904	0.000236295	0.000248324	0.000140984	0.00016276	0.000449236	0.000191314	0	0	0.000164474	0.000257931
KOG4305 RhoGEF GTPase	0.000608431	0.000313808	0.00066493	0.00118147	0.00173827	0.000986888	0.00130208	0.00112309	0.00114789	0.000970874	0.000490196	0.000493421	0.000515863
KOG4472 Glycolipid 2-alpha-mannosyltransferase (alpha-1,2-mannosyltransferase)	0.000608431	0.000313808	0.000720341	0.000354442	0.00186243	0.000986888	0.000976562	0.000449236	0.000382629	0.00218447	0.00122549	0.000657895	0.000515863
KOG4582 Uncharacterized conserved protein, contains ZZ-type Zn-finger	0.000608431	0.000313808	0.000941985	0.000354442	0.000248324	0.000140984	0.00016276	0	0	0	0.000245098	0.000164474	0.000257931
KOG4721 Serine/threonine protein kinase, contains leucine zipper domain	0.000608431	0.000209205	0.000277054	0	0	0	0	0	0	0	0	0	0
KOG0027 Calmodulin and related proteins (EF-Hand superfamily)	0.000521512	0.000732218	0.000498698	0.00141777	0.00148994	0.000422952	0.000488281	0.000898473	0.000765257	0.000485437	0.000245098	0.000986842	0.000515863
KOG0082 G-protein alpha subunit (small G protein superfamily)	0.000521512	0.00041841	0.000443287	0.00094518	0.00136578	0.00690822	0.00260417	0.000898473	0.00172183	0.000485437	0.000490196	0.000493421	0.000773794
KOG0196 Tyrosine kinase, EPH (ephrin) receptor family	0.000521512	0.000209205	0.000166233	0	0	0.000281968	0	0	0	0	0	0	0
KOG0201 Serine/threonine protein kinase	0.000521512	0.00041841	0.00066493	0.00047259	0.000372486	0.000422952	0.000488281	0.000673854	0.000765257	0.000485437	0.000735294	0.000493421	0.000773794
KOG0205 Plasma membrane H+-transporting ATPase	0.000521512	0.000209205	0.000387876	0.00106333	0.00136578	0.00126886	0.000325521	0.000449236	0.000382629	0.000485437	0.000245098	0.000328947	0.000515863
KOG0331 ATP-dependent RNA helicase	0.000521512	0.000732218	0.00105281	0.00106333	0.00062081	0.00070492	0.000813802	0.000898473	0.000382629	0.00436893	0.000980392	0.000822368	0.00103173
KOG0441 Cu2+/Zn2+ superoxide dismutase SOD1	0.000521512	0.000209205	0.000498698	0.000118147	0.000496648	0.000140984	0.00016276	0	0.000191314	0.000242718	0.000735294	0.000164474	0
KOG0446 Vacuolar sorting protein VPS1, dynamin, and related proteins	0.000521512	0.000941423	0.000831163	0.00094518	0.000744971	0.00112787	0.000813802	0.000449236	0.000956572	0.000728155	0.000735294	0.00230263	0.00103173
KOG0578 p21-activated serine/threonine protein kinase	0.000521512	0.00083682	0.00116363	0.000827032	0.00235908	0.00070492	0.000976562	0.000673854	0.000382629	0.000728155	0.000490196	0.000328947	0.000515863
KOG0580 Serine/threonine protein kinase	0.000521512	0.00083682	0.000221643	0.000118147	0.000372486	0.000140984	0.00016276	0.000224618	0.000191314	0.000242718	0.000245098	0.000328947	0.000257931
KOG0582 Ste20-like serine/threonine protein kinase	0.000521512	0.00041841	0.000332465	0.000236295	0.000993295	0.000140984	0.00016276	0	0.000382629	0	0	0	0
KOG0586 Serine/threonine protein kinase	0.000521512	0.000104603	5.54109e-05	0	0	0	0	0	0	0.000242718	0.000245098	0	0
KOG0594 Protein kinase PCTAIRE and related kinases	0.000521512	0.000941423	0.00066493	0.000708885	0.000496648	0.00126886	0.000813802	0.000449236	0.000573943	0.000728155	0.000735294	0.000493421	0.000773794
KOG0626 Beta-glucosidase, lactase phlorizinhydrolase, and related proteins	0.000521512	0	0	0	0	0	0.000325521	0	0	0	0	0.000328947	0
KOG0627 Heat shock transcription factor	0.000521512	0.000523013	0.000886574	0.000827032	0.00223491	0.000563936	0.000488281	0.000898473	0.00114789	0.000970874	0.000980392	0.000493421	0.000773794
KOG0683 Glutamine synthetase	0.000521512	0.000313808	0.000387876	0	0.000496648	0.000845904	0.000651042	0.000224618	0.000765257	0.000242718	0.000245098	0.000328947	0.000257931
KOG0698 Serine/threonine protein phosphatase	0.000521512	0.000627615	0.00149609	0.00047259	0.000496648	0.000281968	0.000325521	0.000449236	0.000382629	0.00121359	0.000980392	0.000328947	0.000515863
KOG0810 SNARE protein Syntaxin 1 and related proteins	0.000521512	0.000732218	0.000941985	0.00047259	0.000496648	0.000281968	0.000651042	0.000224618	0.000382629	0.000485437	0.000245098	0.000328947	0.000515863
KOG0908 Thioredoxin-like protein	0.000521512	0.000209205	0.000387876	0.000118147	0.000124162	0.000140984	0.00016276	0.000449236	0.000191314	0	0.000245098	0.000164474	0.000515863
KOG0921 Dosage compensation complex, subunit MLE	0.000521512	0.000209205	0.000110822	0.00378072	0.000248324	0.00126886	0.00325521	0.00292004	0.00554812	0.000728155	0.00220588	0.00394737	0.00154759
KOG0985 Vesicle coat protein clathrin, heavy chain	0.000521512	0.000209205	0.000166233	0.000236295	0.000124162	0.000140984	0.00016276	0.000224618	0.000191314	0.000242718	0.000245098	0.000164474	0.000257931
KOG0988 RNA-directed RNA polymerase QDE-1 required for posttranscriptional gene silencing and RNA interference	0.000521512	0.00230126	0.000775752	0.000118147	0.000744971	0.00070492	0.00130208	0	0.000956572	0	0	0.000493421	0.000257931
KOG1134 Uncharacterized conserved protein	0.000521512	0.000627615	0.00066493	0.00094518	0.00111746	0.00070492	0.000976562	0.000898473	0.000765257	0.000970874	0.00122549	0.000657895	0.00103173
KOG1330 Sugar transporter/spinster transmembrane protein	0.000521512	0.000313808	0.000166233	0.000354442	0	0.000281968	0.00016276	0	0.000573943	0.000242718	0	0.000822368	0
KOG1342 Histone deacetylase complex, catalytic component RPD3	0.000521512	0.000627615	0.00066493	0.00047259	0.000372486	0.00070492	0.000651042	0.000898473	0.000956572	0.000728155	0.000980392	0.000328947	0.000515863
KOG1430 C-3 sterol dehydrogenase/3-beta-hydroxysteroid dehydrogenase and related dehydrogenases	0.000521512	0.00041841	0.000332465	0.00047259	0.00062081	0.000422952	0.000976562	0.000449236	0.000573943	0.000242718	0.000245098	0.000986842	0.000773794
KOG1434 Meiotic recombination protein Dmc1	0.000521512	0.000104603	0.000831163	0	0.000496648	0.000281968	0.000488281	0	0.000191314	0.000485437	0.000245098	0.000164474	0.000257931
KOG1572 Predicted protein tyrosine phosphatase	0.000521512	0.00041841	0.000498698	0.000590737	0.000372486	0	0	0.00112309	0.000573943	0.00121359	0.00122549	0.000328947	0.000257931
KOG1577 Aldo/keto reductase family proteins	0.000521512	0.000313808	0.000720341	0.000590737	0.000993295	0.00126886	0.00130208	0.00224618	0.000765257	0.00145631	0.00196078	0.00164474	0.00103173
KOG1597 Transcription initiation factor TFIIB	0.000521512	0.000209205	0.000775752	0.000354442	0.000248324	0.000140984	0.000325521	0.000224618	0.000191314	0.000242718	0.000490196	0.000164474	0.000257931
KOG1668 Elongation factor 1 beta/delta chain	0.000521512	0.000104603	0	0.000118147	0.000496648	0.000140984	0.00016276	0.000224618	0.000191314	0.000242718	0.000245098	0.000164474	0.000257931
KOG1745 Histones H3 and H4	0.000521512	0.000732218	0.000221643	0.000708885	0.000869133	0.00140984	0.00113932	0.000673854	0.00172183	0.000728155	0.000980392	0.000493421	0.000515863
KOG2075 Topoisomerase TOP1-interacting protein BTBD1	0.000521512	0.00313808	0.000110822	0	0	0	0	0	0	0	0	0	0
KOG2419 Phosphatidylserine decarboxylase	0.000521512	0.00041841	0.000387876	0.000590737	0.000248324	0.000563936	0.00130208	0.000449236	0.000191314	0.000242718	0.000245098	0.000164474	0.000257931
KOG2431 1, 2-alpha-mannosidase	0.000521512	0.000313808	0.000554109	0.000590737	0.00062081	0.00112787	0.000976562	0.000449236	0.00191314	0.000242718	0.000245098	0.00115132	0.000515863
KOG2445 Nuclear pore complex component (sc Seh1)	0.000521512	0.000104603	0.000221643	0.000118147	0.000124162	0.000140984	0.00016276	0	0.000191314	0.000242718	0.000245098	0.000164474	0.000257931
KOG2670 Enolase	0.000521512	0.000104603	0.000166233	0.000236295	0.000248324	0.000140984	0.00016276	0.000224618	0.000191314	0.00121359	0.000245098	0.000164474	0.000257931
KOG2679 Purple (tartrate-resistant) acid phosphatase	0.000521512	0.000732218	0.000554109	0	0	0	0	0	0	0	0	0	0
KOG2793 Putative N2,N2-dimethylguanosine tRNA methyltransferase	0.000521512	0.000523013	0.000443287	0.00094518	0.000744971	0.00112787	0.00113932	0.00134771	0.000956572	0.000485437	0.000490196	0.000822368	0.000773794
KOG3178 Hydroxyindole-O-methyltransferase and related SAM-dependent methyltransferases	0.000521512	0.000104603	0.000221643	0.000118147	0.000124162	0.000986888	0.000488281	0.000449236	0.000191314	0.000242718	0.000245098	0.00263158	0.000773794
KOG3762 Predicted transporter	0.000521512	0.000104603	0.00066493	0	0.000372486	0	0	0	0	0	0	0	0
KOG3771 Amphiphysin	0.000521512	0.000313808	0.000443287	0.00106333	0.000744971	0.000422952	0.000651042	0.00112309	0.000573943	0.000485437	0.00122549	0.00131579	0.000515863
KOG3870 Uncharacterized conserved protein	0.000521512	0.000209205	0.00066493	0.000118147	0.000124162	0.000281968	0.000488281	0.000449236	0.000573943	0.000242718	0.000245098	0.000164474	0.000257931
KOG3923 D-aspartate oxidase	0.000521512	0.000313808	0.00066493	0.000354442	0.000248324	0.000140984	0.000325521	0.000449236	0.000191314	0	0.000735294	0.000328947	0
KOG4412 26S proteasome regulatory complex, subunit PSMD10	0.000521512	0.000313808	0.000332465	0.000118147	0.000869133	0.00070492	0.000488281	0	0	0.000485437	0.000980392	0.000657895	0.000773794
KOG0039 Ferric reductase, NADH/NADPH oxidase and related proteins	0.000434594	0.000523013	0.000443287	0.00129962	0.000496648	0.00126886	0.00211589	0.00157233	0.0026784	0.00218447	0.00416667	0.00296053	0.00154759
KOG0059 Lipid exporter ABCA1 and related proteins, ABC superfamily	0.000434594	0	0.000277054	0.000827032	0	0.000140984	0.00016276	0.000224618	0	0	0	0.000328947	0
KOG0092 GTPase Rab5/YPT51 and related small G protein superfamily GTPases	0.000434594	0.000313808	0.000166233	0.000354442	0.00111746	0.000422952	0.000488281	0.000673854	0.000573943	0.000970874	0.000980392	0.000493421	0.000773794
KOG0108 mRNA cleavage and polyadenylation factor I complex, subunit RNA15	0.000434594	0.000313808	0.000277054	0.00047259	0.000496648	0.00126886	0.000488281	0.000449236	0.000382629	0.000970874	0.000735294	0.000493421	0.000773794
KOG0110 RNA-binding protein (RRM superfamily)	0.000434594	0.000209205	0.000221643	0.000118147	0.000124162	0.000140984	0.000488281	0.000449236	0.000382629	0.000242718	0.000245098	0.000164474	0.000515863
KOG0116 RasGAP SH3 binding protein rasputin, contains NTF2 and RRM domains	0.000434594	0.00041841	0.00066493	0.000354442	0.000248324	0.000422952	0.000325521	0.000224618	0.000573943	0.000485437	0.000245098	0.000493421	0.000515863
KOG0123 Polyadenylate-binding protein (RRM superfamily)	0.000434594	0.000313808	0.00060952	0.000708885	0.00111746	0.00070492	0.000976562	0.000898473	0.000956572	0.00169903	0.000735294	0.000822368	0.000773794
KOG0162 Myosin class I heavy chain	0.000434594	0.000313808	0.000387876	0.00118147	0.00136578	0.00380657	0.00358073	0.00112309	0.00286971	0.000728155	0.000735294	0.00213816	0.00206345
KOG0166 Karyopherin (importin) alpha	0.000434594	0.00041841	0.00060952	0.00047259	0.000744971	0.000140984	0.00016276	0.000224618	0.000191314	0.000242718	0.000245098	0	0.000257931
KOG0195 Integrin-linked kinase	0.000434594	0	0	0	0	0	0	0	0	0	0	0	0
KOG0200 Fibroblast/platelet-derived growth factor receptor and related receptor tyrosine kinases	0.000434594	0.000104603	0.000221643	0	0	0	0	0	0	0	0	0	0
KOG0245 Kinesin-like protein	0.000434594	0.000313808	0.00060952	0.000236295	0.000993295	0.000281968	0.00016276	0.000224618	0.000191314	0	0.000245098	0.000328947	0.000515863
KOG0269 WD40 repeat-containing protein	0.000434594	0.000209205	0.000221643	0.000354442	0.000372486	0.000281968	0.00016276	0	0.000191314	0.000485437	0.000490196	0.000164474	0.000257931
KOG0271 Notchless-like WD40 repeat-containing protein	0.000434594	0.000209205	0.000443287	0.00578922	0.000372486	0.008882	0.000976562	0.000449236	0.000191314	0.000242718	0.000245098	0.000164474	0.000257931
KOG0281 Beta-TrCP (transducin repeats containing)/Slimb proteins	0.000434594	0.000627615	0.000332465	0.00047259	0.000744971	0.00070492	0.000651042	0.000449236	0.000191314	0.000242718	0	0.000493421	0.000773794
KOG0305 Anaphase promoting complex, Cdc20, Cdh1, and Ama1 subunits	0.000434594	0.00041841	0.000443287	0.000236295	0.000372486	0.000422952	0.000651042	0.000449236	0.000382629	0.000728155	0.000735294	0.000493421	0.000773794
KOG0432 Valyl-tRNA synthetase	0.000434594	0.000313808	0.000277054	0.000236295	0.000248324	0.000140984	0.00016276	0.000224618	0.000191314	0.000242718	0.000245098	0.000164474	0.000257931
KOG0442 Structure-specific endonuclease ERCC1-XPF, catalytic component XPF/ERCC4	0.000434594	0.000209205	0.000277054	0.000118147	0.000124162	0.000140984	0.00016276	0.000224618	0.000191314	0.000242718	0.000245098	0.000164474	0.000257931
KOG0517 Beta-spectrin	0.000434594	0.000313808	0.000387876	0.000708885	0.00062081	0.000422952	0.000325521	0.000224618	0.000191314	0	0.000245098	0.000164474	0.000515863
KOG0550 Molecular chaperone (DnaJ superfamily)	0.000434594	0.000209205	0.000332465	0	0.000124162	0.000281968	0.000325521	0.000224618	0	0	0	0.000164474	0.000515863
KOG0659 Cdk activating kinase (CAK)/RNA polymerase II transcription initiation/nucleotide excision repair factor TFIIH/TFIIK, kinase subunit CDK7	0.000434594	0.000313808	0.000387876	0.000118147	0.000248324	0.000140984	0.00016276	0.000224618	0.000191314	0.000242718	0.000245098	0.000328947	0.000257931
KOG0660 Mitogen-activated protein kinase	0.000434594	0.00041841	0.000997396	0.000590737	0.00124162	0.000986888	0.000813802	0.00112309	0.000956572	0.00145631	0.00122549	0.000493421	0.000773794
KOG0737 AAA+-type ATPase	0.000434594	0.000209205	0.000221643	0.000236295	0.000496648	0.000422952	0.000325521	0.000224618	0.000191314	0.000242718	0.000245098	0.000822368	0.000515863
KOG0802 E3 ubiquitin ligase	0.000434594	0.00041841	0.000332465	0.000236295	0.000248324	0.000140984	0.000488281	0.000673854	0.000191314	0.000485437	0.000735294	0.000328947	0.000515863
KOG0868 Glutathione S-transferase	0.000434594	0.000104603	0.00060952	0.000236295	0.000248324	0.000140984	0	0.000224618	0	0	0	0	0
KOG0948 Nuclear exosomal RNA helicase MTR4, DEAD-box superfamily	0.000434594	0.000209205	0.00060952	0.000236295	0.000124162	0.000140984	0.00016276	0.000224618	0.000191314	0.000242718	0.000245098	0.000164474	0.000257931
KOG0969 DNA polymerase delta, catalytic subunit	0.000434594	0.00177824	0.000720341	0.000118147	0.000248324	0.000422952	0.000813802	0.000224618	0.000191314	0.000242718	0.000245098	0.000164474	0.000257931
KOG0996 Structural maintenance of chromosome protein 4 (chromosome condensation complex Condensin, subunit C)	0.000434594	0.00041841	0.000720341	0.000118147	0.000496648	0.000422952	0.000488281	0.000224618	0.000191314	0.000485437	0.000245098	0.000493421	0.000773794
KOG1032 Uncharacterized conserved protein, contains GRAM domain	0.000434594	0.000523013	0.000498698	0.000708885	0.000869133	0.000140984	0.00016276	0.000224618	0.000382629	0.000970874	0.000490196	0.000164474	0.000257931
KOG1270 Methyltransferases	0.000434594	0.000313808	0.000775752	0.000354442	0	0.000422952	0.000651042	0.00112309	0.000191314	0.000242718	0.000245098	0.00148026	0.000515863
KOG1291 Mn2+ and Fe2+ transporters of the NRAMP family	0.000434594	0.00041841	0.000166233	0.000118147	0.000496648	0.000140984	0.00016276	0.000224618	0.000765257	0.000728155	0.000980392	0	0.000515863
KOG1376 Alpha tubulin	0.000434594	0.000104603	0.000110822	0.000354442	0.00062081	0.000281968	0.000325521	0.000224618	0.000382629	0.000485437	0.000245098	0.000328947	0.000515863
KOG1383 Glutamate decarboxylase/sphingosine phosphate lyase	0.000434594	0.000104603	0.000498698	0.000354442	0.000372486	0.000422952	0.000488281	0.000449236	0.000765257	0.000485437	0.000490196	0.000493421	0.000515863
KOG1429 dTDP-glucose 4-6-dehydratase/UDP-glucuronic acid decarboxylase	0.000434594	0.000209205	0.000110822	0.000118147	0.000248324	0.000140984	0.000325521	0.000224618	0.000191314	0	0	0.000164474	0
KOG1650 Predicted K+/H+-antiporter	0.000434594	0.000313808	0.000332465	0.00047259	0.000248324	0.000281968	0.000651042	0.000449236	0.000191314	0.000242718	0	0.000493421	0.000257931
KOG1663 O-methyltransferase	0.000434594	0.000209205	0.000498698	0.000118147	0.000496648	0.000140984	0.000325521	0.000224618	0.000382629	0	0.000245098	0.000493421	0
KOG1764 5'-AMP-activated protein kinase, gamma subunit	0.000434594	0.00041841	0.000443287	0.00047259	0.00062081	0.000281968	0.000325521	0.000224618	0.000191314	0.000728155	0.000735294	0.000328947	0.000257931
KOG1824 TATA-binding protein-interacting protein	0.000434594	0.000104603	5.54109e-05	0.000118147	0.000124162	0.000140984	0.00016276	0.000224618	0.000573943	0	0.000245098	0.000164474	0.000257931
KOG1868 Ubiquitin C-terminal hydrolase	0.000434594	0.000313808	0.000387876	0.00047259	0.000372486	0.000281968	0.00016276	0.000224618	0.000191314	0.00121359	0.000490196	0.000328947	0.000773794
KOG1928 Alpha-1,4-N-acetylglucosaminyltransferase	0.000434594	0	0.000498698	0.000236295	0.000372486	0.000281968	0.000325521	0	0	0.000242718	0	0.000328947	0
KOG1985 Vesicle coat complex COPII, subunit SEC24/subunit SFB2	0.000434594	0.000627615	0.000997396	0.000708885	0.000372486	0.000281968	0.00130208	0.000673854	0.000765257	0.000970874	0.00147059	0.00246711	0.000257931
KOG2040 Glycine dehydrogenase (decarboxylating)	0.000434594	0.000104603	0.000166233	0.000118147	0.000124162	0.000140984	0.00016276	0.000224618	0.000191314	0.000242718	0.000245098	0.000164474	0.000257931
KOG2161 Glucosidase I	0.000434594	0.000209205	0.000277054	0.000236295	0.000248324	0.000281968	0.000325521	0.000449236	0.000573943	0.000485437	0.000490196	0.000493421	0.000515863
KOG2166 Cullins	0.000434594	0.000523013	0.00110822	0.000236295	0.000496648	0.00070492	0.000488281	0.000449236	0.000382629	0.000728155	0.000735294	0.000328947	0.000515863
KOG2210 Oxysterol-binding protein	0.000434594	0.000313808	0.00066493	0.00047259	0.000869133	0.00070492	0.000488281	0.000673854	0.000573943	0.000970874	0.000490196	0.000657895	0.000773794
KOG2307 Low density lipoprotein receptor	0.000434594	0.000104603	0.000332465	0.000118147	0.000124162	0.000140984	0.00016276	0.000224618	0.000191314	0	0	0.000164474	0.000257931
KOG2311 NAD/FAD-utilizing protein possibly involved in translation	0.000434594	0.000104603	0.000166233	0.000118147	0.000124162	0.000140984	0.00016276	0.000224618	0.000382629	0.000242718	0.000245098	0.000164474	0.000257931
KOG2344 Exocyst component protein and related proteins	0.000434594	0.000104603	0.000277054	0.000118147	0.000124162	0.000281968	0.00016276	0.000224618	0.000191314	0.000242718	0.000245098	0.000164474	0.000257931
KOG2467 Glycine/serine hydroxymethyltransferase	0.000434594	0.000209205	0.000221643	0.000236295	0.000248324	0.000140984	0.00016276	0.000224618	0.000956572	0.000485437	0.000490196	0.000328947	0.000515863
KOG2602 Predicted cell surface protein homologous to bacterial outer membrane proteins	0.000434594	0.000104603	0.000277054	0.000118147	0.000372486	0.000281968	0.00016276	0.000224618	0.000191314	0.000242718	0.000490196	0.000164474	0.000257931
KOG2614 Kynurenine 3-monooxygenase and related flavoprotein monooxygenases	0.000434594	0.00198745	0.00166233	0.0180766	0.000744971	0.00183279	0.00211589	0.00134771	0.000382629	0.000242718	0.000490196	0.00559211	0.000257931
KOG2624 Triglyceride lipase-cholesterol esterase	0.000434594	0.000523013	0.000443287	0.000590737	0.000248324	0.000281968	0.00016276	0.000449236	0.000191314	0.000728155	0.000735294	0.000328947	0.000257931
KOG2687 Spindle pole body protein, contains UNC-84 domain	0.000434594	0.00041841	0.000498698	0.000236295	0.000124162	0.000422952	0.000325521	0.000224618	0.0040176	0	0	0	0.000257931
KOG2772 Transaldolase	0.000434594	0.000104603	0.000332465	0.000118147	0.000248324	0.000422952	0.000488281	0.000673854	0.000191314	0.000485437	0.000245098	0.000328947	0.000257931
KOG2778 Ubiquitin C-terminal hydrolase	0.000434594	0.000209205	0.000277054	0.000118147	0.000248324	0.000281968	0.000325521	0	0.000191314	0	0.000245098	0.000328947	0.000257931
KOG2806 Chitinase	0.000434594	0.000104603	0.000498698	0.00094518	0.000993295	0.00126886	0.00130208	0.000449236	0.00286971	0.000242718	0.000490196	0.00180921	0.00180552
KOG3055 Phosphoribosylformimino-5-aminoimidazole carboxamide ribonucleotide (ProFAR) isomerase	0.000434594	0.000104603	0.000720341	0.000118147	0.000124162	0.000140984	0.00016276	0	0.000191314	0.000242718	0.000245098	0.000164474	0.000257931
KOG3199 Nicotinamide mononucleotide adenylyl transferase	0.000434594	0.000104603	0.000498698	0.000236295	0.000372486	0.000140984	0.00016276	0.000449236	0.000191314	0.000485437	0.000245098	0.000164474	0.000257931
KOG3752 Ribonuclease H	0.000434594	0.000732218	0.000332465	0.000118147	0.000124162	0.000845904	0.00016276	0.000224618	0.000191314	0.000242718	0.000735294	0.000164474	0.000515863
KOG3770 Acid sphingomyelinase and PHM5 phosphate metabolism protein	0.000434594	0.00041841	0.000886574	0.00106333	0.00062081	0.000422952	0.000651042	0.000449236	0.000382629	0.000242718	0.00122549	0.000328947	0.000515863
KOG4157 beta-1,6-N-acetylglucosaminyltransferase, contains WSC domain	0.000434594	0.000523013	0.000166233	0.000708885	0.000248324	0.00140984	0.000651042	0.000898473	0	0.000970874	0.000735294	0.00180921	0.000773794
KOG4178 Soluble epoxide hydrolase	0.000434594	0.000627615	0.000720341	0.000827032	0.000248324	0.00070492	0.00113932	0.000898473	0.00114789	0.000242718	0.000490196	0.00197368	0.00103173
KOG4230 C1-tetrahydrofolate synthase	0.000434594	0.000104603	0.000387876	0.000236295	0.000372486	0.000140984	0.00016276	0.000224618	0.000382629	0.000485437	0.000490196	0.000164474	0.000257931
KOG4400 E3 ubiquitin ligase interacting with arginine methyltransferase	0.000434594	0.000209205	0.000720341	0.000354442	0.0016141	0.000422952	0.000813802	0.00112309	0.000573943	0.000728155	0.000490196	0.000328947	0.00103173
KOG4422 Uncharacterized conserved protein	0.000434594	0.00041841	0.000332465	0.000354442	0.000124162	0	0	0	0	0	0	0	0
KOG0012 DNA damage inducible protein	0.000347675	0.000523013	0.000498698	0	0.0036007	0.000140984	0.00016276	0.000224618	0.000191314	0.000242718	0.000245098	0.000164474	0.000257931
KOG0022 Alcohol dehydrogenase, class III	0.000347675	0.000313808	5.54109e-05	0.000118147	0	0.000140984	0.00016276	0.000673854	0.000573943	0.000242718	0.000245098	0.000164474	0.000257931
KOG0037 Ca2+-binding protein, EF-Hand protein superfamily	0.000347675	0.000209205	0.00060952	0.000590737	0.000496648	0.000281968	0.000325521	0.000224618	0.000191314	0.000242718	0.000245098	0.000164474	0.000257931
KOG0052 Translation elongation factor EF-1 alpha/Tu	0.000347675	0.000104603	5.54109e-05	0.000236295	0.00062081	0.000140984	0.00016276	0.000224618	0.000191314	0.000485437	0.000490196	0.000164474	0.000257931
KOG0056 Heavy metal exporter HMT1, ABC superfamily	0.000347675	0.000313808	0.000221643	0.000708885	0.000248324	0.000140984	0.000488281	0.000449236	0.000191314	0	0	0.000493421	0.000257931
KOG0136 Acyl-CoA oxidase	0.000347675	0.00083682	0.00060952	0.00129962	0.000993295	0.000140984	0.00016276	0.00134771	0.000382629	0.000242718	0.000735294	0	0.000257931
KOG0148 Apoptosis-promoting RNA-binding protein TIA-1/TIAR (RRM superfamily)	0.000347675	0.00041841	0.000775752	0.000354442	0.00136578	0.000845904	0.000651042	0.000898473	0.000382629	0.00121359	0.000980392	0.000493421	0.000773794
KOG0149 Predicted RNA-binding protein SEB4 (RRM superfamily)	0.000347675	0.000104603	0.000166233	0.000236295	0	0	0	0	0.000191314	0.000242718	0.000245098	0.000328947	0.000257931
KOG0169 Phosphoinositide-specific phospholipase C	0.000347675	0.000104603	0.000554109	0.000118147	0	0.000422952	0.000325521	0.000449236	0.000191314	0.000242718	0.000245098	0.000822368	0.000257931
KOG0214 RNA polymerase II, second largest subunit	0.000347675	0.00041841	0.000554109	0.000354442	0.000248324	0.000140984	0.000325521	0.000224618	0.000191314	0.000242718	0.000245098	0.000164474	0.000257931
KOG0219 Mismatch repair ATPase MSH2 (MutS family)	0.000347675	0.000104603	0.000110822	0.000118147	0.000124162	0.000140984	0.00016276	0.000224618	0.000382629	0.000242718	0.000245098	0.000164474	0.000257931
KOG0232 Vacuolar H+-ATPase V0 sector, subunits c/c'	0.000347675	0.000209205	0.000110822	0.000354442	0.000496648	0.000281968	0.000325521	0.000224618	0.000382629	0.000485437	0.000490196	0.000493421	0.000515863
KOG0255 Synaptic vesicle transporter SVOP and related transporters (major facilitator superfamily)	0.000347675	0.00104603	0.000277054	0.000354442	0.00148994	0.00281968	0.00292969	0.00628931	0.00114789	0.00315534	0.00490196	0.00690789	0.00283725
KOG0262 RNA polymerase I, large subunit	0.000347675	0.000209205	0.000110822	0.00047259	0.00062081	0.000281968	0.000651042	0.000898473	0.000573943	0.000242718	0.000980392	0.000328947	0.000515863
KOG0263 Transcription initiation factor TFIID, subunit TAF5 (also component of histone acetyltransferase SAGA)	0.000347675	0.000104603	0.000277054	0.00271739	0.000248324	0.000422952	0.000488281	0.000673854	0.000191314	0.000242718	0.000245098	0.000164474	0.000257931
KOG0316 Conserved WD40 repeat-containing protein	0.000347675	0.000104603	0.000498698	0.000118147	0.000124162	0.000140984	0.00016276	0.000224618	0.000191314	0	0	0.000164474	0.000257931
KOG0391 SNF2 family DNA-dependent ATPase	0.000347675	0.000104603	0.000554109	0.000590737	0.000248324	0.00070492	0.00146484	0.000673854	0.000382629	0.000485437	0.000490196	0.00115132	0.000515863
KOG0430 Xanthine dehydrogenase	0.000347675	0.000104603	0.000498698	0.000118147	0	0	0	0.000224618	0	0	0	0.000164474	0.000257931
KOG0444 Cytoskeletal regulator Flightless-I (contains leucine-rich and gelsolin repeats)	0.000347675	0.000104603	0.00060952	0.000236295	0.000496648	0.000140984	0	0	0.000382629	0	0.000490196	0.000164474	0
KOG0462 Elongation factor-type GTP-binding protein	0.000347675	0.000104603	0.000332465	0.000236295	0.000124162	0.000281968	0.000325521	0.000224618	0.000191314	0.000242718	0.000245098	0.000164474	0.000257931
KOG0475 Cl- channel CLC-3 and related proteins (CLC superfamily)	0.000347675	0.000313808	0.000387876	0.000354442	0.000248324	0.000422952	0.000488281	0.000449236	0.000573943	0.000242718	0.000735294	0.000493421	0.000773794
KOG0497 Oxidosqualene-lanosterol cyclase and related proteins	0.000347675	0.000104603	0.000166233	0.000118147	0.000124162	0.000422952	0.00016276	0.000224618	0.000191314	0.000242718	0.000245098	0.000328947	0.000257931
KOG0521 Putative GTPase activating proteins (GAPs)	0.000347675	0.000523013	0.00105281	0.00047259	0.00062081	0	0	0	0	0.000485437	0.000490196	0.000328947	0.000515863
KOG0588 Serine/threonine protein kinase	0.000347675	0.000104603	0.000110822	0.000354442	0.000869133	0.000281968	0.000488281	0.000449236	0.000573943	0.000728155	0.000490196	0.000164474	0.000257931
KOG0592 3-phosphoinositide-dependent protein kinase (PDK1)	0.000347675	0.000313808	5.54109e-05	0	0.000248324	0.000140984	0.00016276	0.000224618	0.000382629	0.000728155	0.000490196	0.000164474	0.000257931
KOG0602 Neutral trehalase	0.000347675	0.000104603	0.000221643	0.000236295	0.00062081	0.000281968	0.000325521	0.000449236	0.000573943	0.000485437	0.000245098	0.000328947	0.000257931
KOG0605 NDR and related serine/threonine kinases	0.000347675	0.00041841	0.000775752	0.000708885	0.000248324	0.000563936	0.000813802	0.000673854	0.000956572	0.000970874	0.000735294	0.000822368	0.00103173
KOG0667 Dual-specificity tyrosine-phosphorylation regulated kinase	0.000347675	0.00041841	0.000775752	0.000354442	0.00111746	0.00126886	0.00130208	0.000449236	0.000382629	0.000242718	0.000245098	0.000986842	0.000515863
KOG0676 Actin and related proteins	0.000347675	0.00041841	0.000332465	0.000590737	0.000869133	0.00112787	0.000976562	0.00112309	0.000765257	0.000728155	0.000490196	0.000493421	0.000773794
KOG0685 Flavin-containing amine oxidase	0.000347675	0.000209205	0.000221643	0.000118147	0	0.000422952	0.00016276	0	0.000191314	0	0	0.000328947	0
KOG0733 Nuclear AAA ATPase (VCP subfamily)	0.000347675	0.00041841	0.000166233	0.000118147	0.000124162	0.000140984	0.00016276	0.000224618	0.000191314	0.000242718	0.000245098	0.000328947	0.000257931
KOG0743 AAA+-type ATPase	0.000347675	0.00104603	0.000277054	0.00047259	0.000496648	0.00070492	0.00146484	0.000224618	0.000191314	0.000242718	0.000245098	0.00131579	0.000257931
KOG0756 Mitochondrial tricarboxylate/dicarboxylate carrier proteins	0.000347675	0.00041841	0.000720341	0.000590737	0.000993295	0.000422952	0.000651042	0.00112309	0.000765257	0.000970874	0.000980392	0.000657895	0.000773794
KOG0787 Dehydrogenase kinase	0.000347675	0.000313808	0.000332465	0.000827032	0.000993295	0.000422952	0.000488281	0.000673854	0.000956572	0.000485437	0.000245098	0.000493421	0.000773794
KOG0811 SNARE protein PEP12/VAM3/Syntaxin 7/Syntaxin 17	0.000347675	0.000104603	0	0.000354442	0.000124162	0.000140984	0.00016276	0.000224618	0.000191314	0.000485437	0.000490196	0.000164474	0.000257931
KOG0813 Glyoxylase	0.000347675	0.000313808	0.000443287	0.000354442	0.000372486	0.000281968	0.000325521	0.000449236	0.000382629	0.000485437	0.000245098	0.000328947	0.000257931
KOG0834 CDK9 kinase-activating protein cyclin T	0.000347675	0.00041841	0.000443287	0.000354442	0.000372486	0.000281968	0.000325521	0.000449236	0.000573943	0.000242718	0.000490196	0.000328947	0.000515863
KOG0873 C-4 sterol methyl oxidase	0.000347675	0.000104603	0.000110822	0.000236295	0.000248324	0.000140984	0.00016276	0.000898473	0.000382629	0.000242718	0.000490196	0.000328947	0.000257931
KOG0878 60S ribosomal protein L32	0.000347675	0.000104603	5.54109e-05	0.000236295	0.00062081	0.000140984	0.00016276	0.000224618	0.000191314	0.000242718	0.000245098	0.000164474	0.000257931
KOG0891 DNA-dependent protein kinase	0.000347675	0.000732218	0.000387876	0.000590737	0.000248324	0.000140984	0.00016276	0.000224618	0.000573943	0.000485437	0.000245098	0.000164474	0.000257931
KOG0901 60S ribosomal protein L14/L17/L23	0.000347675	0.000209205	5.54109e-05	0.000354442	0.000744971	0.000281968	0.000325521	0.000449236	0.000382629	0.000728155	0.000490196	0.000328947	0.000515863
KOG0919 C-5 cytosine-specific DNA methylase	0.000347675	0.000313808	0.000277054	0.000354442	0.000124162	0.000281968	0.000325521	0	0	0	0	0	0
KOG0955 PHD finger protein BR140/LIN-49	0.000347675	0.000313808	0.000554109	0.00047259	0.000744971	0.000422952	0.000488281	0.000673854	0.000191314	0.000485437	0.000980392	0.000493421	0.00103173
KOG1021 Acetylglucosaminyltransferase EXT1/exostosin 1	0.000347675	0	0.000166233	0	0.000124162	0	0	0	0	0	0	0	0
KOG1026 Nerve growth factor receptor TRKA and related tyrosine kinases	0.000347675	0.000104603	0.000443287	0	0	0	0	0	0	0	0	0	0
KOG1050 Trehalose-6-phosphate synthase component TPS1 and related subunits	0.000347675	0.00041841	0.000277054	0.00047259	0.00124162	0.000563936	0.000488281	0.000673854	0.00114789	0.000970874	0.000735294	0.000493421	0.000773794
KOG1061 Vesicle coat complex AP-1/AP-2/AP-4, beta subunit	0.000347675	0.000313808	0.000498698	0.00047259	0.000248324	0.000281968	0.000325521	0.000224618	0.000382629	0.000485437	0.000490196	0.000328947	0.000515863
KOG1078 Vesicle coat complex COPI, gamma subunit	0.000347675	0.000209205	0.000166233	0.000118147	0.000372486	0.000140984	0.00016276	0.000224618	0.000191314	0.000242718	0.000245098	0.000164474	0.000257931
KOG1087 Cytosolic sorting protein GGA2/TOM1	0.000347675	0.00041841	0.000720341	0.00047259	0.000496648	0.000563936	0.000651042	0.000673854	0.000765257	0.000728155	0.000490196	0.000493421	0.000515863
KOG1102 Rab6 GTPase activator GAPCenA and related TBC domain proteins	0.000347675	0.000523013	0.000277054	0.00047259	0.00111746	0.000281968	0.000325521	0.000449236	0.000573943	0.000485437	0.000245098	0.000328947	0.000773794
KOG1191 Mitochondrial GTPase	0.000347675	0.000104603	0.000277054	0.000354442	0.000124162	0.000281968	0.000488281	0.000224618	0.000191314	0.000242718	0.000245098	0.000164474	0.000257931
KOG1197 Predicted quinone oxidoreductase	0.000347675	0.00041841	0.000221643	0.000590737	0.000372486	0.000422952	0.000325521	0.000449236	0.000382629	0.000242718	0.000245098	0.00213816	0
KOG1205 Predicted dehydrogenase	0.000347675	0.00083682	0.00060952	0.000354442	0.000496648	0.00112787	0.00211589	0.000898473	0.000191314	0.000242718	0.000245098	0.00246711	0.000773794
KOG1232 Proteins containing the FAD binding domain	0.000347675	0.000104603	0.000166233	0.000236295	0.000248324	0.000140984	0.00016276	0.000224618	0.000191314	0.000485437	0.000245098	0.000164474	0.000257931
KOG1237 H+/oligopeptide symporter	0.000347675	0.000104603	0.000332465	0.000708885	0.000496648	0.000422952	0.000325521	0.000224618	0.000191314	0.000242718	0.000490196	0.000657895	0.000257931
KOG1268 Glucosamine 6-phosphate synthetases, contain amidotransferase and phosphosugar isomerase domains	0.000347675	0.000209205	0.000387876	0.00047259	0.000372486	0.000281968	0.000325521	0.000449236	0.000382629	0.000970874	0.000490196	0.000328947	0.000515863
KOG1280 Uncharacterized conserved protein containing ZZ-type Zn-finger	0.000347675	0.00104603	0.000886574	0.000118147	0	0	0	0	0	0	0	0	0
KOG1286 Amino acid transporters	0.000347675	0.000209205	0.000110822	0.00318998	0.00148994	0.00169181	0.000976562	0.00202156	0.00210446	0.00436893	0.00514706	0.00263158	0.00154759
KOG1298 Squalene monooxygenase	0.000347675	0.000104603	0.000443287	0.000236295	0.000372486	0.000281968	0.000325521	0.000224618	0.000191314	0.000242718	0.000245098	0.000164474	0.000515863
KOG1362 Choline transporter-like protein	0.000347675	0.00041841	0.000387876	0.000590737	0.000248324	0.000281968	0.000325521	0.000449236	0.000191314	0.000242718	0.000245098	0.000328947	0.000515863
KOG1417 Homogentisate 1,2-dioxygenase	0.000347675	0.000104603	0.000110822	0.000118147	0.000124162	0	0.00016276	0.000224618	0.000191314	0	0	0.000328947	0
KOG1446 Histone H3 (Lys4) methyltransferase complex and RNA cleavage factor II complex, subunit SWD2	0.000347675	0.000104603	0.000332465	0.000118147	0.000248324	0.000140984	0.00016276	0.000224618	0.000191314	0.000242718	0.000245098	0.000164474	0.000257931
KOG1448 Ribose-phosphate pyrophosphokinase	0.000347675	0.000209205	0.000387876	0.000354442	0.000744971	0.000281968	0.000325521	0.000449236	0.000382629	0.00121359	0.000980392	0.000493421	0.000773794
KOG1455 Lysophospholipase	0.000347675	0.000209205	0.000387876	0.000354442	0.000124162	0.000140984	0.00016276	0.000673854	0.000573943	0.000242718	0.000490196	0.000164474	0.000257931
KOG1466 Translation initiation factor 2B, alpha subunit (eIF-2Balpha/GCN3)	0.000347675	0.000104603	0.000166233	0.000118147	0.000124162	0.000140984	0.00016276	0.000224618	0.000191314	0.000242718	0.000245098	0.000164474	0.000257931
KOG1474 Transcription initiation factor TFIID, subunit BDF1 and related bromodomain proteins	0.000347675	0.00303347	0.000387876	0.000354442	0.000993295	0.00070492	0.000651042	0.000224618	0.00114789	0.000485437	0.000245098	0.000493421	0.000515863
KOG1481 Cysteine synthase	0.000347675	0.000209205	0.000221643	0.000236295	0.000248324	0.000281968	0.000325521	0.000449236	0.000382629	0.000242718	0.000490196	0.000328947	0.000515863
KOG1502 Flavonol reductase/cinnamoyl-CoA reductase	0.000347675	0.000732218	0.000221643	0.000118147	0	0.000986888	0.00146484	0.000898473	0.00191314	0.00121359	0.00196078	0.00115132	0.000257931
KOG1541 Predicted protein carboxyl methylase	0.000347675	0.000209205	0.000277054	0.000354442	0.000124162	0.000281968	0.00016276	0.000224618	0.000191314	0.000242718	0.000245098	0.000164474	0.000257931
KOG1558 Fe2+/Zn2+ regulated transporter	0.000347675	0.000209205	0.000110822	0.00047259	0.000372486	0.00070492	0.000325521	0.000449236	0.000191314	0.000485437	0.000490196	0.000822368	0.000515863
KOG1587 Cytoplasmic dynein intermediate chain	0.000347675	0.000209205	0.000166233	0.000236295	0.000248324	0.000140984	0.000325521	0.000224618	0.000191314	0	0.000245098	0.000164474	0.000257931
KOG1600 Fatty acid desaturase	0.000347675	0.000209205	0.000443287	0.00047259	0.000372486	0.000422952	0.000651042	0.000224618	0.000573943	0.000242718	0.000490196	0.000164474	0.000257931
KOG1703 Adaptor protein Enigma and related PDZ-LIM proteins	0.000347675	0.000104603	0.000277054	0.000708885	0.000744971	0.000422952	0.00016276	0.000449236	0.000191314	0.000485437	0.000245098	0.000328947	0.000773794
KOG1724 SCF ubiquitin ligase, Skp1 component	0.000347675	0.000209205	0.000110822	0.000236295	0.000248324	0.000140984	0.000488281	0.000224618	0.000191314	0.000242718	0.000245098	0.000164474	0.000257931
KOG1729 FYVE finger containing protein	0.000347675	0.000209205	0.000387876	0.000590737	0.000248324	0.000281968	0.000488281	0.000449236	0.000382629	0.000485437	0.000245098	0.000164474	0.000257931
KOG1737 Oxysterol-binding protein	0.000347675	0.000209205	0.000387876	0.000354442	0.000124162	0.000422952	0.000325521	0.000449236	0.000573943	0.000728155	0.000490196	0.000328947	0.000515863
KOG1802 RNA helicase nonsense mRNA reducing factor (pNORF1)	0.000347675	0.000209205	0.000277054	0.000118147	0.000496648	0.00070492	0.00113932	0.000673854	0.000765257	0.000485437	0.000490196	0.000328947	0.000515863
KOG1814 Predicted E3 ubiquitin ligase	0.000347675	0.000313808	0.000277054	0	0	0.000140984	0.000488281	0.000224618	0	0.000242718	0.000245098	0.000164474	0.000257931
KOG1815 Predicted E3 ubiquitin ligase	0.000347675	0.000627615	0.000554109	0.000354442	0.000248324	0.000140984	0.00016276	0.000224618	0.000191314	0.000242718	0.000245098	0.000164474	0.000257931
KOG1843 Uncharacterized conserved protein	0.000347675	0.000209205	0.000110822	0.000354442	0.000496648	0.000281968	0.000325521	0.000898473	0.000765257	0.000485437	0.000245098	0.000493421	0.000515863
KOG1848 Uncharacterized conserved protein	0.000347675	0.000209205	0.00060952	0.000118147	0.000248324	0.000140984	0.00016276	0.000224618	0.000191314	0.000242718	0.000245098	0.000164474	0.000257931
KOG1856 Transcription elongation factor SPT6	0.000347675	0.000104603	0.000110822	0.000354442	0.000124162	0.000281968	0.000488281	0.000224618	0.000191314	0.000242718	0.000245098	0.000328947	0.000515863
KOG1934 Predicted membrane protein (patched superfamily)	0.000347675	0	0.000387876	0.000118147	0.000124162	0.000140984	0	0	0.000191314	0	0	0.000164474	0.000257931
KOG1973 Chromatin remodeling protein, contains PHD Zn-finger	0.000347675	0.000523013	0.000332465	0.000354442	0.000744971	0.000845904	0.000651042	0.00134771	0.000382629	0.000728155	0.000735294	0.000328947	0.000773794
KOG2030 Predicted RNA-binding protein	0.000347675	0.000104603	0.000277054	0.000118147	0.000124162	0	0	0	0.000191314	0.000242718	0.000245098	0.000164474	0.000257931
KOG2045 5'-3' exonuclease XRN1/KEM1/SEP1 involved in DNA strand exchange and mRNA turnover	0.000347675	0.000104603	0.00116363	0.000236295	0.000248324	0.00239673	0.000325521	0.000224618	0.000191314	0.000242718	0	0.000164474	0.000257931
KOG2058 Ypt/Rab GTPase activating protein	0.000347675	0.000313808	0.000387876	0.000708885	0.000993295	0.000422952	0.000488281	0.000673854	0.000765257	0.000728155	0.000735294	0.000657895	0.000773794
KOG2178 Predicted sugar kinase	0.000347675	0.000313808	5.54109e-05	0.00047259	0.000496648	0.000281968	0.000325521	0.000449236	0.000382629	0.000728155	0.000490196	0.000493421	0.000773794
KOG2277 S-M checkpoint control protein CID1 and related nucleotidyltransferases	0.000347675	0.000104603	0.000166233	0.00177221	0.000496648	0.000281968	0.00016276	0.000449236	0.000382629	0	0	0.000328947	0.000515863
KOG2287 Galactosyltransferases	0.000347675	0.000313808	0.000221643	0.000354442	0.000248324	0.000140984	0.00016276	0.000224618	0.000382629	0	0	0	0
KOG2329 Alkaline ceramidase	0.000347675	0.000523013	0.000166233	0.000827032	0.000248324	0.000140984	0.00016276	0	0.000382629	0.000485437	0.000245098	0.000164474	0.000257931
KOG2361 Predicted methyltransferase	0.000347675	0.000104603	0.000221643	0.000354442	0.000993295	0.000140984	0.00016276	0.000449236	0.000382629	0.000242718	0.000245098	0.000493421	0.000257931
KOG2398 Predicted proline-serine-threonine phosphatase-interacting protein (PSTPIP)	0.000347675	0.000209205	0.000443287	0.000354442	0.00062081	0.00070492	0.000651042	0.000449236	0.000573943	0.000485437	0.000245098	0.000164474	0.000257931
KOG2426 Dihydroxyacetone kinase/glycerone kinase	0.000347675	0.000104603	0.000110822	0.000118147	0.000124162	0.000140984	0.00016276	0.000224618	0.000191314	0.000485437	0.000245098	0.000328947	0.000257931
KOG2480 3-hydroxy-3-methylglutaryl-CoA (HMG-CoA) reductase	0.000347675	0.000104603	5.54109e-05	0.000118147	0.000248324	0.000281968	0.00016276	0.000224618	0.000191314	0.000485437	0.000245098	0.000164474	0.000257931
KOG2588 Predicted DNA-binding protein	0.000347675	0.000313808	0.000554109	0.000354442	0.000744971	0.000140984	0.000325521	0.000224618	0.000191314	0.000485437	0.000735294	0.000657895	0.000257931
KOG2641 Predicted seven transmembrane receptor - rhodopsin family	0.000347675	0.000209205	0.000554109	0.00047259	0.00062081	0.000563936	0.000488281	0.000224618	0.000573943	0.000242718	0.000245098	0.000328947	0.000515863
KOG2661 Peptidase family M48	0.000347675	0.000313808	0.000387876	0.000236295	0.000124162	0.000140984	0.00016276	0.000224618	0.000573943	0.000242718	0.000245098	0.000164474	0.000257931
KOG2705 Predicted membrane protein	0.000347675	0.000104603	0.000387876	0.000118147	0.000248324	0	0	0	0	0	0	0	0
KOG2747 Histone acetyltransferase (MYST family)	0.000347675	0.000523013	0.000498698	0.000354442	0.00062081	0.000422952	0.000488281	0.000673854	0.000765257	0.000728155	0.000735294	0.000493421	0.000773794
KOG2903 Predicted glutathione S-transferase	0.000347675	0.000104603	0.000221643	0.000118147	0.000124162	0.000140984	0.000325521	0.000449236	0.000191314	0.000728155	0.000245098	0.000328947	0
KOG2914 Predicted haloacid-halidohydrolase and related hydrolases	0.000347675	0.000209205	0.000332465	0.000236295	0.000124162	0.000563936	0.000488281	0.000449236	0.000765257	0.00145631	0.000490196	0.000493421	0.000515863
KOG2946 Uncharacterized conserved protein	0.000347675	0.000104603	0.000166233	0.000118147	0.000124162	0.000140984	0.00016276	0	0.000191314	0.000242718	0.000245098	0.000164474	0.000257931
KOG3001 Dosage compensation regulatory complex/histone acetyltransferase complex, subunit MSL-3/MRG15/EAF3, and related CHROMO domain-containing proteins	0.000347675	0.00041841	0.000720341	0.000118147	0.000124162	0.000281968	0.00016276	0.000224618	0.000382629	0.000242718	0.000245098	0.000328947	0.000257931
KOG3010 Methyltransferase	0.000347675	0.000104603	0.000277054	0.000118147	0.000248324	0.000422952	0.000488281	0.000449236	0.000382629	0.000485437	0.000735294	0.000328947	0
KOG3071 Fatty acyl-CoA elongase/Polyunsaturated fatty acid specific elongation enzyme	0.000347675	0.000313808	0.000277054	0.00047259	0.000496648	0.000140984	0.00016276	0.000673854	0.000191314	0.000728155	0.000490196	0.000164474	0.000515863
KOG3140 Predicted membrane protein	0.000347675	0.000732218	0.000443287	0.00094518	0.000372486	0.000281968	0.000325521	0.000673854	0.000765257	0.000242718	0.000245098	0.000164474	0.000257931
KOG3181 40S ribosomal protein S3	0.000347675	0.000104603	5.54109e-05	0.000118147	0.000496648	0.000140984	0.00016276	0.000224618	0.000191314	0.000242718	0.000245098	0.000164474	0.000257931
KOG3283 40S ribosomal protein S8	0.000347675	0.000104603	5.54109e-05	0.000236295	0.00062081	0.000140984	0.00016276	0.000224618	0.000382629	0.000485437	0.000245098	0.000164474	0.000257931
KOG3467 Histone H4	0.000347675	0.00041841	0.000166233	0.000354442	0.000372486	0.00225575	0.000488281	0.000224618	0.0013392	0.000485437	0.000490196	0.000493421	0.000773794
KOG3589 G protein signaling regulators	0.000347675	0.00041841	0.000443287	0	0.00062081	0.000140984	0.00016276	0	0.000191314	0	0	0.000164474	0.000257931
KOG3608 Zn finger proteins	0.000347675	0.000523013	0.000387876	0.00047259	0.00062081	0.000845904	0.00179036	0.000898473	0.000382629	0.00145631	0.000735294	0.000986842	0.000515863
KOG3638 Sonic hedgehog and related proteins	0.000347675	0.00125523	0.000387876	0	0	0	0	0	0	0	0	0	0
KOG3655 Drebrins and related actin binding proteins	0.000347675	0.000313808	0.000498698	0.00047259	0.00062081	0.000281968	0.000488281	0.000224618	0.000191314	0.000242718	0.000490196	0.000328947	0.000257931
KOG3671 Actin regulatory protein (Wiskott-Aldrich syndrome protein)	0.000347675	0.000209205	0.000221643	0.000827032	0.000248324	0.000563936	0.00130208	0.000449236	0.000191314	0.000242718	0.000490196	0.000493421	0.000515863
KOG3888 Gamma-butyrobetaine,2-oxoglutarate dioxygenase	0.000347675	0.000104603	0.000443287	0.000236295	0.000124162	0.000281968	0.00016276	0.000224618	0.000191314	0.000242718	0.000245098	0.000328947	0.000257931
KOG3980 RNA 3'-terminal phosphate cyclase	0.000347675	0.000209205	0.000332465	0.000236295	0.000248324	0.000422952	0.000325521	0.000224618	0.000191314	0.000242718	0.000245098	0.000164474	0.000257931
KOG3997 Major apurinic/apyrimidinic endonuclease/3'-repair diesterase APN1	0.000347675	0.000104603	0.000387876	0	0	0.000140984	0.00016276	0.000224618	0	0.000242718	0.000245098	0.000164474	0.000257931
KOG4144 Arylalkylamine N-acetyltransferase	0.000347675	0.000104603	0.000221643	0.000118147	0.000124162	0.000140984	0.00016276	0.000224618	0.000191314	0.000242718	0.000490196	0.000164474	0.000257931
KOG4232 Delta 6-fatty acid desaturase/delta-8 sphingolipid desaturase	0.000347675	0.00041841	0.000166233	0.000354442	0.00062081	0.000563936	0.000325521	0.000224618	0.000191314	0	0.000245098	0.000164474	0.000257931
KOG4280 Kinesin-like protein	0.000347675	0.00104603	0.000387876	0.000236295	0.00111746	0	0.00016276	0.000224618	0.000191314	0	0	0	0.000257931
KOG4368 Predicted RNA binding protein, contains SWAP, RPR and G-patch domains	0.000347675	0.000104603	0.00116363	0.00047259	0.000248324	0	0.00016276	0	0	0	0.000245098	0	0
KOG4424 Predicted Rho/Rac guanine nucleotide exchange factor/faciogenital dysplasia protein 3	0.000347675	0.000313808	0.000498698	0.000354442	0.000496648	0.000563936	0.000488281	0.000673854	0.000573943	0	0	0.000164474	0
KOG4680 Uncharacterized conserved protein, contains ML domain	0.000347675	0.000627615	0.000221643	0.000236295	0.000372486	0.000281968	0.00016276	0.000224618	0.000382629	0.000242718	0.000245098	0.000164474	0.000257931
KOG4701 Chitinase	0.000347675	0.000104603	0.000277054	0.0022448	0.00148994	0.00126886	0.00113932	0.00134771	0.000191314	0.00461165	0.00122549	0.00115132	0.000515863
KOG4748 Subunit of Golgi mannosyltransferase complex	0.000347675	0.000523013	0.000110822	0.00047259	0.000248324	0	0	0	0	0.000485437	0.000490196	0.000328947	0.000515863
KOG0008 Transcription initiation factor TFIID, subunit TAF1	0.000260756	0.000209205	0.000110822	0.000118147	0.000248324	0.000140984	0.000325521	0.000449236	0.000382629	0.000242718	0.000245098	0.000164474	0.000257931
KOG0023 Alcohol dehydrogenase, class V	0.000260756	0	0.000443287	0.000590737	0.00148994	0.000281968	0.000325521	0.00157233	0.000191314	0.00145631	0.00147059	0.00148026	0
KOG0024 Sorbitol dehydrogenase	0.000260756	0.000209205	0.000277054	0.000354442	0.00062081	0.000563936	0.000976562	0.00112309	0.000765257	0.00121359	0.000980392	0.00197368	0.000257931
KOG0028 Ca2+-binding protein (centrin/caltractin), EF-Hand superfamily protein	0.000260756	0.000209205	0.000110822	0.000118147	0	0.000140984	0.00016276	0.000224618	0.000191314	0.000242718	0.000245098	0.000164474	0.000257931
KOG0029 Amine oxidase	0.000260756	0.000313808	0.000277054	0.000354442	0.000372486	0.000563936	0.000488281	0.000673854	0.0013392	0.000242718	0.000490196	0.00180921	0.000773794
KOG0045 Cytosolic Ca2+-dependent cysteine protease (calpain), large subunit (EF-Hand protein superfamily)	0.000260756	0.000209205	0.000720341	0.000236295	0.000124162	0.000986888	0.00146484	0.000224618	0.000191314	0.000242718	0.000245098	0.000657895	0.000257931
KOG0071 GTP-binding ADP-ribosylation factor Arf6 (dArf3)	0.000260756	0.000209205	0.000221643	0.000354442	0.000124162	0.000140984	0.00016276	0.000224618	0.000191314	0.000242718	0.000245098	0.000164474	0.000257931
KOG0087 GTPase Rab11/YPT3, small G protein superfamily	0.000260756	0.000104603	5.54109e-05	0.000236295	0.00124162	0.000140984	0.00016276	0.000224618	0.000191314	0.000728155	0.000245098	0.000164474	0.000257931
KOG0102 Molecular chaperones mortalin/PBP74/GRP75, HSP70 superfamily	0.000260756	0.00083682	0.000277054	0.000236295	0.000372486	0.000563936	0.000325521	0.000224618	0.000191314	0.000728155	0.000490196	0.000493421	0.000515863
KOG0111 Cyclophilin-type peptidyl-prolyl cis-trans isomerase	0.000260756	0.000313808	0.00066493	0.00047259	0.000496648	0.000140984	0.00016276	0.000224618	0.000765257	0	0	0.000164474	0.000515863
KOG0138 Glutaryl-CoA dehydrogenase	0.000260756	0.000104603	0.000110822	0.000118147	0.000124162	0.000140984	0.00016276	0.000224618	0.000382629	0	0	0.000164474	0.000257931
KOG0159 Cytochrome P450 CYP11/CYP12/CYP24/CYP27 subfamilies	0.000260756	0.00083682	0.000221643	0	0.000124162	0	0	0.000224618	0	0	0	0.000657895	0
KOG0172 Lysine-ketoglutarate reductase/saccharopine dehydrogenase	0.000260756	0.000313808	0.000775752	0.000354442	0.000372486	0.000422952	0.000488281	0.000449236	0.000956572	0.000485437	0.000245098	0.000328947	0.000515863
KOG0188 Alanyl-tRNA synthetase	0.000260756	0.000209205	0.000166233	0.000236295	0.000248324	0.000140984	0.00016276	0.000224618	0.000191314	0.000242718	0.000245098	0.000328947	0.000257931
KOG0199 ACK and related non-receptor tyrosine kinases	0.000260756	0.000209205	0.000166233	0.000354442	0	0.000140984	0.00016276	0.000449236	0	0	0	0.000328947	0
KOG0229 Phosphatidylinositol-4-phosphate 5-kinase	0.000260756	0.000209205	0.000166233	0.00047259	0.000993295	0.000986888	0.00016276	0.000224618	0.000191314	0.000242718	0.000245098	0.000328947	0.000257931
KOG0238 3-Methylcrotonyl-CoA carboxylase, biotin-containing subunit/Propionyl-CoA carboxylase, alpha chain/Acetyl-CoA carboxylase, biotin carboxylase subunit	0.000260756	0.00041841	0.000387876	0.000354442	0.000496648	0.000140984	0.00016276	0.000673854	0.000191314	0.000242718	0.000245098	0.000328947	0.000257931
KOG0253 Synaptic vesicle transporter SV2 (major facilitator superfamily)	0.000260756	0.000313808	0.000387876	0.000118147	0.000124162	0.00112787	0.000813802	0.000673854	0.000573943	0	0.000735294	0.000493421	0.000257931
KOG0257 Kynurenine aminotransferase, glutamine transaminase K	0.000260756	0.000104603	0.000221643	0.000118147	0.000372486	0.000281968	0.000325521	0.000449236	0.000382629	0.000242718	0.000490196	0.000328947	0.000515863
KOG0272 U4/U6 small nuclear ribonucleoprotein Prp4 (contains WD40 repeats)	0.000260756	0.000104603	0.00060952	0.00862476	0.000496648	0.000563936	0.000325521	0.000224618	0.000573943	0.000242718	0.000245098	0.000328947	0.000257931
KOG0275 Conserved WD40 repeat-containing protein	0.000260756	0.000104603	0.000221643	0.000118147	0.000248324	0	0	0	0	0	0	0	0.000515863
KOG0287 Postreplication repair protein RAD18	0.000260756	0.000209205	0.000110822	0.000118147	0.000124162	0.000140984	0.00016276	0.000224618	0.000191314	0.000485437	0.000245098	0.000164474	0.000257931
KOG0299 U3 snoRNP-associated protein (contains WD40 repeats)	0.000260756	0.000209205	0.000332465	0.000118147	0.000248324	0.000140984	0.00016276	0.000224618	0.000382629	0.000242718	0.000245098	0.000164474	0.000257931
KOG0315 G-protein beta subunit-like protein (contains WD40 repeats)	0.000260756	0.000104603	0.000221643	0.000236295	0.000124162	0.000281968	0.00016276	0.000224618	0.000191314	0.000242718	0.000245098	0.000164474	0.000257931
KOG0317 Predicted E3 ubiquitin ligase, integral peroxisomal membrane protein	0.000260756	0.00041841	0.000387876	0.000236295	0	0.000986888	0.00113932	0.000449236	0.000382629	0.000242718	0.000245098	0.000328947	0.000515863
KOG0328 Predicted ATP-dependent RNA helicase FAL1, involved in rRNA maturation, DEAD-box superfamily	0.000260756	0.000523013	0.000277054	0.000354442	0.000248324	0.00070492	0.000488281	0.000449236	0.000573943	0.000485437	0.000490196	0.000328947	0.000515863
KOG0346 RNA helicase	0.000260756	0.000104603	0.000110822	0.000118147	0.000124162	0.000140984	0.000325521	0.000449236	0.000382629	0.000242718	0.000245098	0.000164474	0.000257931
KOG0370 Multifunctional pyrimidine synthesis protein CAD (includes carbamoyl-phophate synthetase, aspartate transcarbamylase, and glutamine amidotransferase)	0.000260756	0.000313808	0.000166233	0.000590737	0.000496648	0.00140984	0.000488281	0.000224618	0.000765257	0.000728155	0.000735294	0.000493421	0.000773794
KOG0374 Serine/threonine specific protein phosphatase PP1, catalytic subunit	0.000260756	0.000313808	0.000554109	0.000827032	0.00136578	0.000563936	0.000488281	0.000449236	0.000573943	0.000970874	0.000735294	0.000328947	0.000515863
KOG0382 Carbonic anhydrase	0.000260756	0.000313808	0.000221643	0.000236295	0	0.00126886	0	0	0	0	0	0.000328947	0.000257931
KOG0390 DNA repair protein, SNF2 family	0.000260756	0.000209205	0.000221643	0.000354442	0.000248324	0.000563936	0.000651042	0.000898473	0.000765257	0.000485437	0.000490196	0.000657895	0.000773794
KOG0399 Glutamate synthase	0.000260756	0.000104603	5.54109e-05	0.000118147	0.000372486	0.000140984	0.00016276	0.000224618	0.000573943	0.000242718	0.000245098	0.000164474	0.000257931
KOG0401 Translation initiation factor 4F, ribosome/mRNA-bridging subunit (eIF-4G)	0.000260756	0.000941423	0.000221643	0.000118147	0.000496648	0.000422952	0.00016276	0.000224618	0.000765257	0.000485437	0.000245098	0.000164474	0.000257931
KOG0407 40S ribosomal protein S14	0.000260756	0.000104603	0.000110822	0.000236295	0.000248324	0.000140984	0.00016276	0.000224618	0.000191314	0.000485437	0.000245098	0.000164474	0.000257931
KOG0414 Chromosome condensation complex Condensin, subunit D2	0.000260756	0.000104603	0.000221643	0.000118147	0.000248324	0.000845904	0.00016276	0.000224618	0.000573943	0.000242718	0.000245098	0.000164474	0.000257931
KOG0415 Predicted peptidyl prolyl cis-trans isomerase	0.000260756	0.000313808	0.000166233	0.000354442	0.00062081	0.000281968	0.000488281	0.000449236	0.000573943	0	0	0.000328947	0.000257931
KOG0453 Aconitase/homoaconitase (aconitase superfamily)	0.000260756	0.00041841	0.000443287	0.000708885	0.000496648	0.000845904	0.000488281	0.000673854	0.000573943	0.000728155	0.000735294	0.000657895	0.000773794
KOG0455 Homoserine dehydrogenase	0.000260756	0.000104603	5.54109e-05	0.000118147	0.000248324	0.000140984	0.00016276	0.000224618	0.000191314	0.000242718	0.000245098	0.000164474	0.000257931
KOG0459 Polypeptide release factor 3	0.000260756	0.000104603	0.000110822	0.000236295	0.000248324	0.000140984	0.00016276	0.000224618	0.000191314	0.000242718	0.000245098	0.000164474	0.000257931
KOG0465 Mitochondrial elongation factor	0.000260756	0.000209205	0.000277054	0.000236295	0.000248324	0.00112787	0.000325521	0.000449236	0.000191314	0.000485437	0.000490196	0.000328947	0.000515863
KOG0477 DNA replication licensing factor, MCM2 component	0.000260756	0.000313808	0.000110822	0.000236295	0.000124162	0.000140984	0.000325521	0.000224618	0.000191314	0.000242718	0.000245098	0.000164474	0.000257931
KOG0480 DNA replication licensing factor, MCM6 component	0.000260756	0.000209205	0.000332465	0.000236295	0.000124162	0.000140984	0.00016276	0.000224618	0.000573943	0.000242718	0.000245098	0.000164474	0.000257931
KOG0507 CASK-interacting adaptor protein (caskin) and related proteins with ankyrin repeats and SAM domain	0.000260756	0	0	0.000118147	0.000124162	0	0.000325521	0	0.000191314	0.000242718	0	0.000164474	0
KOG0513 Ca2+-independent phospholipase A2	0.000260756	0	0.000166233	0	0	0	0	0	0	0	0	0	0
KOG0524 Pyruvate dehydrogenase E1, beta subunit	0.000260756	0.000104603	5.54109e-05	0.000236295	0.000124162	0.000140984	0.00016276	0.000224618	0.000191314	0.000242718	0.000245098	0.000164474	0.000257931
KOG0532 Leucine-rich repeat (LRR) protein, contains calponin homology domain	0.000260756	0.000209205	0.000277054	0.000236295	0.000124162	0.000140984	0.00016276	0	0.000191314	0	0	0.000164474	0.000257931
KOG0540 3-Methylcrotonyl-CoA carboxylase, non-biotin containing subunit/Acetyl-CoA carboxylase carboxyl transferase, subunit beta	0.000260756	0.00041841	0.000332465	0.00047259	0.000496648	0.000140984	0.000325521	0.000673854	0.000191314	0	0	0.000164474	0.000257931
KOG0541 Alkyl hydroperoxide reductase/peroxiredoxin	0.000260756	0.000104603	5.54109e-05	0.000354442	0.000248324	0.000281968	0.000325521	0.000449236	0.000191314	0.000242718	0.000735294	0.000328947	0.000515863
KOG0559 Dihydrolipoamide succinyltransferase (2-oxoglutarate dehydrogenase, E2 subunit)	0.000260756	0.000104603	0.000332465	0.000118147	0.000248324	0.000422952	0.000325521	0.000224618	0.000191314	0.000242718	0.000245098	0.000328947	0.000515863
KOG0564 5,10-methylenetetrahydrofolate reductase	0.000260756	0.000209205	0.000277054	0.00047259	0.000372486	0.000281968	0.000325521	0.000449236	0.000573943	0.000485437	0.000490196	0.000328947	0.000515863
KOG0584 Serine/threonine protein kinase	0.000260756	0.000104603	0.000110822	0.00047259	0.000372486	0	0	0	0	0	0	0	0
KOG0585 Ca2+/calmodulin-dependent protein kinase kinase beta and related serine/threonine protein kinases	0.000260756	0.000209205	0.000277054	0.00047259	0.000496648	0.000422952	0.000488281	0.000449236	0.000573943	0.000728155	0.000490196	0.000328947	0.000515863
KOG0590 Checkpoint kinase and related serine/threonine protein kinases	0.000260756	0.000313808	0.000277054	0.00106333	0.00211075	0.000422952	0.000488281	0.000449236	0.000382629	0.00242718	0.00122549	0.000657895	0.000773794
KOG0615 Serine/threonine protein kinase Chk2 and related proteins	0.000260756	0.000627615	0.00066493	0.000354442	0.000744971	0.000563936	0.000325521	0	0.000382629	0.000485437	0.00122549	0.000657895	0.000257931
KOG0618 Serine/threonine phosphatase 2C containing leucine-rich repeats, similar to SCN circadian oscillatory protein (SCOP)	0.000260756	0.000732218	0.000221643	0.000236295	0.000372486	0.000140984	0.00016276	0.000449236	0.000191314	0.000242718	0.000735294	0.000164474	0.000515863
KOG0637 Sucrose transporter and related proteins	0.000260756	0.00041841	0.000277054	0.000354442	0.000248324	0.000281968	0.000325521	0.000449236	0.000382629	0	0	0.000657895	0.000515863
KOG0645 WD40 repeat protein	0.000260756	0.000209205	0.000277054	0.000118147	0.000124162	0.000140984	0.00016276	0.000224618	0.000191314	0.000242718	0.000245098	0.000164474	0.000257931
KOG0646 WD40 repeat protein	0.000260756	0.000104603	0.000166233	0.000118147	0.000124162	0.000281968	0.00016276	0.000224618	0.000191314	0.000242718	0.000245098	0.000164474	0.000257931
KOG0680 Actin-related protein - Arp6p	0.000260756	0.000104603	0.000166233	0.000118147	0.000124162	0.000281968	0.000325521	0.000224618	0	0.000242718	0.000245098	0.000164474	0.000257931
KOG0691 Molecular chaperone (DnaJ superfamily)	0.000260756	0.000941423	0.000886574	0.000354442	0.00062081	0.00070492	0.000976562	0.000224618	0.00114789	0.000485437	0.000735294	0.000328947	0.00128966
KOG0713 Molecular chaperone (DnaJ superfamily)	0.000260756	0.000209205	0	0.000236295	0.00111746	0.00140984	0.000651042	0.000898473	0.00114789	0.000242718	0.000490196	0.000328947	0
KOG0739 AAA+-type ATPase	0.000260756	0.000104603	0.000166233	0.000236295	0.000124162	0.000281968	0.00016276	0.000224618	0.000191314	0.000242718	0.000245098	0.000164474	0.000257931
KOG0746 60S ribosomal protein L3 and related proteins	0.000260756	0.000104603	5.54109e-05	0.000118147	0.000496648	0.000140984	0.00016276	0.000224618	0.000191314	0.000242718	0.000245098	0.000164474	0.000257931
KOG0755 Mitochondrial oxaloacetate carrier protein	0.000260756	0.000209205	0.000110822	0.000236295	0.000124162	0.000140984	0.00016276	0.000224618	0.000191314	0.000242718	0.000245098	0.000164474	0.000257931
KOG0778 Protease, Ulp1 family	0.000260756	0.000523013	0.000443287	0.000236295	0.000372486	0.000563936	0.000813802	0.000224618	0.000573943	0.000242718	0.000490196	0.000328947	0.000515863
KOG0780 Signal recognition particle, subunit Srp54	0.000260756	0.000104603	0.000332465	0.000118147	0.000124162	0.000140984	0.00016276	0.000224618	0.000191314	0.000242718	0.000245098	0.000164474	0.000257931
KOG0781 Signal recognition particle receptor, alpha subunit	0.000260756	0.000523013	0.000166233	0.000118147	0.000124162	0.000140984	0.00016276	0.000224618	0.000191314	0.000242718	0.000245098	0.000164474	0.000257931
KOG0796 Spliceosome subunit	0.000260756	0.000313808	0.000332465	0.000118147	0.000248324	0.000281968	0.000488281	0.000224618	0.000191314	0.000242718	0.000245098	0.000164474	0.000257931
KOG0807 Carbon-nitrogen hydrolase	0.000260756	0.000313808	5.54109e-05	0.000236295	0.000124162	0	0	0.000224618	0.000382629	0.000242718	0.000245098	0	0
KOG0818 GTPase-activating proteins of the GIT family	0.000260756	0.000104603	0.000277054	0.000118147	0.000372486	0.000140984	0.00016276	0	0	0.000242718	0	0.000164474	0.000257931
KOG0835 Cyclin L	0.000260756	0.000209205	0.000277054	0.000236295	0.000248324	0.000140984	0.000325521	0.000224618	0.000191314	0	0	0.000164474	0.000257931
KOG0841 Multifunctional chaperone (14-3-3 family)	0.000260756	0.000209205	0.000221643	0.000354442	0.000869133	0.000140984	0.000325521	0.000224618	0.000382629	0.000485437	0.000245098	0.000328947	0.000515863
KOG0857 60s ribosomal protein L10	0.000260756	0.000104603	5.54109e-05	0.000354442	0.00062081	0.000140984	0.00016276	0.000224618	0.000191314	0.000242718	0.000245098	0.000164474	0.000257931
KOG0860 Synaptobrevin/VAMP-like protein	0.000260756	0.000209205	0.000221643	0.000236295	0.000248324	0.000140984	0.00016276	0.000224618	0.000382629	0.000728155	0.000490196	0.000164474	0.000257931
KOG0875 60S ribosomal protein L5	0.000260756	0.000104603	0.000110822	0.000118147	0.000496648	0.000140984	0.00016276	0.000224618	0.000191314	0.000242718	0.000245098	0.000164474	0.000257931
KOG0876 Manganese superoxide dismutase	0.000260756	0.000209205	0.000443287	0.000236295	0.000248324	0.000563936	0.000488281	0.000673854	0.000765257	0.000728155	0.000980392	0.000493421	0.000773794
KOG0888 Nucleoside diphosphate kinase	0.000260756	0.000104603	5.54109e-05	0.000236295	0.000744971	0.000281968	0.000325521	0.000673854	0.000382629	0.000242718	0.000245098	0.000164474	0.000257931
KOG0893 60S ribosomal protein L31	0.000260756	0.000104603	5.54109e-05	0.000236295	0.000496648	0.000140984	0.00016276	0.000224618	0.000191314	0.000485437	0.000245098	0.000164474	0.000257931
KOG0906 Phosphatidylinositol 3-kinase VPS34, involved in signal transduction	0.000260756	0.000104603	0.000332465	0.000118147	0.000124162	0.000140984	0.00016276	0.000224618	0.000191314	0.000242718	0.000245098	0.000164474	0.000257931
KOG0907 Thioredoxin	0.000260756	0.000209205	5.54109e-05	0.000708885	0.000372486	0.000563936	0.000325521	0.000224618	0.000382629	0.000728155	0.000490196	0.000493421	0.00154759
KOG0920 ATP-dependent RNA helicase A	0.000260756	0.000313808	0.000443287	0.000354442	0.000248324	0.000422952	0.000325521	0.000673854	0.000382629	0.000242718	0.000245098	0.000328947	0.000773794
KOG0924 mRNA splicing factor ATP-dependent RNA helicase	0.000260756	0.000104603	0.000110822	0.000118147	0.000124162	0.000140984	0.00016276	0.000224618	0.000191314	0.000242718	0.000245098	0.000164474	0.000257931
KOG0928 Pattern-formation protein/guanine nucleotide exchange factor	0.000260756	0.000209205	0.00066493	0.000236295	0.000372486	0.000281968	0.000325521	0.000224618	0.000382629	0.000485437	0.000245098	0.000164474	0.000257931
KOG0947 Cytoplasmic exosomal RNA helicase SKI2, DEAD-box superfamily	0.000260756	0.000104603	0.000166233	0.000118147	0.000124162	0.000140984	0.00016276	0.000224618	0.000191314	0.000242718	0.000245098	0.000164474	0.000257931
KOG0953 Mitochondrial RNA helicase SUV3, DEAD-box superfamily	0.000260756	0.000104603	0.000554109	0.000118147	0.000248324	0.000422952	0.00016276	0.000224618	0.000191314	0.000242718	0.000245098	0.000164474	0.000257931
KOG0971 Microtubule-associated protein dynactin DCTN1/Glued	0.000260756	0.000209205	0.00171774	0.000827032	0.00062081	0.00112787	0.000976562	0.000224618	0.000765257	0	0.000490196	0.00115132	0.000773794
KOG1000 Chromatin remodeling protein HARP/SMARCAL1, DEAD-box superfamily	0.000260756	0.000209205	0.000498698	0.000118147	0.000124162	0.000140984	0.00016276	0.000224618	0	0	0.000245098	0.000164474	0.000257931
KOG1001 Helicase-like transcription factor HLTF/DNA helicase RAD5, DEAD-box superfamily	0.000260756	0.000209205	0.000387876	0.000236295	0.000372486	0.00112787	0.000813802	0.000673854	0.000382629	0.000485437	0.000490196	0.00115132	0.000515863
KOG1035 eIF-2alpha kinase GCN2	0.000260756	0.000209205	0.000387876	0.00047259	0.000496648	0.000563936	0.000488281	0.000449236	0.000191314	0.000485437	0.000245098	0.000164474	0.000515863
KOG1040 Polyadenylation factor I complex, subunit, Yth1 (CPSF subunit)	0.000260756	0.000313808	0.00066493	0.000118147	0.000248324	0.000140984	0.00016276	0.000449236	0.000191314	0.000242718	0.000245098	0.000164474	0.000257931
KOG1046 Puromycin-sensitive aminopeptidase and related aminopeptidases	0.000260756	0.000104603	0.000166233	0.000708885	0.000248324	0.000140984	0.00016276	0.000224618	0.000191314	0.000728155	0.000490196	0.000328947	0.000515863
KOG1062 Vesicle coat complex AP-1, gamma subunit	0.000260756	0.000209205	0.000443287	0.000236295	0.000372486	0.000563936	0.000325521	0.000224618	0.000382629	0.000242718	0.000245098	0.000164474	0.000515863
KOG1082 Histone H3 (Lys9) methyltransferase SUV39H1/Clr4, required for transcriptional silencing	0.000260756	0.000209205	0.000775752	0.000118147	0.000124162	0.000281968	0.000325521	0.000449236	0.000191314	0	0	0.000164474	0.000257931
KOG1105 Transcription elongation factor TFIIS/Cofactor of enhancer-binding protein Sp1	0.000260756	0.000313808	0.000886574	0.000118147	0.000124162	0.000422952	0.000325521	0.000449236	0.000191314	0.000242718	0.000245098	0.000164474	0.000257931
KOG1109 Vacuole membrane protein VMP1	0.000260756	0.000104603	0.000166233	0.000118147	0	0	0	0	0	0	0	0	0
KOG1112 Ribonucleotide reductase, alpha subunit	0.000260756	0.000209205	0.000166233	0.000354442	0.000372486	0.000281968	0.00016276	0.000224618	0.000191314	0.000485437	0.000490196	0.000164474	0.000257931
KOG1122 tRNA and rRNA cytosine-C5-methylase (nucleolar protein NOL1/NOP2)	0.000260756	0.000209205	0.000221643	0.000118147	0.000124162	0.000140984	0.00016276	0.000224618	0.000191314	0.000242718	0.000245098	0.000164474	0.000257931
KOG1131 RNA polymerase II transcription initiation/nucleotide excision repair factor TFIIH, 5'-3' helicase subunit RAD3	0.000260756	0.000104603	0.000221643	0.000118147	0.000124162	0.000140984	0.00016276	0.000224618	0.000382629	0.000242718	0.000245098	0.000164474	0.000257931
KOG1149 Glutamyl-tRNA synthetase (mitochondrial)	0.000260756	0.000104603	0.000221643	0.000118147	0.000124162	0.000140984	0.00016276	0.000224618	0.000191314	0.000242718	0.000245098	0.000164474	0.000257931
KOG1158 NADP/FAD dependent oxidoreductase	0.000260756	0.000313808	0.000332465	0.000354442	0.000869133	0.000281968	0.000325521	0.000449236	0.000382629	0.000485437	0.000490196	0.00131579	0.000773794
KOG1159 NADP-dependent flavoprotein reductase	0.000260756	0.000104603	0.000221643	0.000118147	0.000124162	0.000140984	0.00016276	0.000224618	0.000191314	0.000242718	0.000245098	0.000164474	0.000515863
KOG1162 Predicted small molecule transporter	0.000260756	0.00041841	0.000831163	0.00047259	0.00062081	0.000281968	0.000325521	0.000449236	0.000191314	0.000728155	0.000735294	0.000328947	0.000515863
KOG1163 Casein kinase (serine/threonine/tyrosine protein kinase)	0.000260756	0.000209205	0.000166233	0.000236295	0.000744971	0.00140984	0.00016276	0.000224618	0.000382629	0.000242718	0.000245098	0.000164474	0.000257931
KOG1164 Casein kinase (serine/threonine/tyrosine protein kinase)	0.000260756	0.00041841	5.54109e-05	0	0.000248324	0.000563936	0.000813802	0	0	0	0	0	0.000257931
KOG1178 Non-ribosomal peptide synthetase/alpha-aminoadipate reductase and related enzymes	0.000260756	0.000104603	0.000277054	0.000118147	0.000124162	0.000281968	0.000325521	0.000449236	0.000191314	0.000242718	0.000245098	0.00131579	0.000773794
KOG1183 N-acetylglucosaminyltransferase complex, subunit PIG-Q/GPI1, required for phosphatidylinositol biosynthesis	0.000260756	0.000104603	0.000221643	0.000118147	0.000124162	0.000140984	0.00016276	0.000224618	0.000191314	0.000242718	0.000245098	0.000164474	0.000257931
KOG1198 Zinc-binding oxidoreductase	0.000260756	0.000313808	0.000166233	0.000590737	0.00062081	0.00281968	0.00260417	0.00157233	0.000573943	0.00145631	0.00196078	0.00378289	0.000257931
KOG1210 Predicted 3-ketosphinganine reductase	0.000260756	0.000104603	5.54109e-05	0.000118147	0.000124162	0.000140984	0.00016276	0.000224618	0.000191314	0.000242718	0.000245098	0.000164474	0.000257931
KOG1241 Karyopherin (importin) beta 1	0.000260756	0.000104603	0.000110822	0.000236295	0.000248324	0.000140984	0.00016276	0.000224618	0.000382629	0.000242718	0.000245098	0.000328947	0.000257931
KOG1252 Cystathionine beta-synthase and related enzymes	0.000260756	0.000209205	0.000166233	0.000354442	0.000248324	0.000140984	0.00016276	0.000449236	0.000191314	0.000242718	0.000245098	0.000164474	0.000257931
KOG1259 Nischarin, modulator of integrin alpha5 subunit action	0.000260756	0.000209205	5.54109e-05	0.000236295	0.000248324	0.000140984	0.00016276	0.000224618	0.000382629	0	0.000245098	0.000164474	0
KOG1262 FAD-binding protein DIMINUTO	0.000260756	0	0	0	0	0	0	0	0	0	0	0.000493421	0.000257931
KOG1300 Vesicle trafficking protein Sec1	0.000260756	0.000209205	0.000277054	0.000236295	0.000372486	0.000140984	0.00016276	0.000224618	0.000191314	0.000242718	0.000245098	0.000164474	0.000257931
KOG1305 Amino acid transporter protein	0.000260756	0.000209205	0.000387876	0.000354442	0.00062081	0.000281968	0.000325521	0.000673854	0.000573943	0.000970874	0.000735294	0.000328947	0.000515863
KOG1315 Predicted DHHC-type Zn-finger protein	0.000260756	0.000209205	0.000498698	0.000708885	0.000744971	0.00070492	0.000651042	0.000898473	0.000382629	0.000242718	0.000490196	0.000493421	0.000257931
KOG1318 Helix loop helix transcription factor EB	0.000260756	0.000209205	0.000277054	0.00094518	0.00186243	0.000986888	0.000325521	0.000673854	0.000382629	0.000485437	0.000490196	0.000328947	0.000515863
KOG1319 bHLHZip transcription factor BIGMAX	0.000260756	0.000209205	0.000332465	0.000590737	0.00148994	0.000281968	0.000488281	0.000224618	0	0	0	0	0.000257931
KOG1343 Histone deacetylase complex, catalytic component HDA1	0.000260756	0.000209205	0.000332465	0.000590737	0.000496648	0.000281968	0.000325521	0.000449236	0.000382629	0.000485437	0.000490196	0.000328947	0.000515863
KOG1344 Predicted histone deacetylase	0.000260756	0.000104603	0	0	0	0	0	0	0	0	0	0	0
KOG1347 Uncharacterized membrane protein, predicted efflux pump	0.000260756	0.000104603	0.000221643	0.000236295	0.000744971	0.000422952	0.00016276	0.000224618	0.000382629	0.000485437	0.000980392	0.000493421	0.000257931
KOG1375 Beta tubulin	0.000260756	0.000313808	0.000277054	0.000236295	0.00062081	0.000281968	0.000325521	0.000449236	0.000382629	0.000242718	0.000245098	0.000164474	0.000257931
KOG1435 Sterol reductase/lamin B receptor	0.000260756	0.000313808	0.000277054	0.000236295	0.000744971	0.000422952	0.000488281	0.000449236	0.000382629	0.000485437	0.000490196	0.000657895	0.000515863
KOG1450 Predicted Rho GTPase-activating protein	0.000260756	0	0.000110822	0.000354442	0.000869133	0.000281968	0.000488281	0.000449236	0.000191314	0.000485437	0.000490196	0.000164474	0.000257931
KOG1460 GDP-mannose pyrophosphorylase	0.000260756	0.000104603	0.000110822	0.000118147	0.000124162	0	0	0	0.000191314	0	0.000245098	0.000164474	0.000257931
KOG1462 Translation initiation factor 2B, gamma subunit (eIF-2Bgamma/GCD1)	0.000260756	0.000104603	0.000166233	0.000118147	0.000124162	0.000140984	0.00016276	0.000224618	0.000191314	0.000242718	0.000245098	0.000164474	0.000257931
KOG1472 Histone acetyltransferase SAGA/ADA, catalytic subunit PCAF/GCN5 and related proteins	0.000260756	0.00041841	0.000775752	0.00047259	0.000496648	0.000140984	0.000325521	0.000449236	0.000382629	0.000485437	0.000490196	0.000493421	0.000515863
KOG1475 Ribosomal protein RPL1/RPL2/RL4L4	0.000260756	0.000209205	0.000277054	0.000118147	0.000372486	0.000140984	0.00016276	0.000224618	0.000191314	0.000485437	0.000245098	0.000164474	0.000257931
KOG1482 Zn2+ transporter	0.000260756	0.000209205	0.000166233	0.000236295	0.000248324	0	0	0.000224618	0	0	0	0	0
KOG1484 Putative Zn2+ transporter MSC2 (cation diffusion facilitator superfamily)	0.000260756	0.000313808	0.000221643	0.000590737	0.000248324	0.000281968	0.000325521	0.000449236	0.000191314	0.000242718	0.000245098	0.000657895	0.000515863
KOG1485 Mitochondrial Fe2+ transporter MMT1 and related transporters (cation diffusion facilitator superfamily)	0.000260756	0.000313808	0.000498698	0.00047259	0.000372486	0.000563936	0.000325521	0.000673854	0.000765257	0.000485437	0.000490196	0.000822368	0.000515863
KOG1505 Lysophosphatidic acid acyltransferase LPAAT and related acyltransferases	0.000260756	0.000209205	0.000277054	0.000236295	0.000372486	0.000140984	0.00016276	0.000224618	0.000382629	0.000485437	0.000490196	0.000328947	0.000515863
KOG1539 WD repeat protein	0.000260756	0.000104603	0.000166233	0.000118147	0.000124162	0.000140984	0.00016276	0.000224618	0.000191314	0.000242718	0.000245098	0.000164474	0.000257931
KOG1542 Cysteine proteinase Cathepsin F	0.000260756	0	5.54109e-05	0	0	0	0	0	0	0	0	0	0
KOG1546 Metacaspase involved in regulation of apoptosis	0.000260756	0.000209205	0.000831163	0.000590737	0.000869133	0.00239673	0.00227865	0.000224618	0.000191314	0.000242718	0.000245098	0.000328947	0.000515863
KOG1549 Cysteine desulfurase NFS1	0.000260756	0.000209205	0.000166233	0.000354442	0.000372486	0.000422952	0.000651042	0.000673854	0.000382629	0.000242718	0.000490196	0.000493421	0.000257931
KOG1564 DNA repair protein RHP57	0.000260756	0.000104603	0.000387876	0.000118147	0.000124162	0.000140984	0.00016276	0	0.000191314	0.000242718	0.000245098	0.000164474	0.000257931
KOG1576 Predicted oxidoreductase	0.000260756	0.000104603	0.000443287	0.000118147	0.000124162	0.000140984	0.00016276	0.000224618	0.000382629	0.000242718	0.000245098	0.000164474	0
KOG1605 TFIIF-interacting CTD phosphatase, including NLI-interacting factor (involved in RNA polymerase II regulation)	0.000260756	0.00041841	0.000387876	0.000708885	0.00062081	0.000845904	0.000813802	0.000673854	0.000573943	0.000728155	0.000490196	0.000493421	0.000515863
KOG1607 Protein transporter of the TRAM (translocating chain-associating membrane) superfamily	0.000260756	0.000209205	0.000166233	0.00047259	0.000372486	0.000422952	0.000325521	0.000449236	0.000382629	0.000485437	0.000490196	0.000328947	0.000515863
KOG1609 Protein involved in mRNA turnover and stability	0.000260756	0.000313808	0.000277054	0.000236295	0	0.000281968	0.00016276	0.000449236	0	0	0.000245098	0	0.000515863
KOG1670 Translation initiation factor 4F, cap-binding subunit (eIF-4E) and related cap-binding proteins	0.000260756	0.00041841	0.000332465	0.000708885	0.000496648	0.000281968	0.000325521	0.000449236	0.000573943	0.000242718	0.000245098	0.000328947	0.000515863
KOG1679 Enoyl-CoA hydratase	0.000260756	0.000104603	0.000387876	0.000118147	0.000124162	0.000140984	0.00016276	0.000449236	0.000191314	0	0	0.000164474	0.000257931
KOG1710 MYND Zn-finger and ankyrin repeat protein	0.000260756	0.000313808	0.000221643	0.00047259	0.000248324	0.0035246	0.00358073	0.000224618	0.000382629	0	0	0.000164474	0
KOG1742 60s ribosomal protein L15/L27	0.000260756	0.000104603	5.54109e-05	0.000236295	0.000496648	0.000140984	0.00016276	0.000224618	0.000191314	0.000242718	0.000245098	0.000164474	0.000257931
KOG1754 40S ribosomal protein S15/S22	0.000260756	0.000104603	5.54109e-05	0.000236295	0.000372486	0.000140984	0.00016276	0.000224618	0.000191314	0.000485437	0.000490196	0.000164474	0.000257931
KOG1773 Stress responsive protein	0.000260756	0.000209205	0.000221643	0.000354442	0.000496648	0.00070492	0.000813802	0.000673854	0.000765257	0.000970874	0.00122549	0.000657895	0.000515863
KOG1786 Lysosomal trafficking regulator LYST and related BEACH and WD40 repeat proteins	0.000260756	0.000313808	0.000277054	0.000236295	0.000124162	0	0	0	0	0.000242718	0	0	0
KOG1803 DNA helicase	0.000260756	0.000104603	0.000221643	0.000236295	0.000248324	0.000845904	0.000813802	0.000449236	0.000382629	0.000242718	0.000245098	0.000164474	0.000257931
KOG1805 DNA replication helicase	0.000260756	0.000313808	0.000332465	0.000236295	0.000124162	0.000140984	0.00016276	0.000224618	0.000191314	0.000242718	0.000245098	0.000328947	0.000257931
KOG1827 Chromatin remodeling complex RSC, subunit RSC1/Polybromo and related proteins	0.000260756	0.000313808	0.000443287	0.000354442	0	0.000140984	0.000488281	0.000224618	0.000191314	0.000970874	0.000245098	0.000164474	0.000257931
KOG1840 Kinesin light chain	0.000260756	0.000104603	0.000110822	0	0.000248324	0.00563936	0.00016276	0	0.000382629	0	0	0.000822368	0
KOG1861 Leucine permease transcriptional regulator	0.000260756	0.000104603	0.000110822	0.000118147	0.000248324	0.000140984	0.00016276	0.000224618	0.000191314	0.000242718	0.000245098	0.000164474	0.000257931
KOG1874 KEKE-like motif-containing transcription regulator (Rlr1)/suppressor of sin4	0.000260756	0.000104603	0.000277054	0.000708885	0.000248324	0.000563936	0.000651042	0	0.000382629	0.000242718	0.000245098	0.000328947	0.000515863
KOG1883 Cofactor required for Sp1 transcriptional activation, subunit 3	0.000260756	0.000523013	0.000110822	0.00271739	0.00111746	0.000140984	0.00113932	0.00134771	0.000382629	0.000485437	0.000980392	0.000328947	0.000515863
KOG1885 Lysyl-tRNA synthetase (class II)	0.000260756	0.000313808	0.000221643	0.000236295	0.000248324	0.000140984	0.00016276	0.000224618	0.000191314	0.000485437	0.000490196	0.000328947	0.000515863
KOG1897 Damage-specific DNA binding complex, subunit DDB1	0.000260756	0.000209205	0.000332465	0.000236295	0.000372486	0.000140984	0.00016276	0.000224618	0.000191314	0	0.000245098	0.000164474	0.000257931
KOG1901 Uncharacterized high-glucose-regulated protein	0.000260756	0.000104603	0.000332465	0	0	0.000140984	0.00016276	0.000224618	0.000191314	0.000242718	0.000245098	0	0
KOG1906 DNA polymerase sigma	0.000260756	0.000104603	0.000277054	0.000236295	0.000124162	0.000422952	0.000488281	0.000224618	0.000191314	0.000485437	0.000245098	0.000164474	0.000257931
KOG1911 Heterochromatin-associated protein HP1 and related CHROMO domain proteins	0.000260756	0.000104603	0.000498698	0.000118147	0.0196176	0.00070492	0.000488281	0	0.000191314	0	0	0.000164474	0
KOG1919 RNA pseudouridylate synthases	0.000260756	0.000627615	0.000387876	0.000354442	0.000372486	0.000281968	0.000325521	0.000224618	0.000382629	0.000970874	0.000735294	0.000164474	0.000257931
KOG1944 Peroxisomal membrane protein MPV17 and related proteins	0.000260756	0.000313808	0.000166233	0.000354442	0.000124162	0.000845904	0.000488281	0.000449236	0.000573943	0.000485437	0.000980392	0.000986842	0.00103173
KOG1953 Targeting complex (TRAPP) subunit	0.000260756	0.000104603	0.000277054	0.000118147	0.000248324	0.000140984	0.00016276	0.000224618	0.000191314	0.000242718	0.000245098	0.000164474	0.000257931
KOG1978 DNA mismatch repair protein - MLH2/PMS1/Pms2 family	0.000260756	0.000209205	0.000443287	0.000118147	0.000372486	0.000281968	0.00016276	0.000224618	0.000191314	0.000485437	0.000245098	0.000493421	0.000773794
KOG2007 Cysteinyl-tRNA synthetase	0.000260756	0.000104603	0.000277054	0.000118147	0.000124162	0.000140984	0.000325521	0.000224618	0.000191314	0.000242718	0.000245098	0.000164474	0.000257931
KOG2020 Nuclear transport receptor CRM1/MSN5 (importin beta superfamily)	0.000260756	0.000313808	0.000498698	0.000236295	0.000372486	0.000140984	0.00016276	0.000224618	0.000191314	0.000485437	0.000245098	0.000328947	0.000515863
KOG2031 Tyrosyl-DNA phosphodiesterase	0.000260756	0.000313808	0.000498698	0.000236295	0.000124162	0.000140984	0.00016276	0.000224618	0	0.000242718	0	0.000328947	0.000257931
KOG2044 5'-3' exonuclease HKE1/RAT1	0.000260756	0.000627615	0.000387876	0.00129962	0.00111746	0.000140984	0.000651042	0.000224618	0.0013392	0.000728155	0.00122549	0.00115132	0.000515863
KOG2049 Translational repressor MPT5/PUF4 and related RNA-binding proteins (Puf superfamily)	0.000260756	0.000209205	0.000221643	0.000354442	0.000372486	0.000140984	0.00016276	0.000224618	0.000382629	0.000485437	0.000490196	0.000164474	0.000257931
KOG2061 Uncharacterized MYND Zn-finger protein	0.000260756	0.000209205	0.000554109	0.000236295	0.000248324	0.000140984	0.00016276	0.000224618	0.000382629	0.000242718	0.000245098	0.000164474	0.000257931
KOG2071 mRNA cleavage and polyadenylation factor I/II complex, subunit Pcf11	0.000260756	0.000104603	0.000332465	0.000118147	0.000248324	0.000140984	0.00016276	0.000224618	0.000191314	0.000242718	0.000490196	0.000164474	0.000257931
KOG2072 Translation initiation factor 3, subunit a (eIF-3a)	0.000260756	0.000209205	5.54109e-05	0.000708885	0.000124162	0.000563936	0.00195312	0.000224618	0.000382629	0.000242718	0.000245098	0.00131579	0.000773794
KOG2076 RNA polymerase III transcription factor TFIIIC	0.000260756	0.000104603	0.000332465	0.000118147	0.000124162	0.00112787	0.000325521	0.000224618	0.000191314	0.000242718	0.000245098	0.000164474	0.000257931
KOG2100 Dipeptidyl aminopeptidase	0.000260756	0.00041841	0.000332465	0.000708885	0.000496648	0.00112787	0.00113932	0.000449236	0.000573943	0.000485437	0.000490196	0.00115132	0.000773794
KOG2102 Exosomal 3'-5' exoribonuclease complex, subunit Rrp44/Dis3	0.000260756	0.00041841	0.000443287	0.000590737	0.00136578	0.000422952	0.000488281	0.000673854	0.000573943	0.000728155	0.000735294	0.000493421	0.000773794
KOG2115 Vacuolar sorting protein VPS45	0.000260756	0.000104603	0.00066493	0.000118147	0.000124162	0.000140984	0.00016276	0.000224618	0.000191314	0.000242718	0.000245098	0.000164474	0.000257931
KOG2130 Phosphatidylserine-specific receptor PtdSerR, contains JmjC domain	0.000260756	0.000313808	0.000332465	0.000354442	0.000124162	0	0	0.000224618	0.000191314	0	0.000245098	0.000164474	0.000257931
KOG2142 Molybdenum cofactor sulfurase	0.000260756	0.000209205	0.000166233	0.000118147	0	0.000140984	0.00016276	0.000449236	0	0	0	0.000328947	0.000257931
KOG2162 Nonsense-mediated mRNA decay protein	0.000260756	0.000313808	0.000443287	0.000118147	0	0.000140984	0.00016276	0.000224618	0	0.000485437	0	0.000164474	0.000257931
KOG2167 Cullins	0.000260756	0.000104603	0.000221643	0.000118147	0.000248324	0.000140984	0.00016276	0.000224618	0.000191314	0	0	0.000164474	0.000257931
KOG2171 Karyopherin (importin) beta 3	0.000260756	0.000313808	0.000221643	0.000590737	0.000496648	0.000281968	0.000488281	0.000224618	0.000382629	0.000728155	0.000490196	0.000328947	0.000515863
KOG2190 PolyC-binding proteins alphaCP-1 and related KH domain proteins	0.000260756	0.000209205	0.000166233	0.00047259	0.000124162	0.000281968	0.000325521	0.000449236	0.000382629	0.000728155	0.000490196	0.000328947	0.000515863
KOG2202 U2 snRNP splicing factor, small subunit, and related proteins	0.000260756	0.000209205	0.000221643	0.000118147	0.000248324	0.000140984	0.00016276	0.000224618	0.000191314	0	0.000490196	0.000164474	0.000257931
KOG2245 Poly(A) polymerase and related nucleotidyltransferases	0.000260756	0.000104603	0.000277054	0.000118147	0.000744971	0.000140984	0.00016276	0.000224618	0.000382629	0.000242718	0.000245098	0.000328947	0.000257931
KOG2250 Glutamate/leucine/phenylalanine/valine dehydrogenases	0.000260756	0.000313808	0.000277054	0.00047259	0.000372486	0.000422952	0.000325521	0.000449236	0.000191314	0.000728155	0.000490196	0.000328947	0.000257931
KOG2301 Voltage-gated Ca2+ channels, alpha1 subunits	0.000260756	0.000104603	0.000110822	0.00047259	0.000248324	0.000140984	0.00016276	0.000224618	0.000191314	0.000242718	0.000245098	0.000164474	0.000257931
KOG2308 Phosphatidic acid-preferring phospholipase A1, contains DDHD domain	0.000260756	0.000313808	0.000110822	0.000354442	0.00062081	0	0	0.000449236	0.000191314	0.000242718	0.000245098	0.000328947	0.000515863
KOG2314 Translation initiation factor 3, subunit b (eIF-3b)	0.000260756	0.000104603	0.000332465	0.000118147	0.000124162	0.000140984	0.00016276	0.000224618	0.000191314	0.000242718	0.000245098	0.000164474	0.000257931
KOG2324 Prolyl-tRNA synthetase	0.000260756	0.000104603	0.000277054	0.000118147	0.000124162	0	0	0.000224618	0.000191314	0.000242718	0.000245098	0.000164474	0.000257931
KOG2331 Predicted glycosylhydrolase	0.000260756	0	0.000110822	0.000118147	0.000124162	0.000140984	0.000325521	0.000224618	0.000382629	0	0	0	0
KOG2335 tRNA-dihydrouridine synthase	0.000260756	0.000209205	0.000720341	0.00047259	0.000372486	0.000281968	0.000325521	0.000673854	0.000382629	0.000485437	0.000490196	0.000328947	0.000257931
KOG2339 Uncharacterized conserved protein	0.000260756	0.000104603	0.000221643	0.000118147	0.000124162	0.000140984	0.00016276	0.000224618	0.000382629	0.000242718	0.000245098	0.000164474	0.000257931
KOG2340 Uncharacterized conserved protein	0.000260756	0.000104603	0.000277054	0.000118147	0.000124162	0.000281968	0.00016276	0.000224618	0.000191314	0.000242718	0.000245098	0.000164474	0.000257931
KOG2352 Predicted spermine/spermidine synthase	0.000260756	0.000104603	0.000387876	0.000236295	0	0.000140984	0.000325521	0.000449236	0.000191314	0	0	0.000328947	0.000257931
KOG2386 mRNA capping enzyme, guanylyltransferase (alpha) subunit	0.000260756	0.000313808	0.000498698	0.000236295	0.000248324	0.000140984	0.00016276	0.000224618	0.000191314	0.000242718	0.000490196	0.000328947	0.000515863
KOG2414 Putative Xaa-Pro aminopeptidase	0.000260756	0.000104603	0.000443287	0.000236295	0.000248324	0.000140984	0.00016276	0.000224618	0.000191314	0.000242718	0.000245098	0.000164474	0.000257931
KOG2446 Glucose-6-phosphate isomerase	0.000260756	0.000104603	5.54109e-05	0.000118147	0.000124162	0.000140984	0.000325521	0	0.000191314	0.000242718	0.000245098	0.000164474	0.000257931
KOG2482 Predicted C2H2-type Zn-finger protein	0.000260756	0.000209205	0.000387876	0.000236295	0.000248324	0.000140984	0.00016276	0	0	0	0	0.000164474	0.000257931
KOG2509 Seryl-tRNA synthetase	0.000260756	0.000209205	0.000221643	0.000236295	0.000496648	0.000281968	0.000325521	0.000449236	0.000382629	0.000485437	0.000490196	0.000328947	0.000515863
KOG2518 5'-3' exonuclease	0.000260756	0.000104603	0.000443287	0.00094518	0.000372486	0.000422952	0.000325521	0.000673854	0.000382629	0.000485437	0.000490196	0.000328947	0.000515863
KOG2525 Folylpolyglutamate synthase	0.000260756	0.000209205	0.000110822	0.000236295	0.000372486	0.000422952	0.000325521	0.000449236	0.000382629	0.000728155	0.000490196	0.000657895	0.000515863
KOG2534 DNA polymerase IV (family X)	0.000260756	0.000313808	0.000720341	0.000118147	0.000124162	0.000563936	0.000488281	0.000449236	0	0.000242718	0	0.000328947	0
KOG2566 Beta-glucocerebrosidase	0.000260756	0	0.000110822	0	0	0.000986888	0.000488281	0.000449236	0	0	0	0.000164474	0
KOG2600 U3 small nucleolar ribonucleoprotein (snoRNP) subunit - Mpp10p	0.000260756	0.000209205	0.000166233	0.000236295	0.000124162	0.00070492	0.000325521	0.000224618	0.000382629	0.000242718	0.000245098	0.000164474	0.000515863
KOG2653 6-phosphogluconate dehydrogenase	0.000260756	0.000209205	5.54109e-05	0.000118147	0.000372486	0.000140984	0.00016276	0.000224618	0.000191314	0.000485437	0.000245098	0.000164474	0.000257931
KOG2684 Sirtuin 5 and related class III sirtuins (SIR2 family)	0.000260756	0.000313808	0.000443287	0.000354442	0.000248324	0.000986888	0.000976562	0.000449236	0.000191314	0.000970874	0.000980392	0.000657895	0.000773794
KOG2704 Predicted membrane protein	0.000260756	0.000104603	0.000166233	0.000118147	0.000124162	0.000140984	0.00016276	0.000224618	0.000382629	0.000242718	0.000245098	0.000164474	0.000257931
KOG2713 Mitochondrial tryptophanyl-tRNA synthetase	0.000260756	0.000104603	0.000221643	0.000118147	0.000124162	0.000140984	0.00016276	0.000224618	0.000191314	0.000242718	0.000245098	0.000164474	0.000257931
KOG2723 Uncharacterized conserved protein, contains BTB/POZ domain	0.000260756	0.000104603	0.000110822	0	0.000124162	0	0	0	0	0	0	0	0
KOG2743 Cobalamin synthesis protein	0.000260756	0.000209205	0.000332465	0.000236295	0.000248324	0.000281968	0.000325521	0.000224618	0.000382629	0.000242718	0.000245098	0.000493421	0.000515863
KOG2761 START domain-containing proteins involved in steroidogenesis/phosphatidylcholine transfer	0.000260756	0.000209205	0.000110822	0.000708885	0.000248324	0	0	0	0	0	0	0	0
KOG2775 Metallopeptidase	0.000260756	0.000104603	5.54109e-05	0.000236295	0.000124162	0.000140984	0.00016276	0.000224618	0.000191314	0.000242718	0.000245098	0.000164474	0.000257931
KOG2776 Metallopeptidase	0.000260756	0.000104603	0.000166233	0.000236295	0.000372486	0.000140984	0.00016276	0.000224618	0.000191314	0.000242718	0.000490196	0.000164474	0.000257931
KOG2840 Uncharacterized conserved protein with similarity to predicted ATPase of the PP-loop superfamily	0.000260756	0.000104603	0.000110822	0.000118147	0.000124162	0.000140984	0.00016276	0.000224618	0.000191314	0.000242718	0.000245098	0.000164474	0.000257931
KOG2851 Eukaryotic-type DNA primase, catalytic (small) subunit	0.000260756	0.000104603	0.000332465	0.000118147	0.000124162	0.000140984	0.00016276	0.000224618	0.000956572	0.000242718	0.000245098	0.000164474	0.000257931
KOG2887 Membrane protein involved in ER to Golgi transport	0.000260756	0.000313808	0.000221643	0.000236295	0.000248324	0.000422952	0.000325521	0.000449236	0.000382629	0.000242718	0.000490196	0.000164474	0.000257931
KOG2920 Predicted methyltransferase	0.000260756	0.000209205	0.00060952	0.000236295	0.000248324	0.000281968	0.000325521	0.000449236	0.000191314	0.000485437	0.000490196	0.000328947	0.000515863
KOG2923 Uncharacterized conserved protein	0.000260756	0.000209205	0.000387876	0.000236295	0	0.000140984	0.000325521	0.000449236	0.000573943	0.000242718	0.000245098	0.000328947	0.000257931
KOG2951 Inositol monophosphatase	0.000260756	0.000209205	0.000387876	0.000118147	0.000124162	0.000140984	0.00016276	0.000224618	0.000191314	0.000485437	0	0.000328947	0.000257931
KOG2965 Arginase	0.000260756	0.000104603	0.000110822	0.000236295	0.000248324	0.000140984	0.00016276	0.000224618	0.000191314	0.000242718	0.000245098	0.000164474	0.000257931
KOG2987 Fatty acid desaturase	0.000260756	0.000209205	0.000277054	0.000118147	0.000248324	0.000140984	0.00016276	0.000224618	0.000191314	0	0.000245098	0.000164474	0.000257931
KOG3020 TatD-related DNase	0.000260756	0.00041841	0.000277054	0.000354442	0.000248324	0.000986888	0.000488281	0.000449236	0.000382629	0.000485437	0.000490196	0.000493421	0.000515863
KOG3022 Predicted ATPase, nucleotide-binding	0.000260756	0.000523013	0.00060952	0.000354442	0.000372486	0.000422952	0.000488281	0.000673854	0.000765257	0.000485437	0.000735294	0.000493421	0.000773794
KOG3043 Predicted hydrolase related to dienelactone hydrolase	0.000260756	0.00041841	0.000110822	0.000354442	0.000124162	0.00126886	0.00211589	0.000449236	0.000382629	0.000242718	0.000735294	0.00115132	0.000773794
KOG3079 Uridylate kinase/adenylate kinase	0.000260756	0.000209205	0.000277054	0.000236295	0.000248324	0.000140984	0.00016276	0.000224618	0.000382629	0.000242718	0.000245098	0.000164474	0.000257931
KOG3092 Casein kinase II, beta subunit	0.000260756	0.000209205	0.000443287	0.000236295	0.000744971	0.00112787	0.000325521	0.000449236	0.000382629	0.000485437	0.000490196	0.000328947	0.000515863
KOG3135 1,4-benzoquinone reductase-like; Trp repressor binding protein-like/protoplast-secreted protein	0.000260756	0	0.000110822	0	0.00062081	0.000563936	0.000488281	0.000224618	0.000191314	0.000728155	0.000735294	0.000164474	0
KOG3141 Mitochondrial/chloroplast ribosomal protein L3	0.000260756	0.000104603	0.000110822	0.000118147	0.000124162	0.000140984	0.00016276	0.000224618	0.000191314	0.000242718	0.000245098	0.000164474	0.000257931
KOG3149 Transcription initiation factor IIF, auxiliary subunit	0.000260756	0.000209205	0.000277054	0.00047259	0.000248324	0.000140984	0.00016276	0.000224618	0.000191314	0.000728155	0.000490196	0.000328947	0.000515863
KOG3154 Uncharacterized conserved protein	0.000260756	0.000104603	0.000110822	0.000118147	0.000124162	0.000140984	0.00016276	0.000224618	0.000191314	0.000242718	0.000245098	0.000164474	0.000257931
KOG3159 Lipoate-protein ligase A	0.000260756	0.000104603	0.000221643	0.000118147	0.000124162	0.000140984	0.00016276	0.000224618	0.000191314	0.000242718	0.000245098	0.000164474	0.000257931
KOG3182 Predicted cation transporter	0.000260756	0.000104603	0.000277054	0.000118147	0.000124162	0.000140984	0.00016276	0.000224618	0.000191314	0.000242718	0.000245098	0.000164474	0.000257931
KOG3184 60S ribosomal protein L7	0.000260756	0.000104603	5.54109e-05	0.000236295	0.00062081	0.000140984	0.00016276	0.000224618	0.000191314	0.000728155	0.000490196	0.000164474	0.000257931
KOG3191 Predicted N6-DNA-methyltransferase	0.000260756	0.000104603	0	0.000118147	0.000124162	0.000140984	0.00016276	0.000224618	0.000382629	0.000242718	0.000245098	0.000328947	0.000257931
KOG3218 RNA polymerase, 25-kDa subunit (common to polymerases I, II and III)	0.000260756	0.000209205	0.000387876	0.000118147	0.000248324	0.000140984	0.00016276	0.000224618	0.000191314	0.000242718	0.000245098	0.000164474	0.000257931
KOG3288 OTU-like cysteine protease	0.000260756	0.000104603	0.000166233	0.000118147	0.000124162	0.000140984	0.00016276	0.000224618	0.000191314	0.000242718	0.000245098	0.000164474	0.000257931
KOG3327 Thymidylate kinase/adenylate kinase	0.000260756	0.000209205	0.000166233	0.000118147	0.000124162	0.000140984	0.00016276	0.000224618	0.000191314	0.000242718	0.000245098	0.000164474	0.000257931
KOG3346 Phosphatidylethanolamine binding protein	0.000260756	0.000104603	0.000332465	0.000236295	0.000496648	0.000422952	0.000976562	0.000449236	0.00172183	0.000728155	0.000490196	0.00148026	0.000257931
KOG3353 60S ribosomal protein L22	0.000260756	0.000209205	0.000110822	0.000236295	0.000496648	0.000140984	0.00016276	0.000224618	0.000191314	0.000485437	0.000245098	0.000164474	0.000257931
KOG3437 Anaphase-promoting complex (APC), subunit 10	0.000260756	0.000104603	0.000166233	0.000118147	0	0.000140984	0.00016276	0.000224618	0.000191314	0.000242718	0.000245098	0.000164474	0.000257931
KOG3563 Forkhead/HNF-3-related transcription factor	0.000260756	0.00041841	0.000332465	0.000827032	0.00148994	0.000281968	0.00016276	0.000449236	0	0.000485437	0.000490196	0.000164474	0.000515863
KOG3599 Ca2+-modulated nonselective cation channel polycystin	0.000260756	0.000104603	0.000554109	0.000118147	0	0.000140984	0	0	0	0	0	0	0
KOG3623 Homeobox transcription factor SIP1	0.000260756	0.00115063	0.000387876	0.00389887	0.0016141	0.000140984	0.000325521	0.000224618	0.000765257	0.000970874	0.000245098	0.000164474	0.000773794
KOG3629 Guanine-nucleotide releasing factor	0.000260756	0.000627615	0.000221643	0.00094518	0.00198659	0.000563936	0.000813802	0.000224618	0.000382629	0	0.000245098	0.000328947	0.000515863
KOG3686 Rap1-GTPase-activating protein (Rap1GAP)	0.000260756	0.00041841	0.000332465	0.00047259	0.000744971	0	0	0	0	0	0	0	0
KOG3717 Carnitine O-acyltransferase CRAT	0.000260756	0.000523013	0.000387876	0.000590737	0.000496648	0.000422952	0.000488281	0.000449236	0.000382629	0.000242718	0.000245098	0.000164474	0.000257931
KOG3758 Uncharacterized conserved protein	0.000260756	0.000104603	0.000277054	0.000118147	0.000124162	0.000140984	0.00016276	0.000224618	0.000191314	0.000242718	0.000245098	0.000164474	0.000257931
KOG3824 Huntingtin interacting protein HYPE	0.000260756	0.000523013	0.000110822	0	0	0.000140984	0	0	0	0	0	0	0
KOG3886 GTP-binding protein	0.000260756	0.000104603	0.000110822	0.000118147	0.000248324	0.000140984	0.00016276	0.000224618	0.000191314	0.000242718	0.000245098	0.000164474	0.000257931
KOG3908 Queuine-tRNA ribosyltransferase	0.000260756	0.000104603	0.000110822	0.000118147	0.000124162	0.000140984	0.00016276	0	0	0	0	0.000164474	0.000257931
KOG4169 15-hydroxyprostaglandin dehydrogenase and related dehydrogenases	0.000260756	0.000104603	0.00060952	0.000236295	0	0	0	0	0	0	0	0.000328947	0
KOG4183 RNA polymerase I 49 kDa subunit	0.000260756	0.000104603	0.000221643	0.000118147	0.000124162	0.000140984	0.00016276	0.000224618	0.000191314	0.000242718	0.000245098	0.000164474	0.000257931
KOG4193 G protein-coupled receptors	0.000260756	0.000104603	5.54109e-05	0.000236295	0	0	0	0	0	0	0	0.000493421	0.000257931
KOG4203 Armadillo/beta-Catenin/plakoglobin	0.000260756	0.00041841	0.000387876	0.000354442	0.000869133	0.000422952	0.000488281	0.000673854	0.000382629	0.000728155	0.000735294	0.000493421	0.000515863
KOG4206 Spliceosomal protein snRNP-U1A/U2B	0.000260756	0.00041841	0.00060952	0.000236295	0.000124162	0.000422952	0.000325521	0.000449236	0.000573943	0.000485437	0.000490196	0.000328947	0.000515863
KOG4293 Predicted membrane protein, contains DoH and Cytochrome b-561/ferric reductase transmembrane domains	0.000260756	0.000313808	0.000277054	0.000118147	0	0.000422952	0.00016276	0.000224618	0.000191314	0	0	0	0.000257931
KOG4324 Guanine nucleotide exchange factor	0.000260756	0.000209205	0.000332465	0.000236295	0.00062081	0	0	0	0	0.000242718	0.000245098	0.000164474	0.000257931
KOG4347 GTPase-activating protein VRP	0.000260756	0.000104603	0.000332465	0.000236295	0.000372486	0.000140984	0.00016276	0.000224618	0.000191314	0.000242718	0.000245098	0.000164474	0.000257931
KOG4364 Chromatin assembly factor-I	0.000260756	0.000209205	0.000221643	0.000236295	0.000744971	0.000422952	0.00130208	0.000224618	0.000191314	0.000242718	0.000490196	0.000493421	0.000257931
KOG4409 Predicted hydrolase/acyltransferase (alpha/beta hydrolase superfamily)	0.000260756	0.000209205	0.000332465	0.000236295	0.000124162	0.000140984	0.00016276	0.000224618	0.000191314	0.000728155	0.00147059	0.000328947	0.000515863
KOG4419 5' nucleotidase	0.000260756	0.000209205	0.000498698	0.000236295	0.000372486	0.000281968	0.000325521	0.000449236	0.000191314	0.000242718	0.000245098	0.000493421	0.000257931
KOG4442 Clathrin coat binding protein/Huntingtin interacting protein HIP1, involved in regulation of endocytosis	0.000260756	0.000313808	0.000443287	0.000590737	0.000993295	0.000281968	0.00016276	0.000673854	0.000382629	0.000242718	0.000245098	0.000493421	0.000515863
KOG4476 Gluconate transport-inducing protein	0.000260756	0.00041841	0.000277054	0.000590737	0.000993295	0.00126886	0.00130208	0.000449236	0.000382629	0.000485437	0.000490196	0.000328947	0.000515863
KOG4505 Na+/H+ antiporter	0.000260756	0.000209205	0.000277054	0.000236295	0.000496648	0.000563936	0.00016276	0.000673854	0.000382629	0.000242718	0.000245098	0.000493421	0.000257931
KOG4540 Putative lipase essential for disintegration of autophagic bodies inside the vacuole	0.000260756	0.000209205	0.000277054	0.000354442	0.000372486	0.000422952	0.000488281	0.000224618	0.000191314	0.000242718	0.000245098	0.000164474	0.000257931
KOG4571 Activating transcription factor 4	0.000260756	0	0.000332465	0.000354442	0.000248324	0.000422952	0	0	0	0	0	0.000164474	0.000257931
KOG4575 TGc (transglutaminase/protease-like) domain-containing protein involved in cytokinesis	0.000260756	0.000209205	0.000221643	0.000236295	0.000124162	0	0	0	0	0.000242718	0.000245098	0.000164474	0.000257931
KOG4580 Component of vacuolar transporter chaperone (Vtc) involved in vacuole fusion	0.000260756	0.000313808	0.000166233	0.00153592	0.0016141	0.000422952	0.000488281	0.000673854	0.000573943	0.000970874	0.000735294	0.000493421	0.000773794
KOG4627 Kynurenine formamidase	0.000260756	0	0.000277054	0	0.000124162	0	0	0.000224618	0.000191314	0	0.000245098	0	0.000257931
KOG4650 Predicted steroid reductase	0.000260756	0.000209205	0.000277054	0.000236295	0.000124162	0.000281968	0.000488281	0.000673854	0.000382629	0	0	0.000657895	0.000773794
KOG4686 Predicted sugar transporter	0.000260756	0.000313808	0.000221643	0.000590737	0.000869133	0.000140984	0.00016276	0.000224618	0.000191314	0	0	0.000164474	0
KOG0014 MADS box transcription factor	0.000173837	0.000104603	0.000277054	0.000118147	0.000496648	0.000281968	0	0.000224618	0.000191314	0.000485437	0.000245098	0.000164474	0.000257931
KOG0015 Regulator of arginine metabolism and related MADS box-containing transcription factors	0.000173837	0.000104603	0.000332465	0.000236295	0.000744971	0.000140984	0.00016276	0.000224618	0.000382629	0.000485437	0.000245098	0.000164474	0.000257931
KOG0019 Molecular chaperone (HSP90 family)	0.000173837	0.000104603	5.54109e-05	0.000236295	0.000496648	0.000140984	0.00016276	0	0.000191314	0.000242718	0.000245098	0.000164474	0.000257931
KOG0042 Glycerol-3-phosphate dehydrogenase	0.000173837	0.000104603	0.000387876	0.000118147	0.000248324	0.000140984	0.00016276	0.000224618	0.000382629	0.000242718	0.000245098	0.000164474	0.000257931
KOG0064 Peroxisomal long-chain acyl-CoA transporter, ABC superfamily	0.000173837	0.00041841	0.000110822	0.000354442	0.000372486	0.000281968	0.000325521	0.000449236	0.000573943	0.000485437	0.000490196	0.000328947	0.000515863
KOG0077 Vesicle coat complex COPII, GTPase subunit SAR1	0.000173837	0.000104603	0.000166233	0.000236295	0.000248324	0.000281968	0.00016276	0.000224618	0.000191314	0.000242718	0.000245098	0.000164474	0.000257931
KOG0078 GTP-binding protein SEC4, small G protein superfamily, and related Ras family GTP-binding proteins	0.000173837	0.000209205	0.00110822	0.000118147	0.000248324	0.000140984	0.00016276	0.000449236	0.000191314	0.000242718	0.000245098	0.000328947	0.000515863
KOG0080 GTPase Rab18, small G protein superfamily	0.000173837	0.000104603	0.000110822	0.000118147	0.000124162	0.000140984	0.00016276	0.000224618	0.000191314	0	0	0	0
KOG0084 GTPase Rab1/YPT1, small G protein superfamily, and related GTP-binding proteins	0.000173837	0.000209205	0.000332465	0.000354442	0.000496648	0.000140984	0.00016276	0.000224618	0.000382629	0.000242718	0.000245098	0.000164474	0.000515863
KOG0101 Molecular chaperones HSP70/HSC70, HSP70 superfamily	0.000173837	0.000523013	0.000332465	0.000118147	0.000248324	0.000281968	0.00016276	0.000449236	0.000191314	0.000242718	0.000245098	0.000164474	0.000257931
KOG0103 Molecular chaperones HSP105/HSP110/SSE1, HSP70 superfamily	0.000173837	0.000104603	5.54109e-05	0.000236295	0.000248324	0.000140984	0.00016276	0.000224618	0.000191314	0.000485437	0.000245098	0.000164474	0.000257931
KOG0113 U1 small nuclear ribonucleoprotein (RRM superfamily)	0.000173837	0.000209205	0.000387876	0.000354442	0.000248324	0.000140984	0.00016276	0.000224618	0.000191314	0.000242718	0.000245098	0.000328947	0
KOG0117 Heterogeneous nuclear ribonucleoprotein R (RRM superfamily)	0.000173837	0.000104603	0.000443287	0.000354442	0	0	0	0.000449236	0.000191314	0.000242718	0.000490196	0.000164474	0
KOG0121 Nuclear cap-binding protein complex, subunit CBP20 (RRM superfamily)	0.000173837	0.000313808	5.54109e-05	0.000236295	0.000124162	0.000140984	0.00016276	0.000224618	0.000191314	0.000242718	0.000245098	0.000164474	0.000257931
KOG0127 Nucleolar protein fibrillarin NOP77 (RRM superfamily)	0.000173837	0.000209205	0.000332465	0.000236295	0.00062081	0.000140984	0.00016276	0.000449236	0.000765257	0.000485437	0.000245098	0.000164474	0.000257931
KOG0130 RNA-binding protein RBM8/Tsunagi (RRM superfamily)	0.000173837	0.000104603	5.54109e-05	0.000118147	0.000124162	0.000140984	0.00016276	0.000224618	0.000191314	0	0	0.000164474	0.000257931
KOG0131 Splicing factor 3b, subunit 4	0.000173837	0.000209205	0.000221643	0.000118147	0.000248324	0.000140984	0.00016276	0.000449236	0.000191314	0.000242718	0.000490196	0.000164474	0.000257931
KOG0134 NADH:flavin oxidoreductase/12-oxophytodienoate reductase	0.000173837	0.000104603	0	0.00094518	0.0016141	0.00112787	0.000976562	0.000673854	0.000382629	0.000485437	0.00220588	0.000657895	0
KOG0137 Very-long-chain acyl-CoA dehydrogenase	0.000173837	0	0	0.000236295	0.000124162	0.000140984	0.000325521	0.000224618	0	0	0	0	0
KOG0140 Medium-chain acyl-CoA dehydrogenase	0.000173837	0.00041841	0.000277054	0.000354442	0.000124162	0	0	0.000224618	0.000382629	0	0	0.000164474	0
KOG0153 Predicted RNA-binding protein (RRM superfamily)	0.000173837	0.000209205	0.000166233	0.000354442	0.000248324	0.000422952	0.000488281	0.000898473	0.000573943	0.000485437	0.000490196	0.000493421	0.000773794
KOG0175 20S proteasome, regulatory subunit beta type PSMB5/PSMB8/PRE2	0.000173837	0.000209205	5.54109e-05	0.000118147	0.000248324	0.000140984	0.00016276	0.000224618	0.000191314	0.000242718	0.000245098	0.000164474	0.000257931
KOG0185 20S proteasome, regulatory subunit beta type PSMB4/PRE4	0.000173837	0.000104603	0.000221643	0.000118147	0.000248324	0.000140984	0.00016276	0.000224618	0.000191314	0.000242718	0.000245098	0.000164474	0.000257931
KOG0187 40S ribosomal protein S17	0.000173837	0.000104603	5.54109e-05	0.000236295	0.000372486	0.000140984	0.00016276	0.000224618	0.000191314	0.000485437	0.000245098	0.000164474	0.000257931
KOG0191 Thioredoxin/protein disulfide isomerase	0.000173837	0.000209205	0.000110822	0.000590737	0.000248324	0.000422952	0.000325521	0.000449236	0.000191314	0.000728155	0.000735294	0.000657895	0.000515863
KOG0211 Protein phosphatase 2A regulatory subunit A and related proteins	0.000173837	0.000209205	0.000166233	0.00047259	0.000496648	0.000281968	0.000325521	0.000449236	0.000382629	0.000242718	0.000245098	0.000164474	0.000257931
KOG0213 Splicing factor 3b, subunit 1	0.000173837	0.000104603	0.000277054	0.000118147	0.000124162	0.00070492	0.00016276	0.000224618	0.000191314	0.000242718	0.000245098	0.000164474	0.000515863
KOG0221 Mismatch repair ATPase MSH5 (MutS family)	0.000173837	0.000104603	0.000221643	0.000118147	0.000124162	0.000140984	0.000325521	0.000224618	0.000191314	0.000242718	0.000245098	0.000164474	0.000257931
KOG0224 Aquaporin (major intrinsic protein family)	0.000173837	0.000104603	0.000110822	0.000354442	0.000248324	0.000845904	0.000325521	0.000898473	0.00153051	0.000485437	0	0.000328947	0.000515863
KOG0230 Phosphatidylinositol-4-phosphate 5-kinase and related FYVE finger-containing proteins	0.000173837	0.000209205	0.000221643	0.000236295	0.000496648	0.000281968	0.000325521	0.000449236	0.000382629	0.000242718	0.000245098	0.000164474	0.000257931
KOG0234 Fructose-6-phosphate 2-kinase/fructose-2,6-biphosphatase	0.000173837	0.00041841	0.000277054	0.000590737	0.000869133	0.000281968	0.000325521	0.000449236	0.000382629	0.000970874	0.000980392	0.000493421	0.000773794
KOG0239 Kinesin (KAR3 subfamily)	0.000173837	0.000104603	0.000110822	0.000236295	0.000124162	0.000281968	0	0.000449236	0	0.000242718	0.000245098	0.000164474	0.000257931
KOG0243 Kinesin-like protein	0.000173837	0.000523013	0.000277054	0.000118147	0.000248324	0.000281968	0.000325521	0.000224618	0.000382629	0.000485437	0.000245098	0.000164474	0.000257931
KOG0250 DNA repair protein RAD18 (SMC family protein)	0.000173837	0.00041841	0.000166233	0.000236295	0.000124162	0.00112787	0.000325521	0.000224618	0.000382629	0.000242718	0.000245098	0.000164474	0.000515863
KOG0251 Clathrin assembly protein AP180 and related proteins, contain ENTH domain	0.000173837	0.000104603	0.000166233	0.000118147	0.000248324	0.000140984	0.00016276	0.000224618	0.000191314	0.000485437	0.000245098	0.000164474	0.000257931
KOG0261 RNA polymerase III, large subunit	0.000173837	0.000104603	0.000277054	0.000354442	0.000124162	0.000140984	0.00016276	0.000224618	0.000573943	0.000242718	0.000245098	0.000164474	0.000257931
KOG0276 Vesicle coat complex COPI, beta' subunit	0.000173837	0.000209205	0.000221643	0.000236295	0.000248324	0.000140984	0.000651042	0.000224618	0.000191314	0.000242718	0.000245098	0.000164474	0.000257931
KOG0279 G protein beta subunit-like protein	0.000173837	0.000104603	0.000110822	0.000236295	0.000372486	0.000281968	0.00016276	0.000224618	0.000382629	0.000242718	0.000245098	0.000164474	0.000257931
KOG0280 Uncharacterized conserved protein	0.000173837	0.000209205	0.000110822	0.000118147	0.000124162	0.000140984	0.00016276	0.000224618	0.000191314	0.000242718	0.000245098	0.000164474	0
KOG0282 mRNA splicing factor	0.000173837	0.000313808	0.000443287	0.000118147	0.000124162	0.000140984	0.00016276	0.000224618	0.000191314	0.000242718	0.000245098	0.000164474	0.000257931
KOG0283 WD40 repeat-containing protein	0.000173837	0.000104603	0	0.000118147	0.000248324	0	0	0.000224618	0.000191314	0.000485437	0.000245098	0.000164474	0.000257931
KOG0285 Pleiotropic regulator 1	0.000173837	0.000209205	0.000221643	0.000354442	0.000124162	0.000140984	0.00016276	0.000449236	0.000573943	0.000242718	0.000245098	0.000164474	0.000257931
KOG0291 WD40-repeat-containing subunit of the 18S rRNA processing complex	0.000173837	0.000209205	0.000166233	0.000118147	0.000124162	0.000140984	0.000325521	0.000224618	0.000382629	0.000485437	0.000245098	0.000164474	0.000257931
KOG0294 WD40 repeat-containing protein	0.000173837	0.000104603	0.000166233	0.000118147	0.000124162	0.000140984	0.00016276	0.000224618	0.000191314	0.000242718	0.000245098	0.000164474	0.000257931
KOG0296 Angio-associated migratory cell protein (contains WD40 repeats)	0.000173837	0.000104603	0	0.000118147	0.000124162	0.000563936	0.00016276	0.000224618	0.000191314	0.000242718	0.000245098	0.000493421	0.000257931
KOG0297 TNF receptor-associated factor	0.000173837	0.000209205	0.000110822	0.000236295	0.000248324	0.000140984	0.00016276	0.000224618	0.000382629	0	0.000245098	0.000164474	0.000257931
KOG0309 Conserved WD40 repeat-containing protein	0.000173837	0.000209205	0.000166233	0.000118147	0.000124162	0.000140984	0.00016276	0.000224618	0.000191314	0.000485437	0.000245098	0.000164474	0.000515863
KOG0310 Conserved WD40 repeat-containing protein	0.000173837	0.000104603	0.000166233	0.000118147	0.000124162	0.000281968	0.000325521	0.000224618	0.000191314	0.000242718	0.000245098	0.000164474	0.000257931
KOG0319 WD40-repeat-containing subunit of the 18S rRNA processing complex	0.000173837	0.000209205	0.000277054	0.000827032	0.000124162	0.00070492	0.000325521	0.000449236	0.000191314	0.000242718	0.000245098	0.000164474	0.000257931
KOG0321 WD40 repeat-containing protein L2DTL	0.000173837	0.000104603	0.000166233	0.000118147	0.000124162	0.000140984	0.00016276	0.000224618	0.000191314	0	0	0.000164474	0
KOG0323 TFIIF-interacting CTD phosphatases, including NLI-interacting factor	0.000173837	0.000104603	0.000332465	0.000236295	0.000372486	0.000140984	0.00016276	0.000224618	0.000191314	0.000242718	0.000245098	0.000164474	0.000257931
KOG0326 ATP-dependent RNA helicase	0.000173837	0.000104603	0.000110822	0.000354442	0.000372486	0.000140984	0.00016276	0.000224618	0.000191314	0.000242718	0.000245098	0.000164474	0.000257931
KOG0335 ATP-dependent RNA helicase	0.000173837	0.000209205	0.000221643	0.000590737	0.00062081	0.000281968	0.00016276	0.000224618	0.000191314	0.000728155	0.000490196	0.000328947	0.000515863
KOG0339 ATP-dependent RNA helicase	0.000173837	0.000104603	0.000166233	0.000118147	0.000124162	0	0	0	0	0	0	0	0
KOG0341 DEAD-box protein abstrakt	0.000173837	0.000209205	0.000166233	0.000118147	0.000124162	0.000140984	0.00016276	0.000449236	0.000382629	0	0	0	0
KOG0342 ATP-dependent RNA helicase pitchoune	0.000173837	0.000209205	0.000166233	0.000590737	0.000372486	0.000422952	0.000325521	0.000673854	0.000573943	0.000485437	0.000490196	0.000493421	0.000515863
KOG0345 ATP-dependent RNA helicase	0.000173837	0.000104603	0.000387876	0.000118147	0.000124162	0.000422952	0.00016276	0.000224618	0.000191314	0.000242718	0.000245098	0.000164474	0.000257931
KOG0353 ATP-dependent DNA helicase	0.000173837	0	0	0.000118147	0.000124162	0	0	0.000224618	0.000191314	0	0	0	0
KOG0356 Mitochondrial chaperonin, Cpn60/Hsp60p	0.000173837	0.000104603	0.000110822	0.000118147	0.000248324	0.000422952	0.000325521	0.000224618	0.000191314	0.000485437	0.000245098	0.000164474	0.000257931
KOG0371 Serine/threonine protein phosphatase 2A, catalytic subunit	0.000173837	0.000209205	0.000166233	0.000236295	0.000372486	0.000140984	0.00016276	0.000224618	0.000191314	0.000728155	0.000490196	0.000164474	0.000257931
KOG0372 Serine/threonine specific protein phosphatase involved in glycogen accumulation, PP2A-related	0.000173837	0.000209205	0.000332465	0.000236295	0.000248324	0.000563936	0.000325521	0.000449236	0.000382629	0.000485437	0.000490196	0.000328947	0.000515863
KOG0378 40S ribosomal protein S4	0.000173837	0.000209205	0.000498698	0.000236295	0.000372486	0.000140984	0.00016276	0.000224618	0.000191314	0.000485437	0.000490196	0.000164474	0.000257931
KOG0380 Sterol O-acyltransferase/Diacylglycerol O-acyltransferase	0.000173837	0.000104603	5.54109e-05	0.000354442	0.000248324	0.000140984	0.00016276	0.000224618	0	0.000485437	0.000245098	0.000328947	0.000515863
KOG0381 HMG box-containing protein	0.000173837	0.000209205	0.000387876	0	0.000248324	0	0	0.000449236	0	0	0	0	0
KOG0384 Chromodomain-helicase DNA-binding protein	0.000173837	0.000313808	0.000277054	0.000590737	0.000869133	0.000281968	0.000976562	0.000224618	0.000765257	0.000242718	0.000245098	0.000657895	0.000515863
KOG0386 Chromatin remodeling complex SWI/SNF, component SWI2 and related ATPases (DNA/RNA helicase superfamily)	0.000173837	0.000209205	0.000277054	0.000236295	0.00062081	0.000563936	0.00016276	0.000673854	0.000382629	0.000970874	0.000980392	0.000164474	0.000515863
KOG0388 SNF2 family DNA-dependent ATPase	0.000173837	0.000104603	0.000443287	0.000118147	0.000124162	0.000140984	0.00016276	0.000224618	0.000382629	0.000242718	0.000490196	0.000164474	0.000257931
KOG0392 SNF2 family DNA-dependent ATPase domain-containing protein	0.000173837	0.000104603	0.000221643	0.000236295	0.000124162	0.000140984	0.000325521	0.000224618	0.000191314	0.000242718	0.000245098	0.000164474	0.000257931
KOG0400 40S ribosomal protein S13	0.000173837	0.000104603	0.000332465	0.000118147	0.000372486	0.000140984	0.00016276	0.000224618	0.000191314	0.000242718	0.000245098	0.000164474	0.000257931
KOG0409 Predicted dehydrogenase	0.000173837	0.000209205	0.000110822	0.00094518	0.000248324	0.000140984	0.000325521	0.000449236	0.000191314	0	0.000245098	0.000493421	0.000257931
KOG0440 Cell cycle-associated protein Mob1-1	0.000173837	0.000209205	0.000110822	0.00047259	0.000248324	0.000422952	0.000488281	0.000449236	0.000382629	0.000485437	0.000490196	0.000328947	0.000515863
KOG0448 Mitofusin 1 GTPase, involved in mitochondrila biogenesis	0.000173837	0.000104603	0.000110822	0.000118147	0.000248324	0.000140984	0.00016276	0.000224618	0.000191314	0.000242718	0.000245098	0.000164474	0.000257931
KOG0449 Succinate dehydrogenase, cytochrome b subunit	0.000173837	0.000104603	0.000110822	0.000118147	0.000124162	0.000281968	0.00016276	0.000224618	0.000191314	0.000485437	0.000245098	0.000164474	0.000257931
KOG0450 2-oxoglutarate dehydrogenase, E1 subunit	0.000173837	0.000209205	0.000498698	0.000236295	0.000248324	0.000281968	0.00016276	0.000224618	0.000382629	0.000242718	0.000245098	0.000164474	0.000257931
KOG0458 Elongation factor 1 alpha	0.000173837	0.000104603	0.000221643	0.000118147	0.000124162	0.000140984	0.00016276	0.000224618	0	0.000485437	0.000245098	0.000164474	0.000257931
KOG0467 Translation elongation factor 2/ribosome biogenesis protein RIA1 and related proteins	0.000173837	0.000104603	0.000221643	0.000118147	0.000124162	0.000140984	0.00016276	0.000224618	0.000573943	0.000242718	0.000245098	0.000164474	0.000257931
KOG0468 U5 snRNP-specific protein	0.000173837	0.000104603	0.000166233	0.000118147	0.000248324	0.000140984	0.00016276	0.000224618	0.000191314	0.000242718	0.000490196	0.000164474	0.000257931
KOG0470 1,4-alpha-glucan branching enzyme/starch branching enzyme II	0.000173837	0.000104603	0.000332465	0.000236295	0.000248324	0.000140984	0.00016276	0.000224618	0.000191314	0.000242718	0.000245098	0.000164474	0.000257931
KOG0496 Beta-galactosidase	0.000173837	0.000209205	5.54109e-05	0.000236295	0.000124162	0.000140984	0	0.000224618	0.000191314	0	0	0	0
KOG0503 Asparaginase	0.000173837	0.000209205	0.000332465	0.000118147	0.000248324	0.000140984	0.00016276	0.000224618	0.000191314	0.00169903	0.000245098	0.000164474	0.000257931
KOG0508 Ankyrin repeat protein	0.000173837	0	0.000277054	0.000236295	0.000124162	0.00126886	0.000651042	0	0.000191314	0	0	0.000493421	0
KOG0529 Protein geranylgeranyltransferase type II, alpha subunit	0.000173837	0.000209205	0.000332465	0.000236295	0.000124162	0.000140984	0.00016276	0.000224618	0.000573943	0.000242718	0.000245098	0.000328947	0.000257931
KOG0536 Flavohemoprotein b5+b5R	0.000173837	0.000104603	0.000110822	0.000236295	0.000124162	0.000281968	0.000325521	0.000449236	0.000382629	0.000485437	0.000245098	0.000493421	0.000515863
KOG0538 Glycolate oxidase	0.000173837	0.000104603	0.000277054	0.000118147	0.000248324	0.000422952	0.000488281	0.000673854	0.000382629	0.000242718	0.000245098	0.00115132	0.000257931
KOG0542 Predicted exonuclease	0.000173837	0.000209205	0.000332465	0.000236295	0.000248324	0.000140984	0.00016276	0.000224618	0.000191314	0	0	0.000164474	0.000257931
KOG0546 HSP90 co-chaperone CPR7/Cyclophilin	0.000173837	0.000104603	0.000277054	0.00047259	0.000744971	0.000563936	0.000488281	0.000224618	0.000382629	0.000970874	0.000735294	0.000493421	0.000773794
KOG0563 Glucose-6-phosphate 1-dehydrogenase	0.000173837	0.000104603	0.000110822	0.000354442	0.000496648	0.000140984	0.00016276	0.000224618	0.000382629	0.000242718	0.000245098	0.000164474	0.000257931
KOG0569 Permease of the major facilitator superfamily	0.000173837	0.000209205	0.000277054	0.000354442	0.000993295	0.000140984	0.00016276	0.000224618	0.000191314	0.000485437	0.000245098	0.000164474	0.000257931
KOG0573 Asparagine synthase	0.000173837	0.000104603	0.000443287	0.000118147	0.000124162	0.000140984	0.00016276	0.000224618	0.000382629	0.000242718	0.000245098	0.000164474	0.000257931
KOG0574 STE20-like serine/threonine kinase MST	0.000173837	0	0	0	0	0	0	0	0	0	0	0	0
KOG0591 NIMA (never in mitosis)-related G2-specific serine/threonine protein kinase	0.000173837	0	0.000166233	0.000118147	0	0.000140984	0.00016276	0	0.000573943	0.000242718	0.000245098	0.000328947	0.000257931
KOG0596 Dual specificity; serine/threonine and tyrosine kinase	0.000173837	0.000104603	0.000166233	0.000118147	0.000124162	0.000140984	0.00016276	0.000224618	0.000191314	0.000242718	0.000245098	0.000164474	0.000257931
KOG0616 cAMP-dependent protein kinase catalytic subunit (PKA)	0.000173837	0.000209205	0.000277054	0.000708885	0.00198659	0.000281968	0.000488281	0.000449236	0.000765257	0.000728155	0.000490196	0.000328947	0.000515863
KOG0622 Ornithine decarboxylase	0.000173837	0.000209205	5.54109e-05	0.00047259	0.000248324	0.000140984	0.00016276	0.000224618	0.000191314	0.000242718	0.000245098	0.000164474	0.000257931
KOG0629 Glutamate decarboxylase and related proteins	0.000173837	0.000209205	0.000221643	0.000118147	0.000124162	0	0.00016276	0.000449236	0	0	0.000245098	0.000164474	0.000257931
KOG0632 Phytochelatin synthase	0.000173837	0.000104603	0.000110822	0.000236295	0.000372486	0	0	0	0.000191314	0	0	0	0
KOG0643 Translation initiation factor 3, subunit i (eIF-3i)/TGF-beta receptor-interacting protein (TRIP-1)	0.000173837	0.000104603	5.54109e-05	0.000236295	0.000248324	0.000140984	0.00016276	0.000224618	0.000191314	0.000242718	0.000245098	0.000164474	0.000257931
KOG0658 Glycogen synthase kinase-3	0.000173837	0.000104603	5.54109e-05	0.00047259	0.000869133	0.000563936	0.000325521	0.000449236	0.000191314	0.000970874	0.000490196	0.000164474	0.000257931
KOG0666 Cyclin C-dependent kinase CDK8	0.000173837	0.000104603	0.000387876	0.000118147	0.000124162	0.000140984	0.00016276	0.000224618	0.000191314	0.000242718	0.000245098	0.000164474	0.000257931
KOG0668 Casein kinase II, alpha subunit	0.000173837	0.000209205	0.000332465	0.000236295	0.000496648	0.000140984	0.00016276	0.000224618	0.000191314	0.000485437	0.000490196	0.000164474	0.000257931
KOG0679 Actin-related protein - Arp4p/Act3p	0.000173837	0.000104603	0.000277054	0.000118147	0.000248324	0.000140984	0.00016276	0.000224618	0.000191314	0.000485437	0.000735294	0.000164474	0.000515863
KOG0697 Protein phosphatase 1B (formerly 2C)	0.000173837	0.000209205	0.000221643	0.000236295	0.000248324	0.000140984	0.00016276	0.000224618	0.000191314	0	0	0.000164474	0
KOG0703 Predicted GTPase-activating protein	0.000173837	0.000209205	0.000221643	0.000354442	0.000744971	0.000281968	0.000325521	0.000673854	0.000573943	0.000485437	0.000490196	0.000164474	0.000515863
KOG0704 ADP-ribosylation factor GTPase activator	0.000173837	0.000104603	5.54109e-05	0.000118147	0.000248324	0.000140984	0.00016276	0	0.000191314	0.000485437	0.000245098	0.000164474	0.000257931
KOG0718 Molecular chaperone (DnaJ superfamily)	0.000173837	0.000313808	0.00066493	0.00047259	0.000124162	0.000422952	0.000325521	0.000224618	0.000191314	0.000485437	0	0.000164474	0.000257931
KOG0735 AAA+-type ATPase	0.000173837	0.000104603	0.000332465	0.000118147	0.000124162	0.000140984	0.00016276	0.000224618	0.000191314	0.000242718	0.000245098	0.000493421	0.000257931
KOG0749 Mitochondrial ADP/ATP carrier proteins	0.000173837	0.000209205	5.54109e-05	0.000354442	0.000248324	0.000281968	0.00016276	0.000224618	0.000191314	0.000728155	0.000245098	0.000164474	0.000257931
KOG0760 Mitochondrial carrier protein MRS3/4	0.000173837	0.000209205	0.000110822	0.000354442	0.00062081	0.000140984	0.00016276	0.000224618	0.000382629	0.000485437	0.000245098	0.000164474	0.000257931
KOG0765 Predicted mitochondrial carrier protein	0.000173837	0.000104603	0	0.000118147	0	0	0	0	0	0	0	0	0
KOG0767 Mitochondrial phosphate carrier protein	0.000173837	0.000104603	5.54109e-05	0.000354442	0.000372486	0.000281968	0.00016276	0.000449236	0.000191314	0.000485437	0.000490196	0.000657895	0.000257931
KOG0769 Predicted mitochondrial carrier protein	0.000173837	0.000209205	0.000110822	0.000354442	0.000248324	0.000281968	0.000488281	0.000673854	0.000573943	0.000242718	0.000490196	0.000493421	0.000515863
KOG0770 Predicted mitochondrial carrier protein	0.000173837	0.000104603	0.000166233	0.000236295	0.000248324	0	0	0	0	0.000242718	0.000245098	0.000164474	0.000257931
KOG0792 Protein tyrosine phosphatase PTPMEG, contains FERM domain	0.000173837	0.000313808	5.54109e-05	0.000236295	0.000372486	0.000281968	0.00016276	0.000224618	0.000382629	0.000242718	0	0.000164474	0
KOG0797 Actin-related protein	0.000173837	0.000104603	5.54109e-05	0.000118147	0.000124162	0.000140984	0.00016276	0.000224618	0.000191314	0.000242718	0.000245098	0.000164474	0.000257931
KOG0804 Cytoplasmic Zn-finger protein BRAP2 (BRCA1 associated protein)	0.000173837	0.000104603	0.000221643	0.000236295	0.000248324	0.000140984	0.00016276	0.000224618	0.000191314	0.000242718	0.000245098	0.000164474	0.000257931
KOG0806 Carbon-nitrogen hydrolase	0.000173837	0.000209205	0.00060952	0.000236295	0.000124162	0.000281968	0.000325521	0.000449236	0.000382629	0.000485437	0.000490196	0.000822368	0.000515863
KOG0815 60S acidic ribosomal protein P0	0.000173837	0.000104603	0.000110822	0.000118147	0.000248324	0.000140984	0.00016276	0.000224618	0.000191314	0.000242718	0.000245098	0.000164474	0.000257931
KOG0817 Acyl-CoA-binding protein	0.000173837	0.000209205	0.000387876	0.000354442	0.000248324	0.000422952	0.000488281	0.000449236	0.000573943	0.000242718	0.000490196	0.000328947	0.000515863
KOG0821 Predicted ribosomal RNA adenine dimethylase	0.000173837	0.000209205	0.000221643	0.000236295	0.000124162	0.000140984	0	0	0	0	0	0	0
KOG0824 Predicted E3 ubiquitin ligase	0.000173837	0	0.000166233	0	0.000124162	0.000140984	0.00016276	0	0	0	0.000245098	0.000164474	0
KOG0829 60S ribosomal protein L18A	0.000173837	0.000104603	5.54109e-05	0.000236295	0.00062081	0.000281968	0.00016276	0.000224618	0.000382629	0.000485437	0.000245098	0.000164474	0.000257931
KOG0830 40S ribosomal protein SA (P40)/Laminin receptor 1	0.000173837	0.000104603	5.54109e-05	0.000236295	0.00062081	0.000140984	0.00016276	0.000449236	0.000191314	0.000485437	0.000245098	0.000164474	0.000257931
KOG0831 Acyl-CoA:diacylglycerol acyltransferase (DGAT)	0.000173837	0	0.000166233	0.000236295	0.000248324	0.000422952	0.00016276	0.000224618	0.000191314	0.000242718	0.000245098	0.000164474	0.000257931
KOG0845 Nuclear pore complex, Nup98 component (sc Nup145/Nup100/Nup116)	0.000173837	0.000104603	0	0.000118147	0	0.000140984	0.000325521	0.000224618	0.000191314	0.000970874	0	0.000164474	0
KOG0852 Alkyl hydroperoxide reductase, thiol specific antioxidant and related enzymes	0.000173837	0.000104603	5.54109e-05	0.000118147	0.00062081	0.000140984	0.00016276	0	0	0.000485437	0.000490196	0	0
KOG0853 Glycosyltransferase	0.000173837	0.000209205	0.000221643	0.000118147	0.000372486	0.000281968	0.000325521	0.000224618	0.000191314	0.000242718	0.000245098	0.000328947	0.000257931
KOG0858 Predicted membrane protein	0.000173837	0.000209205	0.000221643	0.000354442	0.000248324	0.000422952	0.000488281	0.000224618	0.000382629	0.000485437	0.000490196	0.000328947	0.000515863
KOG0877 40S ribosomal protein S2/30S ribosomal protein S5	0.000173837	0	5.54109e-05	0.000236295	0.000496648	0.000140984	0.00016276	0.000224618	0.000191314	0.000242718	0.000245098	0.000164474	0.000257931
KOG0883 Cyclophilin type, U box-containing peptidyl-prolyl cis-trans isomerase	0.000173837	0.000209205	5.54109e-05	0.000118147	0.000248324	0.000140984	0.00016276	0.000224618	0.000191314	0	0	0.000164474	0.000257931
KOG0886 40S ribosomal protein S2	0.000173837	0.000104603	5.54109e-05	0.000236295	0.00062081	0.000140984	0.00016276	0.000224618	0.000191314	0.000485437	0.000245098	0.000164474	0.000257931
KOG0889 Histone acetyltransferase SAGA, TRRAP/TRA1 component, PI-3 kinase superfamily	0.000173837	0.000104603	0.000166233	0.000118147	0.000372486	0.000140984	0.00016276	0	0.000956572	0.000242718	0	0.000164474	0.000257931
KOG0897 Predicted ubiquitin-conjugating enzyme	0.000173837	0.000209205	0.000166233	0	0	0.000140984	0.00016276	0	0	0	0	0.000164474	0
KOG0911 Glutaredoxin-related protein	0.000173837	0.000209205	0.000221643	0.000236295	0.000248324	0.000281968	0.000325521	0.000449236	0.000382629	0.000728155	0.000490196	0.000328947	0.000515863
KOG0915 Uncharacterized conserved protein	0.000173837	0.000104603	0.000554109	0.000118147	0.000124162	0	0	0	0	0.000242718	0.000245098	0.000164474	0.000257931
KOG0923 mRNA splicing factor ATP-dependent RNA helicase	0.000173837	0.000313808	0.000387876	0.000236295	0.000124162	0.000140984	0.00016276	0.000224618	0.000382629	0.000242718	0.000245098	0.000164474	0.000257931
KOG0927 Predicted transporter (ABC superfamily)	0.000173837	0.000104603	0.000110822	0.000354442	0.000372486	0.00070492	0.000325521	0.000898473	0.000765257	0.000485437	0.000490196	0.000328947	0.000257931
KOG0934 Clathrin adaptor complex, small subunit	0.000173837	0.000313808	0.000166233	0.000354442	0.000124162	0.000140984	0.000325521	0.000224618	0.000191314	0.000242718	0.000245098	0.000164474	0.000257931
KOG0935 Clathrin adaptor complex, small subunit	0.000173837	0.000104603	0.000166233	0.000118147	0	0.000140984	0.00016276	0	0.000573943	0.000242718	0.000245098	0.000164474	0.000257931
KOG0939 E3 ubiquitin-protein ligase/Putative upstream regulatory element binding protein	0.000173837	0.000104603	5.54109e-05	0.000236295	0.000248324	0.000281968	0.000325521	0.000224618	0.000191314	0.000242718	0.000245098	0.000328947	0.000257931
KOG0943 Predicted ubiquitin-protein ligase/hyperplastic discs protein, HECT superfamily	0.000173837	0.000732218	0	0.00165406	0.00062081	0.00155082	0.0016276	0.00202156	0.000956572	0.00194175	0.000245098	0.000328947	0
KOG0946 ER-Golgi vesicle-tethering protein p115	0.000173837	0.00041841	0.000332465	0.000118147	0.000124162	0.000281968	0.00016276	0.000449236	0.000191314	0.000242718	0.000490196	0.000164474	0.000515863
KOG0952 DNA/RNA helicase MER3/SLH1, DEAD-box superfamily	0.000173837	0.000209205	0.00060952	0.000118147	0.000124162	0.000422952	0.000325521	0.000449236	0.000765257	0.000485437	0.000490196	0.000328947	0.000515863
KOG0954 PHD finger protein	0.000173837	0	5.54109e-05	0	0.000248324	0.000140984	0	0	0	0	0	0	0
KOG0956 PHD finger protein AF10	0.000173837	0.000209205	5.54109e-05	0.00129962	0.000124162	0.000140984	0.00195312	0.00112309	0.000191314	0.00194175	0.00147059	0.000822368	0
KOG0959 N-arginine dibasic convertase NRD1 and related Zn2+-dependent endopeptidases, insulinase superfamily	0.000173837	0.000523013	0.000221643	0.000236295	0.000248324	0.000140984	0.00016276	0.000224618	0.000765257	0.000485437	0.000490196	0.000164474	0.000257931
KOG0962 DNA repair protein RAD50, ABC-type ATPase/SMC superfamily	0.000173837	0.000209205	5.54109e-05	0.000118147	0.000248324	0.000140984	0.000325521	0.000224618	0.000191314	0.000242718	0.000490196	0.000164474	0.000257931
KOG0965 Predicted RNA-binding protein, contains SWAP and G-patch domains	0.000173837	0.000209205	0.000277054	0.000118147	0.000248324	0	0	0	0	0	0	0	0
KOG0966 ATP-dependent DNA ligase IV	0.000173837	0.000313808	0.000332465	0.000354442	0.000372486	0.000422952	0.000488281	0.000224618	0.000191314	0.000242718	0.000245098	0.000328947	0
KOG0978 E3 ubiquitin ligase involved in syntaxin degradation	0.000173837	0.000104603	0.000110822	0.000236295	0.000124162	0.000140984	0	0.000224618	0.000191314	0.000242718	0.000245098	0.000164474	0.000257931
KOG0994 Extracellular matrix glycoprotein Laminin subunit beta	0.000173837	0.000523013	0.000277054	0.000708885	0.000869133	0.000563936	0.000651042	0.000224618	0.000956572	0.000242718	0.000735294	0.000164474	0
KOG0998 Synaptic vesicle protein EHS-1 and related EH domain proteins	0.000173837	0.000104603	0.000387876	0.000354442	0.00062081	0.000281968	0.000325521	0.000224618	0.000191314	0.00121359	0.000490196	0.000328947	0.000515863
KOG1007 WD repeat protein TSSC1, WD repeat superfamily	0.000173837	0.000104603	0	0.000236295	0.000124162	0	0	0	0	0	0	0	0
KOG1015 Transcription regulator XNP/ATRX, DEAD-box superfamily	0.000173837	0.000209205	5.54109e-05	0.00047259	0.000496648	0.000986888	0.00179036	0	0.000765257	0	0.000735294	0.000822368	0.00180552
KOG1020 Sister chromatid cohesion protein SCC2/Nipped-B	0.000173837	0.000313808	0.000110822	0.000118147	0.000248324	0.000140984	0.00016276	0.000224618	0.000191314	0.000242718	0.000245098	0.000164474	0.000257931
KOG1023 Natriuretic peptide receptor, guanylate cyclase	0.000173837	0.000104603	5.54109e-05	0.000236295	0	0	0	0	0	0	0	0	0
KOG1027 Serine/threonine protein kinase and endoribonuclease ERN1/IRE1, sensor of the unfolded protein response pathway	0.000173837	0.000104603	0.000110822	0.000118147	0.000124162	0.000563936	0.00016276	0.000224618	0.000191314	0.000242718	0.000245098	0.000164474	0.000257931
KOG1034 Transcriptional repressor EED/ESC/FIE, required for transcriptional silencing, WD repeat superfamily	0.000173837	0.000523013	0.000221643	0.000236295	0.000372486	0.000140984	0.00016276	0	0	0	0	0.000164474	0
KOG1039 Predicted E3 ubiquitin ligase	0.000173837	0.000209205	0.000110822	0.000118147	0	0.000140984	0.00016276	0	0.000191314	0.000242718	0	0	0
KOG1051 Chaperone HSP104 and related ATP-dependent Clp proteases	0.000173837	0.000209205	0.000277054	0.000236295	0.000496648	0.000563936	0.000488281	0.000224618	0.000573943	0.000728155	0.000245098	0.000328947	0.000515863
KOG1057 Arp2/3 complex-interacting protein VIP1/Asp1, involved in regulation of actin cytoskeleton	0.000173837	0.000209205	0.000277054	0.000236295	0.000372486	0.000140984	0.00016276	0.000224618	0.000191314	0.000242718	0.000245098	0.000164474	0.000257931
KOG1063 RNA polymerase II elongator complex, subunit ELP2, WD repeat superfamily	0.000173837	0.000209205	0.000221643	0.000118147	0.000248324	0.000140984	0.00016276	0.000224618	0.000191314	0.000242718	0.000245098	0.000164474	0.000257931
KOG1066 Glucosidase II catalytic (alpha) subunit and related enzymes, glycosyl hydrolase family 31	0.000173837	0.000104603	0.00060952	0.000354442	0.000248324	0.000281968	0.000488281	0.000673854	0.000956572	0.000242718	0.000735294	0.000822368	0.000257931
KOG1069 Exosomal 3'-5' exoribonuclease complex, subunit Rrp46	0.000173837	0.000209205	5.54109e-05	0.000118147	0.000124162	0.000140984	0.00016276	0.000224618	0.000191314	0.000242718	0.000245098	0.000164474	0.000257931
KOG1070 rRNA processing protein Rrp5	0.000173837	0.000104603	0.000110822	0.000118147	0.000248324	0.000140984	0.00016276	0.000224618	0.000191314	0.000242718	0.000245098	0.000164474	0.000257931
KOG1079 Transcriptional repressor EZH1	0.000173837	0.000104603	0.000277054	0	0.000124162	0.000563936	0.000325521	0	0	0	0	0.000164474	0
KOG1089 Myotubularin-related phosphatidylinositol 3-phosphate 3-phosphatase MTM6	0.000173837	0.000104603	0.000387876	0.000118147	0.000124162	0.000140984	0.00016276	0.000224618	0.000191314	0.000242718	0.000245098	0.000164474	0.000257931
KOG1094 Discoidin domain receptor DDR1	0.000173837	0	0.000277054	0	0	0	0	0	0	0	0	0	0
KOG1098 Putative SAM-dependent rRNA methyltransferase SPB1	0.000173837	0.000104603	0.000166233	0.000118147	0.000248324	0.000140984	0.00016276	0.000224618	0.000382629	0.000242718	0.000245098	0.000164474	0.000257931
KOG1110 Putative steroid membrane receptor Hpr6.6/25-Dx	0.000173837	0.000209205	5.54109e-05	0.00047259	0.000372486	0.000281968	0.000651042	0.000673854	0.000382629	0.000242718	0.000735294	0.000328947	0.000773794
KOG1111 N-acetylglucosaminyltransferase complex, subunit PIG-A/SPT14, required for phosphatidylinositol biosynthesis/Sulfolipid synthase	0.000173837	0.000313808	0.000332465	0.000118147	0.000372486	0.000140984	0.00016276	0.000449236	0.000382629	0.000242718	0.000245098	0.000328947	0.000257931
KOG1113 cAMP-dependent protein kinase types I and II, regulatory subunit	0.000173837	0.000209205	0.000387876	0.000236295	0.000744971	0.000140984	0.00016276	0.000224618	0.000191314	0.000242718	0.000490196	0.000328947	0.000515863
KOG1114 Tripeptidyl peptidase II	0.000173837	0.000313808	0.000387876	0.000590737	0.000496648	0.000140984	0.00016276	0.000224618	0.000191314	0	0	0.000822368	0
KOG1118 Lysophosphatidic acid acyltransferase endophilin/SH3GL, involved in synaptic vesicle formation	0.000173837	0.00041841	5.54109e-05	0.000590737	0.00062081	0.000563936	0.000325521	0.000898473	0.000573943	0	0.000490196	0.000493421	0.00103173
KOG1125 TPR repeat-containing protein	0.000173837	0.000209205	5.54109e-05	0.000236295	0.000496648	0.000281968	0.000325521	0.000449236	0.000382629	0.000485437	0.000245098	0.000164474	0.000257931
KOG1136 Predicted cleavage and polyadenylation specificity factor (CPSF subunit)	0.000173837	0.000104603	0.000221643	0.000118147	0.000124162	0	0	0	0	0	0	0	0
KOG1137 mRNA cleavage and polyadenylation factor II complex, BRR5 (CPSF subunit)	0.000173837	0.000209205	0.000110822	0.000118147	0.000124162	0.000281968	0.00016276	0.000224618	0.000191314	0.000485437	0.000245098	0.000164474	0.000257931
KOG1148 Glutaminyl-tRNA synthetase	0.000173837	0.000209205	0.000166233	0.000118147	0.000124162	0.000140984	0.00016276	0.000224618	0.000191314	0.000242718	0.000245098	0.000164474	0.000257931
KOG1156 N-terminal acetyltransferase	0.000173837	0.000104603	0.000221643	0.000236295	0.000124162	0.000140984	0.000325521	0.000224618	0.000382629	0.000242718	0.000245098	0.000164474	0.000257931
KOG1203 Predicted dehydrogenase	0.000173837	0.000313808	5.54109e-05	0.000236295	0.000124162	0.000140984	0.000325521	0.000224618	0	0.000242718	0.000245098	0.000328947	0
KOG1221 Acyl-CoA reductase	0.000173837	0.000104603	0.000554109	0.000354442	0.00111746	0.000281968	0	0.00112309	0.000191314	0	0	0.000657895	0.000257931
KOG1224 Para-aminobenzoate (PABA) synthase ABZ1	0.000173837	0.000209205	0.000166233	0.000118147	0.000124162	0.000140984	0.00016276	0.000224618	0.000191314	0.000242718	0.000245098	0.000164474	0.000257931
KOG1236 Predicted unusual protein kinase	0.000173837	0.000104603	5.54109e-05	0.000118147	0	0.000140984	0.00016276	0.000224618	0.000191314	0.000242718	0.000245098	0.000164474	0.000257931
KOG1239 Inner membrane protein translocase involved in respiratory chain assembly	0.000173837	0.000209205	0.000221643	0.000236295	0.000248324	0.000140984	0.00016276	0.000224618	0.000191314	0.000485437	0.000490196	0.000328947	0.000515863
KOG1240 Protein kinase containing WD40 repeats	0.000173837	0.000209205	5.54109e-05	0.000236295	0.000248324	0.000281968	0.000325521	0.000224618	0.000191314	0.000242718	0	0.000164474	0.000257931
KOG1247 Methionyl-tRNA synthetase	0.000173837	0.000104603	0.000110822	0.000118147	0.000124162	0.000140984	0.00016276	0.000224618	0.000191314	0.000242718	0.000245098	0.000164474	0.000257931
KOG1248 Uncharacterized conserved protein	0.000173837	0.000209205	0.000166233	0.000236295	0.000124162	0.000140984	0.00016276	0.000449236	0.000191314	0.000242718	0.000490196	0.000493421	0.000257931
KOG1258 mRNA processing protein	0.000173837	0.000104603	0.000221643	0.000118147	0.000124162	0	0	0	0	0.000485437	0.000490196	0.000164474	0.000257931
KOG1275 PAB-dependent poly(A) ribonuclease, subunit PAN2	0.000173837	0.000104603	0.000277054	0.000118147	0.000124162	0.000140984	0.00016276	0.000224618	0.000191314	0.000242718	0.000245098	0.000164474	0.000257931
KOG1276 Protoporphyrinogen oxidase	0.000173837	0.000104603	0.000110822	0.000118147	0.000124162	0.000140984	0.00016276	0.000224618	0.000191314	0.000242718	0.000245098	0.000164474	0.000257931
KOG1278 Endosomal membrane proteins, EMP70	0.000173837	0.000104603	5.54109e-05	0.00047259	0.000372486	0.000140984	0.00016276	0.000224618	0.000191314	0.000728155	0.000490196	0.000328947	0.000515863
KOG1281 Na+/dicarboxylate, Na+/tricarboxylate and phosphate transporters	0.000173837	0.000104603	0.000221643	0.000354442	0.00062081	0.000563936	0.00016276	0.000224618	0	0.000728155	0.000490196	0.000164474	0.000515863
KOG1284 Bifunctional GTP cyclohydrolase II/3,4-dihydroxy-2butanone-4-phosphate synthase	0.000173837	0.000313808	0.000332465	0.000708885	0.000372486	0.000422952	0.000488281	0.000673854	0.000573943	0.000485437	0.000490196	0.000493421	0.000515863
KOG1285 Beta, beta-carotene 15,15'-dioxygenase and related enzymes	0.000173837	0.000104603	0.000166233	0.000708885	0.000496648	0	0	0.000449236	0.000191314	0	0	0.000493421	0
KOG1299 Vacuolar sorting protein VPS45/Stt10 (Sec1 family)	0.000173837	0.000104603	0.000110822	0.000118147	0.000124162	0	0.00016276	0.000224618	0.000191314	0.000242718	0.000245098	0.000164474	0.000257931
KOG1311 DHHC-type Zn-finger proteins	0.000173837	0.000209205	0.000110822	0.000118147	0.000248324	0.000140984	0	0.000224618	0.000382629	0.000485437	0.000245098	0.000164474	0.000257931
KOG1321 Protoheme ferro-lyase (ferrochelatase)	0.000173837	0.000104603	5.54109e-05	0.000118147	0.000124162	0.000140984	0.00016276	0.000224618	0.000191314	0.000242718	0.000245098	0.000164474	0.000257931
KOG1335 Dihydrolipoamide dehydrogenase	0.000173837	0.000104603	0.000110822	0.000118147	0.000248324	0.000140984	0.00016276	0.000224618	0.000191314	0.000485437	0.000245098	0.000164474	0.000257931
KOG1337 N-methyltransferase	0.000173837	0.000523013	0.000277054	0.00047259	0.000496648	0.000422952	0.000488281	0.000673854	0.000573943	0.000970874	0.000490196	0.000657895	0.000773794
KOG1350 F0F1-type ATP synthase, beta subunit	0.000173837	0.000104603	5.54109e-05	0.000236295	0.000496648	0.000563936	0.00016276	0.000224618	0.000191314	0.000242718	0.000245098	0.000164474	0.000257931
KOG1352 Vacuolar H+-ATPase V1 sector, subunit A	0.000173837	0.000104603	0.000166233	0.000118147	0.000248324	0.000140984	0.00016276	0.000224618	0.000191314	0.000242718	0.000245098	0.000164474	0.000257931
KOG1355 Adenylosuccinate synthase	0.000173837	0.000104603	0.000166233	0.000236295	0.000124162	0.000281968	0.00016276	0.000224618	0.000191314	0.000242718	0.000245098	0.000164474	0.000257931
KOG1356 Putative transcription factor 5qNCA, contains JmjC domain	0.000173837	0.000104603	0.000498698	0	0.000124162	0.000140984	0.00016276	0	0.00153051	0	0	0	0
KOG1368 Threonine aldolase	0.000173837	0.000104603	0.000166233	0.000236295	0.00062081	0.000140984	0.00016276	0.000224618	0.000191314	0.000242718	0.000490196	0.000164474	0.000257931
KOG1369 Hexokinase	0.000173837	0.000209205	0.000332465	0.000708885	0.00136578	0.000281968	0.000325521	0.000449236	0.000573943	0.00121359	0.000980392	0.000657895	0.000773794
KOG1371 UDP-glucose 4-epimerase/UDP-sulfoquinovose synthase	0.000173837	0.000104603	0.000387876	0.00047259	0.000372486	0.000140984	0.00016276	0.000224618	0.000382629	0.000242718	0.000245098	0.000164474	0.000773794
KOG1374 Gamma tubulin	0.000173837	0.000209205	0.000110822	0.000118147	0.000124162	0.000281968	0.00016276	0.000449236	0.000191314	0.000242718	0.000245098	0.000164474	0.000257931
KOG1378 Purple acid phosphatase	0.000173837	0.000104603	5.54109e-05	0.000118147	0.000248324	0.000281968	0	0.000224618	0	0	0	0	0
KOG1379 Serine/threonine protein phosphatase	0.000173837	0.000209205	0.000221643	0.000354442	0.000869133	0.000281968	0.000325521	0.000224618	0.000382629	0.000242718	0.000490196	0.000328947	0.000515863
KOG1384 tRNA delta(2)-isopentenylpyrophosphate transferase	0.000173837	0.000104603	0.000277054	0.000118147	0.000124162	0.000140984	0.00016276	0.000224618	0.000191314	0.000242718	0.000245098	0.000164474	0.000257931
KOG1387 Glycosyltransferase	0.000173837	0.000104603	0.000166233	0.000118147	0.000124162	0.000140984	0.00016276	0.000224618	0.000191314	0.000242718	0.000245098	0.000164474	0.000257931
KOG1390 Acetyl-CoA acetyltransferase	0.000173837	0.000313808	0.000166233	0.000236295	0.00062081	0.000140984	0.00016276	0.000224618	0.000191314	0.000242718	0.000245098	0.000328947	0.000515863
KOG1393 Hydroxymethylglutaryl-CoA synthase	0.000173837	0.000104603	5.54109e-05	0.000118147	0.000124162	0.000422952	0.00016276	0.000224618	0.000191314	0.000242718	0.000245098	0.000164474	0.000257931
KOG1401 Acetylornithine aminotransferase	0.000173837	0.000209205	0.000166233	0.000236295	0.000248324	0.000422952	0.000325521	0.000449236	0.000382629	0.000485437	0.000490196	0.000328947	0.000515863
KOG1402 Ornithine aminotransferase	0.000173837	0.000209205	0.000110822	0.000118147	0.000124162	0.000140984	0.00016276	0.000224618	0.000382629	0.000242718	0.000245098	0.000164474	0.000515863
KOG1424 Predicted GTP-binding protein MMR1	0.000173837	0.000209205	0.000166233	0.000236295	0.000248324	0.000281968	0.000325521	0.000449236	0.000191314	0.000242718	0.000245098	0.000164474	0.000257931
KOG1427 Uncharacterized conserved protein, contains RCC1 domain	0.000173837	0.000523013	0.000166233	0.00094518	0.00062081	0.000563936	0.000651042	0.000449236	0.000191314	0.000728155	0.000245098	0.000328947	0.000515863
KOG1441 Glucose-6-phosphate/phosphate and phosphoenolpyruvate/phosphate antiporter	0.000173837	0.000209205	0.000221643	0.00047259	0.000496648	0.000422952	0.000651042	0.000673854	0.000956572	0.000485437	0.000245098	0.000657895	0.000773794
KOG1442 GDP-fucose transporter	0.000173837	0.000209205	0.000277054	0.000354442	0.000124162	0.000422952	0.000325521	0	0.000382629	0	0	0	0.000257931
KOG1457 RNA binding protein (contains RRM repeats)	0.000173837	0.000104603	0.000110822	0.000236295	0.000744971	0.000140984	0.00016276	0	0	0.000485437	0	0.000164474	0.000257931
KOG1465 Translation initiation factor 2B, beta subunit (eIF-2Bbeta/GCD7)	0.000173837	0.000104603	0.000110822	0.000236295	0.000248324	0.000140984	0.00016276	0.000224618	0.000191314	0.000242718	0.000245098	0.000164474	0.000257931
KOG1468 Predicted translation initiation factor related to eIF-2B alpha/beta/delta subunits (CIG2/IDI2)	0.000173837	0.000209205	0.000166233	0.000118147	0.000124162	0.000140984	0.00016276	0	0.000191314	0.000242718	0.000245098	0.000164474	0.000257931
KOG1470 Phosphatidylinositol transfer protein PDR16 and related proteins	0.000173837	0.000209205	0.000221643	0.00129962	0.000869133	0.000422952	0.000488281	0.00134771	0.0013392	0.000728155	0.000735294	0.000328947	0.000515863
KOG1471 Phosphatidylinositol transfer protein SEC14 and related proteins	0.000173837	0.00041841	0.000387876	0.000236295	0.000372486	0.000422952	0.000813802	0.000449236	0.000765257	0.000728155	0.000490196	0.000493421	0.000515863
KOG1479 Nucleoside transporter	0.000173837	0.000104603	0.000332465	0.000118147	0.000124162	0.000140984	0.00016276	0.000224618	0.000191314	0.000242718	0.000245098	0.000164474	0.000257931
KOG1483 Zn2+ transporter ZNT1 and related Cd2+/Zn2+ transporters (cation diffusion facilitator superfamily)	0.000173837	0.000104603	0	0.000118147	0.000248324	0.000422952	0.000325521	0.000224618	0.000765257	0.000485437	0.000245098	0.000164474	0.000257931
KOG1487 GTP-binding protein DRG1 (ODN superfamily)	0.000173837	0.000104603	0.000110822	0.000118147	0.000124162	0.000140984	0.00016276	0.000224618	0.000191314	0.000242718	0.000245098	0.000164474	0.000257931
KOG1504 Ornithine carbamoyltransferase OTC/ARG3	0.000173837	0.000209205	0.000221643	0.000354442	0.000496648	0.000281968	0.000325521	0.000224618	0.000573943	0.000485437	0.000490196	0.000328947	0.000515863
KOG1506 S-adenosylmethionine synthetase	0.000173837	0.000104603	5.54109e-05	0.000118147	0.000248324	0.000140984	0.00016276	0.000224618	0.000191314	0.000485437	0.000245098	0.000164474	0.000257931
KOG1518 Coproporphyrinogen III oxidase CPO/HEM13	0.000173837	0.000104603	0.000277054	0.000236295	0.000248324	0.000281968	0.00016276	0.000224618	0.000191314	0.000242718	0.000245098	0.000164474	0.000257931
KOG1526 NADP-dependent isocitrate dehydrogenase	0.000173837	0.000104603	0.000221643	0.000354442	0.000248324	0.000140984	0.00016276	0.000224618	0.000382629	0.000728155	0.000490196	0.000164474	0.000257931
KOG1527 Uroporphyrin III methyltransferase	0.000173837	0.000313808	0.000387876	0.000236295	0.000248324	0.00239673	0.000325521	0.000449236	0.000191314	0.000242718	0.000735294	0.000328947	0
KOG1528 Salt-sensitive 3'-phosphoadenosine-5'-phosphatase HAL2/SAL1	0.000173837	0.000104603	5.54109e-05	0.000118147	0.000124162	0.000140984	0.00016276	0.000224618	0.000382629	0.000242718	0.000490196	0.000164474	0.000257931
KOG1529 Mercaptopyruvate sulfurtransferase/thiosulfate sulfurtransferase	0.000173837	0.000104603	0.000221643	0.000118147	0.000124162	0.000140984	0.00016276	0.000224618	0.000765257	0.000242718	0.000245098	0.000164474	0.000257931
KOG1557 Fructose-biphosphate aldolase	0.000173837	0	0	0	0	0	0	0	0	0	0	0	0
KOG1561 CCAAT-binding factor, subunit B (HAP2)	0.000173837	0.000313808	0.000387876	0.00047259	0.000248324	0.000140984	0.00016276	0.000224618	0.000191314	0.000242718	0.000245098	0.000164474	0.000257931
KOG1562 Spermidine synthase	0.000173837	0.000104603	0.000221643	0.000118147	0.000124162	0.000140984	0.00016276	0.000224618	0.000573943	0.000485437	0.000490196	0.000164474	0.000257931
KOG1566 Conserved protein Mo25	0.000173837	0.000104603	0.000221643	0.000118147	0.000248324	0.000140984	0.00016276	0.000224618	0.000765257	0.000242718	0.000245098	0.000164474	0.000257931
KOG1579 Homocysteine S-methyltransferase	0.000173837	0.000209205	0.000221643	0.000118147	0.000248324	0.000140984	0.00016276	0.000224618	0.000191314	0.000728155	0.000245098	0.000164474	0
KOG1586 Protein required for fusion of vesicles in vesicular transport, alpha-SNAP	0.000173837	0.000209205	0.000166233	0.000236295	0.000248324	0.000140984	0.00016276	0.000224618	0.000191314	0.000242718	0.000245098	0.000164474	0.000257931
KOG1602 Cis-prenyltransferase	0.000173837	0.000104603	5.54109e-05	0.000118147	0.000124162	0.000422952	0.000325521	0.000224618	0.000191314	0.000485437	0.000735294	0.000164474	0.000257931
KOG1610 Corticosteroid 11-beta-dehydrogenase and related short chain-type dehydrogenases	0.000173837	0.000209205	0.000166233	0.000827032	0	0.000140984	0	0	0	0	0	0	0.000257931
KOG1613 Exosomal 3'-5' exoribonuclease complex, subunit Rrp43	0.000173837	0.000104603	0.000110822	0.000118147	0.000124162	0.000140984	0.00016276	0.000224618	0.000191314	0.000242718	0.000245098	0.000164474	0.000257931
KOG1614 Exosomal 3'-5' exoribonuclease complex, subunit Rrp45	0.000173837	0.000104603	0.000221643	0.000118147	0.000124162	0.000281968	0.00016276	0.000224618	0.000191314	0.000242718	0.000245098	0.000164474	0.000257931
KOG1616 Protein involved in Snf1 protein kinase complex assembly	0.000173837	0.000104603	0.000554109	0.000354442	0	0.000140984	0.00016276	0.000224618	0.000191314	0.000970874	0.000735294	0.000328947	0.000257931
KOG1620 Inositol polyphosphate multikinase, component of the ARGR transcription regulatory complex	0.000173837	0.000209205	0.000110822	0.000236295	0.000496648	0.000422952	0.000325521	0.000449236	0.000382629	0.000485437	0.000490196	0.000328947	0.000515863
KOG1622 GMP synthase	0.000173837	0.000104603	0.000166233	0.000118147	0.000124162	0.000563936	0.00016276	0.000224618	0.000191314	0.000485437	0.000245098	0.000164474	0.000257931
KOG1625 DNA polymerase alpha-primase complex, polymerase-associated subunit B	0.000173837	0.000104603	0.000110822	0.000118147	0.000124162	0.000140984	0.00016276	0.000224618	0.000191314	0.000242718	0.000245098	0.000164474	0.000257931
KOG1627 Translation elongation factor EF-1 gamma	0.000173837	0.000104603	5.54109e-05	0.000118147	0.000248324	0.000281968	0.00016276	0.000224618	0.000191314	0.000485437	0.000490196	0.000164474	0.000257931
KOG1628 40S ribosomal protein S3A	0.000173837	0.000104603	0.000110822	0.000236295	0.00062081	0.000140984	0.00016276	0.000224618	0.000191314	0.000485437	0.000245098	0.000164474	0.000257931
KOG1635 Peptide methionine sulfoxide reductase	0.000173837	0.000104603	0.000221643	0.000236295	0.000248324	0.000140984	0.00016276	0.000224618	0.000191314	0.000242718	0.000245098	0.000164474	0.000257931
KOG1646 40S ribosomal protein S6	0.000173837	0.000104603	5.54109e-05	0.000236295	0.00062081	0.000140984	0.00016276	0.000224618	0.000191314	0.000485437	0.000245098	0.000164474	0.000257931
KOG1657 CCAAT-binding factor, subunit C (HAP5)	0.000173837	0.000313808	0.000498698	0.000590737	0.000372486	0.000281968	0.000325521	0.000224618	0.000382629	0.000242718	0.000490196	0.000328947	0.000515863
KOG1673 Ras GTPases	0.000173837	0.000104603	0.000277054	0.000118147	0.000124162	0.000140984	0.00016276	0.000224618	0.000191314	0.000242718	0.000245098	0.000164474	0
KOG1677 CCCH-type Zn-finger protein	0.000173837	0.000209205	0.000221643	0.000236295	0.00062081	0.000140984	0.00016276	0.000224618	0.000191314	0.000485437	0.000245098	0	0
KOG1680 Enoyl-CoA hydratase	0.000173837	0.000523013	0.000332465	0.000590737	0.000496648	0.000563936	0.000651042	0.00157233	0.000956572	0	0	0.000493421	0.000257931
KOG1687 NADH-ubiquinone oxidoreductase, NUFS7/PSST/20 kDa subunit	0.000173837	0.000104603	5.54109e-05	0.000236295	0.000248324	0.000140984	0.00016276	0.000224618	0.000191314	0	0.000245098	0.000328947	0.000257931
KOG1688 Golgi proteins involved in ER retention (RER)	0.000173837	0.000104603	5.54109e-05	0.000236295	0.000248324	0.000140984	0.00016276	0.000224618	0.000191314	0.000242718	0.000245098	0.000164474	0.000257931
KOG1696 60s ribosomal protein L19	0.000173837	0.000104603	0	0.000236295	0.000496648	0.000140984	0.00016276	0.000224618	0.000191314	0.000485437	0.000245098	0.000164474	0.000257931
KOG1707 Predicted Ras related/Rac-GTP binding protein	0.000173837	0.000104603	0.000277054	0.000236295	0.000248324	0.000140984	0.00016276	0.000224618	0.000382629	0.000242718	0.000245098	0.000164474	0.000257931
KOG1720 Protein tyrosine phosphatase CDC14	0.000173837	0.000104603	0	0.000236295	0	0.000422952	0.000651042	0.000224618	0.000191314	0.000242718	0.000245098	0.000164474	0.000257931
KOG1725 Protein involved in membrane traffic (YOP1/TB2/DP1/HVA22 family)	0.000173837	0.000313808	0.000221643	0.000354442	0.000124162	0.000140984	0.00016276	0.000449236	0.000191314	0.000242718	0.000245098	0.000164474	0.000257931
KOG1726 HVA22/DP1 gene product-related proteins	0.000173837	0.000104603	0.000166233	0.000118147	0	0.000422952	0.000488281	0.000224618	0.000191314	0	0.000245098	0.000164474	0.000257931
KOG1727 Microtubule-binding protein (translationally controlled tumor protein)	0.000173837	0.000104603	0.000221643	0.000118147	0.000248324	0.000140984	0.00016276	0.000224618	0.000191314	0.000242718	0.000245098	0.000164474	0.000257931
KOG1728 40S ribosomal protein S11	0.000173837	0.000104603	0	0.000236295	0.000248324	0.000140984	0.00016276	0.000224618	0.000191314	0.000485437	0.000245098	0.000164474	0.000257931
KOG1735 Actin depolymerizing factor	0.000173837	0.000104603	0.000110822	0.000118147	0.000248324	0.000140984	0.00016276	0.000224618	0.000191314	0.000242718	0.000245098	0.000164474	0.000257931
KOG1744 Histone H2B	0.000173837	0.000209205	0.000110822	0.000354442	0.000496648	0.00070492	0.000325521	0.000224618	0.000573943	0.000485437	0.000490196	0.000164474	0.000257931
KOG1751 60s ribosomal protein L23	0.000173837	0.000104603	0.000110822	0.000236295	0.000496648	0.000140984	0.00016276	0.000224618	0.000191314	0.000242718	0.000245098	0.000164474	0.000257931
KOG1752 Glutaredoxin and related proteins	0.000173837	0.000209205	0.000110822	0.00047259	0.000496648	0.000563936	0.000488281	0.000449236	0.000765257	0.00145631	0.00122549	0.000328947	0.000257931
KOG1755 Profilin	0.000173837	0.000104603	0	0.000236295	0.000248324	0.000140984	0.00016276	0.000224618	0.000191314	0.000242718	0.000245098	0.000164474	0.000257931
KOG1758 Mitochondrial F1F0-ATP synthase, subunit delta/ATP16	0.000173837	0.000104603	5.54109e-05	0.000354442	0.000248324	0.000140984	0.00016276	0.000224618	0.000191314	0.000242718	0.000245098	0.000164474	0.000257931
KOG1759 Macrophage migration inhibitory factor	0.000173837	0.000313808	0.000110822	0	0.000124162	0.000140984	0.00016276	0	0	0	0	0.000164474	0.000257931
KOG1762 60s acidic ribosomal protein P1	0.000173837	0.000104603	5.54109e-05	0.000236295	0.00062081	0.000281968	0.000325521	0.000224618	0.000191314	0.000485437	0.000490196	0.000164474	0.000257931
KOG1767 40S ribosomal protein S25	0.000173837	0.000104603	0.000110822	0.000236295	0.00062081	0.000140984	0.00016276	0.000224618	0.000191314	0.000485437	0.000245098	0.000164474	0.000257931
KOG1769 Ubiquitin-like proteins	0.000173837	0.000523013	5.54109e-05	0.000118147	0.000248324	0.000281968	0.000325521	0.000224618	0.00114789	0.000242718	0.000245098	0.000164474	0.000257931
KOG1792 Reticulon	0.000173837	0.000104603	0.000221643	0.000236295	0.000248324	0	0	0	0	0.000485437	0.000245098	0	0
KOG1809 Vacuolar protein sorting-associated protein	0.000173837	0.000104603	0.000277054	0.000236295	0.000372486	0.000281968	0.00016276	0.000224618	0.000191314	0.000242718	0.000245098	0.000493421	0.000515863
KOG1813 Predicted E3 ubiquitin ligase	0.000173837	0.000104603	0.000166233	0.000118147	0.000124162	0.000140984	0.00016276	0.000224618	0.000191314	0.000242718	0.000245098	0.000164474	0.000257931
KOG1817 Ribonuclease	0.000173837	0.000523013	0.000443287	0.000118147	0.000124162	0.00070492	0.000651042	0	0.000191314	0.000242718	0.000245098	0.000493421	0.000515863
KOG1820 Microtubule-associated protein	0.000173837	0.000209205	5.54109e-05	0.000118147	0.000248324	0.000140984	0.00016276	0.000224618	0.000191314	0.000242718	0.000245098	0.000164474	0.000257931
KOG1826 Ras GTPase activating protein RasGAP/neurofibromin	0.000173837	0.00041841	0.000221643	0.000118147	0.000993295	0.000140984	0.00016276	0.000224618	0.000382629	0.000485437	0.000245098	0.000328947	0.000257931
KOG1838 Alpha/beta hydrolase	0.000173837	0.000104603	5.54109e-05	0.000236295	0.000124162	0.000140984	0.00016276	0.000224618	0.000191314	0.000728155	0.000490196	0.000164474	0.000257931
KOG1865 Ubiquitin carboxyl-terminal hydrolase	0.000173837	0.000104603	0.000166233	0.000236295	0.000372486	0.000281968	0.00016276	0.000673854	0.000765257	0	0.000980392	0.000328947	0.000515863
KOG1867 Ubiquitin-specific protease	0.000173837	0.000209205	0.000110822	0.00047259	0.00062081	0.000422952	0.000488281	0.000224618	0.000573943	0.000485437	0.000490196	0.000493421	0.000515863
KOG1873 Ubiquitin-specific protease	0.000173837	0.000209205	0.000166233	0.000354442	0	0.000140984	0.00016276	0.000224618	0.000191314	0	0	0	0
KOG1890 Phosphoinositide phosphatase SAC1	0.000173837	0.000104603	0.000110822	0	0	0.000140984	0.00016276	0.000224618	0	0	0	0.000164474	0.000257931
KOG1898 Splicing factor 3b, subunit 3	0.000173837	0.000104603	0.000110822	0.000118147	0.000124162	0.000140984	0.000325521	0.000224618	0.000191314	0.000242718	0.000245098	0.000164474	0.000257931
KOG1915 Cell cycle control protein (crooked neck)	0.000173837	0.000104603	5.54109e-05	0.000118147	0.000124162	0.000140984	0.000325521	0.000224618	0.000191314	0.000242718	0.000245098	0.000164474	0.000257931
KOG1932 TATA binding protein associated factor	0.000173837	0.000104603	0.000277054	0.000118147	0.000124162	0.000140984	0.00016276	0.000224618	0.000382629	0.000242718	0.000245098	0.000164474	0.000257931
KOG1942 DNA helicase, TBP-interacting protein	0.000173837	0.000104603	0.000166233	0.000118147	0.000248324	0.000281968	0.00016276	0.000224618	0.000191314	0.000242718	0.000245098	0.000164474	0.000257931
KOG1954 Endocytosis/signaling protein EHD1	0.000173837	0.000104603	0.000110822	0.000354442	0.000372486	0	0	0	0	0	0	0	0
KOG1956 DNA topoisomerase III alpha	0.000173837	0.000104603	0.000387876	0.000118147	0.000124162	0.000281968	0.00016276	0.000224618	0.000573943	0.000242718	0.000245098	0.000164474	0.000257931
KOG1977 DNA mismatch repair protein - MLH3 family	0.000173837	0.000104603	0.000166233	0.000118147	0	0.000281968	0.000325521	0.000224618	0.000191314	0.000242718	0.000245098	0	0.000257931
KOG1979 DNA mismatch repair protein - MLH1 family	0.000173837	0.000209205	0.000277054	0.000118147	0.000496648	0.000563936	0.00016276	0.000224618	0.000382629	0.000242718	0.000245098	0.000164474	0.000257931
KOG1980 Uncharacterized conserved protein	0.000173837	0.000209205	0.000387876	0.000236295	0.000496648	0.000281968	0.000325521	0.000449236	0.000573943	0.000485437	0.000490196	0.000328947	0.000515863
KOG1989 ARK protein kinase family	0.000173837	0.000209205	0.000221643	0.000590737	0.000124162	0.000140984	0.000488281	0.000673854	0.000573943	0.000728155	0.000490196	0.000493421	0.000257931
KOG1999 RNA polymerase II transcription elongation factor DSIF/SUPT5H/SPT5	0.000173837	0.00041841	0.000110822	0.00047259	0.000372486	0.00648527	0.000488281	0.000673854	0.000382629	0.000485437	0.00122549	0.000657895	0.000515863
KOG2000 Gamma-tubulin complex, DGRIP91/SPC98 component	0.000173837	0.000313808	0.000221643	0.000118147	0.000248324	0.000140984	0.00016276	0.000224618	0.000191314	0.000242718	0.000245098	0.000164474	0.000257931
KOG2001 Gamma-tubulin complex, DGRIP84/SPC97 component	0.000173837	0.000104603	0.000166233	0.000236295	0.000124162	0.000281968	0.000325521	0.000224618	0.000191314	0.000242718	0.000245098	0.000328947	0.000773794
KOG2002 TPR-containing nuclear phosphoprotein that regulates K(+) uptake	0.000173837	0.00041841	0.000221643	0.000827032	0.000744971	0.00112787	0.00146484	0.000224618	0.0013392	0.000242718	0.000735294	0.000822368	0.000515863
KOG2004 Mitochondrial ATP-dependent protease PIM1/LON	0.000173837	0.000209205	0.000277054	0.000354442	0.000744971	0.000563936	0.000325521	0.000449236	0.000382629	0.000242718	0.000490196	0.000493421	0.000515863
KOG2005 26S proteasome regulatory complex, subunit RPN1/PSMD2	0.000173837	0.000313808	0.000166233	0.000118147	0.000248324	0.000140984	0.00016276	0.000224618	0.000191314	0.000242718	0.000245098	0.000164474	0.000257931
KOG2017 Molybdopterin synthase sulfurylase	0.000173837	0.000104603	0.000166233	0.000118147	0.000124162	0.000140984	0.00016276	0.000224618	0.000191314	0.000242718	0.000245098	0.000164474	0.000257931
KOG2019 Metalloendoprotease HMP1 (insulinase superfamily)	0.000173837	0.000104603	0.000166233	0.000118147	0.000124162	0	0	0	0	0.000242718	0.000245098	0.000164474	0.000257931
KOG2026 Spindle pole body protein - Sad1p	0.000173837	0.000104603	0.000110822	0.000118147	0.000124162	0.000140984	0.00016276	0.000224618	0.000191314	0.000242718	0.000245098	0.000164474	0.000257931
KOG2027 Spindle pole body protein	0.000173837	0.000104603	0.000166233	0.000118147	0.000124162	0.000281968	0.000325521	0.000224618	0.000191314	0.000242718	0.000245098	0.000164474	0.000257931
KOG2028 ATPase related to the helicase subunit of the Holliday junction resolvase	0.000173837	0.000104603	0.000166233	0.000118147	0.000124162	0	0	0.000224618	0.000191314	0.000242718	0.000490196	0.000164474	0.000257931
KOG2034 Vacuolar sorting protein PEP3/VPS18	0.000173837	0.000104603	0.000166233	0.000118147	0.000248324	0.000140984	0.00016276	0.000449236	0.000191314	0.000242718	0.000735294	0.000164474	0.000257931
KOG2035 Replication factor C, subunit RFC3	0.000173837	0.000104603	0.000387876	0.000118147	0.000248324	0.000140984	0.00016276	0.000224618	0.000191314	0.000242718	0.000490196	0.000164474	0.000257931
KOG2038 CAATT-binding transcription factor/60S ribosomal subunit biogenesis protein	0.000173837	0.000523013	0.000110822	0.000827032	0.000124162	0.000422952	0.00130208	0.000673854	0	0.000485437	0.000245098	0.000493421	0.000257931
KOG2054 Nucleolar RNA-associated protein (NRAP)	0.000173837	0.000104603	0.000110822	0.000118147	0.000124162	0.000281968	0.00016276	0.000224618	0.000191314	0.000242718	0.000245098	0.000164474	0.000257931
KOG2062 26S proteasome regulatory complex, subunit RPN2/PSMD1	0.000173837	0.000104603	0.000221643	0.000118147	0.000248324	0.000140984	0.00016276	0.000449236	0.000191314	0.000242718	0.000245098	0.000164474	0.000257931
KOG2063 Vacuolar assembly/sorting proteins VPS39/VAM6/VPS3	0.000173837	0.00041841	0.000166233	0.000236295	0.000372486	0.000563936	0.000488281	0.000449236	0.000382629	0.000485437	0.000490196	0.000328947	0.000515863
KOG2067 Mitochondrial processing peptidase, alpha subunit	0.000173837	0.000104603	0.000110822	0.000118147	0.000124162	0.000140984	0.00016276	0.000224618	0.000191314	0.000242718	0.000245098	0.000164474	0.000257931
KOG2078 tRNA modification enzyme	0.000173837	0.000104603	0.000221643	0.000118147	0.000248324	0.000140984	0.00016276	0.000224618	0.000191314	0.000242718	0.000245098	0.000164474	0.000257931
KOG2088 Predicted lipase/calmodulin-binding heat-shock protein	0.000173837	0.000209205	0.000443287	0.000118147	0.00062081	0	0	0	0	0	0	0	0.000257931
KOG2094 Predicted DNA damage inducible protein	0.000173837	0.000209205	0.000166233	0	0.000124162	0.000140984	0.00016276	0.000224618	0	0	0	0.000164474	0
KOG2097 Predicted N6-adenine methylase involved in transcription regulation	0.000173837	0.000209205	0.000110822	0	0	0.000140984	0.00016276	0.000224618	0	0.000242718	0.000245098	0	0
KOG2098 Predicted N6-adenine RNA methylase	0.000173837	0.000209205	0.000166233	0.000118147	0.000248324	0.000140984	0.00016276	0.000224618	0.000191314	0.000242718	0.000245098	0	0
KOG2099 Glycogen phosphorylase	0.000173837	0.000209205	5.54109e-05	0.000118147	0.000248324	0.000140984	0.00016276	0	0	0.000242718	0.000245098	0.000164474	0.000257931
KOG2103 Uncharacterized conserved protein	0.000173837	0.000209205	0.000332465	0.000118147	0.000248324	0.000281968	0.000325521	0.000224618	0.000191314	0.000242718	0.000245098	0.000164474	0.000257931
KOG2109 WD40 repeat protein	0.000173837	0	0.000110822	0.000118147	0.000248324	0.000140984	0	0.000224618	0.000191314	0	0	0	0
KOG2116 Protein involved in plasmid maintenance/nuclear protein involved in lipid metabolism	0.000173837	0.000104603	0.000166233	0.000236295	0.000124162	0.000140984	0.00016276	0.000224618	0.000191314	0.000242718	0.000245098	0.000164474	0.000257931
KOG2118 Predicted membrane protein, contains two CBS domains	0.000173837	0.000209205	0.000332465	0.000236295	0.00062081	0.000422952	0.000488281	0.000449236	0.000382629	0.000242718	0.000245098	0.000164474	0.000515863
KOG2124 Glycosylphosphatidylinositol anchor synthesis protein	0.000173837	0.000313808	0.000498698	0.000118147	0.000124162	0.000140984	0.00016276	0.000224618	0.000191314	0.000242718	0.000245098	0.000164474	0.000257931
KOG2125 Glycosylphosphatidylinositol anchor synthesis protein	0.000173837	0.000209205	0.000166233	0.000118147	0.000124162	0	0	0	0.000191314	0.000242718	0.000245098	0.000164474	0.000257931
KOG2126 Glycosylphosphatidylinositol anchor synthesis protein	0.000173837	0.000209205	5.54109e-05	0.000118147	0.000124162	0.000140984	0.00016276	0.000224618	0.000191314	0.000242718	0.000245098	0.000164474	0.000257931
KOG2134 Polynucleotide kinase 3' phosphatase	0.000173837	0.000209205	0.000166233	0.000236295	0.000248324	0.000281968	0.00016276	0.000449236	0.000382629	0.000242718	0.000245098	0.000164474	0.000257931
KOG2135 Proteins containing the RNA recognition motif	0.000173837	0.000104603	0.000221643	0.000118147	0.000124162	0.000140984	0.00016276	0.000224618	0.000191314	0	0	0.000164474	0.000257931
KOG2141 Protein involved in high osmolarity signaling pathway	0.000173837	0.000209205	0.000277054	0.00047259	0.000124162	0.000422952	0.000488281	0.000449236	0.000191314	0.000242718	0.000490196	0.000164474	0.000257931
KOG2144 Tyrosyl-tRNA synthetase, cytoplasmic	0.000173837	0.000104603	5.54109e-05	0.000118147	0.000124162	0.00070492	0.00016276	0.000224618	0.000191314	0.000242718	0.000245098	0.000164474	0.000257931
KOG2160 Armadillo/beta-catenin-like repeat-containing protein	0.000173837	0.000209205	0.000387876	0.000236295	0.000124162	0.000140984	0.00016276	0.000224618	0.000191314	0.000485437	0.000490196	0.000164474	0.000257931
KOG2169 Zn-finger transcription factor	0.000173837	0.000104603	0.000110822	0.000354442	0.000124162	0.000140984	0.00016276	0.000673854	0.000382629	0.000485437	0	0.000328947	0.000257931
KOG2172 Uncharacterized conserved protein	0.000173837	0.000104603	0.000110822	0.000118147	0.000124162	0.000140984	0.00016276	0.000224618	0.000191314	0.000242718	0.000245098	0.000164474	0.000257931
KOG2195 Transferrin receptor and related proteins containing the protease-associated (PA) domain	0.000173837	0.000104603	0.000166233	0.000708885	0.000744971	0.000563936	0.00211589	0.000898473	0.000382629	0.00121359	0.00122549	0.00230263	0.000515863
KOG2198 tRNA cytosine-5-methylases and related enzymes of the NOL1/NOP2/sun superfamily	0.000173837	0.000313808	0.000332465	0.000236295	0.000372486	0.000140984	0.00016276	0.000224618	0.000191314	0.000242718	0.000245098	0.000164474	0.000257931
KOG2199 Signal transducing adaptor protein STAM/STAM2	0.000173837	0.000313808	0.000221643	0.000708885	0.00062081	0.000563936	0.000488281	0.000449236	0.000573943	0.000485437	0.000490196	0.000493421	0.000257931
KOG2204 Mannosyl-oligosaccharide alpha-1,2-mannosidase and related glycosyl hydrolases	0.000173837	0.000104603	0.000166233	0	0.000496648	0.000281968	0.00016276	0.000224618	0.000573943	0.000242718	0	0.000328947	0.000257931
KOG2214 Predicted esterase of the alpha-beta hydrolase superfamily	0.000173837	0.00041841	0.000443287	0.000354442	0.000372486	0.000140984	0.00016276	0.000224618	0.000191314	0.000728155	0.000735294	0.000493421	0.000773794
KOG2216 Conserved coiled/coiled coil protein	0.000173837	0.000104603	0.000387876	0.000118147	0.000124162	0.000140984	0.00016276	0.000224618	0.000191314	0	0	0.000164474	0.000257931
KOG2220 Predicted signal transduction protein	0.000173837	0.000209205	0.000277054	0.000354442	0.000496648	0.000422952	0.000325521	0.000449236	0.000573943	0.000485437	0.000490196	0.000328947	0.000515863
KOG2231 Predicted E3 ubiquitin ligase	0.000173837	0.000209205	0.000166233	0.000236295	0.000248324	0.000422952	0.000325521	0.000449236	0.000191314	0.000242718	0.000245098	0.000328947	0.000257931
KOG2234 Predicted UDP-galactose transporter	0.000173837	0.000209205	0.000110822	0.00047259	0.00062081	0.000281968	0.00016276	0.000673854	0.000956572	0	0	0.000164474	0.000257931
KOG2237 Predicted serine protease	0.000173837	0.000313808	0.000498698	0.000590737	0.000124162	0.000140984	0.00016276	0.000224618	0.000191314	0	0	0	0
KOG2239 Transcription factor containing NAC and TS-N domains	0.000173837	0.000104603	0.000166233	0.000118147	0.000248324	0.000140984	0.00016276	0.000224618	0.000191314	0.000242718	0.000245098	0.000164474	0.000257931
KOG2244 Highly conserved protein containing a thioredoxin domain	0.000173837	0.000104603	0.000110822	0	0	0	0	0	0	0	0	0.000164474	0
KOG2254 Predicted endo-1,3-beta-glucanase	0.000173837	0	0.000166233	0.000118147	0.000124162	0	0	0	0.000382629	0.000485437	0.000490196	0.000328947	0.000257931
KOG2255 Peptidyl-tRNA hydrolase	0.000173837	0.000313808	0.000332465	0.000236295	0.000124162	0.000140984	0.00016276	0.000224618	0.000191314	0.000242718	0.000490196	0.000164474	0.000257931
KOG2258 Glycerophosphoryl diester phosphodiesterase	0.000173837	0.000209205	0.000110822	0.000118147	0.000124162	0.000281968	0.000325521	0.000224618	0.000191314	0.000242718	0.000245098	0.000164474	0
KOG2267 Eukaryotic-type DNA primase, large subunit	0.000173837	0.000104603	0.000110822	0.000118147	0.000124162	0.000140984	0.00016276	0.000224618	0.000573943	0.000242718	0.000245098	0.000164474	0.000257931
KOG2276 Metalloexopeptidases	0.000173837	0.000209205	0.000277054	0.000236295	0.000496648	0.000422952	0.000325521	0.000449236	0.000382629	0.000485437	0.000490196	0.000328947	0.000515863
KOG2281 Dipeptidyl aminopeptidases/acylaminoacyl-peptidases	0.000173837	0.000209205	0.000166233	0.000118147	0.000248324	0	0	0	0	0	0	0.000164474	0
KOG2286 Exocyst complex subunit SEC6	0.000173837	0.000209205	0.000166233	0.000236295	0.000124162	0.000140984	0.00016276	0.000224618	0.000382629	0.000242718	0.000245098	0.000164474	0.000257931
KOG2292 Oligosaccharyltransferase, STT3 subunit	0.000173837	0.000104603	5.54109e-05	0.000118147	0.000124162	0.000140984	0.00016276	0.000224618	0.000191314	0.000242718	0.000245098	0.000164474	0.000257931
KOG2303 Predicted NAD synthase, contains CN hydrolase domain	0.000173837	0.000104603	0.000110822	0.000118147	0.000124162	0.000140984	0.00016276	0.000224618	0.000382629	0.000242718	0.000245098	0.000164474	0.000257931
KOG2309 60s ribosomal protein L2/L8	0.000173837	0.000104603	5.54109e-05	0.000236295	0.000496648	0.000140984	0.00016276	0.000224618	0.000191314	0.000485437	0.000245098	0.000164474	0.000257931
KOG2322 N-methyl-D-aspartate receptor glutamate-binding subunit	0.000173837	0.000313808	0.000387876	0	0.000248324	0.000140984	0.00016276	0.000224618	0.000191314	0.000242718	0.000245098	0.000164474	0.000257931
KOG2323 Pyruvate kinase	0.000173837	0.000104603	0.000110822	0.000354442	0.00062081	0.000140984	0.00016276	0.000224618	0.000191314	0.000485437	0.000245098	0.000164474	0.000257931
KOG2338 Transcriptional effector CCR4-related protein	0.000173837	0.000209205	0.000166233	0.000236295	0.000124162	0.000140984	0.00016276	0.000224618	0.000573943	0.000485437	0.000735294	0	0
KOG2345 Serine/threonine protein kinase/TGF-beta stimulated factor	0.000173837	0.000104603	0.000166233	0.000118147	0.000372486	0.000140984	0.00016276	0.000224618	0.000191314	0.000242718	0.000245098	0.000164474	0.000257931
KOG2364 Predicted pseudouridylate synthase	0.000173837	0.000104603	0.000166233	0.000118147	0.000124162	0	0	0	0	0	0	0	0
KOG2368 Hydroxymethylglutaryl-CoA lyase	0.000173837	0.000104603	0.000166233	0.000118147	0.000248324	0.000140984	0.00016276	0.000224618	0.000191314	0	0	0.000328947	0.000257931
KOG2369 Lecithin:cholesterol acyltransferase (LCAT)/Acyl-ceramide synthase	0.000173837	0.000104603	0.000221643	0.000118147	0.000248324	0.000140984	0.00016276	0.000224618	0.000191314	0.000242718	0	0.000164474	0.000257931
KOG2382 Predicted alpha/beta hydrolase	0.000173837	0.000313808	5.54109e-05	0.000118147	0.000124162	0.000281968	0.000488281	0.000449236	0.000191314	0.000485437	0.000490196	0.000164474	0.000257931
KOG2391 Vacuolar sorting protein/ubiquitin receptor VPS23	0.000173837	0.000104603	0.000277054	0.000118147	0.000124162	0.000140984	0.000325521	0.000224618	0.000191314	0.000242718	0.000245098	0.000164474	0.000257931
KOG2411 Aspartyl-tRNA synthetase, mitochondrial	0.000173837	0.000104603	0.000720341	0.000118147	0.000124162	0.000140984	0.00016276	0.000224618	0	0.000242718	0.000245098	0.000164474	0.000515863
KOG2415 Electron transfer flavoprotein ubiquinone oxidoreductase	0.000173837	0.000104603	0.000221643	0.000118147	0.000248324	0.000140984	0.00016276	0.000224618	0.000191314	0.000242718	0.000245098	0.000328947	0.000257931
KOG2418 Microtubule-associated protein TAU	0.000173837	0.000209205	5.54109e-05	0.000118147	0.000124162	0.000140984	0.000325521	0.000224618	0.000191314	0	0.000245098	0	0.000257931
KOG2421 Predicted starch-binding protein	0.000173837	0.000104603	0.000221643	0.000118147	0.000248324	0	0	0	0	0.000485437	0.000245098	0.000164474	0.000257931
KOG2423 Nucleolar GTPase	0.000173837	0.000104603	0.000166233	0.000236295	0.000124162	0.000140984	0.00016276	0.000449236	0.000191314	0.000242718	0.000245098	0.000164474	0.000257931
KOG2434 RNA polymerase I transcription factor	0.000173837	0.000104603	5.54109e-05	0.000118147	0.000124162	0.000140984	0.00016276	0.000224618	0.000191314	0.000242718	0.000245098	0.000164474	0.000257931
KOG2436 Acetylglutamate kinase/acetylglutamate synthase	0.000173837	0.000209205	0.000221643	0.000236295	0.000248324	0.000422952	0.000325521	0.000449236	0.000382629	0.000485437	0.000490196	0.000328947	0.000515863
KOG2437 Muskelin	0.000173837	0.000104603	0.000166233	0.000118147	0.000372486	0.000140984	0.00016276	0.000224618	0.000191314	0	0	0	0
KOG2438 Glutamyl-tRNA amidotransferase subunit B	0.000173837	0.000104603	0.000277054	0.000118147	0.000124162	0.000140984	0.00016276	0.000224618	0.000382629	0.000242718	0.000245098	0.000164474	0.000257931
KOG2439 Nuclear architecture related protein	0.000173837	0.000104603	5.54109e-05	0.000118147	0.000124162	0.000140984	0.00016276	0.000224618	0.000191314	0.000242718	0.000245098	0.000164474	0.000257931
KOG2454 Betaine aldehyde dehydrogenase	0.000173837	0.000104603	0.000221643	0.000118147	0.000124162	0.000140984	0.00016276	0.000224618	0	0.000242718	0.000245098	0.000164474	0.000257931
KOG2463 Predicted RNA-binding protein Nob1p involved in 26S proteasome assembly	0.000173837	0.000209205	5.54109e-05	0.000118147	0.000124162	0.000140984	0.00016276	0.000224618	0.000191314	0.000242718	0.000245098	0.000164474	0.000257931
KOG2473 RNA polymerase III transcription factor (TF)IIIC subunit	0.000173837	0.000104603	0.000332465	0.000118147	0.000124162	0.000140984	0.00016276	0.000224618	0.000191314	0.000242718	0.000245098	0.000164474	0.000257931
KOG2478 Putative RNA polymerase II regulator	0.000173837	0.000104603	0.000110822	0.000118147	0.000124162	0.000140984	0.00016276	0.000224618	0.000191314	0.000242718	0.000245098	0.000164474	0.000257931
KOG2479 Translation initiation factor 3, subunit d (eIF-3d)	0.000173837	0.000104603	0.000166233	0.000118147	0.000124162	0.000140984	0.00016276	0.000224618	0.000191314	0	0	0.000164474	0.000257931
KOG2492 CDK5 activator-binding protein	0.000173837	0	0.000332465	0.000236295	0.000124162	0	0	0	0	0	0	0	0
KOG2495 NADH-dehydrogenase (ubiquinone)	0.000173837	0.000209205	0.000332465	0.000354442	0.000869133	0.000563936	0.000488281	0.000898473	0.000382629	0.000728155	0.000490196	0.000493421	0.00103173
KOG2500 Uncharacterized conserved protein	0.000173837	0.000104603	5.54109e-05	0.000118147	0.000124162	0.000140984	0.00016276	0.000224618	0.000191314	0	0	0.000164474	0.000257931
KOG2502 Tub family proteins	0.000173837	0.000104603	0.000166233	0.000236295	0.000124162	0	0	0	0	0	0	0	0
KOG2514 Uncharacterized conserved protein	0.000173837	0.000209205	0.000221643	0.000236295	0	0	0	0	0	0	0	0	0
KOG2516 Protein involved in dolichol pathway for N-glycosylation (mannosyltransferase family)	0.000173837	0.000209205	0	0.000118147	0.000124162	0.000140984	0.00016276	0.000224618	0.000191314	0.000242718	0.000245098	0.000164474	0.000257931
KOG2548 SWAP mRNA splicing regulator	0.000173837	0	0.000166233	0.000118147	0.000124162	0.000140984	0	0	0	0	0	0	0.000257931
KOG2549 Transcription initiation factor TFIID, subunit TAF6 (also component of histone acetyltransferase SAGA)	0.000173837	0.000104603	0.000110822	0.000118147	0.000124162	0.000140984	0.00016276	0.000224618	0.000191314	0.000242718	0.000245098	0.000164474	0.000257931
KOG2557 Uncharacterized conserved protein, contains TLDc domain	0.000173837	0.000523013	0.000110822	0.000236295	0.000248324	0	0	0	0	0	0	0	0
KOG2568 Predicted membrane protein	0.000173837	0.000209205	0.000498698	0.000118147	0.000124162	0.000140984	0.00016276	0.000224618	0.000191314	0.000485437	0.000245098	0.000164474	0.000257931
KOG2574 mRNA splicing factor PRP31	0.000173837	0.000104603	0.000166233	0.000118147	0.000124162	0.000140984	0.00016276	0.000224618	0.000191314	0.000242718	0.000245098	0.000164474	0.000257931
KOG2577 Transcription factor E2F/dimerization partner (TDP)	0.000173837	0.000104603	0.000277054	0.000118147	0.000248324	0	0	0	0	0	0	0	0
KOG2584 Dihydroorotase and related enzymes	0.000173837	0.000209205	0.000443287	0.000354442	0.000496648	0.000140984	0.00016276	0	0.000191314	0.000242718	0.000245098	0.000164474	0
KOG2585 Uncharacterized conserved protein	0.000173837	0.000209205	0.000387876	0.000236295	0.000124162	0.000140984	0.00016276	0.000224618	0.000191314	0.000485437	0.000490196	0.000328947	0.000515863
KOG2587 RNA polymerase III (C) subunit	0.000173837	0.000104603	0.000277054	0.000118147	0.000248324	0.000140984	0.00016276	0.000224618	0.000191314	0.000242718	0.000245098	0.000164474	0.000257931
KOG2592 Tumor differentially expressed (TDE) protein	0.000173837	0.000313808	0.000332465	0.000236295	0.000248324	0.000140984	0.00016276	0.000224618	0.000191314	0.000242718	0.000245098	0.000164474	0.000257931
KOG2597 Predicted aminopeptidase of the M17 family	0.000173837	0.000523013	5.54109e-05	0.000236295	0.000372486	0.000563936	0.00016276	0.000224618	0.000191314	0	0	0	0
KOG2608 Endoplasmic reticulum membrane-associated oxidoreductin involved in disulfide bond formation	0.000173837	0.000104603	0.000166233	0.000236295	0.000248324	0.000140984	0.00016276	0.000224618	0.000191314	0.000242718	0.000245098	0.000164474	0.000257931
KOG2615 Permease of the major facilitator superfamily	0.000173837	0.000104603	0.000221643	0.000354442	0.000372486	0.00155082	0.00179036	0.000224618	0.00248709	0.000485437	0.000490196	0.00148026	0.00128966
KOG2617 Citrate synthase	0.000173837	0.000209205	0.000221643	0.000236295	0.000124162	0.000422952	0.000813802	0.000224618	0.000382629	0.000728155	0.000245098	0.000328947	0.000515863
KOG2622 Putative myrosinase precursor	0.000173837	0.000104603	0.000221643	0.000118147	0.000124162	0.000140984	0.00016276	0	0	0	0	0.000164474	0.000257931
KOG2623 Tyrosyl-tRNA synthetase	0.000173837	0.000104603	0.000166233	0.000118147	0.000124162	0.000140984	0.00016276	0.000224618	0.000191314	0.000242718	0.000245098	0.000164474	0.000257931
KOG2629 Peroxisomal membrane anchor protein (peroxin)	0.000173837	0.000209205	0.000277054	0.000236295	0.000372486	0.000140984	0.00016276	0.000224618	0.000191314	0.000242718	0.000245098	0.000164474	0.000257931
KOG2630 Enolase-phosphatase E-1	0.000173837	0.000104603	0.000443287	0.000118147	0.000124162	0	0	0	0	0.000242718	0.000245098	0.000164474	0.000257931
KOG2638 UDP-glucose pyrophosphorylase	0.000173837	0.000104603	0.000166233	0.000236295	0.000248324	0.000281968	0.000325521	0.000224618	0.000191314	0.000485437	0.000245098	0.000164474	0.000257931
KOG2654 Uncharacterized conserved protein	0.000173837	0.000104603	0.000332465	0.000118147	0.000124162	0.000140984	0.00016276	0.000224618	0.000191314	0.000242718	0.000245098	0.000164474	0.000257931
KOG2659 LisH motif-containing protein	0.000173837	0.000209205	0.000332465	0.000354442	0.000248324	0.000281968	0.000325521	0.000449236	0.000382629	0.000242718	0.000245098	0.000164474	0.000257931
KOG2666 UDP-glucose/GDP-mannose dehydrogenase	0.000173837	0.000104603	0.000110822	0.000236295	0.000248324	0.000140984	0.00016276	0.000224618	0.000191314	0	0	0	0
KOG2671 Putative RNA methylase	0.000173837	0.000104603	0.000110822	0.000118147	0.000248324	0.000140984	0.00016276	0.000224618	0.000191314	0.000242718	0.000245098	0.000164474	0.000257931
KOG2674 Cysteine protease required for autophagy - Apg4p/Aut2p	0.000173837	0.000313808	0.000277054	0.000354442	0.000248324	0.000140984	0.00016276	0.000224618	0.000573943	0.000242718	0.000245098	0.000164474	0.000257931
KOG2680 DNA helicase TIP49, TBP-interacting protein	0.000173837	0.000104603	5.54109e-05	0.000118147	0.000248324	0.000140984	0.00016276	0.000224618	0.000191314	0.000242718	0.000245098	0.000164474	0.000257931
KOG2683 Sirtuin 4 and related class II sirtuins (SIR2 family)	0.000173837	0.000104603	0.000110822	0.000118147	0.000124162	0.000140984	0.00016276	0.000224618	0.000191314	0	0	0.000328947	0
KOG2689 Predicted ubiquitin regulatory protein	0.000173837	0.000209205	0.000166233	0.00047259	0.000124162	0.000140984	0.00016276	0.000224618	0.000191314	0.000485437	0.000245098	0.000164474	0.000257931
KOG2693 Putative zinc transporter	0.000173837	0.000209205	0.000166233	0.000354442	0.000124162	0.000140984	0.00016276	0.000224618	0	0.000242718	0	0.000164474	0
KOG2698 GTP cyclohydrolase I	0.000173837	0.000104603	5.54109e-05	0.000354442	0.000124162	0.000140984	0.00016276	0.000224618	0.000191314	0.000242718	0.000245098	0.000328947	0.000257931
KOG2708 Predicted metalloprotease with chaperone activity (RNAse H/HSP70 fold)	0.000173837	0.000209205	5.54109e-05	0.000118147	0.000124162	0.000140984	0.00016276	0.000224618	0.000191314	0.000242718	0.000245098	0.000164474	0.000257931
KOG2710 Rho GTPase-activating protein	0.000173837	0.000209205	0.000110822	0.000354442	0.000993295	0.000281968	0.000325521	0.000449236	0.000382629	0.000728155	0.000490196	0.000328947	0.000773794
KOG2711 Glycerol-3-phosphate dehydrogenase/dihydroxyacetone 3-phosphate reductase	0.000173837	0.000313808	5.54109e-05	0.000236295	0.00062081	0.000140984	0.00016276	0.000224618	0.000382629	0.000485437	0.000490196	0.000328947	0.000257931
KOG2726 Mitochondrial polypeptide chain release factor	0.000173837	0.000313808	0.000277054	0.000236295	0.000248324	0.000281968	0.000325521	0.000449236	0.000573943	0.000485437	0.000490196	0.000328947	0.000515863
KOG2728 Uncharacterized conserved protein with similarity to phosphopantothenoylcysteine synthetase/decarboxylase	0.000173837	0.000104603	0.000498698	0.000236295	0.000124162	0.000140984	0.00016276	0.000224618	0.000191314	0.000242718	0.000245098	0.000164474	0.000257931
KOG2735 Phosphatidylserine synthase	0.000173837	0.000104603	0.000277054	0.000236295	0.000124162	0.000140984	0.00016276	0	0.000191314	0	0	0	0
KOG2736 Presenilin	0.000173837	0.000104603	5.54109e-05	0.000118147	0.000124162	0	0	0	0	0	0	0	0
KOG2738 Putative methionine aminopeptidase	0.000173837	0.000104603	5.54109e-05	0.000236295	0.000372486	0.000281968	0.000325521	0.000224618	0.000191314	0.000242718	0.000245098	0.000164474	0.000257931
KOG2740 Clathrin-associated protein medium chain	0.000173837	0.000104603	0.000110822	0.000118147	0.000124162	0.000140984	0.00016276	0.000224618	0.000191314	0.000242718	0.000245098	0.000164474	0.000257931
KOG2741 Dimeric dihydrodiol dehydrogenase	0.000173837	0.000104603	0.000554109	0.000236295	0.000124162	0.000422952	0.000976562	0.00112309	0.000382629	0.000242718	0.000490196	0.000986842	0.000257931
KOG2753 Uncharacterized conserved protein, contains PCI domain	0.000173837	0.000104603	0.000110822	0.000118147	0.000124162	0.000140984	0.00016276	0.000224618	0.000382629	0	0	0.000164474	0.000257931
KOG2759 Vacuolar H+-ATPase V1 sector, subunit H	0.000173837	0.000104603	0.000110822	0.000236295	0.000124162	0.000140984	0.00016276	0.000224618	0.000191314	0.000242718	0.000245098	0.000164474	0.000257931
KOG2760 Vacuolar sorting protein VPS36	0.000173837	0.000104603	0.000277054	0.000118147	0.000124162	0.000140984	0.00016276	0.000224618	0.000191314	0.000242718	0.000245098	0.000164474	0.000257931
KOG2763 Acyl-CoA thioesterase	0.000173837	0.000209205	0.000277054	0.000354442	0.000372486	0.000140984	0.00016276	0.000449236	0.000382629	0	0.000245098	0	0
KOG2765 Predicted membrane protein	0.000173837	0.000209205	0.000166233	0.000354442	0.000496648	0.000281968	0.000325521	0.000449236	0.000382629	0.000485437	0.000735294	0.000328947	0.000515863
KOG2766 Predicted membrane protein	0.000173837	0.000104603	0.000110822	0.000236295	0.000248324	0.000140984	0.00016276	0	0	0	0	0.000164474	0.000257931
KOG2767 Translation initiation factor 5 (eIF-5)	0.000173837	0.000104603	0.000166233	0.000236295	0.000372486	0.000140984	0.00016276	0.000224618	0.000191314	0.000242718	0.000245098	0.000164474	0.000257931
KOG2770 Aminomethyl transferase	0.000173837	0.000104603	0.000110822	0.000118147	0.000124162	0.000281968	0.00016276	0.000224618	0.000191314	0.000242718	0	0.000164474	0.000257931
KOG2779 N-myristoyl transferase	0.000173837	0.000104603	5.54109e-05	0.000118147	0.000124162	0.000140984	0.00016276	0.000224618	0.000191314	0.000242718	0.000245098	0.000164474	0.000257931
KOG2783 Phenylalanyl-tRNA synthetase	0.000173837	0.000104603	0.000166233	0.000118147	0.000124162	0.000140984	0.00016276	0.000224618	0.000191314	0.000242718	0.000245098	0.000164474	0.000257931
KOG2784 Phenylalanyl-tRNA synthetase, beta subunit	0.000173837	0.000104603	0.000110822	0.000118147	0.000124162	0.000140984	0.00016276	0.000224618	0.000191314	0.000242718	0.000245098	0.000164474	0.000257931
KOG2787 Lanthionine synthetase C-like protein 1	0.000173837	0.000209205	0.000277054	0	0	0.000140984	0.00016276	0	0	0	0	0	0
KOG2794 Delta-aminolevulinic acid dehydratase	0.000173837	0.000104603	0.000332465	0.000118147	0.000124162	0.000140984	0.00016276	0.000224618	0.000191314	0.000242718	0.000245098	0.000164474	0.000257931
KOG2805 tRNA (5-methylaminomethyl-2-thiouridylate)-methyltransferase	0.000173837	0.000209205	0.000498698	0.000118147	0.000124162	0.000140984	0.00016276	0.000224618	0.000191314	0.000242718	0.000245098	0	0
KOG2807 RNA polymerase II transcription initiation/nucleotide excision repair factor TFIIH, subunit SSL1	0.000173837	0.000104603	0.000277054	0.000118147	0.000124162	0.000140984	0.00016276	0.000224618	0.000191314	0.000242718	0.000245098	0.000164474	0.000257931
KOG2816 Predicted transporter ADD1 (major facilitator superfamily)	0.000173837	0.000523013	0.000277054	0.00106333	0.000372486	0.000563936	0.000488281	0.000224618	0.000191314	0.000242718	0.000245098	0.000493421	0.000257931
KOG2818 Predicted undecaprenyl diphosphate synthase	0.000173837	0.000104603	0.000110822	0.000118147	0.000124162	0	0.00016276	0	0.000191314	0.000242718	0.000245098	0.000164474	0.000257931
KOG2819 Uncharacterized conserved protein	0.000173837	0.000209205	0.000277054	0.000118147	0.000124162	0.000140984	0.00016276	0.000224618	0.000191314	0	0	0.000164474	0.000257931
KOG2843 Fumarylacetoacetase	0.000173837	0.000104603	5.54109e-05	0.000118147	0.000124162	0	0	0.000449236	0	0	0	0.000328947	0
KOG2861 Uncharacterized conserved protein	0.000173837	0.000209205	0.000166233	0.000236295	0.000372486	0.000422952	0.000488281	0.000673854	0.000191314	0.000728155	0.000735294	0.000493421	0.00103173
KOG2865 NADH:ubiquinone oxidoreductase, NDUFA9/39kDa subunit	0.000173837	0.000209205	0.000110822	0.000118147	0.000124162	0.000281968	0.000325521	0.000224618	0.000191314	0	0.000245098	0.000164474	0.000257931
KOG2869 Meiotic cell division protein Pelota/DOM34	0.000173837	0.000104603	0.000277054	0.000118147	0.000124162	0.000140984	0.00016276	0.000224618	0.000191314	0.000728155	0.000245098	0.000164474	0.000257931
KOG2872 Uroporphyrinogen decarboxylase	0.000173837	0.000104603	0.000221643	0.000354442	0.000124162	0.000140984	0.00016276	0.000224618	0.000191314	0.000242718	0.000245098	0.000164474	0.000257931
KOG2876 Molybdenum cofactor biosynthesis pathway protein	0.000173837	0.000104603	0.000221643	0.000236295	0.000124162	0.000140984	0.00016276	0.000224618	0.000191314	0	0	0.000328947	0.000257931
KOG2877 sn-1,2-diacylglycerol ethanolamine- and cholinephosphotranferases	0.000173837	0.000104603	0.000110822	0.000236295	0.000496648	0.000140984	0.00016276	0.000224618	0.000382629	0.000485437	0.000245098	0.000328947	0.000515863
KOG2904 Predicted methyltransferase	0.000173837	0.000209205	0.000110822	0.000236295	0.000124162	0.000140984	0.00016276	0.000224618	0.000191314	0.000242718	0.000245098	0.000164474	0.000257931
KOG2905 Transcription initiation factor IIF, small subunit (RAP30)	0.000173837	0.000313808	0.000110822	0.000118147	0.000124162	0.000140984	0.00016276	0.000224618	0.000191314	0.000242718	0.000245098	0.000164474	0.000257931
KOG2926 Malonyl-CoA:ACP transacylase	0.000173837	0.000104603	0.000387876	0.000354442	0.000248324	0.000140984	0.00016276	0.000449236	0.000382629	0.000485437	0.000490196	0.00115132	0.000515863
KOG2928 Origin recognition complex, subunit 2	0.000173837	0.000209205	0.000110822	0.000118147	0.000124162	0.000140984	0.00016276	0.000224618	0.000191314	0.000242718	0.000245098	0.000164474	0.000257931
KOG2938 Predicted inosine-uridine preferring nucleoside hydrolase	0.000173837	0.000104603	5.54109e-05	0.000118147	0	0.000281968	0.000325521	0.000449236	0	0.000242718	0.000245098	0.000493421	0
KOG2944 Glyoxalase	0.000173837	0.000209205	0.000387876	0.00047259	0.000124162	0.000140984	0.00016276	0.000224618	0.000191314	0.000242718	0.000245098	0.000328947	0
KOG2947 Carbohydrate kinase	0.000173837	0.000104603	0.000110822	0.000118147	0.000124162	0.000140984	0.00016276	0	0	0	0	0.000164474	0
KOG2949 Ketopantoate hydroxymethyltransferase	0.000173837	0.000104603	0.000221643	0.000236295	0.000124162	0.000140984	0.000325521	0.000224618	0.000191314	0.000242718	0.000245098	0.000164474	0.000257931
KOG2952 Cell cycle control protein	0.000173837	0.000104603	0.000110822	0.000354442	0.000372486	0.000140984	0.00016276	0.000224618	0.000191314	0.000728155	0.000490196	0.000164474	0.000257931
KOG2957 Vacuolar H+-ATPase V0 sector, subunit d	0.000173837	0.000104603	5.54109e-05	0.000118147	0.000124162	0.000422952	0.00016276	0.000224618	0.000191314	0.000242718	0.000245098	0.000164474	0.000257931
KOG2967 Uncharacterized conserved protein	0.000173837	0.000104603	0.000110822	0.000118147	0.000372486	0.000140984	0.00016276	0.000224618	0.000191314	0.000242718	0.000245098	0.000164474	0.000257931
KOG2976 Protein involved in autophagy and nutrient starvation	0.000173837	0.000104603	5.54109e-05	0.000236295	0.000124162	0.000140984	0.00016276	0.000224618	0.000191314	0.000242718	0.000245098	0.000164474	0.000257931
KOG2980 Integral membrane protease of the rhomboid family involved in different forms of regulated intramembrane proteolysis	0.000173837	0.000104603	0.000110822	0.000236295	0.000248324	0.000422952	0.000325521	0.000449236	0.000191314	0.000242718	0.000245098	0.000164474	0.000257931
KOG2988 60S ribosomal protein L30	0.000173837	0.000104603	0.000110822	0.000118147	0.000372486	0.000140984	0.00016276	0.000224618	0.000191314	0.000242718	0.000245098	0.000164474	0.000257931
KOG2993 Cytoplasm to vacuole targeting protein	0.000173837	0.000209205	0.000277054	0.000236295	0.000248324	0.000281968	0.000325521	0.000224618	0.000382629	0.000242718	0.000245098	0.000164474	0.000257931
KOG2994 Uracil DNA glycosylase	0.000173837	0.000209205	5.54109e-05	0.000118147	0.000124162	0.000281968	0.00016276	0.000224618	0.000573943	0.000242718	0.000245098	0.000164474	0.000257931
KOG2999 Regulator of Rac1, required for phagocytosis and cell migration	0.000173837	0.000104603	0.000110822	0	0.000248324	0.000140984	0.00016276	0.000224618	0.000191314	0	0.000245098	0.000164474	0.000257931
KOG3000 Microtubule-binding protein involved in cell cycle control	0.000173837	0.000104603	5.54109e-05	0.000236295	0.000372486	0.000140984	0.00016276	0.000224618	0.000191314	0.000242718	0.000245098	0.000164474	0.000257931
KOG3008 Quinolinate phosphoribosyl transferase	0.000173837	0.000209205	0.000166233	0.000118147	0.000124162	0.000140984	0.00016276	0.000224618	0.000191314	0.000242718	0.000245098	0.000164474	0.00128966
KOG3009 Predicted carbohydrate kinase, contains PfkB domain	0.000173837	0.000209205	0.000221643	0.000236295	0.000248324	0.000140984	0.00016276	0.000224618	0.000191314	0	0.000490196	0.000164474	0.000257931
KOG3035 Isoamyl acetate-hydrolyzing esterase	0.000173837	0.000104603	5.54109e-05	0.000236295	0.000124162	0.000140984	0.00016276	0	0.000191314	0.000242718	0.000245098	0.000164474	0.000257931
KOG3041 Nucleoside diphosphate-sugar hydrolase of the MutT (NUDIX) family	0.000173837	0.000209205	0.000110822	0.000236295	0.000124162	0.000140984	0.00016276	0.000224618	0.000382629	0.000242718	0.000245098	0.000164474	0.000257931
KOG3049 Succinate dehydrogenase, Fe-S protein subunit	0.000173837	0.000104603	0.000110822	0.000118147	0.000248324	0.000140984	0.00016276	0.000224618	0.000191314	0.000242718	0.000245098	0.000164474	0.000257931
KOG3053 Uncharacterized conserved protein	0.000173837	0.000104603	0.000277054	0.000118147	0.000124162	0.000140984	0.00016276	0.000224618	0.000191314	0.000242718	0	0.000328947	0.000257931
KOG3059 N-acetylglucosaminyltransferase complex, subunit PIG-C/GPI2, required for phosphatidylinositol biosynthesis	0.000173837	0	0.000498698	0.000118147	0.000124162	0.000140984	0.00016276	0.000224618	0.000191314	0.000242718	0.000245098	0.000164474	0.000257931
KOG3060 Uncharacterized conserved protein	0.000173837	0.000104603	5.54109e-05	0.000118147	0.000124162	0.000140984	0.00016276	0.000224618	0.000382629	0.000242718	0.000245098	0.000164474	0.000257931
KOG3065 SNAP-25 (synaptosome-associated protein) component of SNARE complex	0.000173837	0.000104603	0.000221643	0.000118147	0.000124162	0.000140984	0.00016276	0.000224618	0.000191314	0.000485437	0.000245098	0.000164474	0.000257931
KOG3069 Peroxisomal NUDIX hydrolase	0.000173837	0.000313808	0.000221643	0.00047259	0.000372486	0.000422952	0.000651042	0.000673854	0.000573943	0.000242718	0.000245098	0.000164474	0.000257931
KOG3081 Vesicle coat complex COPI, epsilon subunit	0.000173837	0.000104603	5.54109e-05	0.000118147	0.000248324	0.000140984	0	0.000224618	0.000382629	0.000242718	0.000245098	0.000164474	0.000257931
KOG3087 Serine/threonine protein kinase	0.000173837	0.000104603	0.000332465	0.000118147	0.000124162	0.000140984	0.00016276	0.000224618	0.000191314	0.000242718	0.000245098	0.000164474	0.000515863
KOG3111 D-ribulose-5-phosphate 3-epimerase	0.000173837	0.000209205	0.000166233	0.000118147	0.000124162	0.000140984	0.00016276	0.000224618	0.000191314	0.000242718	0.000245098	0.000164474	0.000257931
KOG3115 Methyltransferase-like protein	0.000173837	0.000104603	0.000221643	0.000118147	0.000124162	0.000140984	0.00016276	0.000224618	0.000191314	0.000242718	0.000245098	0.000164474	0.000257931
KOG3127 Deoxycytidylate deaminase	0.000173837	0.000104603	0.000221643	0.000118147	0	0.000140984	0.00016276	0.000224618	0.000382629	0.000242718	0.000245098	0.000164474	0.000257931
KOG3128 Uncharacterized conserved protein	0.000173837	0.000104603	0.000110822	0	0.000124162	0	0	0	0	0	0	0	0
KOG3139 N-acetyltransferase	0.000173837	0.000313808	0.000166233	0.000590737	0.000496648	0.000422952	0.000488281	0.000449236	0.000382629	0.000242718	0.000245098	0.000493421	0.000257931
KOG3142 Prenylated rab acceptor 1	0.000173837	0.000104603	0	0.000236295	0.000124162	0.000140984	0.00016276	0.000224618	0.000191314	0.000242718	0.000245098	0.000164474	0.000257931
KOG3143 Imidazoleglycerol-phosphate dehydratase	0.000173837	0.000104603	0.000110822	0.000118147	0.000124162	0.000140984	0.00016276	0.000224618	0.000191314	0.000242718	0.000245098	0.000164474	0.000257931
KOG3153 Thiamine pyrophosphokinase	0.000173837	0.000104603	0.000110822	0.000118147	0.000124162	0.000140984	0.00016276	0.000224618	0.000191314	0.000242718	0.000245098	0.000164474	0.000257931
KOG3160 Gamma-interferon inducible lysosomal thiol reductase	0.000173837	0.000104603	5.54109e-05	0.000118147	0	0.000140984	0	0.000224618	0.000382629	0	0	0	0.000257931
KOG3168 U1 snRNP component	0.000173837	0.000209205	0.000221643	0.000236295	0.000248324	0.000140984	0.00016276	0	0.000191314	0.000242718	0.000245098	0.000328947	0.000257931
KOG3173 Predicted Zn-finger protein	0.000173837	0.000104603	5.54109e-05	0.000236295	0.000248324	0	0	0	0	0	0	0	0
KOG3179 Predicted glutamine synthetase	0.000173837	0.000104603	0.000166233	0.000118147	0.000124162	0.000140984	0.00016276	0.000224618	0.000191314	0.000242718	0.000245098	0.000328947	0.000257931
KOG3183 Predicted Zn-finger protein	0.000173837	0.000209205	0.000166233	0.000236295	0.000124162	0.000281968	0.000325521	0.000224618	0.000382629	0.000242718	0.000245098	0.000164474	0.000257931
KOG3200 Uncharacterized conserved protein	0.000173837	0.000104603	0.000221643	0.000236295	0.000124162	0.000140984	0.00016276	0.000224618	0.000191314	0	0	0.000164474	0
KOG3201 Uncharacterized conserved protein	0.000173837	0.000209205	0.000110822	0.000118147	0	0.000281968	0.000488281	0	0	0	0	0.000164474	0
KOG3203 Mitochondrial/chloroplast ribosomal protein L13	0.000173837	0.000104603	0.000110822	0.000118147	0.000248324	0.000140984	0.00016276	0.000224618	0.000956572	0.000242718	0.000245098	0.000164474	0.000257931
KOG3206 Alpha-tubulin folding cofactor B	0.000173837	0.000104603	0.000498698	0.000236295	0.000869133	0.000281968	0.000325521	0.000673854	0.000382629	0.000242718	0.000490196	0.000328947	0.000257931
KOG3208 SNARE protein GS28	0.000173837	0.000104603	0.000277054	0.000118147	0	0.000281968	0.00016276	0.000224618	0	0.000242718	0.000245098	0.000164474	0.000257931
KOG3222 Inosine triphosphate pyrophosphatase	0.000173837	0.000104603	0.000277054	0.000118147	0.000248324	0.000281968	0.00016276	0.000224618	0.000191314	0.000242718	0.000245098	0.000164474	0.000257931
KOG3225 Mitochondrial import inner membrane translocase, subunit TIM22	0.000173837	0.000209205	0.000166233	0.000118147	0.000124162	0.000140984	0.00016276	0.000224618	0.000191314	0.000242718	0.000245098	0.000164474	0.000257931
KOG3230 Vacuolar assembly/sorting protein DID4	0.000173837	0.000104603	0.000110822	0.000118147	0.000248324	0.000140984	0.00016276	0.000224618	0.000191314	0.000242718	0.000245098	0.000164474	0.000515863
KOG3255 60S ribosomal protein L9	0.000173837	0.000104603	5.54109e-05	0.000236295	0.000372486	0.000140984	0.00016276	0.000224618	0.000191314	0.000485437	0.000245098	0.000164474	0.000257931
KOG3259 Peptidyl-prolyl cis-trans isomerase	0.000173837	0.000104603	0.000166233	0.000118147	0.000248324	0.000140984	0.00016276	0.000224618	0.000191314	0.000242718	0.000245098	0.000164474	0.000257931
KOG3271 Translation initiation factor 5A (eIF-5A)	0.000173837	0.000104603	0.000110822	0.000118147	0.000248324	0.000140984	0.00016276	0.000224618	0.000573943	0.000485437	0.000245098	0.000328947	0.000515863
KOG3291 Ribosomal protein S7	0.000173837	0.000209205	0.000166233	0.000236295	0.00062081	0.000563936	0.000325521	0.000449236	0.000382629	0.000485437	0.000490196	0.000328947	0.000515863
KOG3292 Predicted membrane protein	0.000173837	0.000104603	0.000332465	0.000354442	0.000124162	0.000140984	0.00016276	0.000224618	0.000191314	0.000242718	0.000245098	0.000164474	0.000257931
KOG3295 60S Ribosomal protein L13	0.000173837	0.000104603	5.54109e-05	0.000236295	0.000496648	0.000140984	0.00016276	0.000224618	0.000191314	0.000485437	0.000245098	0.000164474	0.000257931
KOG3301 Ribosomal protein S4	0.000173837	0.000104603	0.000166233	0.00047259	0.000496648	0.000281968	0.00016276	0.000224618	0.000382629	0.000485437	0.000245098	0.000164474	0.000257931
KOG3302 TATA-box binding protein (TBP), component of TFIID and TFIIIB	0.000173837	0.000104603	0.000110822	0.000118147	0.000248324	0.000422952	0.00016276	0.000224618	0.000191314	0.000242718	0.000245098	0.000164474	0.000257931
KOG3308 Uncharacterized protein of the uridine kinase family	0.000173837	0.000313808	0.000110822	0.000118147	0.000248324	0.000140984	0.000325521	0.000224618	0.000191314	0.000242718	0.000245098	0.000164474	0.000257931
KOG3310 Riboflavin synthase alpha chain	0.000173837	0.000104603	5.54109e-05	0.000118147	0.000124162	0.000140984	0.00016276	0.000224618	0.000191314	0.000242718	0.000245098	0.000164474	0.000257931
KOG3314 Ku70-binding protein	0.000173837	0.000104603	0.000332465	0.000118147	0.000124162	0.000140984	0.00016276	0.000224618	0.000191314	0.000242718	0.000245098	0.000164474	0.000257931
KOG3320 40S ribosomal protein S7	0.000173837	0.000104603	0.000110822	0.000236295	0.000496648	0.000140984	0.00016276	0.000224618	0.000191314	0.000485437	0.000245098	0.000164474	0.000257931
KOG3321 Mitochondrial ribosomal protein S10	0.000173837	0.000104603	0.000110822	0.000118147	0.000248324	0.000140984	0.00016276	0.000224618	0.000191314	0.000242718	0.000245098	0.000164474	0.000257931
KOG3332 N-acetylglucosaminyl phosphatidylinositol de-N-acetylase	0.000173837	0.000104603	5.54109e-05	0.000118147	0	0.000140984	0.00016276	0.000224618	0.000382629	0.000242718	0.000245098	0.000164474	0.000257931
KOG3339 Predicted glycosyltransferase	0.000173837	0.000104603	0.000221643	0.000118147	0.000124162	0.000140984	0.00016276	0	0.000191314	0.000242718	0.000245098	0	0.000257931
KOG3344 40s ribosomal protein s10	0.000173837	0.000104603	5.54109e-05	0.000236295	0.000496648	0.000845904	0.00016276	0.000224618	0.000191314	0.000485437	0.000245098	0.000164474	0.000257931
KOG3355 Mitochondrial sulfhydryl oxidase involved in the biogenesis of cytosolic Fe/S proteins	0.000173837	0.000209205	0.000166233	0.000236295	0.000124162	0.000281968	0.000325521	0.000449236	0.000382629	0.000485437	0.000490196	0.000328947	0.000515863
KOG3366 Mitochondrial F1F0-ATP synthase, subunit d/ATP7	0.000173837	0.000104603	5.54109e-05	0.000236295	0.000248324	0.000140984	0.00016276	0.000224618	0.000191314	0.000242718	0.000245098	0.000164474	0.000257931
KOG3372 Signal peptidase complex subunit	0.000173837	0.000209205	0.000221643	0.000118147	0	0.000140984	0.00016276	0	0.000191314	0.000242718	0.000245098	0.000164474	0.000257931
KOG3406 40S ribosomal protein S12	0.000173837	0.000104603	0.000166233	0.000236295	0.00062081	0.000140984	0.00016276	0.000224618	0.000191314	0.000242718	0.000245098	0.000164474	0.000257931
KOG3418 60S ribosomal protein L27	0.000173837	0.000104603	0.000166233	0.000236295	0.00062081	0.000563936	0.00016276	0.000224618	0.000382629	0.000485437	0.000245098	0.000164474	0
KOG3424 40S ribosomal protein S24	0.000173837	0.000104603	5.54109e-05	0.000236295	0.000744971	0.000140984	0.00016276	0.000224618	0.000191314	0.000485437	0.000245098	0.000164474	0.000257931
KOG3440 Ubiquinol cytochrome c reductase, subunit QCR7	0.000173837	0.000104603	0.000110822	0.000236295	0.000248324	0.000140984	0.00016276	0.000224618	0.000191314	0.000242718	0.000245098	0.000164474	0.000257931
KOG3452 60S ribosomal protein L36	0.000173837	0.000104603	5.54109e-05	0.000236295	0.000372486	0.000140984	0.00016276	0	0.000191314	0.000485437	0.000245098	0.000164474	0.000257931
KOG3458 NADH:ubiquinone oxidoreductase, NDUFA8/PGIV/19 kDa subunit	0.000173837	0.000104603	0.000166233	0.000118147	0.000248324	0.000140984	0.00016276	0.000224618	0.000191314	0	0.000245098	0.000164474	0.000257931
KOG3471 RNA polymerase II transcription initiation/nucleotide excision repair factor TFIIH, subunit TFB2	0.000173837	0.000104603	0.000387876	0.000118147	0.000124162	0.000281968	0.00016276	0.000224618	0.000191314	0.000242718	0.000245098	0.000164474	0.000257931
KOG3486 40S ribosomal protein S21	0.000173837	0.000104603	5.54109e-05	0.000236295	0.000372486	0.000140984	0.00016276	0.000224618	0.000191314	0.000485437	0.000245098	0.000164474	0.000257931
KOG3490 Transcription elongation factor SPT4	0.000173837	0	0.000221643	0.000118147	0.000124162	0.000140984	0.00016276	0	0.000191314	0.000242718	0.000245098	0.000164474	0.000257931
KOG3511 Sortilin and related receptors	0.000173837	0.000209205	0.000332465	0.000118147	0.000248324	0.00070492	0.00016276	0.000224618	0.000191314	0.00194175	0.000245098	0.000164474	0.000257931
KOG3542 cAMP-regulated guanine nucleotide exchange factor	0.000173837	0.000104603	0.000221643	0.00047259	0.00124162	0.000422952	0.000488281	0.000449236	0.000191314	0	0.000245098	0	0
KOG3566 Glycosylphosphatidylinositol anchor attachment protein GAA1	0.000173837	0.000104603	0.000277054	0.000118147	0.000124162	0.000140984	0.00016276	0.000224618	0.000191314	0.000242718	0.000245098	0.000164474	0.000257931
KOG3572 Uncharacterized conserved protein, contains DEP domain	0.000173837	0.000104603	0.000110822	0.000118147	0.000124162	0.000140984	0.00016276	0.000224618	0.000191314	0.000242718	0.000245098	0.000164474	0.000257931
KOG3590 Protein kinase A anchoring protein	0.000173837	0.000104603	0.000166233	0.000118147	0.000124162	0	0	0	0	0	0	0.000164474	0.000257931
KOG3628 Predicted AMP-binding protein	0.000173837	0.000104603	0.000277054	0.000354442	0.000124162	0	0	0	0	0.000242718	0.000245098	0.000164474	0.000257931
KOG3661 Uncharacterized conserved protein	0.000173837	0.000104603	0.000277054	0.000118147	0.00062081	0	0.00016276	0	0	0	0	0	0
KOG3662 Cell division control protein/predicted DNA repair exonuclease	0.000173837	0.000209205	0.000166233	0.000354442	0.000124162	0.000281968	0.000325521	0.000224618	0.000191314	0.000485437	0.000735294	0.000328947	0.000515863
KOG3680 Uncharacterized conserved protein	0.000173837	0.000209205	0.000221643	0.000118147	0	0.000140984	0.00016276	0.000224618	0.000191314	0.000242718	0.000245098	0.000164474	0.000515863
KOG3691 Exocyst complex subunit Sec8	0.000173837	0.000104603	0.000221643	0.000118147	0.000124162	0.000140984	0.00016276	0.000224618	0.000382629	0.000242718	0.000245098	0.000164474	0.000257931
KOG3695 Uncharacterized conserved protein	0.000173837	0.000209205	0.000166233	0.000236295	0.000372486	0.000140984	0.00016276	0.000224618	0.000191314	0	0	0.000164474	0.000257931
KOG3721 Mitochondrial endonuclease	0.000173837	0.000104603	0.000221643	0.000236295	0.000372486	0.000140984	0.00016276	0.000224618	0.000191314	0.000242718	0.000245098	0.000164474	0.000257931
KOG3734 Predicted phosphoglycerate mutase	0.000173837	0	0.000166233	0	0	0.000140984	0.00016276	0.000224618	0	0.000242718	0.000245098	0.000164474	0.000257931
KOG3743 Recombination signal binding protein-J kappa(CBF1, Su(H), HS2NF5)	0.000173837	0.000209205	0.000277054	0.00047259	0.000869133	0.000281968	0.000325521	0.000449236	0.000382629	0	0	0	0
KOG3745 Exocyst subunit - Sec10p	0.000173837	0.000209205	0.000221643	0.000236295	0.000248324	0.000281968	0.000325521	0.000449236	0.000382629	0.000485437	0.000490196	0.000328947	0.000515863
KOG3751 Growth factor receptor-bound proteins (GRB7, GRB10, GRB14)	0.000173837	0.000104603	0.000166233	0.000118147	0	0	0	0	0	0	0	0	0
KOG3769 Ribonuclease III domain proteins	0.000173837	0.000104603	0.000110822	0.000118147	0.000124162	0.000140984	0.00016276	0.000224618	0.000191314	0.000242718	0.000245098	0.000164474	0.000257931
KOG3820 Aromatic amino acid hydroxylase	0.000173837	0.000104603	0.000110822	0.000236295	0.000248324	0	0	0	0	0	0	0	0
KOG3875 Peroxisomal biogenesis protein peroxin	0.000173837	0.000104603	0.000110822	0.000118147	0.00062081	0.000422952	0.00016276	0.000224618	0.000382629	0.000242718	0.000245098	0.000164474	0.000257931
KOG3887 Predicted small GTPase involved in nuclear protein import	0.000173837	0.000104603	0.000110822	0.000118147	0.000248324	0.000140984	0.00016276	0.000224618	0.000191314	0.000242718	0.000245098	0.000164474	0.000257931
KOG3902 Histone acetyltransferase PCAF/SAGA, subunit SUPT3H/SPT3	0.000173837	0.000104603	0.000110822	0.000118147	0.000124162	0.000140984	0.00016276	0.000224618	0.000382629	0.000242718	0.000245098	0.000164474	0.000257931
KOG3912 Predicted integral membrane protein	0.000173837	0.000209205	0.000332465	0.000236295	0.000372486	0.000422952	0.00016276	0.000224618	0.000191314	0	0.000245098	0.000164474	0.000257931
KOG3947 Phosphoesterases	0.000173837	0.000104603	0.000221643	0.000118147	0.000124162	0.000845904	0.000651042	0.000224618	0	0	0	0.000493421	0
KOG3957 Predicted L-carnitine dehydratase/alpha-methylacyl-CoA racemase	0.000173837	0.000313808	0.000166233	0.00047259	0.000372486	0.00070492	0.000651042	0.000673854	0.000191314	0	0.000245098	0.00131579	0
KOG3984 Purine nucleoside phosphorylase	0.000173837	0.000104603	0.000110822	0.000118147	0.000124162	0.000140984	0.00016276	0.000224618	0.000573943	0.000242718	0.000245098	0	0.000257931
KOG3996 Holocytochrome c synthase/heme-lyase	0.000173837	0.000313808	5.54109e-05	0.000236295	0.000248324	0.000281968	0.000325521	0.000449236	0.000382629	0.000485437	0.000490196	0.000328947	0.000515863
KOG4042 Dynactin subunit p27/WS-3, involved in transport of organelles along microtubules	0.000173837	0.000104603	0	0.000118147	0.000124162	0.000140984	0.00016276	0.000224618	0.000191314	0	0	0.000164474	0.000257931
KOG4069 Uncharacterized conserved protein	0.000173837	0.000104603	0.000166233	0.000118147	0.000124162	0.000140984	0	0.000224618	0.000191314	0	0	0	0
KOG4071 Uncharacterized conserved protein	0.000173837	0.000104603	5.54109e-05	0.000118147	0	0.000140984	0.00016276	0.000224618	0.000191314	0.000242718	0.000245098	0.000164474	0.000257931
KOG4100 Uncharacterized conserved protein	0.000173837	0.000104603	0.000775752	0.000118147	0.000124162	0.000140984	0.00016276	0.000224618	0.000191314	0.000242718	0.000245098	0.000164474	0
KOG4120 G/T mismatch-specific thymine DNA glycosylase	0.000173837	0.00041841	0.000277054	0.000118147	0	0.000986888	0.00016276	0.000224618	0	0	0.000245098	0.000164474	0.000257931
KOG4126 Alkaline phosphatase	0.000173837	0.000209205	0.000166233	0.00047259	0.000496648	0.000140984	0.00016276	0.000449236	0.000191314	0.000242718	0.000490196	0.000493421	0.000257931
KOG4128 Bleomycin hydrolases and aminopeptidases of cysteine protease family	0.000173837	0.000104603	0.000110822	0.000118147	0.000124162	0.000281968	0.00016276	0.000224618	0.000765257	0.000242718	0.000245098	0.000164474	0.000257931
KOG4131 Ngg1-interacting factor 3 protein NIF3L1	0.000173837	0.000104603	0.000277054	0.000118147	0.000124162	0.000140984	0.00016276	0.000224618	0.000191314	0.000242718	0.000245098	0.000164474	0
KOG4135 Predicted phosphoglucosamine acetyltransferase	0.000173837	0.000104603	0.000387876	0.000118147	0.000124162	0.000140984	0.00016276	0.000224618	0.000191314	0	0	0.000164474	0.000257931
KOG4145 Allantoicase	0.000173837	0.000104603	0.000110822	0.00047259	0.000372486	0.000140984	0.00016276	0.000224618	0	0.000242718	0.000245098	0.000164474	0
KOG4153 Fructose 1,6-bisphosphate aldolase	0.000173837	0.000104603	5.54109e-05	0.000236295	0.000496648	0.000281968	0.00016276	0.000224618	0.000191314	0.000242718	0.000245098	0.000493421	0.000257931
KOG4176 Uncharacterized conserved protein	0.000173837	0.000313808	0.000277054	0.000118147	0	0.000140984	0	0.000224618	0.000191314	0	0	0.000164474	0
KOG4186 Peroxisomal biogenesis protein (peroxin)	0.000173837	0.000313808	0.000166233	0.00047259	0.00062081	0.000422952	0.000325521	0.000449236	0.000382629	0.000242718	0.000245098	0.000164474	0.000257931
KOG4198 RNA-binding Ran Zn-finger protein and related proteins	0.000173837	0.000209205	0.000166233	0.000118147	0.000372486	0	0	0	0	0.000242718	0.000245098	0.000164474	0.000257931
KOG4204 Histone deacetylase complex, SIN3 component	0.000173837	0.000209205	0.000166233	0.000354442	0.000744971	0.000422952	0.000813802	0.000224618	0.000382629	0.000242718	0.000245098	0	0.000257931
KOG4212 RNA-binding protein hnRNP-M	0.000173837	0.000104603	0.000221643	0.000236295	0	0.000281968	0.00016276	0.000449236	0.000573943	0	0	0.000164474	0.000257931
KOG4249 Uncharacterized conserved protein	0.000173837	0.000104603	0.000332465	0.000118147	0.000248324	0.000563936	0.00016276	0	0	0	0	0.000164474	0.000257931
KOG4250 TANK binding protein kinase TBK1	0.000173837	0	0	0	0.000124162	0	0.000325521	0	0	0	0	0	0
KOG4257 Focal adhesion tyrosine kinase FAK, contains FERM domain	0.000173837	0.000313808	0.000387876	0	0	0	0	0	0	0	0	0	0
KOG4269 Rac GTPase-activating protein BCR/ABR	0.000173837	0.000313808	0.000221643	0.000590737	0.000372486	0.000140984	0.000325521	0.000449236	0.000765257	0.000242718	0.000245098	0.000328947	0.000515863
KOG4302 Microtubule-associated protein essential for anaphase spindle elongation	0.000173837	0.000104603	0.000387876	0.000236295	0.000248324	0.000140984	0.00016276	0.000449236	0.000191314	0.000242718	0.000245098	0.000164474	0.000257931
KOG4322 Anaphase-promoting complex (APC), subunit 5	0.000173837	0.000104603	0.000166233	0.000118147	0	0	0.00016276	0	0	0	0	0.000164474	0.000257931
KOG4336 TBP-associated transcription factor Prodos	0.000173837	0.000104603	5.54109e-05	0.000118147	0.000124162	0.000140984	0.00016276	0	0	0.000242718	0.000245098	0.000164474	0.000257931
KOG4359 Protein kinase C inhibitor-like protein	0.000173837	0.000209205	0.000110822	0.000236295	0	0.000140984	0.00016276	0.000224618	0	0	0	0	0
KOG4390 Voltage-gated A-type K+ channel KCND	0.000173837	0.000104603	0.000221643	0	0	0	0	0	0	0	0	0	0
KOG4394 RNase P subunit that is not also a subunit of RNase MRP, involved in pre-tRNA processing	0.000173837	0.000104603	0.000221643	0.000118147	0	0.000140984	0.00016276	0	0.000191314	0.000242718	0.000245098	0.000164474	0.000257931
KOG4405 GDP dissociation inhibitor	0.000173837	0.000104603	5.54109e-05	0.000118147	0.000124162	0.000140984	0	0.000224618	0	0	0	0.000164474	0
KOG4406 CDC42 Rho GTPase-activating protein	0.000173837	0.000104603	5.54109e-05	0.000118147	0.000124162	0.000140984	0.00016276	0.000224618	0.000191314	0.000242718	0.000245098	0	0
KOG4413 26S proteasome regulatory complex, subunit PSMD5	0.000173837	0.000104603	0.000166233	0.000118147	0.000124162	0	0	0	0	0	0	0	0
KOG4423 GTP-binding protein-like, RAS superfamily	0.000173837	0	0.000166233	0.000236295	0.000124162	0	0	0	0	0	0	0	0
KOG4434 Molecular chaperone SEC63, endoplasmic reticulum translocon component	0.000173837	0.000209205	0.000221643	0.000236295	0.000124162	0.000422952	0.00016276	0.000224618	0.000382629	0	0	0.000328947	0.000257931
KOG4438 Centromere-associated protein NUF2	0.000173837	0	0.000110822	0.000118147	0	0.000140984	0.00016276	0.000224618	0.000382629	0.000242718	0.000245098	0.000164474	0.000257931
KOG4443 Putative transcription factor HALR/MLL3, involved in embryonic development	0.000173837	0.000104603	0.000332465	0.000236295	0.000124162	0	0	0	0	0	0	0	0
KOG4462 WASP-interacting protein VRP1/WIP, contains WH2 domain	0.000173837	0.000104603	0.000332465	0.000118147	0.000248324	0.000140984	0	0.000224618	0	0	0	0.000164474	0
KOG4464 Signaling protein RIC-8/synembryn (regulates neurotransmitter secretion)	0.000173837	0.000104603	0.000277054	0.000118147	0	0.000140984	0.00016276	0.000224618	0.000191314	0	0	0.000164474	0.000257931
KOG4466 Component of histone deacetylase complex (breast carcinoma metastasis suppressor 1 protein in human)	0.000173837	0.000104603	0.000110822	0.000236295	0.000248324	0.000281968	0.00016276	0.000224618	0	0.000242718	0.000245098	0	0
KOG4491 Predicted membrane protein	0.000173837	0.000104603	0.000332465	0.000118147	0.000124162	0.000140984	0.00016276	0.000224618	0.000191314	0	0	0.000164474	0.000257931
KOG4497 Uncharacterized conserved protein WDR8, contains WD repeats	0.000173837	0.000104603	0.000110822	0.000118147	0.000124162	0.000140984	0.00016276	0.000224618	0.000191314	0	0	0.000164474	0.000257931
KOG4503 Uncharacterized conserved membrane protein	0.000173837	0.000209205	0.000221643	0.000118147	0	0.000140984	0.000325521	0.000224618	0.000191314	0.000485437	0.000490196	0.000164474	0.000257931
KOG4506 Uncharacterized conserved protein	0.000173837	0.000313808	0.000166233	0.000118147	0.000124162	0	0	0	0	0	0	0	0
KOG4533 Uncharacterized conserved protein	0.000173837	0.000104603	0.000221643	0	0.000124162	0.000140984	0.00016276	0.000224618	0.000191314	0.000242718	0.000245098	0	0
KOG4555 TPR repeat-containing protein	0.000173837	0	0	0.000118147	0.000124162	0	0	0	0	0	0	0.000164474	0
KOG4585 Predicted transposase	0.000173837	0.000104603	5.54109e-05	0.000118147	0.000372486	0.00070492	0.00016276	0	0.000382629	0	0	0	0
KOG4635 Vacuolar import and degradation protein	0.000173837	0.000313808	0.000221643	0.000354442	0.000372486	0.000140984	0.00016276	0.000224618	0.000382629	0.000485437	0.000245098	0.000164474	0.000257931
KOG4648 Uncharacterized conserved protein, contains LRR repeats	0.000173837	0.000209205	5.54109e-05	0.000118147	0	0.000422952	0.00016276	0	0.000191314	0	0	0.000164474	0
KOG4668 NADH dehydrogenase subunits 2, 5, and related proteins	0.000173837	0.000313808	0.000221643	0	0	0.000281968	0	0	0	0	0	0	0
KOG4672 Uncharacterized conserved low complexity protein	0.000173837	0.000104603	5.54109e-05	0.000118147	0.000124162	0.000140984	0	0	0.000191314	0	0.000490196	0	0
KOG4693 Uncharacterized conserved protein, contains kelch repeat	0.000173837	0.000313808	0.000221643	0	0	0.000140984	0	0	0	0	0	0	0
KOG4704 Uncharacterized conserved protein	0.000173837	0.000104603	0.000110822	0.000118147	0.000124162	0.000281968	0.00016276	0.000224618	0	0.000242718	0.000245098	0.000164474	0.000257931
KOG4718 Non-SMC (structural maintenance of chromosomes) element 1 protein (NSE1)	0.000173837	0.000104603	0.000166233	0.000118147	0	0.000140984	0.00016276	0.000224618	0.000191314	0.000242718	0.000245098	0.000164474	0.000257931
KOG4750 Serine O-acetyltransferase	0.000173837	0.000209205	5.54109e-05	0.000236295	0.000248324	0	0	0.000224618	0.000191314	0.000242718	0.000245098	0.000493421	0.000515863
KOG4754 Predicted phosphoglycerate mutase	0.000173837	0	0	0	0	0.000281968	0.00016276	0.000449236	0.000573943	0.000242718	0.000980392	0.000328947	0.000257931
KOG4764 Uncharacterized conserved protein	0.000173837	0.000104603	5.54109e-05	0	0	0.000140984	0.00016276	0	0.000191314	0.000242718	0	0	0.000257931
KOG4826 C-8,7 sterol isomerase	0.000173837	0.000104603	0.000332465	0.000236295	0	0.000140984	0.00016276	0.000224618	0	0	0	0.000493421	0
KOG4842 Protein involved in sister chromatid separation and/or segregation	0.000173837	0.000209205	5.54109e-05	0.000236295	0.000124162	0.000422952	0.000488281	0.000449236	0.000191314	0.000242718	0.000245098	0.000493421	0.000515863
KOG4843 Uncharacterized conserved protein	0.000173837	0.000209205	0.000110822	0	0	0	0	0	0	0.000242718	0	0	0
KOG4849 mRNA cleavage factor I subunit/CPSF subunit	0.000173837	0	0.000554109	0	0.000124162	0.000140984	0.000325521	0.000224618	0.000191314	0	0	0	0
KOG0005 Ubiquitin-like protein	8.69187e-05	0.000627615	5.54109e-05	0.000118147	0.000372486	0.000140984	0.00016276	0	0.000191314	0	0	0.000164474	0.000257931
KOG0007 Splicing factor 3a, subunit 1	8.69187e-05	0.000104603	0.000110822	0	0.000124162	0.000140984	0.00016276	0	0	0.000242718	0	0	0
KOG0011 Nucleotide excision repair factor NEF2, RAD23 component	8.69187e-05	0.000313808	0.000166233	0.000118147	0.000248324	0.000140984	0.000325521	0.000224618	0.000191314	0.000485437	0.000245098	0.000164474	0.000257931
KOG0018 Structural maintenance of chromosome protein 1 (sister chromatid cohesion complex Cohesin, subunit SMC1)	8.69187e-05	0.000104603	0.000166233	0.000118147	0.000124162	0.000422952	0.00016276	0.000449236	0.000191314	0.000242718	0.000245098	0.000164474	0.000257931
KOG0020 Endoplasmic reticulum glucose-regulated protein (GRP94/endoplasmin), HSP90 family	8.69187e-05	0.000104603	5.54109e-05	0.000118147	0.000124162	0.000140984	0.00016276	0	0.000573943	0.000242718	0	0	0
KOG0021 Glutathione synthetase	8.69187e-05	0.000104603	0.000221643	0.000118147	0.000124162	0.000140984	0.00016276	0.000224618	0.000191314	0.000242718	0.000245098	0.000164474	0.000257931
KOG0025 Zn2+-binding dehydrogenase (nuclear receptor binding factor-1)	8.69187e-05	0.000104603	0.000110822	0.000118147	0.000124162	0.000140984	0.00016276	0	0.000191314	0.000242718	0.000490196	0.000164474	0.000257931
KOG0026 Anthranilate synthase, beta chain	8.69187e-05	0.000104603	5.54109e-05	0.000118147	0.000124162	0.000140984	0.00016276	0.000449236	0.000191314	0	0.000245098	0.000164474	0.000257931
KOG0030 Myosin essential light chain, EF-Hand protein superfamily	8.69187e-05	0.000104603	0	0.000236295	0.000124162	0.000140984	0.00016276	0.000224618	0.000191314	0.000242718	0.000245098	0.000164474	0.000257931
KOG0033 Ca2+/calmodulin-dependent protein kinase, EF-Hand protein superfamily	8.69187e-05	0	0	0	0	0	0	0	0	0	0	0.000164474	0
KOG0036 Predicted mitochondrial carrier protein	8.69187e-05	0.000627615	5.54109e-05	0.000118147	0.000248324	0.000140984	0.000325521	0.000224618	0.000191314	0.000242718	0.000245098	0.000164474	0.000515863
KOG0046 Ca2+-binding actin-bundling protein (fimbrin/plastin), EF-Hand protein superfamily	8.69187e-05	0.000104603	0.000166233	0.000118147	0.000372486	0.000140984	0.00016276	0.000224618	0.000191314	0.000242718	0	0.000164474	0.000257931
KOG0050 mRNA splicing protein CDC5 (Myb superfamily)	8.69187e-05	0.000104603	0.000110822	0.000118147	0.000248324	0.000281968	0.00016276	0.000224618	0.000382629	0.000242718	0.000245098	0.000164474	0.000257931
KOG0051 RNA polymerase I termination factor, Myb superfamily	8.69187e-05	0.000104603	0.000332465	0.00047259	0.000124162	0.000140984	0.00016276	0.000224618	0.000191314	0.000485437	0.000245098	0.000164474	0.000257931
KOG0057 Mitochondrial Fe/S cluster exporter, ABC superfamily	8.69187e-05	0.000209205	0.000110822	0.000118147	0.000124162	0.000140984	0.00016276	0.000224618	0.000191314	0.000242718	0.000245098	0.000493421	0.000257931
KOG0060 Long-chain acyl-CoA transporter, ABC superfamily (involved in peroxisome organization and biogenesis)	8.69187e-05	0.000209205	0.000110822	0.000354442	0.000372486	0.000140984	0.00016276	0.000449236	0	0	0	0.000328947	0
KOG0062 ATPase component of ABC transporters with duplicated ATPase domains/Translation elongation factor EF-3b	8.69187e-05	0.000209205	0.000221643	0.00106333	0.000993295	0.000563936	0.000651042	0.000898473	0.000573943	0.000970874	0.000735294	0.000657895	0.000773794
KOG0063 RNAse L inhibitor, ABC superfamily	8.69187e-05	0.000104603	0.000166233	0.000236295	0.000248324	0.000140984	0.00016276	0.000224618	0.000191314	0.000242718	0.000245098	0.000164474	0.000257931
KOG0065 Pleiotropic drug resistance proteins (PDR1-15), ABC superfamily	8.69187e-05	0	0	0.000708885	0.00111746	0.00183279	0.000651042	0.000898473	0.00172183	0.00218447	0.00147059	0.000986842	0.000257931
KOG0068 D-3-phosphoglycerate dehydrogenase, D-isomer-specific 2-hydroxy acid dehydrogenase superfamily	8.69187e-05	0.000104603	5.54109e-05	0.000354442	0.000248324	0.000281968	0.000325521	0.000224618	0.000191314	0.000485437	0.000245098	0.000657895	0.000257931
KOG0069 Glyoxylate/hydroxypyruvate reductase (D-isomer-specific 2-hydroxy acid dehydrogenase superfamily)	8.69187e-05	0.000313808	0.000110822	0.000354442	0.000496648	0.000281968	0.000651042	0.00134771	0.000382629	0.000970874	0.00196078	0.00131579	0.000257931
KOG0070 GTP-binding ADP-ribosylation factor Arf1	8.69187e-05	0.000104603	0.000221643	0.00153592	0.000744971	0.000422952	0.000488281	0.000673854	0.000573943	0.000485437	0.000490196	0.000328947	0.000515863
KOG0072 GTP-binding ADP-ribosylation factor-like protein ARL1	8.69187e-05	0.000104603	0.000110822	0.000118147	0	0	0	0	0	0.000242718	0.000245098	0	0
KOG0073 GTP-binding ADP-ribosylation factor-like protein ARL2	8.69187e-05	0.000104603	0.000110822	0.000118147	0	0.000140984	0.00016276	0.000224618	0.000191314	0.000242718	0.000245098	0.000164474	0.000257931
KOG0075 GTP-binding ADP-ribosylation factor-like protein	8.69187e-05	0.000104603	0.000110822	0.000354442	0.000248324	0.000140984	0.00016276	0.000224618	0.000191314	0	0	0.000164474	0.000257931
KOG0076 GTP-binding ADP-ribosylation factor-like protein yARL3	8.69187e-05	0.000104603	0.000166233	0.000118147	0.000124162	0.000140984	0.00016276	0.000224618	0.000191314	0.000242718	0.000245098	0.000164474	0.000257931
KOG0089 Methylenetetrahydrofolate dehydrogenase/methylenetetrahydrofolate cyclohydrolase	8.69187e-05	0.000209205	0	0.000118147	0.000248324	0.000140984	0.00016276	0.000224618	0	0.000242718	0.000245098	0.000164474	0
KOG0090 Signal recognition particle receptor, beta subunit (small G protein superfamily)	8.69187e-05	0.000104603	0.000110822	0.000236295	0.000124162	0.000140984	0.00016276	0.000224618	0.000191314	0.000242718	0.000245098	0.000164474	0.000257931
KOG0094 GTPase Rab6/YPT6/Ryh1, small G protein superfamily	8.69187e-05	0.000104603	0.000221643	0.000118147	0.000744971	0.000140984	0.00016276	0.000224618	0.000382629	0.000242718	0.000245098	0.000164474	0.000257931
KOG0096 GTPase Ran/TC4/GSP1 (nuclear protein transport pathway), small G protein superfamily	8.69187e-05	0.000104603	0.000110822	0.000354442	0.000248324	0.000140984	0.00016276	0.000449236	0.000191314	0.000485437	0.000245098	0.000164474	0.000257931
KOG0104 Molecular chaperones GRP170/SIL1, HSP70 superfamily	8.69187e-05	0.000104603	0.000110822	0.000118147	0.000124162	0.000140984	0.00016276	0.000224618	0.000191314	0.000242718	0.000245098	0.000164474	0.000257931
KOG0105 Alternative splicing factor ASF/SF2 (RRM superfamily)	8.69187e-05	0.000104603	0.000221643	0.000354442	0.000372486	0.000140984	0.000488281	0	0	0	0	0.000164474	0.000257931
KOG0107 Alternative splicing factor SRp20/9G8 (RRM superfamily)	8.69187e-05	0	0.000221643	0.000118147	0	0	0.00016276	0	0	0	0	0	0
KOG0119 Splicing factor 1/branch point binding protein (RRM superfamily)	8.69187e-05	0.000104603	5.54109e-05	0.000118147	0.000124162	0.000140984	0.00016276	0.000673854	0.000191314	0.000242718	0.000245098	0.000493421	0.000257931
KOG0124 Polypyrimidine tract-binding protein PUF60 (RRM superfamily)	8.69187e-05	0.000104603	0	0.000236295	0	0	0	0	0	0	0	0	0
KOG0125 Ataxin 2-binding protein (RRM superfamily)	8.69187e-05	0.000209205	5.54109e-05	0.000118147	0.000248324	0	0.00016276	0	0.000382629	0	0.000245098	0	0.000257931
KOG0128 RNA-binding protein SART3 (RRM superfamily)	8.69187e-05	0.000104603	0.000110822	0.000118147	0.000124162	0.000140984	0.00016276	0	0.000191314	0.000242718	0	0	0
KOG0135 Pristanoyl-CoA/acyl-CoA oxidase	8.69187e-05	0.000104603	5.54109e-05	0.000354442	0	0	0.00016276	0	0	0	0	0	0
KOG0139 Short-chain acyl-CoA dehydrogenase	8.69187e-05	0.000209205	0.000277054	0.000354442	0.000744971	0.000281968	0.000325521	0.00112309	0.000382629	0	0	0.000493421	0.000515863
KOG0141 Isovaleryl-CoA dehydrogenase	8.69187e-05	0.000209205	0.000166233	0.000354442	0.000248324	0.000422952	0.000488281	0.000224618	0.000382629	0	0	0.000328947	0.000257931
KOG0142 Isopentenyl pyrophosphate:dimethylallyl pyrophosphate isomerase	8.69187e-05	0.000104603	0.000221643	0.000118147	0.000248324	0.000140984	0.00016276	0.000224618	0.000191314	0.000242718	0.000245098	0.000164474	0.000257931
KOG0145 RNA-binding protein ELAV/HU (RRM superfamily)	8.69187e-05	0.000104603	0.000166233	0.000236295	0.000744971	0.000563936	0.000325521	0.000449236	0.000191314	0	0	0.000164474	0.000257931
KOG0150 Spliceosomal protein FBP21	8.69187e-05	0.000104603	5.54109e-05	0	0	0.000140984	0.00016276	0.000224618	0.000191314	0	0	0.000164474	0
KOG0151 Predicted splicing regulator, contains RRM, SWAP and RPR domains	8.69187e-05	0.000104603	0.000498698	0.000118147	0.000248324	0.000140984	0.000325521	0.000224618	0.000191314	0	0	0.000164474	0.000257931
KOG0152 Spliceosomal protein FBP11/Splicing factor PRP40	8.69187e-05	0.000104603	0.000110822	0.000118147	0.000124162	0.000140984	0.00016276	0.000224618	0.000191314	0.000485437	0.000245098	0.000164474	0.000257931
KOG0155 Transcription factor CA150	8.69187e-05	0.000209205	0.000166233	0.000118147	0	0.000281968	0.00016276	0.000224618	0.000191314	0	0	0.000164474	0.000257931
KOG0160 Myosin class V heavy chain	8.69187e-05	0.000104603	0.000110822	0.000354442	0.000869133	0.000281968	0.00016276	0.000224618	0.000382629	0.000485437	0.000245098	0.000164474	0.000257931
KOG0164 Myosin class I heavy chain	8.69187e-05	0.000104603	5.54109e-05	0.000236295	0.000372486	0.000281968	0	0	0.000191314	0	0	0.000328947	0
KOG0170 E3 ubiquitin protein ligase	8.69187e-05	0.000104603	5.54109e-05	0.000118147	0.000124162	0.000140984	0.00016276	0.000224618	0.000191314	0	0.000245098	0.000164474	0.000257931
KOG0171 Mitochondrial inner membrane protease, subunit IMP1	8.69187e-05	0.000104603	0.000110822	0.000118147	0	0.000140984	0.00016276	0.000224618	0	0.000242718	0.000245098	0.000164474	0.000257931
KOG0173 20S proteasome, regulatory subunit beta type PSMB7/PSMB10/PUP1	8.69187e-05	0.000104603	5.54109e-05	0.000118147	0.000124162	0.000140984	0.00016276	0.000224618	0.000191314	0.000242718	0.000245098	0.000164474	0.000257931
KOG0177 20S proteasome, regulatory subunit beta type PSMB2/PRE1	8.69187e-05	0.000104603	5.54109e-05	0.000118147	0.000248324	0.000281968	0.00016276	0.000224618	0.000191314	0.000242718	0.000245098	0.000164474	0.000257931
KOG0178 20S proteasome, regulatory subunit alpha type PSMA4/PRE9	8.69187e-05	0.000104603	0.000110822	0.000118147	0.000248324	0.000140984	0.00016276	0.000224618	0.000191314	0.000242718	0.000245098	0.000164474	0.000257931
KOG0181 20S proteasome, regulatory subunit alpha type PSMA2/PRE8	8.69187e-05	0.000209205	5.54109e-05	0.000118147	0.000124162	0.000140984	0.00016276	0.000224618	0.000191314	0.000242718	0.000245098	0.000164474	0.000257931
KOG0182 20S proteasome, regulatory subunit alpha type PSMA6/SCL1	8.69187e-05	0.000104603	5.54109e-05	0.000118147	0.000248324	0.000140984	0.00016276	0.000224618	0.000191314	0.000242718	0.000245098	0.000164474	0.000257931
KOG0183 20S proteasome, regulatory subunit alpha type PSMA7/PRE6	8.69187e-05	0.000104603	5.54109e-05	0.000118147	0.000248324	0.000140984	0.00016276	0.000224618	0.000191314	0.000242718	0.000245098	0.000164474	0.000257931
KOG0184 20S proteasome, regulatory subunit alpha type PSMA3/PRE10	8.69187e-05	0.000104603	5.54109e-05	0.000118147	0.000248324	0.000140984	0.00016276	0.000224618	0.000191314	0.000242718	0.000245098	0.000164474	0.000257931
KOG0186 Proline oxidase	8.69187e-05	0.000104603	0.000166233	0.000236295	0.000248324	0.000140984	0.00016276	0.000224618	0.000191314	0.000242718	0.000245098	0.000164474	0.000257931
KOG0190 Protein disulfide isomerase (prolyl 4-hydroxylase beta subunit)	8.69187e-05	0.000104603	5.54109e-05	0.000354442	0.000496648	0.000140984	0.000325521	0.000673854	0.000382629	0.000485437	0.000490196	0.000493421	0.000257931
KOG0208 Cation transport ATPase	8.69187e-05	0.000104603	0.000277054	0.000236295	0.00062081	0.000140984	0.00016276	0.000673854	0.000382629	0.000242718	0.000245098	0.000164474	0.000257931
KOG0209 P-type ATPase	8.69187e-05	0.000104603	0.000387876	0.000118147	0.000124162	0.000140984	0.00016276	0.000224618	0.000191314	0.000242718	0.000245098	0.000164474	0.000257931
KOG0210 P-type ATPase	8.69187e-05	0.000104603	0.000166233	0.000118147	0.000248324	0.000140984	0.00016276	0.000224618	0.000191314	0.000242718	0.000245098	0.000164474	0.000257931
KOG0212 Uncharacterized conserved protein	8.69187e-05	0.000104603	0.000110822	0.000118147	0.000124162	0.000140984	0.00016276	0.000224618	0.000191314	0.000242718	0.000245098	0.000164474	0.000257931
KOG0215 RNA polymerase III, second largest subunit	8.69187e-05	0.000209205	0.000110822	0.000118147	0.000248324	0.000140984	0.00016276	0.000224618	0.000191314	0.000242718	0.000245098	0.000164474	0.000257931
KOG0216 RNA polymerase I, second largest subunit	8.69187e-05	0.000209205	0.000166233	0.000236295	0.000248324	0.000140984	0.00016276	0.000224618	0.000382629	0.000242718	0.000245098	0.000164474	0.000257931
KOG0217 Mismatch repair ATPase MSH6 (MutS family)	8.69187e-05	0.000104603	0.000443287	0.000118147	0.000248324	0.000140984	0.000325521	0.000224618	0.000382629	0.000242718	0.000245098	0.000328947	0.000257931
KOG0218 Mismatch repair MSH3	8.69187e-05	0.000104603	0.000110822	0.000236295	0.000124162	0.000281968	0.00016276	0.000449236	0.000191314	0.000485437	0.000490196	0.000164474	0.000515863
KOG0220 Mismatch repair ATPase MSH4 (MutS family)	8.69187e-05	0.000104603	0.000110822	0.000118147	0.000248324	0.000140984	0.00016276	0.000224618	0.000191314	0.000242718	0.000245098	0.000164474	0.000257931
KOG0222 Phenylalanine and histidine ammonia-lyase	8.69187e-05	0	0	0.000118147	0	0.000281968	0.000325521	0.000449236	0.000573943	0	0	0.000164474	0
KOG0225 Pyruvate dehydrogenase E1, alpha subunit	8.69187e-05	0.000104603	5.54109e-05	0.000236295	0.000248324	0.000140984	0.00016276	0.000224618	0.000191314	0.000242718	0.000245098	0.000164474	0.000257931
KOG0226 RNA-binding proteins	8.69187e-05	0.000104603	0.000166233	0.000118147	0.000124162	0.000140984	0.00016276	0.000224618	0	0	0.000245098	0.000164474	0.000257931
KOG0231 Junctional membrane complex protein Junctophilin and related MORN repeat proteins	8.69187e-05	0	0	0	0	0	0	0	0	0	0	0	0
KOG0233 Vacuolar H+-ATPase V0 sector, subunit c''	8.69187e-05	0.000104603	0	0.000118147	0.000248324	0.000140984	0.00016276	0	0.000191314	0.000242718	0.000245098	0.000164474	0.000257931
KOG0235 Phosphoglycerate mutase	8.69187e-05	0.00041841	5.54109e-05	0.000236295	0.000124162	0.000422952	0.000325521	0.000898473	0.000765257	0.00145631	0.00147059	0.000328947	0.000773794
KOG0237 Glycinamide ribonucleotide synthetase (GARS)/Aminoimidazole ribonucleotide synthetase (AIRS)	8.69187e-05	0.000104603	0.000166233	0.000118147	0.000124162	0.000140984	0.00016276	0.000224618	0.000191314	0.000242718	0.000245098	0.000164474	0.000257931
KOG0240 Kinesin (SMY1 subfamily)	8.69187e-05	0.000104603	0.000221643	0.000118147	0.00062081	0.000140984	0.00016276	0.000224618	0.000191314	0.000242718	0.000245098	0.000164474	0.000257931
KOG0246 Kinesin-like protein	8.69187e-05	0.00041841	0.000221643	0.000236295	0.00062081	0	0	0.000224618	0	0	0	0	0
KOG0247 Kinesin-like protein	8.69187e-05	0	0.000221643	0.000118147	0.000248324	0.000140984	0.00016276	0.000224618	0.000191314	0	0	0.000164474	0.000257931
KOG0258 Alanine aminotransferase	8.69187e-05	0.000104603	0	0.000236295	0.00062081	0.000140984	0.00016276	0	0.000573943	0.000485437	0.000245098	0.000164474	0.000257931
KOG0259 Tyrosine aminotransferase	8.69187e-05	0.000104603	0.000110822	0.000118147	0.000124162	0.000140984	0.00016276	0.000224618	0	0	0	0.000164474	0
KOG0264 Nucleosome remodeling factor, subunit CAF1/NURF55/MSI1	8.69187e-05	0.000313808	0.000554109	0.00047259	0.000372486	0.000140984	0.00016276	0.000224618	0.000191314	0.00121359	0.000735294	0.000164474	0.000257931
KOG0268 Sof1-like rRNA processing protein (contains WD40 repeats)	8.69187e-05	0.000104603	5.54109e-05	0.000118147	0.000124162	0.000140984	0.00016276	0.000224618	0.000191314	0.000242718	0.000245098	0.000164474	0.000257931
KOG0270 WD40 repeat-containing protein	8.69187e-05	0.000104603	0.000277054	0.000236295	0.000124162	0.000140984	0.00016276	0.000224618	0.000191314	0.000242718	0	0.000164474	0.000257931
KOG0273 Beta-transducin family (WD-40 repeat) protein	8.69187e-05	0.000104603	5.54109e-05	0.000236295	0.000248324	0.000422952	0.00016276	0.000224618	0	0.000242718	0.000245098	0.000164474	0.000257931
KOG0277 Peroxisomal targeting signal type 2 receptor	8.69187e-05	0.000209205	0.000221643	0.000118147	0.000248324	0.000140984	0.000325521	0.000224618	0.000191314	0.000242718	0.000245098	0.000164474	0.000257931
KOG0278 Serine/threonine kinase receptor-associated protein	8.69187e-05	0.000104603	5.54109e-05	0.000118147	0.000124162	0.000140984	0.00016276	0.000224618	0.000191314	0	0	0.000164474	0.000257931
KOG0284 Polyadenylation factor I complex, subunit PFS2	8.69187e-05	0.00041841	0.000332465	0.000118147	0.000124162	0.000140984	0.00016276	0.000224618	0.000191314	0.000242718	0.000245098	0.000164474	0.000257931
KOG0286 G-protein beta subunit	8.69187e-05	0.000104603	5.54109e-05	0.000236295	0.000496648	0.000140984	0.000325521	0.000224618	0.000382629	0.000242718	0.000245098	0.000164474	0.000257931
KOG0288 WD40 repeat protein TipD	8.69187e-05	0.000104603	0.000277054	0.000118147	0.000124162	0	0	0	0	0	0	0	0
KOG0289 mRNA splicing factor	8.69187e-05	0.000104603	0.000221643	0.000118147	0.000248324	0.000140984	0.00016276	0.000224618	0.000191314	0.000242718	0.000245098	0.000164474	0.000515863
KOG0290 Conserved WD40 repeat-containing protein AN11	8.69187e-05	0.000104603	5.54109e-05	0.000118147	0.000248324	0.000140984	0.00016276	0.000224618	0.000191314	0.000242718	0.000245098	0.000164474	0.000257931
KOG0292 Vesicle coat complex COPI, alpha subunit	8.69187e-05	0.000104603	0.000110822	0.000354442	0.000248324	0.000140984	0.00016276	0.000224618	0.000765257	0.000242718	0.000245098	0.000164474	0.000257931
KOG0293 WD40 repeat-containing protein	8.69187e-05	0.000104603	0.000166233	0.00047259	0.000248324	0.000281968	0.000488281	0.000224618	0.000191314	0.000242718	0.000245098	0.000164474	0.000257931
KOG0295 WD40 repeat-containing protein	8.69187e-05	0.000104603	0.000110822	0.000118147	0.000248324	0.00112787	0.00016276	0.000224618	0.000191314	0.000242718	0.000245098	0.000164474	0.000257931
KOG0301 Phospholipase A2-activating protein (contains WD40 repeats)	8.69187e-05	0.000104603	0.000110822	0.000236295	0.000124162	0.000140984	0.00016276	0.000449236	0.000191314	0.000242718	0.000245098	0.000164474	0.000257931
KOG0302 Ribosome Assembly protein	8.69187e-05	0.000104603	0.000221643	0.000118147	0.000124162	0.000281968	0.00016276	0.000224618	0.000191314	0.000242718	0.000245098	0.000164474	0.000257931
KOG0303 Actin-binding protein Coronin, contains WD40 repeats	8.69187e-05	0.000104603	0.000110822	0.000118147	0.000248324	0.000422952	0.00016276	0.000224618	0.000191314	0.000242718	0.000245098	0.000164474	0.000257931
KOG0304 mRNA deadenylase subunit	8.69187e-05	0.000209205	0.000498698	0.000236295	0.000248324	0.000140984	0.00016276	0.000224618	0.000191314	0.000242718	0.000245098	0.000164474	0.000515863
KOG0306 WD40-repeat-containing subunit of the 18S rRNA processing complex	8.69187e-05	0.000104603	0.000221643	0.000118147	0.000124162	0.000140984	0.00016276	0.000224618	0.000191314	0.000242718	0.000245098	0.000164474	0.000257931
KOG0308 Conserved WD40 repeat-containing protein	8.69187e-05	0.000104603	0.000498698	0.000118147	0.000124162	0.000140984	0.00016276	0.000224618	0.000191314	0.000242718	0.000245098	0.000164474	0.000257931
KOG0311 Predicted E3 ubiquitin ligase	8.69187e-05	0	0	0.000118147	0	0.000140984	0	0	0	0	0	0	0
KOG0313 Microtubule binding protein YTM1 (contains WD40 repeats)	8.69187e-05	0.000209205	0.000110822	0.000118147	0.000124162	0.000140984	0.00016276	0.000224618	0.000191314	0.000242718	0.000245098	0.000164474	0.000257931
KOG0314 Predicted E3 ubiquitin ligase	8.69187e-05	0.000104603	0	0.000236295	0.000248324	0.000140984	0.00016276	0.000224618	0.000191314	0.000242718	0.000245098	0.000164474	0.000257931
KOG0318 WD40 repeat stress protein/actin interacting protein	8.69187e-05	0.000313808	5.54109e-05	0.000118147	0.000124162	0.000281968	0.00016276	0.000449236	0.000191314	0.000242718	0.000490196	0.000164474	0.000257931
KOG0324 Uncharacterized conserved protein	8.69187e-05	0.000209205	0.000221643	0.000236295	0.000496648	0.000140984	0.00016276	0.000224618	0.000382629	0	0.000245098	0.000328947	0.000515863
KOG0329 ATP-dependent RNA helicase	8.69187e-05	0.000104603	0.000110822	0.000118147	0.000372486	0.000140984	0.00016276	0.000224618	0.000191314	0.000242718	0.000245098	0.000164474	0.000257931
KOG0330 ATP-dependent RNA helicase	8.69187e-05	0.000104603	0	0.000118147	0.000124162	0.000563936	0.000325521	0.000224618	0.000191314	0.000242718	0.000245098	0.000164474	0.000257931
KOG0332 ATP-dependent RNA helicase	8.69187e-05	0.000104603	0.000166233	0.000236295	0.000248324	0.000140984	0.000488281	0.000224618	0.000191314	0.000242718	0.000245098	0.000164474	0.000257931
KOG0333 U5 snRNP-like RNA helicase subunit	8.69187e-05	0.000104603	0.000221643	0.000118147	0.000124162	0.000140984	0.00016276	0.000224618	0.000191314	0.000242718	0.000245098	0.000164474	0.000257931
KOG0334 RNA helicase	8.69187e-05	0.000104603	0.000277054	0.000236295	0.000248324	0.000281968	0.000651042	0.000224618	0.000191314	0.000242718	0.000245098	0.000493421	0.000257931
KOG0337 ATP-dependent RNA helicase	8.69187e-05	0.000104603	5.54109e-05	0.000118147	0.000124162	0.000140984	0.00016276	0.000224618	0.000191314	0.000242718	0.000245098	0.000164474	0.000257931
KOG0338 ATP-dependent RNA helicase	8.69187e-05	0.000104603	5.54109e-05	0.000118147	0.000248324	0.000140984	0.00016276	0.000224618	0.000573943	0.000242718	0.000245098	0.000164474	0.000257931
KOG0340 ATP-dependent RNA helicase	8.69187e-05	0.000104603	0.000110822	0.000118147	0.000124162	0.000281968	0.00016276	0.000224618	0.000191314	0.000242718	0.000245098	0.000164474	0.000257931
KOG0343 RNA Helicase	8.69187e-05	0.000104603	0.000110822	0.000118147	0.000124162	0.000140984	0.00016276	0.000224618	0.000191314	0.000242718	0.000245098	0.000164474	0.000257931
KOG0344 ATP-dependent RNA helicase	8.69187e-05	0.000104603	0	0.000118147	0.000124162	0.000140984	0.00016276	0.000224618	0.000191314	0.000242718	0	0.000164474	0.000257931
KOG0347 RNA helicase	8.69187e-05	0.000209205	0.000110822	0.000118147	0.000248324	0.000140984	0.00016276	0.000224618	0.000191314	0.000242718	0.000245098	0.000328947	0.000257931
KOG0348 ATP-dependent RNA helicase	8.69187e-05	0.000104603	5.54109e-05	0.000118147	0.000124162	0.000281968	0.00016276	0.000224618	0.000191314	0.000242718	0.000245098	0.000164474	0.000257931
KOG0350 DEAD-box ATP-dependent RNA helicase	8.69187e-05	0.000104603	0.000110822	0.000118147	0.000124162	0.000281968	0.00016276	0.000224618	0.000191314	0.000242718	0.000490196	0.000164474	0.000257931
KOG0352 ATP-dependent DNA helicase	8.69187e-05	0	0	0	0	0.000140984	0.000488281	0	0.000191314	0	0	0	0
KOG0357 Chaperonin complex component, TCP-1 epsilon subunit (CCT5)	8.69187e-05	0.000104603	0.000110822	0.000118147	0.000248324	0.000140984	0.00016276	0.000224618	0.000191314	0.000242718	0.000245098	0.000164474	0
KOG0358 Chaperonin complex component, TCP-1 delta subunit (CCT4)	8.69187e-05	0.000104603	0.000110822	0.000118147	0.000248324	0.000140984	0.00016276	0.000224618	0.000382629	0.000242718	0.000245098	0.000164474	0.000515863
KOG0359 Chaperonin complex component, TCP-1 zeta subunit (CCT6)	8.69187e-05	0.000104603	0.000166233	0.000118147	0.000248324	0.000140984	0.00016276	0.000224618	0.000191314	0.000242718	0.000245098	0.000164474	0.000257931
KOG0360 Chaperonin complex component, TCP-1 alpha subunit (CCT1)	8.69187e-05	0.000104603	0.000221643	0.000236295	0.000124162	0.000140984	0.00016276	0.000224618	0.000191314	0.000242718	0.000245098	0.000164474	0.000257931
KOG0361 Chaperonin complex component, TCP-1 eta subunit (CCT7)	8.69187e-05	0.000104603	5.54109e-05	0.000118147	0.000248324	0.000140984	0.00016276	0.000224618	0.000191314	0.000242718	0.000245098	0.000328947	0.000257931
KOG0362 Chaperonin complex component, TCP-1 theta subunit (CCT8)	8.69187e-05	0.000104603	5.54109e-05	0.000118147	0.000248324	0.000140984	0.00016276	0.000224618	0.000191314	0.000242718	0.000245098	0.000164474	0.000257931
KOG0363 Chaperonin complex component, TCP-1 beta subunit (CCT2)	8.69187e-05	0.000104603	0.000166233	0.000236295	0.000248324	0.000563936	0.00016276	0.000224618	0.000191314	0.000242718	0.000245098	0.000164474	0.000257931
KOG0364 Chaperonin complex component, TCP-1 gamma subunit (CCT3)	8.69187e-05	0.000104603	0.000110822	0.000118147	0.000124162	0.000281968	0.000325521	0.000449236	0.000382629	0.000242718	0.000490196	0.000328947	0.000515863
KOG0365 Beta subunit of farnesyltransferase	8.69187e-05	0.000209205	0.000387876	0.000118147	0.000124162	0.000140984	0.00016276	0.000224618	0.00114789	0.000242718	0.000245098	0.000164474	0.000257931
KOG0366 Protein geranylgeranyltransferase type II, beta subunit	8.69187e-05	0.000104603	0.000166233	0.000118147	0.000124162	0.000140984	0.00016276	0.000224618	0.000191314	0.000242718	0.000245098	0.000164474	0.000257931
KOG0367 Protein geranylgeranyltransferase Type I, beta subunit	8.69187e-05	0.000209205	0.000277054	0.000118147	0.000124162	0.000140984	0.00016276	0.000224618	0.000382629	0.000242718	0.000245098	0.000164474	0.000257931
KOG0368 Acetyl-CoA carboxylase	8.69187e-05	0.000104603	0.000221643	0.000118147	0.000124162	0.000140984	0.00016276	0.000224618	0.000382629	0.000485437	0.000245098	0.000164474	0.000257931
KOG0369 Pyruvate carboxylase	8.69187e-05	0.000209205	5.54109e-05	0.000118147	0.000124162	0.000140984	0.000325521	0.000224618	0.00114789	0.000485437	0.000245098	0.000164474	0.000257931
KOG0375 Serine-threonine phosphatase 2B, catalytic subunit	8.69187e-05	0.000209205	5.54109e-05	0.000118147	0.00062081	0.000422952	0.000325521	0.000224618	0.000382629	0.000485437	0.000245098	0.000164474	0.000257931
KOG0385 Chromatin remodeling complex WSTF-ISWI, small subunit	8.69187e-05	0.000104603	0.000277054	0.000236295	0.000248324	0.000422952	0.000325521	0.000449236	0.00114789	0.000728155	0.000735294	0.000164474	0.000515863
KOG0394 Ras-related GTPase	8.69187e-05	0.000104603	0.000110822	0.000236295	0.000372486	0.000281968	0.000488281	0.000449236	0.000191314	0.000242718	0.000490196	0.000164474	0.000257931
KOG0396 Uncharacterized conserved protein	8.69187e-05	0.000104603	0.000110822	0.000118147	0.000124162	0.000140984	0.00016276	0.000224618	0.000191314	0.000242718	0.000245098	0.000164474	0.000257931
KOG0398 Mitochondrial/chloroplast ribosomal protein L5/L7	8.69187e-05	0.000104603	0.000110822	0.000236295	0.000248324	0.000140984	0.00016276	0.000449236	0.000191314	0.000242718	0.000245098	0.000164474	0.000257931
KOG0404 Thioredoxin reductase	8.69187e-05	0	5.54109e-05	0.000236295	0.000124162	0.000140984	0.00016276	0.000224618	0.000191314	0.000485437	0.000245098	0.000164474	0.000515863
KOG0405 Pyridine nucleotide-disulphide oxidoreductase	8.69187e-05	0.000104603	5.54109e-05	0.000118147	0.000372486	0.000140984	0.00016276	0.000224618	0.000191314	0.000242718	0.000245098	0.000164474	0.000257931
KOG0406 Glutathione S-transferase	8.69187e-05	0	0	0.000827032	0.000372486	0.000422952	0.000813802	0.000224618	0.000191314	0	0	0.000328947	0
KOG0408 Mitochondrial/chloroplast ribosomal protein S11	8.69187e-05	0.000209205	0	0.000118147	0.000124162	0.000140984	0.00016276	0.000224618	0	0	0	0.000164474	0
KOG0411 Uncharacterized membrane protein	8.69187e-05	0.000104603	0.000110822	0.000118147	0.000124162	0.000281968	0.00016276	0.000224618	0.000191314	0.000242718	0.000245098	0.000164474	0.000257931
KOG0412 Golgi transport complex COD1 protein	8.69187e-05	0.000104603	0.000221643	0.000118147	0.000248324	0.000140984	0.00016276	0.000224618	0.000573943	0.000242718	0.000245098	0.000164474	0.000257931
KOG0419 Ubiquitin-protein ligase	8.69187e-05	0.000104603	0.000166233	0.000118147	0.000248324	0.000140984	0.00016276	0.000224618	0.000191314	0.000242718	0.000245098	0.000164474	0.000515863
KOG0420 Ubiquitin-protein ligase	8.69187e-05	0.000104603	0.000166233	0.000118147	0.000124162	0.000140984	0.00016276	0.000224618	0.000191314	0.000242718	0.000245098	0.000164474	0.000257931
KOG0423 Ubiquitin-protein ligase	8.69187e-05	0.000104603	5.54109e-05	0.000118147	0.000124162	0.000140984	0.00016276	0.000224618	0.000191314	0	0	0	0
KOG0424 Ubiquitin-protein ligase	8.69187e-05	0.000209205	0.000221643	0.000118147	0.000124162	0.000140984	0.00016276	0.000224618	0.000382629	0.000242718	0.000245098	0.000164474	0.000257931
KOG0426 Ubiquitin-protein ligase	8.69187e-05	0.000104603	0.000110822	0.000354442	0.000124162	0.000140984	0.00016276	0.000224618	0.000191314	0.000242718	0.000245098	0.000164474	0.000257931
KOG0428 Non-canonical ubiquitin conjugating enzyme 1	8.69187e-05	0.000104603	0.000166233	0.000118147	0.000124162	0.000140984	0.00016276	0.000224618	0	0	0	0.000164474	0.000257931
KOG0429 Ubiquitin-conjugating enzyme-related protein Ft1, involved in programmed cell death	8.69187e-05	0.000104603	0	0.000118147	0.000248324	0.000140984	0.00016276	0.000224618	0.000191314	0	0	0.000164474	0
KOG0431 Auxilin-like protein and related proteins containing DnaJ domain	8.69187e-05	0.000104603	5.54109e-05	0.000118147	0.000248324	0.000140984	0.00016276	0.000224618	0.000191314	0.000242718	0.000245098	0.000164474	0.000257931
KOG0433 Isoleucyl-tRNA synthetase	8.69187e-05	0.000941423	0.000166233	0.000236295	0.000124162	0.000140984	0.00016276	0.000224618	0.000382629	0.000242718	0.000245098	0.000164474	0.000257931
KOG0434 Isoleucyl-tRNA synthetase	8.69187e-05	0.000104603	0.000110822	0.000118147	0.000124162	0.000140984	0.00016276	0.000224618	0.000191314	0.000242718	0.000245098	0.000328947	0.000257931
KOG0435 Leucyl-tRNA synthetase	8.69187e-05	0.000104603	0.000387876	0.000118147	0.000124162	0	0	0	0	0.000242718	0.000245098	0.000164474	0.000257931
KOG0436 Methionyl-tRNA synthetase	8.69187e-05	0.000104603	0.000166233	0.000118147	0.000124162	0.000140984	0.00016276	0.000224618	0.000191314	0.000242718	0.000245098	0.000164474	0.000257931
KOG0437 Leucyl-tRNA synthetase	8.69187e-05	0.000104603	5.54109e-05	0.000118147	0.000124162	0.000140984	0.00016276	0.000224618	0.000191314	0.000242718	0	0.000164474	0.000257931
KOG0438 Mitochondrial/chloroplast ribosomal protein L2	8.69187e-05	0.000209205	5.54109e-05	0.000118147	0.000124162	0.000140984	0.00016276	0.000224618	0.000191314	0.000242718	0.000245098	0.000164474	0.000257931
KOG0439 VAMP-associated protein involved in inositol metabolism	8.69187e-05	0.000104603	0.000166233	0.000354442	0.000248324	0.000281968	0.000488281	0.000224618	0.000191314	0.000485437	0.000245098	0.000164474	0.000257931
KOG0443 Actin regulatory proteins (gelsolin/villin family)	8.69187e-05	0.000104603	5.54109e-05	0.000118147	0.000124162	0.000281968	0.000325521	0	0.000191314	0	0	0.000328947	0
KOG0451 Predicted 2-oxoglutarate dehydrogenase, E1 subunit	8.69187e-05	0.000104603	0.000110822	0.000118147	0.000248324	0.000140984	0.00016276	0	0.000191314	0	0	0	0
KOG0454 3-isopropylmalate dehydratase (aconitase superfamily)	8.69187e-05	0	5.54109e-05	0	0.000248324	0.000563936	0.00016276	0.000224618	0.000191314	0.000242718	0.000245098	0.000164474	0.000257931
KOG0456 Aspartate kinase	8.69187e-05	0.000104603	0.000166233	0.000236295	0.000496648	0.000281968	0.000325521	0.000224618	0.000191314	0.000242718	0.000245098	0.000164474	0.000257931
KOG0457 Histone acetyltransferase complex SAGA/ADA, subunit ADA2	8.69187e-05	0.000209205	0.000166233	0.000236295	0.000248324	0.000281968	0.00016276	0.000224618	0.000191314	0.000242718	0.000245098	0.000164474	0.000257931
KOG0466 Translation initiation factor 2, gamma subunit (eIF-2gamma; GTPase)	8.69187e-05	0.000104603	5.54109e-05	0.000118147	0.000248324	0.000140984	0.00016276	0.000224618	0.000191314	0.000242718	0.000245098	0.000164474	0.000257931
KOG0474 Cl- channel CLC-7 and related proteins (CLC superfamily)	8.69187e-05	0	0	0	0	0	0	0	0	0	0	0	0
KOG0478 DNA replication licensing factor, MCM4 component	8.69187e-05	0.000104603	0.000221643	0.000118147	0.000124162	0.000281968	0.00016276	0.000224618	0.000191314	0.000242718	0.000245098	0.000164474	0.000257931
KOG0479 DNA replication licensing factor, MCM3 component	8.69187e-05	0.000104603	0.000221643	0.000118147	0.000124162	0.000140984	0.00016276	0.000224618	0.000191314	0.000242718	0.000245098	0.000164474	0.000257931
KOG0481 DNA replication licensing factor, MCM5 component	8.69187e-05	0.000209205	5.54109e-05	0.000118147	0.000248324	0.000140984	0.00016276	0.000224618	0.000191314	0.000242718	0.000245098	0.000164474	0.000257931
KOG0482 DNA replication licensing factor, MCM7 component	8.69187e-05	0.000104603	0.000166233	0.000118147	0.000124162	0.000140984	0.00016276	0.000224618	0.000382629	0.000242718	0	0.000164474	0.000257931
KOG0484 Transcription factor PHOX2/ARIX, contains HOX domain	8.69187e-05	0	0	0	0.000248324	0	0.000325521	0.000224618	0	0	0	0.000164474	0
KOG0494 Transcription factor CHX10 and related HOX domain proteins	8.69187e-05	0	0	0.000118147	0	0	0	0	0	0	0	0	0
KOG0495 HAT repeat protein	8.69187e-05	0.000209205	0.000720341	0.000118147	0.000248324	0.000140984	0.00016276	0.000224618	0.000191314	0.000242718	0.000245098	0.000164474	0.000257931
KOG0511 Ankyrin repeat protein	8.69187e-05	0.000104603	0.000110822	0	0.000124162	0	0	0	0	0.000242718	0.000245098	0.000164474	0.000257931
KOG0520 Uncharacterized conserved protein, contains IPT/TIG domain	8.69187e-05	0	0.000110822	0	0	0	0	0	0	0	0	0	0
KOG0523 Transketolase	8.69187e-05	0.000104603	5.54109e-05	0.000236295	0.000248324	0.000281968	0.000488281	0.000224618	0.000191314	0.000485437	0.000245098	0.000328947	0.000257931
KOG0525 Branched chain alpha-keto acid dehydrogenase E1, beta subunit	8.69187e-05	0.000104603	0.000166233	0.000236295	0.000124162	0.000140984	0.00016276	0	0.000191314	0	0	0.000164474	0.000257931
KOG0530 Protein farnesyltransferase, alpha subunit/protein geranylgeranyltransferase type I, alpha subunit	8.69187e-05	0.000104603	0.000110822	0.000118147	0.000124162	0.000422952	0.00016276	0.000224618	0.000191314	0.000242718	0.000245098	0.000164474	0.000257931
KOG0531 Protein phosphatase 1, regulatory subunit, and related proteins	8.69187e-05	0.000209205	0.000332465	0.000236295	0.000124162	0.000140984	0.000325521	0.000449236	0.000573943	0.000242718	0.000245098	0.000164474	0.000515863
KOG0533 RRM motif-containing protein	8.69187e-05	0.000209205	0.000166233	0.00047259	0.000496648	0.000422952	0.000488281	0.000449236	0.000382629	0.000485437	0.000735294	0.000328947	0.000515863
KOG0535 Sulfite oxidase, molybdopterin-binding component	8.69187e-05	0.000209205	0.000387876	0.00047259	0.000124162	0.000422952	0.000325521	0.000449236	0.000191314	0	0	0.000493421	0
KOG0539 Sphingolipid fatty acid hydroxylase	8.69187e-05	0.000104603	5.54109e-05	0.000236295	0.000496648	0.000140984	0.00016276	0.000224618	0.000191314	0.000242718	0.000245098	0.000164474	0.000257931
KOG0549 FKBP-type peptidyl-prolyl cis-trans isomerase	8.69187e-05	0.000104603	5.54109e-05	0.000236295	0.000372486	0.000140984	0.00016276	0.000224618	0.000382629	0.000242718	0.000245098	0.000164474	0.000257931
KOG0551 Hsp90 co-chaperone CNS1 (contains TPR repeats)	8.69187e-05	0.000104603	0.000221643	0.000118147	0.000124162	0.000140984	0.00016276	0.000224618	0.000382629	0.000242718	0.000245098	0.000164474	0.000257931
KOG0552 FKBP-type peptidyl-prolyl cis-trans isomerase	8.69187e-05	0	5.54109e-05	0.000236295	0.000124162	0.000281968	0.00016276	0.000224618	0.000191314	0.000485437	0.000245098	0.000164474	0.000257931
KOG0554 Asparaginyl-tRNA synthetase (mitochondrial)	8.69187e-05	0.000104603	0.000166233	0.000118147	0.000124162	0.000140984	0.00016276	0.000224618	0.000191314	0.000242718	0.000245098	0.000164474	0.000257931
KOG0555 Asparaginyl-tRNA synthetase	8.69187e-05	0.000104603	0.000110822	0.000118147	0.000124162	0.000140984	0.00016276	0.000224618	0.000191314	0.000242718	0.000245098	0.000328947	0.000257931
KOG0556 Aspartyl-tRNA synthetase	8.69187e-05	0.000104603	0.000166233	0.000118147	0.000248324	0.000140984	0.00016276	0.000449236	0.000191314	0.000242718	0.000245098	0.000328947	0.000257931
KOG0557 Dihydrolipoamide acetyltransferase	8.69187e-05	0.000104603	0.000166233	0.000354442	0.000372486	0.000422952	0.000488281	0.000449236	0.000765257	0.000485437	0.000490196	0.000328947	0.000515863
KOG0560 Sulfite reductase (ferredoxin)	8.69187e-05	0.000104603	0.000110822	0.000118147	0.000124162	0.000140984	0.00016276	0.000224618	0.000191314	0.000242718	0.000245098	0.000164474	0
KOG0562 Predicted hydrolase (HIT family)	8.69187e-05	0.000104603	5.54109e-05	0.000236295	0	0.000140984	0.00016276	0.000224618	0.000191314	0.000242718	0.000490196	0.000164474	0.000257931
KOG0567 HEAT repeat-containing protein	8.69187e-05	0.000104603	0.000221643	0.000118147	0.000124162	0.000140984	0.00016276	0.000224618	0.000191314	0.000242718	0.000245098	0.000164474	0.000257931
KOG0568 Molecular chaperone (DnaJ superfamily)	8.69187e-05	0.000104603	5.54109e-05	0	0	0.000140984	0.00016276	0	0	0	0	0	0
KOG0571 Asparagine synthase (glutamine-hydrolyzing)	8.69187e-05	0.000209205	0.000166233	0.00047259	0.000248324	0.000140984	0.00016276	0.000224618	0.000191314	0.000485437	0.000245098	0.000328947	0.000257931
KOG0572 Glutamine phosphoribosylpyrophosphate amidotransferase	8.69187e-05	0.000313808	0.000221643	0.000236295	0.000124162	0.000140984	0.00016276	0.000224618	0.000191314	0.000242718	0.000245098	0.000164474	0.000257931
KOG0587 Traf2- and Nck-interacting kinase and related germinal center kinase (GCK) family protein kinases	8.69187e-05	0.000209205	5.54109e-05	0	0	0.000281968	0.000488281	0	0	0	0	0	0
KOG0589 Serine/threonine protein kinase	8.69187e-05	0.000104603	0	0	0	0	0	0	0	0	0	0	0
KOG0593 Predicted protein kinase KKIAMRE	8.69187e-05	0	5.54109e-05	0.000118147	0	0	0	0	0	0	0	0	0
KOG0610 Putative serine/threonine protein kinase	8.69187e-05	0.000104603	0.000332465	0.000236295	0.000993295	0.000422952	0.00016276	0.000449236	0.000382629	0.000485437	0.000245098	0.000164474	0.000257931
KOG0620 Glucose-repressible alcohol dehydrogenase transcriptional effector CCR4 and related proteins	8.69187e-05	0.000104603	5.54109e-05	0.00047259	0.000248324	0.000140984	0.00016276	0.000224618	0.000191314	0.000485437	0.000245098	0.000164474	0.000257931
KOG0628 Aromatic-L-amino-acid/L-histidine decarboxylase	8.69187e-05	0.000104603	5.54109e-05	0.000118147	0	0.000140984	0.00016276	0.000224618	0.000191314	0	0	0.000164474	0
KOG0631 Galactokinase	8.69187e-05	0.000104603	5.54109e-05	0.000118147	0.000248324	0.000140984	0	0.000224618	0.000382629	0.000485437	0.000245098	0.000164474	0.000257931
KOG0635 Adenosine 5'-phosphosulfate kinase	8.69187e-05	0.000104603	0.000166233	0.000118147	0.000124162	0.000563936	0.00016276	0.000224618	0.000382629	0.000242718	0.000245098	0.000164474	0
KOG0636 ATP sulfurylase (sulfate adenylyltransferase)	8.69187e-05	0.000104603	0.000110822	0.000118147	0.000248324	0.000281968	0.00016276	0.000224618	0.000191314	0.000242718	0.000245098	0.000164474	0
KOG0638 4-hydroxyphenylpyruvate dioxygenase	8.69187e-05	0.000104603	5.54109e-05	0.000118147	0.000124162	0	0	0	0	0	0.000245098	0.000164474	0
KOG0640 mRNA cleavage stimulating factor complex; subunit 1	8.69187e-05	0.000104603	0.000221643	0.000118147	0.000124162	0	0	0	0	0	0	0	0
KOG0642 Cell-cycle nuclear protein, contains WD-40 repeats	8.69187e-05	0.000104603	0.000110822	0.000236295	0.000124162	0.000140984	0.00016276	0.000224618	0.000382629	0.000242718	0.000245098	0.000164474	0.000257931
KOG0644 Uncharacterized conserved protein, contains WD40 repeat and BROMO domains	8.69187e-05	0.000104603	5.54109e-05	0.000118147	0.000124162	0	0	0	0	0	0	0	0
KOG0647 mRNA export protein (contains WD40 repeats)	8.69187e-05	0.000104603	0.000277054	0.000236295	0.000372486	0.000422952	0.000325521	0.000224618	0.000191314	0.000242718	0.000245098	0.000328947	0.000257931
KOG0650 WD40 repeat nucleolar protein Bop1, involved in ribosome biogenesis	8.69187e-05	0.000104603	0.000221643	0.000236295	0.000124162	0.000281968	0.000325521	0.000224618	0.000191314	0.000242718	0.000245098	0.000164474	0.000257931
KOG0652 26S proteasome regulatory complex, ATPase RPT5	8.69187e-05	0.000104603	0.000110822	0.000118147	0.000124162	0.000140984	0.00016276	0.000224618	0.000191314	0.000242718	0.000245098	0.000164474	0.000257931
KOG0653 Cyclin B and related kinase-activating proteins	8.69187e-05	0.000104603	5.54109e-05	0.000590737	0.000124162	0.000563936	0.000651042	0.000673854	0.000573943	0.00218447	0.00122549	0.000493421	0.000773794
KOG0661 MAPK related serine/threonine protein kinase	8.69187e-05	0.000104603	0.000332465	0.000118147	0.000248324	0.000281968	0.000325521	0.000224618	0.000382629	0.000242718	0.000245098	0.000164474	0.000257931
KOG0662 Cyclin-dependent kinase CDK5	8.69187e-05	0.000104603	0.000110822	0.000236295	0.000124162	0	0	0.000224618	0.000191314	0	0	0	0
KOG0663 Protein kinase PITSLRE and related kinases	8.69187e-05	0.000104603	0.000110822	0.000236295	0.000248324	0.000140984	0.00016276	0.000224618	0.000382629	0	0	0.000328947	0.000257931
KOG0671 LAMMER dual specificity kinases	8.69187e-05	0.000104603	5.54109e-05	0.000236295	0.000248324	0.000422952	0.000488281	0.000224618	0.000191314	0.000242718	0.000245098	0.000328947	0.000257931
KOG0673 Thymidylate synthase	8.69187e-05	0.000104603	5.54109e-05	0.000118147	0.000124162	0.000140984	0.00016276	0.000224618	0.000191314	0.000242718	0.000245098	0.000164474	0.000257931
KOG0674 Calreticulin	8.69187e-05	0.000104603	5.54109e-05	0.000236295	0.000248324	0	0	0	0	0	0	0	0
KOG0675 Calnexin	8.69187e-05	0.000104603	5.54109e-05	0.000354442	0	0.000140984	0.00016276	0	0.000191314	0.000242718	0.000245098	0.000164474	0.000257931
KOG0677 Actin-related protein Arp2/3 complex, subunit Arp2	8.69187e-05	0.000104603	0.000110822	0.000118147	0.000248324	0.000281968	0.00016276	0.000224618	0.000191314	0.000242718	0.000245098	0.000164474	0.000257931
KOG0678 Actin-related protein Arp2/3 complex, subunit Arp3	8.69187e-05	0.000104603	0.000166233	0.000118147	0.000124162	0.000140984	0.00016276	0.000224618	0.000191314	0.000242718	0.000245098	0.000164474	0.000257931
KOG0681 Actin-related protein - Arp5p	8.69187e-05	0.000104603	0.000166233	0.000118147	0.000124162	0.000140984	0.00016276	0.000224618	0.000191314	0.000242718	0.000245098	0.000164474	0.000257931
KOG0686 COP9 signalosome, subunit CSN1	8.69187e-05	0.000104603	5.54109e-05	0.000118147	0.000124162	0.00070492	0.00016276	0.000224618	0.000191314	0	0	0.000164474	0.000257931
KOG0687 26S proteasome regulatory complex, subunit RPN7/PSMD6	8.69187e-05	0.000104603	5.54109e-05	0.000118147	0.000248324	0.000281968	0.00016276	0.000224618	0.000191314	0.000242718	0.000245098	0.000164474	0.000257931
KOG0688 Peptide chain release factor 1 (eRF1)	8.69187e-05	0.000209205	0.000110822	0.000118147	0.000248324	0.000140984	0.00016276	0.000224618	0.000191314	0.000242718	0.000245098	0.000164474	0.000257931
KOG0692 Pentafunctional AROM protein	8.69187e-05	0.000313808	5.54109e-05	0.000118147	0.000248324	0.000140984	0.00016276	0.000224618	0.000191314	0.000242718	0.000245098	0.000164474	0.000257931
KOG0693 Myo-inositol-1-phosphate synthase	8.69187e-05	0.000104603	0.000110822	0.000118147	0.000124162	0.000563936	0.00016276	0.000224618	0.000191314	0.000242718	0.000245098	0.000164474	0.000257931
KOG0701 dsRNA-specific nuclease Dicer and related ribonucleases	8.69187e-05	0.000104603	5.54109e-05	0.000236295	0.000124162	0.000281968	0.000325521	0	0	0	0	0.000164474	0.000257931
KOG0706 Predicted GTPase-activating protein	8.69187e-05	0.000104603	0.000166233	0.000236295	0.000248324	0.000140984	0.00016276	0.000224618	0.000191314	0.000242718	0.000245098	0.000164474	0.000257931
KOG0707 Guanylate kinase	8.69187e-05	0.000104603	0.000166233	0.000236295	0.000124162	0.000140984	0.00016276	0.000224618	0.000191314	0.000242718	0.000245098	0.000328947	0.000257931
KOG0710 Molecular chaperone (small heat-shock protein Hsp26/Hsp42)	8.69187e-05	0.000732218	0.000554109	0.00047259	0.000372486	0.00126886	0.000976562	0.000224618	0.000382629	0.000485437	0	0.000493421	0.00438483
KOG0711 Polyprenyl synthetase	8.69187e-05	0.000104603	5.54109e-05	0.000118147	0.000124162	0.000281968	0.00016276	0.000224618	0.000191314	0.000242718	0.000245098	0.000164474	0.000257931
KOG0715 Molecular chaperone (DnaJ superfamily)	8.69187e-05	0.000209205	0.000110822	0.000236295	0.000248324	0.000281968	0.000488281	0.000673854	0.00172183	0.000485437	0.000245098	0.000657895	0
KOG0716 Molecular chaperone (DnaJ superfamily)	8.69187e-05	0.000104603	0.000110822	0	0	0	0	0.000449236	0	0.000485437	0	0.000164474	0
KOG0717 Molecular chaperone (DnaJ superfamily)	8.69187e-05	0.000104603	5.54109e-05	0.000118147	0.000124162	0.000140984	0.00016276	0.000224618	0.000191314	0.000242718	0.000245098	0.000328947	0.000257931
KOG0719 Molecular chaperone (DnaJ superfamily)	8.69187e-05	0.000104603	5.54109e-05	0.000118147	0.000124162	0.000140984	0.00016276	0.000449236	0.000382629	0	0.000245098	0.000164474	0.000257931
KOG0721 Molecular chaperone (DnaJ superfamily)	8.69187e-05	0.000104603	5.54109e-05	0.000118147	0.000124162	0.000140984	0.000325521	0.000224618	0.000382629	0.000242718	0.000245098	0.000164474	0.000257931
KOG0722 Molecular chaperone (DnaJ superfamily)	8.69187e-05	0	5.54109e-05	0.000118147	0	0	0	0	0	0	0	0	0
KOG0723 Molecular chaperone (DnaJ superfamily)	8.69187e-05	0.000209205	0.000110822	0.000118147	0.000248324	0.000140984	0	0	0.000191314	0.000485437	0.000490196	0.000164474	0.000257931
KOG0724 Zuotin and related molecular chaperones (DnaJ superfamily), contains DNA-binding domains	8.69187e-05	0.000104603	5.54109e-05	0.000236295	0.000124162	0.000140984	0.00016276	0.000224618	0.000382629	0.000485437	0.000245098	0.000164474	0.000257931
KOG0726 26S proteasome regulatory complex, ATPase RPT2	8.69187e-05	0.000104603	5.54109e-05	0.000118147	0.000248324	0.000140984	0.00016276	0.000224618	0.000191314	0.000242718	0.000245098	0.000164474	0.000257931
KOG0727 26S proteasome regulatory complex, ATPase RPT3	8.69187e-05	0.000104603	0	0.000118147	0.000248324	0.000140984	0.00016276	0.000224618	0.000191314	0.000242718	0.000245098	0.000164474	0.000257931
KOG0728 26S proteasome regulatory complex, ATPase RPT6	8.69187e-05	0.000209205	5.54109e-05	0.000118147	0.000248324	0.000140984	0.00016276	0.000224618	0.000191314	0.000242718	0.000245098	0.000164474	0.000257931
KOG0729 26S proteasome regulatory complex, ATPase RPT1	8.69187e-05	0.000104603	0.000221643	0.000118147	0.000248324	0.000281968	0.00016276	0.000224618	0.000191314	0.000242718	0.000245098	0.000164474	0.000257931
KOG0731 AAA+-type ATPase containing the peptidase M41 domain	8.69187e-05	0.000104603	5.54109e-05	0.000236295	0.000248324	0.000140984	0.00016276	0.000224618	0.000191314	0.000485437	0.000490196	0.000164474	0.000257931
KOG0734 AAA+-type ATPase containing the peptidase M41 domain	8.69187e-05	0.000104603	0.000110822	0.000118147	0.000248324	0.000140984	0.00016276	0	0.000191314	0.000242718	0.000245098	0.000164474	0.000257931
KOG0736 Peroxisome assembly factor 2 containing the AAA+-type ATPase domain	8.69187e-05	0.000313808	0.000277054	0.000118147	0.000124162	0.000140984	0.00016276	0.000224618	0.000191314	0.000242718	0.000245098	0.000328947	0.000257931
KOG0740 AAA+-type ATPase	8.69187e-05	0.000104603	0.000221643	0.000236295	0	0	0	0	0	0.000485437	0.000245098	0.000164474	0.000257931
KOG0741 AAA+-type ATPase	8.69187e-05	0.000104603	0.000166233	0.000236295	0.000124162	0.000140984	0.00016276	0.000224618	0.000191314	0.000242718	0	0.000164474	0.000257931
KOG0744 AAA+-type ATPase	8.69187e-05	0	0.000110822	0.000118147	0	0.000140984	0.00016276	0.000224618	0.000191314	0.000242718	0	0	0
KOG0750 Mitochondrial solute carrier protein	8.69187e-05	0.000104603	0.000110822	0.000118147	0.000248324	0.000563936	0.00016276	0.000224618	0.000191314	0.000242718	0	0.000164474	0.000257931
KOG0751 Mitochondrial aspartate/glutamate carrier protein Aralar/Citrin (contains EF-hand Ca2+-binding domains)	8.69187e-05	0.000104603	0.000110822	0.000354442	0.000248324	0.000140984	0.00016276	0.000449236	0.000191314	0.000242718	0.000245098	0.000164474	0.000515863
KOG0754 Mitochondrial oxodicarboxylate carrier protein	8.69187e-05	0.000104603	5.54109e-05	0.000236295	0.000248324	0.000281968	0.000325521	0.000224618	0.000191314	0.000485437	0.000245098	0.000164474	0.000257931
KOG0757 Mitochondrial carrier protein - Rim2p/Mrs12p	8.69187e-05	0.000104603	5.54109e-05	0.000236295	0.000124162	0.000281968	0.000325521	0.000224618	0.000191314	0.000242718	0.000245098	0.000164474	0.000257931
KOG0759 Mitochondrial oxoglutarate/malate carrier proteins	8.69187e-05	0.000104603	0.000277054	0.000118147	0.000372486	0.000281968	0.000325521	0.000449236	0.000191314	0.000242718	0.000245098	0.000328947	0.000515863
KOG0761 Mitochondrial carrier protein CGI-69	8.69187e-05	0.000104603	5.54109e-05	0.000236295	0.000248324	0.000140984	0.00016276	0.000224618	0.000191314	0.000242718	0.000245098	0.000164474	0.000257931
KOG0762 Mitochondrial carrier protein	8.69187e-05	0.000104603	0.000110822	0.000118147	0.000248324	0	0	0	0	0	0	0	0
KOG0763 Mitochondrial ornithine transporter	8.69187e-05	0	0	0	0	0	0	0	0	0	0	0	0
KOG0764 Mitochondrial FAD carrier protein	8.69187e-05	0.000209205	0.000554109	0.000236295	0.000372486	0.000422952	0.000325521	0.000449236	0.000382629	0.000728155	0.000490196	0.000328947	0.000515863
KOG0766 Predicted mitochondrial carrier protein	8.69187e-05	0.000104603	5.54109e-05	0.000118147	0.000124162	0.000140984	0.00016276	0.000224618	0.000382629	0.000242718	0.000245098	0.000164474	0.000257931
KOG0768 Mitochondrial carrier protein PET8	8.69187e-05	0.000104603	0.000221643	0.000236295	0.000248324	0.000140984	0.00016276	0.000449236	0.000191314	0.000242718	0.000245098	0.000328947	0.000257931
KOG0772 Uncharacterized conserved protein, contains WD40 repeat	8.69187e-05	0.000104603	0.000110822	0.000118147	0.000124162	0.000140984	0.00016276	0.000224618	0.000191314	0	0	0.000164474	0.000515863
KOG0773 Transcription factor MEIS1 and related HOX domain proteins	8.69187e-05	0.000104603	0.000221643	0.000236295	0.000993295	0.000140984	0.00016276	0.000224618	0.000191314	0.00121359	0.000245098	0.000328947	0
KOG0775 Transcription factor SIX and related HOX domain proteins	8.69187e-05	0	0.000221643	0	0.000124162	0	0	0.000224618	0	0	0	0	0
KOG0776 Geranylgeranyl pyrophosphate synthase/Polyprenyl synthetase	8.69187e-05	0.000104603	0.000166233	0.000118147	0.000248324	0.000563936	0.000325521	0.000224618	0.000191314	0.000242718	0.000245098	0.000164474	0.000257931
KOG0777 Geranylgeranyl pyrophosphate synthase/Polyprenyl synthetase	8.69187e-05	0.000104603	5.54109e-05	0.000118147	0.000248324	0.000281968	0.00016276	0.000224618	0.000765257	0.000242718	0.000245098	0.00115132	0.000257931
KOG0784 Isocitrate dehydrogenase, gamma subunit	8.69187e-05	0.000209205	5.54109e-05	0.000118147	0.000372486	0.000140984	0.00016276	0.000224618	0.000191314	0.000242718	0.000245098	0.000164474	0.000257931
KOG0785 Isocitrate dehydrogenase, alpha subunit	8.69187e-05	0.000209205	5.54109e-05	0.000236295	0.000372486	0.000422952	0.000325521	0.000673854	0.000382629	0.000485437	0.000490196	0.000493421	0.000515863
KOG0786 3-isopropylmalate dehydrogenase	8.69187e-05	0.000104603	5.54109e-05	0.000118147	0.000124162	0.000140984	0.00016276	0.000449236	0.000191314	0.000242718	0.000245098	0.000328947	0
KOG0788 S-adenosylmethionine decarboxylase	8.69187e-05	0.000104603	0.000110822	0.000236295	0.000248324	0.000140984	0.00016276	0.000224618	0.000191314	0.000242718	0.000245098	0.000164474	0.000257931
KOG0795 Chorismate mutase	8.69187e-05	0.000104603	5.54109e-05	0.000118147	0.000248324	0.000140984	0.00016276	0.000224618	0.000191314	0.000242718	0.000245098	0.000164474	0.000257931
KOG0798 Uncharacterized conserved protein	8.69187e-05	0	5.54109e-05	0.000118147	0.000124162	0.000140984	0.00016276	0.000224618	0.000191314	0.000242718	0.000245098	0	0
KOG0801 Predicted E3 ubiquitin ligase	8.69187e-05	0	0	0	0	0	0	0	0	0	0	0	0
KOG0803 Predicted E3 ubiquitin ligase	8.69187e-05	0.00041841	0.000110822	0.000118147	0.000124162	0.000140984	0.00016276	0.000224618	0.000191314	0.000242718	0.000490196	0.000164474	0.000257931
KOG0812 SNARE protein SED5/Syntaxin 5	8.69187e-05	0.000104603	0.000166233	0.000236295	0.000124162	0.000140984	0.00016276	0.000224618	0.000191314	0.000242718	0.000245098	0.000164474	0.000257931
KOG0816 Protein involved in mRNA turnover	8.69187e-05	0.000104603	0.000110822	0.000118147	0.000124162	0.000140984	0.00016276	0.000224618	0.000191314	0.000242718	0.000245098	0.000164474	0.000257931
KOG0820 Ribosomal RNA adenine dimethylase	8.69187e-05	0.000104603	0.000166233	0.000118147	0.000124162	0.000140984	0.00016276	0.000224618	0.000191314	0.000242718	0.000245098	0.000164474	0.000257931
KOG0822 Protein kinase inhibitor	8.69187e-05	0.000104603	0.000221643	0.000118147	0.000124162	0.000140984	0.00016276	0	0.000191314	0.000242718	0	0.000164474	0.000257931
KOG0823 Predicted E3 ubiquitin ligase	8.69187e-05	0.000209205	5.54109e-05	0.000236295	0.000248324	0.000281968	0.00016276	0.000224618	0.000191314	0	0	0	0
KOG0826 Predicted E3 ubiquitin ligase involved in peroxisome organization	8.69187e-05	0.000104603	0.000332465	0.000118147	0.000124162	0.000140984	0.00016276	0.000224618	0.000191314	0.000242718	0.000245098	0.000164474	0.000257931
KOG0832 Mitochondrial/chloroplast ribosomal protein S2	8.69187e-05	0.000104603	5.54109e-05	0.000118147	0.000124162	0.000140984	0.00016276	0.000224618	0.000191314	0.000242718	0.000245098	0.000164474	0.000257931
KOG0836 F-actin capping protein, alpha subunit	8.69187e-05	0.000104603	0	0.000118147	0.000124162	0.000140984	0.00016276	0.000224618	0.000191314	0.000242718	0.000245098	0.000164474	0.000257931
KOG0843 Transcription factor EMX1 and related HOX domain proteins	8.69187e-05	0.00041841	5.54109e-05	0.000118147	0.00062081	0.000140984	0.00016276	0	0	0	0	0	0
KOG0846 Mitochondrial/chloroplast ribosomal protein L15/L10	8.69187e-05	0.000104603	0.000166233	0.000118147	0.000124162	0.000140984	0.00016276	0.000224618	0.000191314	0.000242718	0.000245098	0.000164474	0.000257931
KOG0854 Alkyl hydroperoxide reductase, thiol specific antioxidant and related enzymes	8.69187e-05	0.000104603	0.000166233	0.000118147	0.000124162	0.000140984	0.00016276	0.000224618	0.000191314	0.000242718	0.000245098	0.000164474	0.000257931
KOG0855 Alkyl hydroperoxide reductase, thiol specific antioxidant and related enzymes	8.69187e-05	0.000104603	0.000110822	0	0	0.000281968	0.000325521	0.000449236	0.000191314	0.000242718	0.000245098	0.000164474	0.000257931
KOG0856 Predicted pilin-like transcription factor	8.69187e-05	0.000104603	0.000110822	0.000118147	0.000124162	0.000140984	0.00016276	0.000224618	0.000191314	0.000242718	0.000245098	0.000164474	0.000257931
KOG0859 Synaptobrevin/VAMP-like protein	8.69187e-05	0.000104603	0.000110822	0.000236295	0.000124162	0.000140984	0.00016276	0.000224618	0.000191314	0	0	0.000164474	0.000257931
KOG0862 Synaptobrevin/VAMP-like protein SEC22	8.69187e-05	0.000104603	0.000166233	0.000118147	0.000124162	0.000140984	0.00016276	0.000224618	0.000191314	0.000242718	0.000245098	0.000164474	0.000257931
KOG0863 20S proteasome, regulatory subunit alpha type PSMA1/PRE5	8.69187e-05	0.000104603	5.54109e-05	0.000118147	0.000248324	0.000140984	0.00016276	0.000224618	0.000191314	0.000242718	0.000245098	0.000164474	0.000257931
KOG0869 CCAAT-binding factor, subunit A (HAP3)	8.69187e-05	0.000104603	0.000110822	0.000118147	0.000124162	0.000140984	0.00016276	0.000224618	0.000191314	0.000242718	0.000490196	0.000164474	0.000257931
KOG0870 DNA polymerase epsilon, subunit D	8.69187e-05	0.000104603	0.000166233	0.000118147	0.000124162	0.000140984	0.00016276	0.000224618	0.000191314	0.000242718	0.000245098	0.000164474	0.000257931
KOG0871 Class 2 transcription repressor NC2, beta subunit (Dr1)	8.69187e-05	0.000104603	0	0.000118147	0.000248324	0.000140984	0.00016276	0.000224618	0.000191314	0.000242718	0.000245098	0.000164474	0.000257931
KOG0872 Sterol C5 desaturase	8.69187e-05	0.000104603	0.000110822	0.000236295	0.000248324	0.000140984	0.00016276	0.000673854	0.000191314	0.000242718	0.000245098	0.000164474	0.000257931
KOG0874 Sphingolipid hydroxylase	8.69187e-05	0.000209205	0	0.000118147	0.000248324	0.000281968	0.00016276	0.000224618	0.000191314	0.000242718	0.000245098	0.000164474	0.000257931
KOG0879 U-snRNP-associated cyclophilin type peptidyl-prolyl cis-trans isomerase	8.69187e-05	0.000104603	0.000110822	0.000118147	0.000124162	0.000281968	0.00016276	0.000224618	0.000573943	0	0	0	0
KOG0881 Cyclophilin type peptidyl-prolyl cis-trans isomerase	8.69187e-05	0.000104603	0.000166233	0.000118147	0.000124162	0.000140984	0.00016276	0	0.000191314	0	0	0.000164474	0.000257931
KOG0882 Cyclophilin-related peptidyl-prolyl cis-trans isomerase	8.69187e-05	0.000104603	0.000332465	0.000118147	0.000124162	0.000140984	0.00016276	0.000224618	0.000191314	0	0	0.000164474	0.000257931
KOG0885 Peptidyl-prolyl cis-trans isomerase	8.69187e-05	0.000104603	0.000166233	0.000118147	0.000124162	0.000140984	0.000651042	0.000224618	0.000191314	0.000242718	0	0.000164474	0.000257931
KOG0894 Ubiquitin-protein ligase	8.69187e-05	0.000104603	5.54109e-05	0.000118147	0.000248324	0.000140984	0.00016276	0	0.000191314	0.000242718	0.000245098	0.000164474	0.000257931
KOG0896 Ubiquitin-conjugating enzyme E2	8.69187e-05	0.000104603	5.54109e-05	0.000118147	0.000124162	0.000140984	0.00016276	0.000224618	0.000191314	0.000242718	0.000245098	0.000164474	0.000257931
KOG0898 40S ribosomal protein S15	8.69187e-05	0.000104603	5.54109e-05	0.000236295	0.000496648	0.000140984	0.00016276	0.000224618	0.000191314	0.000242718	0.000245098	0.000164474	0.000257931
KOG0899 Mitochondrial/chloroplast ribosomal protein S19	8.69187e-05	0.000104603	0.000110822	0.000118147	0.000124162	0.000422952	0.00016276	0.000224618	0.000191314	0.000242718	0.000245098	0.000164474	0.000257931
KOG0902 Phosphatidylinositol 4-kinase	8.69187e-05	0.000104603	0.000166233	0.000236295	0.000248324	0.000140984	0.00016276	0.000224618	0.000382629	0.000242718	0.000245098	0.000164474	0.000515863
KOG0903 Phosphatidylinositol 4-kinase, involved in intracellular trafficking and secretion	8.69187e-05	0.000209205	5.54109e-05	0.000118147	0.000372486	0.000140984	0.00016276	0.000224618	0.000191314	0.000242718	0.000245098	0.000164474	0.000257931
KOG0914 Thioredoxin-like protein	8.69187e-05	0.000104603	0	0.000118147	0.000124162	0	0	0	0	0	0	0	0
KOG0917 Uncharacterized conserved protein	8.69187e-05	0.000104603	0.000166233	0.000118147	0.000124162	0.000140984	0.00016276	0.000224618	0.000191314	0	0	0.000164474	0.000257931
KOG0925 mRNA splicing factor ATP-dependent RNA helicase	8.69187e-05	0.000104603	0.000110822	0.000118147	0.000124162	0.00112787	0.000325521	0.000224618	0.000191314	0.000242718	0.000245098	0.000164474	0.000257931
KOG0926 DEAH-box RNA helicase	8.69187e-05	0.000104603	0.000166233	0.000118147	0.000124162	0.000140984	0.00016276	0.000224618	0.000573943	0.000242718	0.000490196	0.000164474	0.000257931
KOG0930 Guanine nucleotide exchange factor Cytohesin, contains PH and Sec7 domains	8.69187e-05	0.000104603	5.54109e-05	0.000236295	0.000372486	0.000140984	0.00016276	0.000224618	0	0	0	0	0
KOG0933 Structural maintenance of chromosome protein 2 (chromosome condensation complex Condensin, subunit E)	8.69187e-05	0.00041841	0.000166233	0.000118147	0.000372486	0.000281968	0.000488281	0.000224618	0.000191314	0.000242718	0.000245098	0.000164474	0.000257931
KOG0936 Clathrin adaptor complex, small subunit	8.69187e-05	0.000104603	5.54109e-05	0.000118147	0.000124162	0.000140984	0.00016276	0.000224618	0.000191314	0.000242718	0.000245098	0.000164474	0.000257931
KOG0937 Adaptor complexes medium subunit family	8.69187e-05	0.000209205	0.000166233	0.000118147	0.000248324	0.000140984	0.00016276	0.000224618	0.000191314	0.000485437	0.000245098	0.000164474	0.000257931
KOG0938 Adaptor complexes medium subunit family	8.69187e-05	0.000209205	0	0.000118147	0.000124162	0.000140984	0.00016276	0.000224618	0.000765257	0.000242718	0.000490196	0.000164474	0.000257931
KOG0940 Ubiquitin protein ligase RSP5/NEDD4	8.69187e-05	0.000104603	0.000110822	0.000118147	0.000496648	0.000140984	0.00016276	0.000224618	0.000191314	0.000242718	0.000245098	0	0.000257931
KOG0941 E3 ubiquitin protein ligase	8.69187e-05	0.000209205	5.54109e-05	0.00047259	0.000248324	0	0	0.000449236	0.000191314	0.000242718	0.000245098	0.000328947	0.000515863
KOG0942 E3 ubiquitin protein ligase	8.69187e-05	0.000209205	0.000166233	0.000118147	0.000124162	0.000140984	0.00016276	0.000224618	0.000191314	0.000485437	0	0.000164474	0.000515863
KOG0944 Ubiquitin-specific protease UBP14	8.69187e-05	0.000209205	0.000110822	0.000118147	0.000124162	0.000281968	0.00016276	0.000449236	0.000382629	0.000242718	0.000245098	0.000164474	0.000257931
KOG0945 Alpha-aminoadipic semialdehyde dehydrogenase-phosphopantetheinyl transferase	8.69187e-05	0.000104603	0.000110822	0.000236295	0	0.000140984	0.00016276	0.000224618	0.000191314	0.000242718	0.000245098	0.000164474	0.000257931
KOG0949 Predicted helicase, DEAD-box superfamily	8.69187e-05	0.00041841	0.000166233	0	0	0.000140984	0.00016276	0	0	0	0	0.000164474	0
KOG0951 RNA helicase BRR2, DEAD-box superfamily	8.69187e-05	0.000104603	5.54109e-05	0.000118147	0.000248324	0.00197378	0.000325521	0.000224618	0.000191314	0.000242718	0.000245098	0.000164474	0.000257931
KOG0957 PHD finger protein	8.69187e-05	0	0.000166233	0	0	0	0	0.000224618	0.000191314	0	0	0	0
KOG0958 DNA damage-responsive repressor GIS1/RPH1, jumonji superfamily	8.69187e-05	0.000104603	0.000277054	0.000236295	0.000124162	0.000140984	0.00016276	0.000224618	0.000382629	0.000485437	0.000735294	0.000657895	0.000257931
KOG0960 Mitochondrial processing peptidase, beta subunit, and related enzymes (insulinase superfamily)	8.69187e-05	0.000104603	5.54109e-05	0.000118147	0.000372486	0.000563936	0.00016276	0.000224618	0.000382629	0.000485437	0.000490196	0.000164474	0.000257931
KOG0961 Predicted Zn2+-dependent endopeptidase, insulinase superfamily	8.69187e-05	0.000209205	5.54109e-05	0.000236295	0.000124162	0.000140984	0.00016276	0.000224618	0.000382629	0.000242718	0.000245098	0.000164474	0.000257931
KOG0964 Structural maintenance of chromosome protein 3 (sister chromatid cohesion complex Cohesin, subunit SMC3)	8.69187e-05	0.000209205	0.000498698	0.000118147	0.000124162	0.000281968	0.000325521	0.000224618	0.000191314	0.000242718	0.000490196	0.000164474	0.000257931
KOG0970 DNA polymerase alpha, catalytic subunit	8.69187e-05	0.000523013	0.000221643	0.000118147	0.000248324	0.000140984	0.00016276	0.000224618	0.000191314	0.000242718	0.000245098	0.000328947	0.000257931
KOG0973 Histone transcription regulator HIRA, WD repeat superfamily	8.69187e-05	0.000104603	0.000166233	0.000118147	0.000248324	0.000140984	0.00016276	0.000224618	0.000191314	0.000485437	0.000490196	0.000164474	0.000257931
KOG0974 WD-repeat protein WDR6, WD repeat superfamily	8.69187e-05	0.000104603	0.000166233	0.000708885	0.000124162	0.000140984	0	0	0	0.000242718	0.000245098	0.000164474	0.000257931
KOG0975 Branched chain aminotransferase BCAT1, pyridoxal phosphate enzymes type IV superfamily	8.69187e-05	0.000104603	0.000166233	0.000236295	0.000496648	0.000281968	0.000325521	0.000673854	0.000191314	0.000485437	0.000490196	0.000493421	0.000515863
KOG0979 Structural maintenance of chromosome protein SMC5/Spr18, SMC superfamily	8.69187e-05	0.000104603	0.000166233	0.000118147	0.000248324	0.000140984	0.00016276	0.000224618	0.000382629	0.000242718	0.000490196	0.000164474	0.000257931
KOG0980 Actin-binding protein SLA2/Huntingtin-interacting protein Hip1	8.69187e-05	0.000104603	0.000221643	0.000236295	0.000372486	0.000281968	0.00016276	0.000224618	0.000382629	0.000485437	0.000245098	0.000328947	0.000257931
KOG0981 DNA topoisomerase I	8.69187e-05	0.000104603	0.00066493	0.000118147	0.000124162	0.000140984	0.00016276	0.000224618	0.000191314	0.000242718	0.000245098	0.000164474	0.000257931
KOG0986 G protein-coupled receptor kinase	8.69187e-05	0	0.000110822	0.000118147	0	0	0	0	0	0	0	0	0
KOG0989 Replication factor C, subunit RFC4	8.69187e-05	0.000104603	5.54109e-05	0.000118147	0.000124162	0.000140984	0.00016276	0.000224618	0.000191314	0.000242718	0.000245098	0.000164474	0.000257931
KOG0990 Replication factor C, subunit RFC5	8.69187e-05	0.000104603	0.000110822	0.000118147	0.000124162	0.000140984	0.00016276	0.000224618	0.000191314	0.000242718	0.000245098	0.000164474	0.000257931
KOG0991 Replication factor C, subunit RFC2	8.69187e-05	0.000104603	5.54109e-05	0.000118147	0.000124162	0.000140984	0.00016276	0.000224618	0.000191314	0.000242718	0.000245098	0.000164474	0.000257931
KOG0995 Centromere-associated protein HEC1	8.69187e-05	0.000209205	0.000166233	0.000118147	0	0.000140984	0.00016276	0.000224618	0.000191314	0.000242718	0.000245098	0.000164474	0.000257931
KOG0997 Uncharacterized conserved protein Sand	8.69187e-05	0.000104603	0.000166233	0.000118147	0.000124162	0.000140984	0.00016276	0.000224618	0.000191314	0.000242718	0.000245098	0.000164474	0.000257931
KOG1004 Exosomal 3'-5' exoribonuclease complex subunit Rrp40	8.69187e-05	0.000104603	0.000110822	0.000118147	0.000124162	0.000140984	0.00016276	0	0.000191314	0.000242718	0.000245098	0.000164474	0.000257931
KOG1005 Telomerase catalytic subunit/reverse transcriptase TERT	8.69187e-05	0.000104603	0.000443287	0	0.000124162	0	0	0.000224618	0	0.000242718	0.000245098	0.000164474	0.000257931
KOG1008 Uncharacterized conserved protein, contains WD40 repeats	8.69187e-05	0.000209205	0.000221643	0.000118147	0.000124162	0.000140984	0.00016276	0	0.000382629	0.000242718	0.000245098	0.000164474	0.000257931
KOG1009 Chromatin assembly complex 1 subunit B/CAC2 (contains WD40 repeats)	8.69187e-05	0	0.000110822	0.000118147	0.000124162	0.000563936	0.00016276	0.000224618	0.000382629	0.000242718	0.000245098	0.000164474	0.000257931
KOG1011 Neurotransmitter release regulator, UNC-13	8.69187e-05	0.000104603	0	0.000236295	0.000372486	0	0	0.000224618	0	0	0.000245098	0	0.000257931
KOG1028 Ca2+-dependent phospholipid-binding protein Synaptotagmin, required for synaptic vesicle and secretory granule exocytosis	8.69187e-05	0.000313808	0.000166233	0.000236295	0.000248324	0.000140984	0.000325521	0.000449236	0.000382629	0.000242718	0.000245098	0	0.000257931
KOG1036 Mitotic spindle checkpoint protein BUB3, WD repeat superfamily	8.69187e-05	0.000104603	0.000166233	0.000236295	0.000124162	0.000140984	0.000325521	0.000224618	0.000382629	0.000242718	0.000245098	0.000164474	0.000257931
KOG1037 NAD+ ADP-ribosyltransferase Parp, required for poly-ADP ribosylation of nuclear proteins	8.69187e-05	0.000104603	0.000221643	0.000118147	0.000124162	0	0.00016276	0	0	0	0	0.000164474	0
KOG1038 Mitochondrial/chloroplast DNA-directed RNA polymerase RPO41, provides primers for DNA replication-initiation	8.69187e-05	0.000104603	0.000110822	0.000118147	0.000124162	0.000140984	0.00016276	0.000224618	0.000191314	0.000242718	0.000490196	0.000164474	0.000257931
KOG1043 Ca2+-binding transmembrane protein LETM1/MRS7	8.69187e-05	0.000104603	0.000166233	0.000354442	0.000372486	0.000140984	0.000325521	0.000449236	0.000191314	0.000485437	0.000245098	0.000164474	0.000515863
KOG1047 Bifunctional leukotriene A4 hydrolase/aminopeptidase LTA4H	8.69187e-05	0.000313808	0.000221643	0.000236295	0.000372486	0.000140984	0.00016276	0.000224618	0.000191314	0.000242718	0.000245098	0.000164474	0.000257931
KOG1049 Polyadenylation factor I complex, subunit FIP1	8.69187e-05	0.000104603	0.000110822	0.000118147	0.000124162	0.000140984	0.00016276	0	0.000191314	0.000242718	0.000245098	0.000164474	0.000257931
KOG1058 Vesicle coat complex COPI, beta subunit	8.69187e-05	0.000313808	0.000110822	0.000118147	0.000124162	0.000563936	0.00016276	0.000224618	0.000191314	0.000242718	0.000245098	0.000164474	0.000257931
KOG1059 Vesicle coat complex AP-3, delta subunit	8.69187e-05	0.000104603	0.000110822	0.000118147	0.000124162	0.000140984	0.00016276	0.000224618	0.000382629	0.000242718	0.000245098	0.000164474	0.000257931
KOG1060 Vesicle coat complex AP-3, beta subunit	8.69187e-05	0.000313808	0.000110822	0.000354442	0.00062081	0.000140984	0.000488281	0.000673854	0.00153051	0.000485437	0.000735294	0.000657895	0.000257931
KOG1064 RAVE (regulator of V-ATPase assembly) complex subunit RAV1/DMX protein, WD repeat superfamily	8.69187e-05	0.000209205	0.000387876	0.000236295	0.000124162	0.000140984	0.00016276	0.000224618	0.000191314	0.000242718	0.000245098	0.000164474	0.000257931
KOG1065 Maltase glucoamylase and related hydrolases, glycosyl hydrolase family 31	8.69187e-05	0.000104603	0.000110822	0.000118147	0.000124162	0.00070492	0.000325521	0.000224618	0.000191314	0	0.000490196	0.000328947	0
KOG1068 Exosomal 3'-5' exoribonuclease complex, subunit Rrp41 and related exoribonucleases	8.69187e-05	0.000209205	0.000166233	0.000236295	0.000248324	0.000281968	0.000325521	0.000449236	0.000382629	0.000485437	0.000490196	0.000328947	0.000515863
KOG1071 Mitochondrial translation elongation factor EF-Tsmt, catalyzes nucleotide exchange on EF-Tumt	8.69187e-05	0.000104603	0.000110822	0.000118147	0.000124162	0.000140984	0.00016276	0.000224618	0	0	0	0	0
KOG1073 Uncharacterized mRNA-associated protein RAP55	8.69187e-05	0.000104603	0.000110822	0.000118147	0.000248324	0.000140984	0.00016276	0.000224618	0	0.000242718	0.000245098	0.000164474	0.000257931
KOG1074 Transcriptional repressor SALM	8.69187e-05	0.000209205	0.000221643	0.000118147	0.000124162	0	0.000325521	0	0.000573943	0	0.000245098	0.000164474	0
KOG1077 Vesicle coat complex AP-2, alpha subunit	8.69187e-05	0.000104603	0.000110822	0.000118147	0.000124162	0.000140984	0.00016276	0.000224618	0.000191314	0.000242718	0.000245098	0.000164474	0.000257931
KOG1080 Histone H3 (Lys4) methyltransferase complex, subunit SET1 and related methyltransferases	8.69187e-05	0.000104603	5.54109e-05	0.000236295	0.000248324	0.000281968	0.00016276	0.000224618	0.000191314	0.000242718	0.000245098	0.000164474	0.000257931
KOG1088 Uncharacterized conserved protein	8.69187e-05	0.000104603	0	0.000118147	0.000124162	0.000281968	0.00016276	0.000224618	0.000191314	0.000242718	0.000245098	0.000164474	0.000515863
KOG1090 Predicted dual-specificity phosphatase	8.69187e-05	0.000104603	0	0	0.000124162	0	0	0	0	0	0.000245098	0	0
KOG1091 Ypt/Rab-specific GTPase-activating protein GYP6	8.69187e-05	0.000209205	0.000221643	0.000118147	0.000124162	0.000140984	0.00016276	0.000224618	0	0.000242718	0.000245098	0.000164474	0.000257931
KOG1092 Ypt/Rab-specific GTPase-activating protein GYP1	8.69187e-05	0.000209205	0.000221643	0.000354442	0.000248324	0.000140984	0.00016276	0.000449236	0.000191314	0.000242718	0.000245098	0.000164474	0.000257931
KOG1093 Predicted protein kinase (contains TBC and RHOD domains)	8.69187e-05	0.000209205	0.000110822	0.000118147	0.000124162	0	0	0	0	0	0	0	0
KOG1096 Adenosine monophosphate deaminase	8.69187e-05	0.000104603	0.000332465	0.000236295	0.000248324	0.000281968	0.00016276	0.000224618	0.000191314	0.000728155	0.000245098	0.000164474	0.000257931
KOG1099 SAM-dependent methyltransferase/cell division protein FtsJ	8.69187e-05	0.000104603	5.54109e-05	0.000118147	0.000124162	0.000140984	0	0.000224618	0.000191314	0.000242718	0.000245098	0.000164474	0.000257931
KOG1104 Nuclear cap-binding complex, subunit NCBP1/CBP80	8.69187e-05	0.000104603	0.000166233	0.000118147	0.000124162	0.000140984	0.00016276	0.000224618	0.000191314	0.000242718	0.000245098	0.000164474	0.000257931
KOG1106 Uncharacterized conserved protein	8.69187e-05	0.000104603	0.000332465	0.000118147	0.000124162	0.000140984	0.00016276	0.000224618	0.000191314	0.000242718	0.000245098	0.000164474	0
KOG1107 Membrane coat complex Retromer, subunit VPS35	8.69187e-05	0.000209205	0.000166233	0.000118147	0.000124162	0.000140984	0.00016276	0.000224618	0.000191314	0.000242718	0.000245098	0.000164474	0.000257931
KOG1116 Sphingosine kinase, involved in sphingolipid metabolism	8.69187e-05	0.000209205	5.54109e-05	0.000590737	0.000248324	0.000281968	0.000325521	0.000449236	0.000382629	0.000485437	0.000490196	0.000328947	0.000257931
KOG1119 Mitochondrial Fe-S cluster biosynthesis protein ISA2 (contains a HesB-like domain)	8.69187e-05	0	5.54109e-05	0.000118147	0	0.000140984	0.00016276	0.000224618	0.000191314	0.000242718	0.000245098	0.000164474	0.000257931
KOG1120 Fe-S cluster biosynthesis protein ISA1 (contains a HesB-like domain)	8.69187e-05	0.000104603	5.54109e-05	0.000236295	0.000248324	0.000140984	0.00016276	0.000224618	0.000382629	0.000242718	0.000245098	0.000164474	0.000257931
KOG1123 RNA polymerase II transcription initiation/nucleotide excision repair factor TFIIH, 3'-5' helicase subunit SSL2	8.69187e-05	0.000104603	0.000277054	0.000118147	0.000248324	0.000140984	0.00016276	0.000224618	0.000191314	0.000242718	0.000245098	0.000164474	0.000257931
KOG1127 TPR repeat-containing protein	8.69187e-05	0.000209205	0.000110822	0.000118147	0.000124162	0.000140984	0.00016276	0.000224618	0.000191314	0.000242718	0.000245098	0.000164474	0.000257931
KOG1128 Uncharacterized conserved protein, contains TPR repeats	8.69187e-05	0.000104603	5.54109e-05	0.000118147	0.000124162	0.000140984	0.00016276	0.000224618	0.000191314	0.000242718	0.000245098	0.000164474	0.000257931
KOG1129 TPR repeat-containing protein	8.69187e-05	0	0	0	0	0	0	0	0	0	0	0	0
KOG1135 mRNA cleavage and polyadenylation factor II complex, subunit CFT2 (CPSF subunit)	8.69187e-05	0.000104603	0.000387876	0.000118147	0.000124162	0.000140984	0.00016276	0.000224618	0.000573943	0.000242718	0.000245098	0.000164474	0.000257931
KOG1139 Predicted ubiquitin-protein ligase of the N-recognin family	8.69187e-05	0.000104603	5.54109e-05	0	0	0	0	0	0	0	0	0	0
KOG1140 N-end rule pathway, recognition component UBR1	8.69187e-05	0.000104603	5.54109e-05	0.000236295	0.000496648	0.000140984	0.00016276	0.000224618	0.000765257	0.000485437	0.000490196	0.000164474	0.000257931
KOG1142 Transcription initiation factor TFIID, subunit TAF12 (also component of histone acetyltransferase SAGA)	8.69187e-05	0.000104603	5.54109e-05	0.000118147	0.000124162	0.000140984	0.00016276	0.000224618	0.000191314	0.000242718	0.000490196	0.000328947	0.000257931
KOG1147 Glutamyl-tRNA synthetase	8.69187e-05	0.000104603	0.000221643	0.000118147	0.000248324	0.000140984	0.00016276	0.000224618	0.000191314	0.000242718	0.000245098	0.000164474	0.000257931
KOG1150 Predicted molecular chaperone (DnaJ superfamily)	8.69187e-05	0.000104603	5.54109e-05	0.000118147	0.000124162	0.000140984	0.00016276	0.000224618	0.000191314	0	0.000245098	0.000164474	0.000257931
KOG1152 Signal transduction serine/threonine kinase with PAS/PAC sensor domain	8.69187e-05	0.000104603	0.000166233	0.000354442	0.000496648	0.000140984	0.000325521	0.000449236	0.000191314	0.000485437	0.000245098	0.000164474	0.000257931
KOG1154 Gamma-glutamyl kinase	8.69187e-05	0.000104603	5.54109e-05	0.000118147	0.000248324	0.000140984	0.00016276	0.000224618	0.000191314	0.000485437	0.000245098	0.000164474	0.000257931
KOG1155 Anaphase-promoting complex (APC), Cdc23 subunit	8.69187e-05	0.000104603	0.000166233	0.000118147	0.000124162	0.000140984	0.00016276	0.000224618	0.000191314	0.000242718	0.000490196	0.000164474	0.000257931
KOG1157 Predicted guanosine polyphosphate pyrophosphohydrolase/synthase	8.69187e-05	0.000104603	0.000277054	0	0	0	0	0	0	0	0	0	0
KOG1165 Casein kinase (serine/threonine/tyrosine protein kinase)	8.69187e-05	0.000209205	0.000277054	0.000118147	0.00148994	0.000845904	0.000651042	0.000224618	0.000191314	0.000728155	0.000490196	0.000164474	0.000257931
KOG1166 Mitotic checkpoint serine/threonine protein kinase	8.69187e-05	0.000209205	5.54109e-05	0.000236295	0.000372486	0.000281968	0.000488281	0.000224618	0.000573943	0.000485437	0.000490196	0.000164474	0.000257931
KOG1167 Serine/threonine protein kinase of the CDC7 subfamily involved in DNA synthesis, repair and recombination	8.69187e-05	0.000104603	0.000221643	0.000118147	0.000248324	0.000140984	0.000325521	0.000224618	0.000191314	0.000242718	0.000245098	0.000164474	0.000257931
KOG1174 Anaphase-promoting complex (APC), subunit 7	8.69187e-05	0	5.54109e-05	0.000118147	0	0	0	0	0	0	0	0	0
KOG1177 Long chain fatty acid acyl-CoA ligase	8.69187e-05	0	0	0.000118147	0	0.000140984	0.00016276	0.000224618	0.000382629	0	0	0.000657895	0
KOG1179 Very long-chain acyl-CoA synthetase/fatty acid transporter	8.69187e-05	0	0	0.00047259	0.000248324	0	0	0.000224618	0	0.000242718	0.000245098	0.000657895	0.000257931
KOG1180 Acyl-CoA synthetase	8.69187e-05	0.000104603	5.54109e-05	0.000236295	0.00062081	0.000140984	0.000488281	0.000224618	0.000382629	0.000728155	0.000245098	0.000822368	0.000773794
KOG1182 Branched chain alpha-keto acid dehydrogenase complex, alpha subunit	8.69187e-05	0.000104603	0.000166233	0.000118147	0.000248324	0.000281968	0.00016276	0.000224618	0.000191314	0	0	0.000164474	0.000257931
KOG1185 Thiamine pyrophosphate-requiring enzyme	8.69187e-05	0.000104603	0.000110822	0	0.000124162	0	0.00016276	0	0	0.000242718	0	0.000164474	0.000257931
KOG1188 WD40 repeat protein	8.69187e-05	0.000104603	0	0.000118147	0.000124162	0.000140984	0.00016276	0.000224618	0.000191314	0.000242718	0.000245098	0.000164474	0.000257931
KOG1189 Global transcriptional regulator, cell division control protein	8.69187e-05	0.00041841	0.000110822	0.00047259	0.000372486	0.000845904	0.00113932	0.000224618	0.00114789	0.000970874	0.000245098	0.000493421	0.000515863
KOG1193 Arginyl-tRNA-protein transferase	8.69187e-05	0.000104603	0.000166233	0.000236295	0	0.000281968	0.00016276	0.000224618	0.000191314	0.000242718	0.000245098	0.000164474	0.000257931
KOG1200 Mitochondrial/plastidial beta-ketoacyl-ACP reductase	8.69187e-05	0.000104603	0.000221643	0.000590737	0.000248324	0.000281968	0.000325521	0.000673854	0.000382629	0.000242718	0.000735294	0.00263158	0.000515863
KOG1201 Hydroxysteroid 17-beta dehydrogenase 11	8.69187e-05	0.000209205	0.000221643	0.000118147	0	0.000281968	0.000325521	0.00112309	0.0026784	0.000728155	0.000490196	0.000493421	0.000515863
KOG1204 Predicted dehydrogenase	8.69187e-05	0.000104603	5.54109e-05	0.000236295	0.000248324	0.000140984	0.00016276	0.000224618	0.000191314	0.000485437	0.000490196	0.000164474	0.000257931
KOG1206 Peroxisomal multifunctional beta-oxidation protein and related enzymes	8.69187e-05	0.000209205	0.000110822	0.00047259	0.000372486	0.000422952	0.000488281	0.000673854	0.000573943	0.000485437	0.000490196	0.000493421	0.000773794
KOG1213 Sister chromatid cohesion complex Cohesin, subunit RAD21/SCC1	8.69187e-05	0.000209205	0.000166233	0.000236295	0.000124162	0.000281968	0.000488281	0.000449236	0.000382629	0.000485437	0.000245098	0.000328947	0.000515863
KOG1219 Uncharacterized conserved protein, contains laminin, cadherin and EGF domains	8.69187e-05	0	0	0.000118147	0	0.000140984	0	0	0	0	0	0.000164474	0
KOG1220 Phosphoglucomutase/phosphomannomutase	8.69187e-05	0.000104603	0.000110822	0.000118147	0.000124162	0.000140984	0.00016276	0.000224618	0.000191314	0.000242718	0.000245098	0	0
KOG1223 Isochorismate synthase	8.69187e-05	0.000104603	0.000110822	0.000118147	0.000124162	0.000140984	0.00016276	0.000224618	0.000191314	0.000242718	0.000245098	0.000164474	0.000257931
KOG1225 Teneurin-1 and related extracellular matrix proteins, contain EGF-like repeats	8.69187e-05	0.000104603	5.54109e-05	0	0	0.000281968	0.000325521	0.000224618	0	0	0	0.000328947	0.000257931
KOG1228 Uncharacterized conserved protein	8.69187e-05	0.000104603	5.54109e-05	0.000118147	0.000124162	0	0	0	0.000191314	0.000242718	0.000245098	0.000164474	0.000257931
KOG1233 Alkyl-dihydroxyacetonephosphate synthase	8.69187e-05	0.000104603	5.54109e-05	0	0	0	0	0	0	0	0	0	0
KOG1234 ABC (ATP binding cassette) 1 protein	8.69187e-05	0.000209205	0	0.000118147	0.000124162	0.000140984	0.00016276	0.000224618	0.000191314	0.000242718	0.000245098	0.000164474	0.000257931
KOG1235 Predicted unusual protein kinase	8.69187e-05	0.000104603	0.000277054	0.000590737	0.000372486	0.000281968	0.000325521	0.000449236	0.000191314	0.000242718	0.000490196	0.000328947	0.000515863
KOG1242 Protein containing adaptin N-terminal region	8.69187e-05	0.000104603	0.000110822	0.000236295	0.000248324	0.000845904	0.000325521	0.000224618	0.000382629	0.000485437	0.000490196	0.000493421	0.000257931
KOG1243 Protein kinase	8.69187e-05	0.000104603	0.000166233	0.000236295	0.000124162	0.000140984	0.00016276	0.000224618	0.000191314	0.000242718	0.000245098	0.000164474	0
KOG1244 Predicted transcription factor Requiem/NEURO-D4	8.69187e-05	0.000104603	5.54109e-05	0.000236295	0.000124162	0	0.00016276	0.000224618	0.000191314	0	0	0	0
KOG1245 Chromatin remodeling complex WSTF-ISWI, large subunit (contains heterochromatin localization, PHD and BROMO domains)	8.69187e-05	0.000104603	0.000110822	0.000236295	0.000124162	0.000281968	0.000325521	0.000449236	0.000191314	0.000485437	0.000245098	0.000164474	0.000515863
KOG1246 DNA-binding protein jumonji/RBP2/SMCY, contains JmjC domain	8.69187e-05	0.000104603	0.000110822	0.000236295	0.000248324	0.000140984	0.00016276	0.000224618	0.000573943	0.000485437	0.000490196	0.000164474	0.000257931
KOG1249 Predicted GTPases	8.69187e-05	0.000104603	5.54109e-05	0.000118147	0.000124162	0	0	0	0	0	0	0	0
KOG1250 Threonine/serine dehydratases	8.69187e-05	0.000104603	0.000277054	0.000236295	0.000372486	0.000281968	0.000325521	0.000673854	0.000191314	0.000728155	0.000735294	0.000822368	0.000515863
KOG1253 tRNA methyltransferase	8.69187e-05	0.000104603	0.000332465	0.000118147	0.000248324	0.000140984	0.00016276	0.000224618	0.000191314	0.000242718	0.000245098	0.000164474	0.000257931
KOG1254 ATP-citrate lyase	8.69187e-05	0.000104603	0.000110822	0.000236295	0.000124162	0.000140984	0.00016276	0.000224618	0.000191314	0	0	0.000328947	0.000515863
KOG1255 Succinyl-CoA synthetase, alpha subunit	8.69187e-05	0.000104603	5.54109e-05	0.000236295	0.000248324	0.000140984	0.00016276	0.000449236	0.000191314	0.000242718	0.000245098	0.000328947	0.000257931
KOG1257 NADP+-dependent malic enzyme	8.69187e-05	0.000104603	5.54109e-05	0.000236295	0.00062081	0.000845904	0.000325521	0.000224618	0.000191314	0.000242718	0.000245098	0.000328947	0.000257931
KOG1260 Isocitrate lyase	8.69187e-05	0.000104603	0.000221643	0.000118147	0.000124162	0.000281968	0.000488281	0.000673854	0.000382629	0.000485437	0.000245098	0.000328947	0.000515863
KOG1261 Malate synthase	8.69187e-05	0.000104603	0.000110822	0.000236295	0.000248324	0.000140984	0.00016276	0.000224618	0.000191314	0.000485437	0.000245098	0.000164474	0.000257931
KOG1264 Phospholipase C	8.69187e-05	0.000209205	5.54109e-05	0	0	0	0	0.000224618	0	0	0.000245098	0	0.000257931
KOG1267 Mitochondrial transcription termination factor, mTERF	8.69187e-05	0	0	0	0	0	0	0	0	0	0	0	0
KOG1272 WD40-repeat-containing subunit of the 18S rRNA processing complex	8.69187e-05	0.000104603	0.000110822	0.000118147	0.000124162	0.000140984	0.00016276	0.000224618	0.000573943	0.000242718	0.000245098	0.000164474	0.000257931
KOG1273 WD40 repeat protein	8.69187e-05	0.000104603	0.000166233	0.000590737	0.000124162	0.000140984	0.00016276	0.000224618	0.000191314	0.000242718	0.000245098	0.000164474	0.000257931
KOG1274 WD40 repeat protein	8.69187e-05	0.000209205	5.54109e-05	0.00047259	0.000124162	0.000140984	0.00016276	0.000224618	0.000191314	0.000242718	0.000245098	0.000164474	0.000257931
KOG1277 Endosomal membrane proteins, EMP70	8.69187e-05	0.000104603	0.000498698	0.000118147	0.000124162	0	0	0	0	0	0	0	0
KOG1279 Chromatin remodeling factor subunit and related transcription factors	8.69187e-05	0.000209205	0.000110822	0.000354442	0.000744971	0.000140984	0.00016276	0.000224618	0.000191314	0.000485437	0.000490196	0.000164474	0.000257931
KOG1290 Serine/threonine protein kinase	8.69187e-05	0.000104603	0.000166233	0.000236295	0.000248324	0.00437051	0.000651042	0.000224618	0.000191314	0.000242718	0.000490196	0.000822368	0.000257931
KOG1293 Proteins containing armadillo/beta-catenin-like repeat	8.69187e-05	0.000104603	0.000110822	0.000118147	0.000124162	0.000140984	0.00016276	0.000224618	0.000191314	0.000242718	0	0.000164474	0.000257931
KOG1294 Apurinic/apyrimidinic endonuclease and related enzymes	8.69187e-05	0.000209205	0.000166233	0.000236295	0.000124162	0.000281968	0.000325521	0.000224618	0.000191314	0.000242718	0	0.000164474	0.000257931
KOG1296 Uncharacterized conserved protein	8.69187e-05	0.000104603	0.000110822	0.000118147	0.000124162	0.000140984	0.00016276	0.000224618	0	0.000242718	0.000245098	0.000164474	0.000257931
KOG1297 Uncharacterized conserved protein	8.69187e-05	0.000104603	0.000110822	0.000118147	0	0.000140984	0	0	0.000191314	0	0	0	0
KOG1301 Vesicle trafficking protein Sly1 (Sec1 family)	8.69187e-05	0.000104603	0.000110822	0.000118147	0.000124162	0.000140984	0.00016276	0.000224618	0.000191314	0.000242718	0.000245098	0.000164474	0.000257931
KOG1304 Amino acid transporters	8.69187e-05	0.000104603	0.000166233	0.000590737	0.00124162	0.000140984	0.00016276	0.000224618	0.000191314	0.000485437	0.000490196	0.000328947	0.000257931
KOG1307 K+-dependent Ca2+/Na+ exchanger NCKX1 and related proteins	8.69187e-05	0.000104603	0	0.000236295	0.000124162	0.000140984	0	0.000224618	0.000382629	0	0.000245098	0	0
KOG1309 Suppressor of G2 allele of skp1	8.69187e-05	0.000104603	5.54109e-05	0.000236295	0.000124162	0.000140984	0.00016276	0.000224618	0.000191314	0.000242718	0.000245098	0.000164474	0.000257931
KOG1310 WD40 repeat protein	8.69187e-05	0.000104603	0.000277054	0.000118147	0.000124162	0.000281968	0.00016276	0.000224618	0	0	0	0	0
KOG1314 DHHC-type Zn-finger protein	8.69187e-05	0.000104603	0.000110822	0	0	0	0	0	0.000191314	0.000242718	0.000245098	0	0.000257931
KOG1316 Argininosuccinate lyase	8.69187e-05	0.000104603	5.54109e-05	0.000118147	0.000124162	0.000140984	0.00016276	0.000224618	0.000191314	0.000242718	0.000245098	0.000164474	0.000257931
KOG1317 Fumarase	8.69187e-05	0.000104603	5.54109e-05	0.000354442	0.000124162	0.000140984	0.00016276	0.000224618	0.000191314	0.000242718	0.000245098	0.000164474	0.000257931
KOG1322 GDP-mannose pyrophosphorylase/mannose-1-phosphate guanylyltransferase	8.69187e-05	0.000104603	0.000110822	0.000118147	0.000496648	0	0	0	0.000765257	0.000242718	0.000245098	0.000164474	0.000257931
KOG1324 Dihydrofolate reductase	8.69187e-05	0.000104603	0.000110822	0.000118147	0.000124162	0.000140984	0.00016276	0.000224618	0.000191314	0.000242718	0.000245098	0.000164474	0.000257931
KOG1325 Lysophospholipase	8.69187e-05	0.000209205	5.54109e-05	0.000118147	0.000248324	0	0.00016276	0.000449236	0.00382629	0.000970874	0.00147059	0.000328947	0.000773794
KOG1327 Copine	8.69187e-05	0.000209205	0.000277054	0.000118147	0	0	0	0	0	0	0	0	0
KOG1328 Synaptic vesicle protein BAIAP3, involved in vesicle priming/regulation	8.69187e-05	0.000104603	0.000221643	0	0.000124162	0.000281968	0	0	0.000191314	0	0	0	0
KOG1331 Predicted methyltransferase	8.69187e-05	0.000209205	0.000221643	0.000118147	0.000124162	0.000140984	0.00016276	0.000224618	0.000191314	0.000242718	0.000245098	0.000164474	0.000257931
KOG1332 Vesicle coat complex COPII, subunit SEC13	8.69187e-05	0.000104603	0.000221643	0.000118147	0.000124162	0.000140984	0.00016276	0.000224618	0.000191314	0.000242718	0.000245098	0.000164474	0.000257931
KOG1333 Uncharacterized conserved protein	8.69187e-05	0.000104603	0.000221643	0.000118147	0.000124162	0	0	0	0	0	0	0	0
KOG1334 WD40 repeat protein	8.69187e-05	0.000104603	0	0.000118147	0	0	0	0.000224618	0	0	0	0	0
KOG1345 Serine/threonine kinase	8.69187e-05	0.000104603	0	0	0	0	0	0	0	0	0	0	0
KOG1351 Vacuolar H+-ATPase V1 sector, subunit B	8.69187e-05	0.000104603	0	0.000118147	0.000248324	0.000140984	0.00016276	0.000224618	0.000191314	0.000242718	0.000245098	0.000164474	0.000257931
KOG1353 F0F1-type ATP synthase, alpha subunit	8.69187e-05	0.000104603	0.000110822	0.000236295	0.000372486	0.000140984	0.00016276	0.000224618	0.000191314	0.000242718	0.000245098	0.000164474	0.000257931
KOG1354 Serine/threonine protein phosphatase 2A, regulatory subunit	8.69187e-05	0.000104603	0.000110822	0.000236295	0.000496648	0.000140984	0.00016276	0.000224618	0.000191314	0.000242718	0.000245098	0.000164474	0.000257931
KOG1357 Serine palmitoyltransferase	8.69187e-05	0.000104603	0.000110822	0.000118147	0.000248324	0.000140984	0.00016276	0.000224618	0.000765257	0.000242718	0.000245098	0.000328947	0.000257931
KOG1358 Serine palmitoyltransferase	8.69187e-05	0.000104603	0.000166233	0.000118147	0.000248324	0.000140984	0.00016276	0.000224618	0.000191314	0.000242718	0.000245098	0.000164474	0.000257931
KOG1359 Glycine C-acetyltransferase/2-amino-3-ketobutyrate-CoA ligase	8.69187e-05	0.000104603	0.000387876	0.000236295	0.000124162	0.000140984	0.00016276	0.000224618	0.000191314	0	0	0	0
KOG1360 5-aminolevulinate synthase	8.69187e-05	0.000104603	5.54109e-05	0.000118147	0.000124162	0.000140984	0.00016276	0.000224618	0	0.000242718	0.000245098	0.000164474	0.000257931
KOG1361 Predicted hydrolase involved in interstrand cross-link repair	8.69187e-05	0.000104603	0.000110822	0.000236295	0.000248324	0.000281968	0.000325521	0.000224618	0.000573943	0.000242718	0.000490196	0.000164474	0.000257931
KOG1363 Predicted regulator of the ubiquitin pathway (contains UAS and UBX domains)	8.69187e-05	0.000104603	5.54109e-05	0.000118147	0.000372486	0.000140984	0.00016276	0.000224618	0.000191314	0.000485437	0.000490196	0.000164474	0.000257931
KOG1364 Predicted ubiquitin regulatory protein, contains UAS and UBX domains	8.69187e-05	0.000104603	5.54109e-05	0.000118147	0.000124162	0	0	0	0	0.000242718	0.000245098	0.000164474	0.000257931
KOG1367 3-phosphoglycerate kinase	8.69187e-05	0.000104603	0.000221643	0.000118147	0.000248324	0.000140984	0.00016276	0.000224618	0.000191314	0.000242718	0.000245098	0.000164474	0.000257931
KOG1370 S-adenosylhomocysteine hydrolase	8.69187e-05	0.000209205	0.000166233	0.000236295	0.000248324	0.000140984	0.00016276	0.000224618	0.000191314	0.000242718	0.000245098	0.000164474	0.000257931
KOG1372 GDP-mannose 4,6 dehydratase	8.69187e-05	0.000104603	5.54109e-05	0.000236295	0.000372486	0.000140984	0.00016276	0	0.000191314	0	0	0	0
KOG1373 Transport protein Sec61, alpha subunit	8.69187e-05	0.000104603	5.54109e-05	0.000118147	0.000496648	0.000140984	0.00016276	0.000224618	0.000191314	0.000485437	0.000490196	0.000164474	0.000257931
KOG1377 Uridine 5'- monophosphate synthase/orotate phosphoribosyltransferase	8.69187e-05	0.00041841	0.000110822	0.000236295	0.000248324	0.000422952	0.000325521	0.000449236	0.000956572	0.000728155	0.000490196	0.000328947	0.000773794
KOG1380 Heme A farnesyltransferase	8.69187e-05	0.000104603	0.000166233	0.000118147	0.000248324	0.000140984	0.00016276	0.000224618	0.000382629	0.000242718	0.000245098	0.000164474	0.000257931
KOG1385 Nucleoside phosphatase	8.69187e-05	0.000104603	0.000110822	0.000236295	0.000372486	0.00225575	0.00016276	0.000224618	0.000191314	0.000242718	0.000245098	0.000164474	0.000257931
KOG1386 Nucleoside phosphatase	8.69187e-05	0.000104603	0.000166233	0.000118147	0.000124162	0.000986888	0.00016276	0.000224618	0.000191314	0.000242718	0.000245098	0.000164474	0.000257931
KOG1389 3-oxoacyl CoA thiolase	8.69187e-05	0.000104603	5.54109e-05	0.000354442	0.000248324	0.000563936	0.000488281	0.000673854	0.000573943	0.000242718	0.000735294	0.000493421	0.000257931
KOG1391 Acetyl-CoA acetyltransferase	8.69187e-05	0.000104603	0.000110822	0.000118147	0.000124162	0	0	0.000224618	0.000191314	0	0	0	0
KOG1395 Tryptophan synthase beta chain	8.69187e-05	0.000104603	0.000166233	0.000118147	0.000248324	0.000140984	0.00016276	0.000224618	0.000382629	0.000242718	0.000245098	0.000328947	0.000257931
KOG1396 Uncharacterized conserved protein	8.69187e-05	0.000104603	5.54109e-05	0.000118147	0.000124162	0.000140984	0.00016276	0.000224618	0.000382629	0.000242718	0.000245098	0.000164474	0.000257931
KOG1398 Uncharacterized conserved protein	8.69187e-05	0.000209205	0.000110822	0.000827032	0.000248324	0.000140984	0.000325521	0.000449236	0.000382629	0	0	0	0
KOG1404 Alanine-glyoxylate aminotransferase AGT2	8.69187e-05	0	0.000110822	0	0.000248324	0.000281968	0.000325521	0.000224618	0	0	0.000245098	0.000657895	0
KOG1407 WD40 repeat protein	8.69187e-05	0.000104603	0.000110822	0.000236295	0.000124162	0.000140984	0	0.000224618	0.000191314	0.000242718	0.000245098	0.000164474	0.000257931
KOG1408 WD40 repeat protein	8.69187e-05	0.000104603	0.000110822	0.000118147	0.000248324	0	0	0	0	0	0.000245098	0.000164474	0.000257931
KOG1410 Nuclear transport receptor RanBP16 (importin beta superfamily)	8.69187e-05	0.000104603	0.000387876	0.000236295	0.000248324	0	0	0	0	0	0	0	0
KOG1411 Aspartate aminotransferase/Glutamic oxaloacetic transaminase AAT1/GOT2	8.69187e-05	0.000104603	5.54109e-05	0.000118147	0.000124162	0.000140984	0.00016276	0.000224618	0.000191314	0.000242718	0.000245098	0.000328947	0.000257931
KOG1412 Aspartate aminotransferase/Glutamic oxaloacetic transaminase AAT2/GOT1	8.69187e-05	0.000104603	0.000110822	0.000236295	0.000124162	0.000140984	0.00016276	0.000224618	0.000191314	0.000242718	0.000490196	0.000164474	0.000257931
KOG1414 Transcriptional activator FOSB/c-Fos and related bZIP transcription factors	8.69187e-05	0	5.54109e-05	0	0.000869133	0	0	0	0	0.000485437	0	0	0.000257931
KOG1415 Ubiquitin C-terminal hydrolase UCHL1	8.69187e-05	0.000104603	5.54109e-05	0.000118147	0.000124162	0.000281968	0.000325521	0.000224618	0.000191314	0.000242718	0.000245098	0.000328947	0.000257931
KOG1416 tRNA(1-methyladenosine) methyltransferase, subunit GCD10	8.69187e-05	0.000104603	0.000277054	0.000118147	0.000124162	0.000140984	0.00016276	0.000224618	0.000191314	0.000242718	0.000245098	0.000164474	0.000257931
KOG1420 Ca2+-activated K+ channel Slowpoke, alpha subunit	8.69187e-05	0.000209205	0.000110822	0.000118147	0	0	0	0	0	0	0	0	0
KOG1421 Predicted signaling-associated protein (contains a PDZ domain)	8.69187e-05	0.00083682	0.000221643	0.000236295	0.000496648	0	0	0	0	0.000242718	0	0.000164474	0.000257931
KOG1425 Microfibrillar-associated protein MFAP1	8.69187e-05	0.000104603	5.54109e-05	0.000118147	0.000124162	0.000140984	0.00016276	0.000224618	0.000191314	0	0	0.000164474	0.000257931
KOG1431 GDP-L-fucose synthetase	8.69187e-05	0.000104603	0.000332465	0.000118147	0.000124162	0.000140984	0.00016276	0	0.000191314	0	0	0	0
KOG1433 DNA repair protein RAD51/RHP55	8.69187e-05	0.000104603	0.000110822	0	0	0	0.00016276	0.000449236	0.000191314	0.000242718	0.000245098	0.000164474	0.000257931
KOG1436 Dihydroorotate dehydrogenase	8.69187e-05	0.000104603	0.000110822	0.000118147	0.000124162	0.000281968	0.000325521	0.000224618	0.000191314	0.000242718	0.000245098	0.000328947	0.000515863
KOG1437 Fasciclin and related adhesion glycoproteins	8.69187e-05	0.000313808	0.000166233	0.000118147	0.000744971	0.000281968	0.000651042	0.000449236	0.000191314	0.000242718	0.000245098	0.000493421	0
KOG1439 RAB proteins geranylgeranyltransferase component A (RAB escort protein)	8.69187e-05	0.000209205	0.000110822	0.000118147	0.000248324	0.000140984	0.000325521	0.000224618	0.000573943	0.000485437	0.000490196	0.000164474	0.000515863
KOG1440 CDP-diacylglycerol synthase	8.69187e-05	0.000104603	5.54109e-05	0.000236295	0.000496648	0.000140984	0.00016276	0.000224618	0.000382629	0.000242718	0.000245098	0.000164474	0.000257931
KOG1443 Predicted integral membrane protein	8.69187e-05	0.000104603	0.000110822	0.000354442	0.000248324	0.000140984	0.00016276	0.000224618	0.000191314	0.000242718	0.000245098	0.000164474	0.000257931
KOG1444 Nucleotide-sugar transporter VRG4/SQV-7	8.69187e-05	0.000209205	0.000221643	0.000236295	0.000372486	0.000140984	0.00016276	0.000224618	0.000191314	0.000728155	0.000245098	0.000164474	0.000257931
KOG1451 Oligophrenin-1 and related Rho GTPase-activating proteins	8.69187e-05	0	0.000110822	0.000236295	0.000124162	0.000422952	0	0.000224618	0.000573943	0	0.000245098	0.000164474	0.000257931
KOG1453 Chimaerin and related Rho GTPase activating proteins	8.69187e-05	0.000209205	5.54109e-05	0.000236295	0.000744971	0.000140984	0.00016276	0.000449236	0.000191314	0.000728155	0.000490196	0.000328947	0.000515863
KOG1458 Fructose-1,6-bisphosphatase	8.69187e-05	0.000104603	0.000110822	0.000118147	0.000248324	0.000140984	0.00016276	0.000224618	0.000191314	0.000242718	0.000245098	0.000328947	0.000257931
KOG1459 Squalene synthetase	8.69187e-05	0.000209205	0.000221643	0.000118147	0.000248324	0.00070492	0.00016276	0.000224618	0.000191314	0.000242718	0.000245098	0.000164474	0.000257931
KOG1461 Translation initiation factor 2B, epsilon subunit (eIF-2Bepsilon/GCD6)	8.69187e-05	0.000104603	0.000277054	0.00047259	0.000248324	0.000140984	0.00016276	0.000224618	0.000191314	0.000242718	0.000245098	0.000164474	0.000257931
KOG1463 26S proteasome regulatory complex, subunit RPN6/PSMD11	8.69187e-05	0.000104603	5.54109e-05	0.000118147	0.000248324	0.000140984	0.00016276	0.000224618	0.000191314	0.000242718	0.000245098	0.000164474	0.000515863
KOG1467 Translation initiation factor 2B, delta subunit (eIF-2Bdelta/GCD2)	8.69187e-05	0.000104603	0.000443287	0.000118147	0.000124162	0.000140984	0.00016276	0.000449236	0.000191314	0.000242718	0.000245098	0.000164474	0.000257931
KOG1469 Predicted acyl-CoA dehydrogenase	8.69187e-05	0.000104603	5.54109e-05	0.000236295	0.000248324	0.000140984	0.00016276	0.000224618	0.000191314	0	0.000245098	0.000164474	0.000257931
KOG1478 3-keto sterol reductase	8.69187e-05	0.000104603	0.000110822	0.000118147	0.000124162	0.000140984	0.00016276	0.000224618	0.000191314	0.000242718	0.000245098	0.000164474	0.000257931
KOG1486 GTP-binding protein DRG2 (ODN superfamily)	8.69187e-05	0.000104603	0.000221643	0.000118147	0.000124162	0.000140984	0.00016276	0.000224618	0.000191314	0.000242718	0.000245098	0.000164474	0.000257931
KOG1488 Translational repressor Pumilio/PUF3 and related RNA-binding proteins (Puf superfamily)	8.69187e-05	0.000104603	5.54109e-05	0.000354442	0.000496648	0.000281968	0.000325521	0.000224618	0.000382629	0.000242718	0.000245098	0.000328947	0.000515863
KOG1489 Predicted GTP-binding protein (ODN superfamily)	8.69187e-05	0.000104603	0.000221643	0.000118147	0.000124162	0.000140984	0.00016276	0.000224618	0.000191314	0.000242718	0.000245098	0.000164474	0.000257931
KOG1490 GTP-binding protein CRFG/NOG1 (ODN superfamily)	8.69187e-05	0.000104603	5.54109e-05	0.000354442	0.000248324	0.000140984	0.00016276	0.000224618	0.000382629	0.000242718	0.000245098	0.000164474	0.000257931
KOG1491 Predicted GTP-binding protein (ODN superfamily)	8.69187e-05	0.000104603	5.54109e-05	0.000354442	0.000248324	0.000140984	0.00016276	0.000224618	0.000191314	0.000728155	0.000735294	0.000328947	0.000515863
KOG1492 C3H1-type Zn-finger protein	8.69187e-05	0.000209205	0.000110822	0.000118147	0.000124162	0.000140984	0.00016276	0.000224618	0.000191314	0	0.000245098	0.000164474	0.000257931
KOG1494 NAD-dependent malate dehydrogenase	8.69187e-05	0.000209205	0.000110822	0.00047259	0.000372486	0.000281968	0.000325521	0.000449236	0.00114789	0.000728155	0.000735294	0.000328947	0.000515863
KOG1495 Lactate dehydrogenase	8.69187e-05	0.000104603	0.000166233	0.000118147	0.000124162	0	0	0	0	0	0	0.000164474	0
KOG1497 COP9 signalosome, subunit CSN4	8.69187e-05	0.000104603	5.54109e-05	0.000118147	0.000124162	0.000140984	0.00016276	0.000224618	0.000191314	0	0	0.000164474	0.000257931
KOG1498 26S proteasome regulatory complex, subunit RPN5/PSMD12	8.69187e-05	0.000209205	5.54109e-05	0.000118147	0.000124162	0.000140984	0.00016276	0.000224618	0.000191314	0.000242718	0.000245098	0.000164474	0.000257931
KOG1499 Protein arginine N-methyltransferase PRMT1 and related enzymes	8.69187e-05	0.000209205	0.000332465	0.000236295	0.000248324	0.000281968	0.000325521	0.000449236	0.000382629	0.000242718	0.000245098	0.000493421	0.000515863
KOG1500 Protein arginine N-methyltransferase CARM1	8.69187e-05	0.000104603	0.000110822	0.000118147	0.000248324	0	0	0.000224618	0	0	0	0	0
KOG1507 Nucleosome assembly protein NAP-1	8.69187e-05	0.000104603	0.000498698	0.000236295	0.000496648	0.000422952	0.000325521	0.000224618	0.000573943	0.000242718	0.000245098	0.000328947	0.000257931
KOG1508 DNA replication factor/protein phosphatase inhibitor SET/SPR-2	8.69187e-05	0.000104603	5.54109e-05	0.000118147	0.000124162	0	0	0.000224618	0	0.000242718	0.000245098	0.000164474	0
KOG1511 Mevalonate kinase MVK/ERG12	8.69187e-05	0.000104603	0.000387876	0.000118147	0.000124162	0.000140984	0.00016276	0.000224618	0.000191314	0.000242718	0.000245098	0.000164474	0.000257931
KOG1514 Origin recognition complex, subunit 1, and related proteins	8.69187e-05	0.000104603	0.000221643	0.000118147	0.000124162	0.000140984	0.00016276	0.000224618	0.000191314	0.000485437	0.000245098	0.000164474	0.000257931
KOG1517 Guanine nucleotide binding protein MIP1	8.69187e-05	0.000104603	5.54109e-05	0.000118147	0.000248324	0.000140984	0.00016276	0.000224618	0.000191314	0.000242718	0.000245098	0.000164474	0.000257931
KOG1520 Predicted alkaloid synthase/Surface mucin Hemomucin	8.69187e-05	0	5.54109e-05	0	0	0.000140984	0	0	0	0	0	0	0
KOG1523 Actin-related protein Arp2/3 complex, subunit ARPC1/p41-ARC	8.69187e-05	0.000209205	0.000110822	0.000236295	0.000124162	0.000140984	0.00016276	0.000224618	0.000191314	0.000242718	0.000245098	0.000164474	0.000257931
KOG1525 Sister chromatid cohesion complex Cohesin, subunit PDS5	8.69187e-05	0.000209205	0.000554109	0.000118147	0.000372486	0.000140984	0.00016276	0.000224618	0.000191314	0.000242718	0.000245098	0.000164474	0.000257931
KOG1531 F0F1-type ATP synthase, gamma subunit	8.69187e-05	0.000104603	0.000166233	0.000236295	0.000248324	0.000140984	0.00016276	0.000224618	0.000191314	0.000242718	0.000245098	0.000164474	0.000257931
KOG1532 GTPase XAB1, interacts with DNA repair protein XPA	8.69187e-05	0.000104603	0.000387876	0.000118147	0.000124162	0.000140984	0.00016276	0.000224618	0.000191314	0.000242718	0.000245098	0.000164474	0.000257931
KOG1534 Putative transcription factor FET5	8.69187e-05	0.000104603	0.000997396	0.000118147	0.000124162	0.000140984	0.00016276	0.000224618	0.000191314	0.000242718	0.000245098	0.000164474	0.000257931
KOG1535 Predicted fumarylacetoacetate hydralase	8.69187e-05	0.000209205	0.000110822	0.000354442	0.000124162	0.000281968	0.000488281	0.000449236	0.000191314	0.000242718	0.000490196	0.000822368	0.000257931
KOG1536 Biotin holocarboxylase synthetase/biotin-protein ligase	8.69187e-05	0	0.000110822	0.000236295	0.000248324	0.000140984	0.00016276	0.000224618	0.000191314	0.000242718	0.000245098	0.000164474	0.000257931
KOG1537 Homoserine kinase	8.69187e-05	0.000104603	0.000332465	0.000118147	0.000124162	0.000140984	0.00016276	0.000224618	0.000573943	0.000242718	0.000245098	0.000164474	0.000257931
KOG1547 Septin CDC10 and related P-loop GTPases	8.69187e-05	0.000104603	5.54109e-05	0.000236295	0.000496648	0.000140984	0.00016276	0	0.000191314	0.000242718	0.000245098	0.000164474	0.000257931
KOG1548 Transcription elongation factor TAT-SF1	8.69187e-05	0.000104603	0.000221643	0.000236295	0.000124162	0.000140984	0.00016276	0.000224618	0.000191314	0.000242718	0.000245098	0.000164474	0.000515863
KOG1554 COP9 signalosome, subunit CSN5	8.69187e-05	0.000104603	5.54109e-05	0.000118147	0.000124162	0.00070492	0.000325521	0.000224618	0.000191314	0.000242718	0.000245098	0.000164474	0.000257931
KOG1556 26S proteasome regulatory complex, subunit RPN8/PSMD7	8.69187e-05	0.000104603	5.54109e-05	0.000118147	0.000248324	0.000140984	0.00016276	0.000224618	0.000956572	0.000242718	0.000245098	0.000164474	0.000257931
KOG1560 Translation initiation factor 3, subunit h (eIF-3h)	8.69187e-05	0.000104603	0.000498698	0.000118147	0.000248324	0.000140984	0.00016276	0.000224618	0.000382629	0	0.000245098	0.000164474	0.000257931
KOG1567 Ribonucleotide reductase, beta subunit	8.69187e-05	0.000104603	0.000221643	0.000236295	0.000248324	0.000140984	0.000325521	0.000224618	0.000382629	0.000485437	0.000490196	0.000164474	0.000257931
KOG1569 50S ribosomal protein L1	8.69187e-05	0.000104603	0.000110822	0.000118147	0.000124162	0.000140984	0.00016276	0.000224618	0.000191314	0.000242718	0.000245098	0.000164474	0.000257931
KOG1570 60S ribosomal protein L10A	8.69187e-05	0.000104603	5.54109e-05	0.000118147	0.000248324	0.000140984	0.00016276	0.000224618	0.000191314	0.000485437	0.000245098	0.000164474	0.000257931
KOG1578 Predicted carbonic anhydrase involved in protection against oxidative damage	8.69187e-05	0.000209205	0.000387876	0.000236295	0.000124162	0.000422952	0.000976562	0.000224618	0.000382629	0.000242718	0.000245098	0.000493421	0.000257931
KOG1581 UDP-galactose transporter related protein	8.69187e-05	0.000104603	5.54109e-05	0.000236295	0.000248324	0.000140984	0.00016276	0.000224618	0.000191314	0.000242718	0.000245098	0.000164474	0.000257931
KOG1583 UDP-N-acetylglucosamine transporter	8.69187e-05	0.000104603	0.000166233	0.000118147	0.000248324	0.000281968	0.000325521	0.000224618	0	0.000242718	0.000245098	0.000164474	0.000257931
KOG1584 Sulfotransferase	8.69187e-05	0	0	0	0	0	0	0	0	0	0	0	0
KOG1590 Uncharacterized conserved protein	8.69187e-05	0.000104603	5.54109e-05	0.000118147	0.000248324	0.000140984	0.00016276	0	0.000382629	0.000242718	0.000245098	0.000328947	0.000257931
KOG1591 Prolyl 4-hydroxylase alpha subunit	8.69187e-05	0	5.54109e-05	0.000118147	0.000124162	0	0	0	0	0	0.000245098	0.000493421	0.000515863
KOG1592 Asparaginase	8.69187e-05	0.000104603	0.000221643	0.000118147	0.000124162	0.000422952	0.000325521	0.000224618	0	0	0.000245098	0.000328947	0.000257931
KOG1594 Uncharacterized enzymes related to aldose 1-epimerase	8.69187e-05	0.000104603	5.54109e-05	0.000118147	0.000248324	0.000140984	0.00016276	0.000224618	0.000191314	0.000242718	0.000245098	0.000164474	0.000257931
KOG1596 Fibrillarin and related nucleolar RNA-binding proteins	8.69187e-05	0.000104603	5.54109e-05	0.00047259	0.00062081	0.000422952	0.000488281	0.000673854	0.000765257	0.000242718	0.000490196	0.000164474	0.000257931
KOG1598 Transcription initiation factor TFIIIB, Brf1 subunit	8.69187e-05	0.000104603	0.000110822	0.000118147	0.000124162	0.000281968	0.000325521	0.000224618	0.000191314	0.000242718	0.000245098	0.000164474	0.000257931
KOG1599 Uricase (urate oxidase)	8.69187e-05	0.000104603	5.54109e-05	0.000236295	0.000124162	0.000140984	0.00016276	0.000224618	0.000191314	0	0.000245098	0.000164474	0.000257931
KOG1606 Stationary phase-induced protein, SOR/SNZ family	8.69187e-05	0.000104603	5.54109e-05	0.000236295	0.000124162	0.000140984	0.00016276	0.000224618	0.000191314	0.000728155	0.000245098	0.000164474	0.000257931
KOG1611 Predicted short chain-type dehydrogenase	8.69187e-05	0	0.000110822	0	0.00062081	0.00070492	0.000488281	0.000224618	0.000191314	0.000242718	0	0.00148026	0.000515863
KOG1612 Exosomal 3'-5' exoribonuclease complex, subunit Rrp42	8.69187e-05	0.000104603	0.000110822	0.000118147	0.000124162	0.000140984	0.00016276	0.000224618	0.000191314	0.000242718	0.000245098	0.000164474	0.000257931
KOG1615 Phosphoserine phosphatase	8.69187e-05	0.000209205	0.000277054	0.000118147	0.000124162	0	0	0	0.000191314	0.000242718	0.000245098	0.000164474	0.000257931
KOG1617 CDP-alcohol phosphatidyltransferase/Phosphatidylglycerol-phosphate synthase	8.69187e-05	0.000104603	0.000166233	0.000118147	0.000124162	0.000140984	0.00016276	0.000224618	0.000191314	0.000242718	0.000245098	0.000164474	0.000257931
KOG1618 Predicted phosphatase	8.69187e-05	0.000104603	0.000221643	0.000236295	0.000124162	0.000140984	0.00016276	0.000224618	0.000191314	0.000242718	0.000490196	0.000493421	0.000515863
KOG1619 Cytochrome b	8.69187e-05	0.000209205	5.54109e-05	0.000118147	0.000124162	0	0.00016276	0.000224618	0	0	0	0.000164474	0.000257931
KOG1624 Mitochondrial/chloroplast ribosomal protein L4	8.69187e-05	0.000104603	0.000277054	0.000118147	0.000248324	0.000140984	0.00016276	0.000224618	0.000382629	0.000242718	0.000245098	0.000164474	0.000257931
KOG1626 Inorganic pyrophosphatase/Nucleosome remodeling factor, subunit NURF38	8.69187e-05	0.000104603	5.54109e-05	0.000236295	0.000496648	0.000140984	0.00016276	0.000224618	0.000191314	0.000485437	0.000490196	0.000164474	0.000257931
KOG1629 Bax-mediated apoptosis inhibitor TEGT/BI-1	8.69187e-05	0.000104603	0.000166233	0	0	0	0	0	0	0	0	0	0
KOG1634 Predicted transcription factor DATF1, contains PHD and TFS2M domains	8.69187e-05	0	0	0.000118147	0.000124162	0	0	0	0	0.000242718	0	0	0.000257931
KOG1636 DNA polymerase delta processivity factor (proliferating cell nuclear antigen)	8.69187e-05	0.000104603	5.54109e-05	0.000118147	0.000248324	0.000140984	0.00016276	0.000224618	0.000382629	0.000242718	0.000245098	0.000164474	0.000257931
KOG1637 Threonyl-tRNA synthetase	8.69187e-05	0.000209205	0.000221643	0.000354442	0.000248324	0.000140984	0.00016276	0.000449236	0.000191314	0.000485437	0.000490196	0.000328947	0.000515863
KOG1638 Steroid reductase	8.69187e-05	0.000104603	5.54109e-05	0	0.000248324	0.000140984	0.00016276	0.000224618	0.000191314	0	0	0.000164474	0.000257931
KOG1640 Predicted steroid reductase	8.69187e-05	0	5.54109e-05	0.000118147	0	0	0	0	0	0.000242718	0.000245098	0.000164474	0.000257931
KOG1641 Mitochondrial chaperonin	8.69187e-05	0.000104603	0.000166233	0.000118147	0.000124162	0.000140984	0.00016276	0.000224618	0.000191314	0.000242718	0.000245098	0.000164474	0.000257931
KOG1644 U2-associated snRNP A' protein	8.69187e-05	0.000104603	0.000166233	0.000118147	0.000124162	0.000140984	0.00016276	0.000224618	0.000191314	0.000242718	0.000245098	0.000164474	0.000257931
KOG1647 Vacuolar H+-ATPase V1 sector, subunit D	8.69187e-05	0.000104603	5.54109e-05	0.000118147	0.000248324	0.000140984	0.00016276	0.000224618	0.000191314	0.000242718	0.000245098	0.000164474	0.000257931
KOG1649 SWI-SNF chromatin remodeling complex, Snf5 subunit	8.69187e-05	0.000209205	0.000277054	0.000354442	0.000124162	0.000281968	0.000325521	0.000449236	0.000382629	0.000485437	0.000490196	0.000328947	0.000515863
KOG1652 Mitochondrial import inner membrane translocase, subunit TIM17	8.69187e-05	0.000104603	0.000166233	0.000118147	0.000372486	0.000140984	0.00016276	0.000449236	0.000191314	0.000242718	0.000245098	0.000164474	0.000257931
KOG1654 Microtubule-associated anchor protein involved in autophagy and membrane trafficking	8.69187e-05	0.000104603	0.000110822	0.000118147	0.000124162	0.000140984	0.00016276	0.000224618	0.000191314	0.000242718	0.000245098	0.000328947	0.000257931
KOG1655 Protein involved in vacuolar protein sorting	8.69187e-05	0.000104603	0.000110822	0.000118147	0.000124162	0.000140984	0.00016276	0.000224618	0.000191314	0.000242718	0.000245098	0.000164474	0.000257931
KOG1656 Protein involved in glucose derepression and pre-vacuolar endosome protein sorting	8.69187e-05	0.000104603	0.000166233	0.000118147	0.000248324	0.000281968	0.00016276	0.000224618	0.000191314	0.000242718	0.000245098	0.000164474	0.000257931
KOG1659 Class 2 transcription repressor NC2, alpha subunit (DRAP1)	8.69187e-05	0.000104603	5.54109e-05	0.000118147	0.000124162	0.000140984	0.00016276	0.000224618	0.000191314	0.000242718	0.000245098	0.000164474	0.000257931
KOG1661 Protein-L-isoaspartate(D-aspartate) O-methyltransferase	8.69187e-05	0.000104603	0	0.000118147	0.000124162	0.000140984	0.00016276	0.000224618	0.000191314	0	0	0.000164474	0
KOG1662 Mitochondrial F1F0-ATP synthase, subunit OSCP/ATP5	8.69187e-05	0.000104603	5.54109e-05	0.000236295	0.000248324	0.000140984	0.00016276	0.000224618	0.000191314	0.000242718	0.000245098	0.000164474	0.000257931
KOG1664 Vacuolar H+-ATPase V1 sector, subunit E	8.69187e-05	0.000104603	0.000277054	0.000118147	0.000248324	0.000422952	0.00016276	0.000224618	0.000191314	0.000242718	0.000245098	0.000164474	0.000257931
KOG1666 V-SNARE	8.69187e-05	0.000104603	0.000110822	0.000236295	0.000124162	0.000281968	0.000325521	0.000224618	0.000191314	0.000242718	0.000245098	0.000164474	0.000257931
KOG1667 Zn2+-binding protein Melusin/RAR1, contains CHORD domain	8.69187e-05	0.000104603	0.000110822	0.000118147	0.000124162	0.000140984	0.00016276	0.000224618	0.000191314	0	0	0.000164474	0.000257931
KOG1669 Predicted mRNA cap-binding protein related to eIF-4E	8.69187e-05	0.000209205	0	0.000236295	0.000124162	0.000140984	0.00016276	0	0.000382629	0	0.000245098	0.000164474	0.000257931
KOG1671 Ubiquinol cytochrome c reductase, subunit RIP1	8.69187e-05	0.000104603	0.000166233	0.000236295	0.000372486	0.000140984	0.00016276	0.000224618	0.000382629	0.000242718	0.000245098	0.000164474	0.000257931
KOG1672 ATP binding protein	8.69187e-05	0.000104603	0.000166233	0.000118147	0.000124162	0.000140984	0.00016276	0.000224618	0.000191314	0.000242718	0	0	0.000257931
KOG1676 K-homology type RNA binding proteins	8.69187e-05	0.000209205	0.000332465	0.000590737	0.000372486	0.000140984	0.00016276	0.00112309	0.000191314	0	0.000490196	0.000657895	0.000257931
KOG1678 60s ribosomal protein L15	8.69187e-05	0.000104603	0.000110822	0.000236295	0.000496648	0.000140984	0.00016276	0.000224618	0.000191314	0.000485437	0.000245098	0.000164474	0.000257931
KOG1681 Enoyl-CoA isomerase	8.69187e-05	0.000104603	0.000166233	0.000118147	0.000248324	0.000140984	0.00016276	0.000224618	0.000191314	0	0.000245098	0.000164474	0.000257931
KOG1685 Uncharacterized conserved protein	8.69187e-05	0.000104603	0.000166233	0.000118147	0.000248324	0.000140984	0.00016276	0.000224618	0.000191314	0.000485437	0.000490196	0.000164474	0.000257931
KOG1689 mRNA cleavage factor I subunit	8.69187e-05	0.000104603	0.000166233	0	0.000248324	0.000140984	0.00016276	0.000224618	0.000191314	0	0	0.000164474	0.000257931
KOG1697 Mitochondrial/chloroplast ribosomal protein S9	8.69187e-05	0.000104603	0	0.000118147	0.000124162	0.000140984	0.00016276	0.000224618	0.000191314	0.000242718	0.000245098	0.000164474	0.000257931
KOG1700 Regulatory protein MLP and related LIM proteins	8.69187e-05	0.000209205	5.54109e-05	0.000236295	0.000124162	0.000140984	0.00016276	0.000224618	0.000191314	0	0	0	0
KOG1706 Argininosuccinate synthase	8.69187e-05	0.000104603	5.54109e-05	0.000236295	0.000248324	0.000281968	0.00016276	0.000224618	0.000191314	0.000242718	0.000245098	0.000164474	0.000257931
KOG1709 Guanidinoacetate methyltransferase and related proteins	8.69187e-05	0.000104603	5.54109e-05	0.000118147	0.000124162	0.000140984	0.00016276	0.000224618	0.000382629	0.000242718	0.000245098	0.000164474	0
KOG1711 Mitochondrial/chloroplast ribosomal protein L22	8.69187e-05	0.000104603	0	0.000118147	0.000124162	0.000140984	0.00016276	0.000224618	0.000191314	0.000242718	0.000245098	0.000164474	0.000257931
KOG1712 Adenine phosphoribosyl transferases	8.69187e-05	0.000104603	0.000110822	0.000118147	0.000124162	0.000140984	0.00016276	0.000224618	0.000191314	0.000485437	0.000245098	0.000328947	0.000257931
KOG1713 NADH-ubiquinone oxidoreductase, NDUFS3/30 kDa subunit	8.69187e-05	0.000104603	0.000166233	0.000118147	0.000124162	0.000140984	0.00016276	0.000224618	0.000191314	0	0.000245098	0.000164474	0.000257931
KOG1714 60s ribosomal protein L18	8.69187e-05	0.000104603	5.54109e-05	0.000236295	0.000744971	0.000140984	0.00016276	0.000224618	0.000191314	0.000485437	0.000245098	0.000164474	0.000257931
KOG1723 60s ribosomal protein L30 isolog	8.69187e-05	0.000104603	5.54109e-05	0.000236295	0.000248324	0.000140984	0.00016276	0.000224618	0.000191314	0.000242718	0.000245098	0.000164474	0.000257931
KOG1730 Thioredoxin-like protein	8.69187e-05	0.000104603	0.000110822	0.000118147	0.000124162	0.000281968	0.000325521	0.000449236	0.000765257	0	0.000245098	0.000164474	0.000257931
KOG1731 FAD-dependent sulfhydryl oxidase/quiescin and related proteins	8.69187e-05	0	0.000166233	0	0	0	0	0	0	0	0	0	0
KOG1733 Mitochondrial import inner membrane translocase, subunit TIM13	8.69187e-05	0.000104603	5.54109e-05	0.000236295	0.000248324	0.000140984	0.00016276	0.000224618	0	0.000242718	0.000245098	0.000164474	0
KOG1734 Predicted RING-containing E3 ubiquitin ligase	8.69187e-05	0.000104603	0	0.000118147	0.000124162	0	0	0	0	0	0	0.000164474	0
KOG1740 Predicted mitochondrial/chloroplast ribosomal protein S17	8.69187e-05	0	0	0.000118147	0.000124162	0.000140984	0.00016276	0.000224618	0	0.000242718	0.000245098	0.000164474	0
KOG1747 Protein tyrosine kinase 9/actin monomer-binding protein	8.69187e-05	0.000104603	0.000110822	0.000118147	0.000124162	0.000140984	0.00016276	0.000224618	0.000191314	0.000242718	0.000245098	0.000164474	0.000257931
KOG1748 Acyl carrier protein/NADH-ubiquinone oxidoreductase, NDUFAB1/SDAP subunit	8.69187e-05	0.000104603	0.000221643	0.000236295	0.000372486	0.000140984	0.00016276	0.000224618	0.000191314	0.000242718	0.000490196	0.000164474	0.000257931
KOG1750 Mitochondrial/chloroplast ribosomal protein S12	8.69187e-05	0.000104603	0.000498698	0.000118147	0.000124162	0.000140984	0.00016276	0.000224618	0.000191314	0.000242718	0.000245098	0.000164474	0.000257931
KOG1753 40S ribosomal protein S16	8.69187e-05	0.000104603	5.54109e-05	0.000236295	0.00062081	0.000140984	0.00016276	0.000224618	0.000191314	0.000485437	0.000245098	0.000164474	0.000257931
KOG1757 Histone 2A	8.69187e-05	0.000104603	5.54109e-05	0.000118147	0.000248324	0.000140984	0.000325521	0.000224618	0	0.000242718	0.000245098	0.000164474	0.000257931
KOG1760 Molecular chaperone Prefoldin, subunit 4	8.69187e-05	0	0.000110822	0.000118147	0.000124162	0.000140984	0.00016276	0	0.000191314	0.000242718	0.000245098	0.000164474	0.000257931
KOG1768 40s ribosomal protein S26	8.69187e-05	0	0.000110822	0.000236295	0.000496648	0.000140984	0.00016276	0.000224618	0.000191314	0.000485437	0.000245098	0.000164474	0.000257931
KOG1771 GPI-alpha-mannosyltransferase III (GPI10/PIG-B) involved in glycosylphosphatidylinositol anchor biosynthesis	8.69187e-05	0.000104603	0.000110822	0.000118147	0.000124162	0.000140984	0.00016276	0.000224618	0.000191314	0.000242718	0.000245098	0.000164474	0.000257931
KOG1774 Small nuclear ribonucleoprotein E	8.69187e-05	0.000104603	0.000110822	0.000118147	0	0.000140984	0.00016276	0.000224618	0.000191314	0.000242718	0.000245098	0.000164474	0.000257931
KOG1783 Small nuclear ribonucleoprotein F	8.69187e-05	0.000104603	5.54109e-05	0.000118147	0.000124162	0.000140984	0.00016276	0.000224618	0.000191314	0.000242718	0.000245098	0.000164474	0.000257931
KOG1787 Kinase A-anchor protein Neurobeachin and related BEACH and WD40 repeat proteins	8.69187e-05	0.000104603	5.54109e-05	0	0.000124162	0.000140984	0.00016276	0.000224618	0.000191314	0.000242718	0.000245098	0.000164474	0.000257931
KOG1788 Uncharacterized conserved protein	8.69187e-05	0.000209205	0.000166233	0.000118147	0	0	0	0	0	0	0	0	0
KOG1791 Uncharacterized conserved protein	8.69187e-05	0.000104603	0.000110822	0.000118147	0.000124162	0.000281968	0.00016276	0.000224618	0	0.000242718	0.000245098	0.000164474	0.000257931
KOG1793 Uncharacterized conserved protein	8.69187e-05	0.000209205	5.54109e-05	0.000118147	0.000124162	0.000140984	0.00016276	0.000224618	0.000191314	0.000242718	0.000245098	0.000164474	0.000257931
KOG1796 Vacuolar protein sorting-associated protein	8.69187e-05	0.000104603	5.54109e-05	0.000118147	0.000124162	0	0.00016276	0	0	0	0.000245098	0.000164474	0
KOG1797 Uncharacterized conserved protein (Neuroblastoma-amplified protein)	8.69187e-05	0.000104603	5.54109e-05	0	0.000124162	0.000140984	0.00016276	0	0.000191314	0	0	0	0
KOG1798 DNA polymerase epsilon, catalytic subunit A	8.69187e-05	0	0.000387876	0.000118147	0.000124162	0.000140984	0.00016276	0.000224618	0.000191314	0.000242718	0.000245098	0.000164474	0.000257931
KOG1800 Ferredoxin/adrenodoxin reductase	8.69187e-05	0.000209205	0.000110822	0.000118147	0.000124162	0.000140984	0.00016276	0.000224618	0.000191314	0.000242718	0.000245098	0.000164474	0.000257931
KOG1804 RNA helicase	8.69187e-05	0	0	0.000118147	0	0.00070492	0.000651042	0	0.000191314	0	0	0	0
KOG1806 DEAD box containing helicases	8.69187e-05	0.000104603	0.000166233	0.000118147	0.000248324	0	0	0	0	0	0	0.000164474	0.000257931
KOG1816 Ubiquitin fusion-degradation protein	8.69187e-05	0.000209205	0.000110822	0.000236295	0.000372486	0.000140984	0.00016276	0.000224618	0.000191314	0.000242718	0.000245098	0.000328947	0.000515863
KOG1818 Membrane trafficking and cell signaling protein HRS, contains VHS and FYVE domains	8.69187e-05	0.000209205	0.000277054	0.000236295	0.000248324	0.000140984	0.00016276	0.000449236	0.000382629	0.000242718	0.000245098	0.000164474	0.000515863
KOG1819 FYVE finger-containing proteins	8.69187e-05	0.000104603	0.000166233	0.000590737	0.000124162	0.000140984	0	0	0.000382629	0.000242718	0.000490196	0.000164474	0
KOG1822 Uncharacterized conserved protein	8.69187e-05	0.000209205	0.000831163	0.000118147	0.000124162	0.000140984	0.00016276	0.000224618	0.000191314	0.000242718	0.000245098	0.000164474	0.000257931
KOG1823 DRIM (Down-regulated in metastasis)-like proteins	8.69187e-05	0.000104603	0.000166233	0.000118147	0.000124162	0.000140984	0.00016276	0.000224618	0.000191314	0.000242718	0	0.000164474	0.000257931
KOG1825 Fry-like conserved proteins	8.69187e-05	0.000104603	0.000110822	0.000236295	0.000124162	0.000140984	0.00016276	0.000224618	0.000191314	0.000242718	0.000245098	0.000164474	0.000257931
KOG1831 Negative regulator of transcription	8.69187e-05	0.000104603	0.000110822	0.000118147	0.000744971	0.000140984	0.00016276	0.000224618	0.000191314	0.000242718	0.000245098	0.000164474	0.000257931
KOG1835 Uncharacterized conserved protein	8.69187e-05	0.000104603	0.000166233	0.000118147	0.000248324	0.000140984	0.00016276	0.000224618	0.000191314	0.000242718	0.000245098	0.000164474	0.000257931
KOG1839 Uncharacterized protein CLU1/cluA/TIF31 involved in mitochondrial morphology/distribution, also found associated with eIF-3	8.69187e-05	0.000104603	0.000166233	0.000118147	0.000124162	0	0	0.000224618	0.000191314	0.000242718	0.000245098	0.000164474	0.000257931
KOG1841 Smad anchor for receptor activation	8.69187e-05	0	0.000110822	0	0	0	0	0	0	0	0.000245098	0	0
KOG1842 FYVE finger-containing protein	8.69187e-05	0.000313808	0.000110822	0.000118147	0.000496648	0.000281968	0.00016276	0.000224618	0.000191314	0.000242718	0.000490196	0.000328947	0.000257931
KOG1847 mRNA splicing factor	8.69187e-05	0.000104603	0.000443287	0.000236295	0	0.000140984	0.00016276	0.000449236	0.000191314	0	0	0.000164474	0.000257931
KOG1849 Regulator of spindle pole body duplication	8.69187e-05	0.000104603	0.000110822	0.000118147	0.000124162	0.000563936	0.00016276	0.000224618	0.000191314	0.000242718	0.000245098	0.000164474	0.000257931
KOG1850 Myosin-like coiled-coil protein	8.69187e-05	0.000104603	0.000221643	0.000118147	0	0	0	0	0	0	0	0.000164474	0
KOG1851 Uncharacterized conserved protein	8.69187e-05	0.000104603	0.000221643	0.000118147	0.000124162	0.000281968	0.000325521	0.000224618	0.000191314	0.000242718	0.000245098	0.000164474	0.000257931
KOG1852 Cell cycle-associated protein	8.69187e-05	0.000104603	0	0.000118147	0.000124162	0.000140984	0.00016276	0.000224618	0.000191314	0	0	0.000164474	0.000257931
KOG1854 Mitochondrial inner membrane protein (mitofilin)	8.69187e-05	0.000104603	0.000166233	0.000118147	0.000372486	0.000140984	0.00016276	0.000224618	0.000191314	0.000242718	0.000245098	0.000164474	0.000257931
KOG1855 Predicted RNA-binding protein	8.69187e-05	0.000104603	0.000166233	0.000118147	0.000248324	0.000140984	0.00016276	0.000449236	0	0.000242718	0.000245098	0.000164474	0.000515863
KOG1858 Anaphase-promoting complex (APC), subunit 1 (meiotic check point regulator/Tsg24)	8.69187e-05	0.000104603	5.54109e-05	0.000118147	0.000124162	0.000140984	0.00016276	0.000224618	0.000191314	0.000242718	0.000245098	0.000164474	0.000257931
KOG1864 Ubiquitin-specific protease	8.69187e-05	0.000104603	0.000221643	0.000236295	0.000248324	0.000140984	0.00016276	0.000224618	0.000191314	0.000485437	0.000245098	0.000164474	0.000257931
KOG1866 Ubiquitin carboxyl-terminal hydrolase	8.69187e-05	0.000104603	0.000110822	0.000354442	0	0	0	0.000224618	0.000191314	0.000242718	0	0.000164474	0.000257931
KOG1872 Ubiquitin-specific protease	8.69187e-05	0.000104603	0.000166233	0.000236295	0.000124162	0.000281968	0.000488281	0.000224618	0.000191314	0.000242718	0.000245098	0.000164474	0.000257931
KOG1875 Thyroid hormone receptor-associated coactivator complex component (TRAP170)	8.69187e-05	0.000104603	5.54109e-05	0.000118147	0.000124162	0.000140984	0.00016276	0.000224618	0.000191314	0.000242718	0.000245098	0.000164474	0.000257931
KOG1876 Actin-related protein Arp2/3 complex, subunit ARPC4	8.69187e-05	0.000209205	5.54109e-05	0.000118147	0.000248324	0.000140984	0.00016276	0.000224618	0.000382629	0.000242718	0.000245098	0.000164474	0.000515863
KOG1877 Putative transmembrane protein cmp44E	8.69187e-05	0.000104603	5.54109e-05	0.000236295	0.000124162	0.000140984	0.00016276	0.000224618	0	0.000242718	0.000245098	0.000164474	0.000257931
KOG1879 UDP-glucose:glycoprotein glucosyltransferase	8.69187e-05	0.000104603	0.000110822	0.000118147	0.000124162	0.000140984	0.00016276	0.000224618	0.000191314	0.000242718	0.000245098	0.000164474	0.000257931
KOG1881 Anion exchanger adaptor protein Kanadaptin, contains FHA domain	8.69187e-05	0.000104603	0.000166233	0.000118147	0.000124162	0	0	0	0	0	0	0	0
KOG1882 Transcriptional regulator SNIP1, contains FHA domain	8.69187e-05	0.000104603	0.000332465	0.000118147	0.000124162	0.000140984	0.00016276	0	0.000382629	0.000242718	0	0.000164474	0.000257931
KOG1888 Putative phosphoinositide phosphatase	8.69187e-05	0.000104603	0.000110822	0.000118147	0.000248324	0.000140984	0.00016276	0.000224618	0.000191314	0.000242718	0.000245098	0.000164474	0.000257931
KOG1889 Putative phosphoinositide phosphatase	8.69187e-05	0.000104603	5.54109e-05	0.000354442	0.000248324	0.000140984	0.00016276	0.000449236	0.000382629	0.000242718	0.000245098	0.000164474	0.000257931
KOG1891 Proline binding protein WW45	8.69187e-05	0.000104603	0.000110822	0	0.000124162	0	0	0	0.000191314	0	0	0	0
KOG1892 Actin filament-binding protein Afadin	8.69187e-05	0.000313808	5.54109e-05	0.000708885	0.00062081	0.000140984	0.000488281	0.000673854	0.000382629	0.000242718	0.000490196	0.000493421	0.000257931
KOG1894 Uncharacterized conserved protein	8.69187e-05	0.000104603	5.54109e-05	0.000118147	0.000124162	0.000140984	0.00016276	0.000224618	0	0.000242718	0.000245098	0.000164474	0.000257931
KOG1895 mRNA cleavage and polyadenylation factor II complex, subunit PTA1	8.69187e-05	0.000209205	5.54109e-05	0.000118147	0.000124162	0.000140984	0.00016276	0.000224618	0.000191314	0.000242718	0.000245098	0.000164474	0
KOG1896 mRNA cleavage and polyadenylation factor II complex, subunit CFT1 (CPSF subunit)	8.69187e-05	0.000104603	0.000221643	0.000118147	0.000124162	0.000140984	0.00016276	0.000224618	0.000191314	0.000242718	0.000245098	0.000164474	0.000257931
KOG1900 Nuclear pore complex, Nup155 component (D Nup154, sc Nup157/Nup170)	8.69187e-05	0.000209205	0.000166233	0.000118147	0.000372486	0.000140984	0.00016276	0.000224618	0.000191314	0.000485437	0.000245098	0.000164474	0.000257931
KOG1902 Putative signal transduction protein involved in RNA splicing	8.69187e-05	0.000104603	0.000221643	0.000236295	0.000124162	0.000140984	0.00016276	0	0.000191314	0	0	0.000328947	0
KOG1907 Phosphoribosylformylglycinamidine synthase	8.69187e-05	0.000104603	5.54109e-05	0.000118147	0.000124162	0.000140984	0.00016276	0.000224618	0.000191314	0.000242718	0.000245098	0.000164474	0.000257931
KOG1910 Uncharacterized conserved protein	8.69187e-05	0.000209205	0.000110822	0	0.000248324	0.000140984	0.00016276	0.000224618	0.000191314	0.000485437	0.000490196	0.000164474	0.000257931
KOG1914 mRNA cleavage and polyadenylation factor I complex, subunit RNA14	8.69187e-05	0.000104603	0.000166233	0.000118147	0.000248324	0.000281968	0.00016276	0.000224618	0.000191314	0.000242718	0.000245098	0.000164474	0.000257931
KOG1916 Nuclear protein, contains WD40 repeats	8.69187e-05	0.000104603	0.000110822	0.000118147	0	0	0.00016276	0	0	0	0	0	0
KOG1920 IkappaB kinase complex, IKAP component	8.69187e-05	0.000104603	0.000166233	0.000118147	0.000124162	0.000140984	0.00016276	0.000224618	0.000191314	0.000242718	0.000245098	0.000164474	0.000257931
KOG1921 Endonuclease III	8.69187e-05	0.000104603	0.000166233	0.000118147	0.000124162	0.000281968	0.00016276	0.000449236	0.000382629	0.000485437	0.000245098	0.000328947	0.000515863
KOG1926 Predicted regulator of rRNA gene transcription (MYB-binding protein)	8.69187e-05	0.000104603	5.54109e-05	0.000118147	0.000124162	0.000140984	0.00016276	0.000224618	0.000191314	0.000242718	0	0.000164474	0.000257931
KOG1931 Putative transmembrane protein	8.69187e-05	0.000104603	0.000110822	0.000118147	0.000124162	0.000140984	0.00016276	0.000224618	0.000191314	0.000242718	0.000245098	0.000164474	0.000257931
KOG1938 Protein with predicted involvement in meiosis (GSG1)	8.69187e-05	0.000104603	0.000443287	0.000118147	0.000124162	0	0	0.000224618	0.000191314	0.000242718	0.000245098	0.000164474	0.000257931
KOG1939 Oxoprolinase	8.69187e-05	0.000104603	0.000110822	0.000236295	0.000124162	0.00112787	0.000325521	0.000449236	0.000382629	0.000242718	0.000245098	0.000164474	0.000257931
KOG1943 Beta-tubulin folding cofactor D	8.69187e-05	0.000209205	0.000166233	0.000118147	0.000124162	0.000140984	0.00016276	0.000224618	0.000191314	0.000242718	0	0.000164474	0.000515863
KOG1946 RNA polymerase I transcription factor UAF	8.69187e-05	0.000104603	5.54109e-05	0.000118147	0.000372486	0.000140984	0.00016276	0	0.000382629	0.000485437	0.000245098	0.000164474	0.000257931
KOG1951 GTP-binding protein AARP2 involved in 40S ribosome biogenesis	8.69187e-05	0.000104603	5.54109e-05	0.000118147	0	0.000140984	0.00016276	0.000224618	0.000191314	0.000242718	0.000245098	0.000164474	0.000257931
KOG1952 Transcription factor NF-X1, contains NFX-type Zn2+-binding and R3H domains	8.69187e-05	0.000732218	0.000166233	0.000708885	0.000248324	0.000422952	0.00016276	0.000224618	0.000191314	0.000242718	0.000490196	0.000164474	0.000257931
KOG1961 Vacuolar sorting protein VPS52/suppressor of actin Sac2	8.69187e-05	0.000104603	0.000110822	0.000118147	0.000372486	0.000140984	0.00016276	0.000224618	0.000191314	0.000242718	0.000245098	0.000164474	0.000257931
KOG1963 WD40 repeat protein	8.69187e-05	0.000209205	0.000332465	0.000118147	0.000248324	0.000140984	0.00016276	0.000224618	0.000191314	0.000242718	0.000245098	0.000164474	0.000257931
KOG1964 Nuclear pore complex, rNup107 component (sc Nup84)	8.69187e-05	0.000104603	0.000110822	0.000118147	0.000124162	0.000140984	0.00016276	0.000224618	0.000191314	0.000242718	0.000245098	0.000164474	0.000257931
KOG1967 DNA repair/transcription protein Mms19	8.69187e-05	0.000104603	5.54109e-05	0.000118147	0.000248324	0.000140984	0.00016276	0.000224618	0.000191314	0.000242718	0.000245098	0.000164474	0.000257931
KOG1968 Replication factor C, subunit RFC1 (large subunit)	8.69187e-05	0.000104603	0.000166233	0.000236295	0.000248324	0.000281968	0.000325521	0.000449236	0.000382629	0.000485437	0.000490196	0.000328947	0.000773794
KOG1969 DNA replication checkpoint protein CHL12/CTF18	8.69187e-05	0	0.000277054	0.000118147	0.000124162	0.000140984	0.00016276	0.000224618	0.000191314	0.000242718	0.000245098	0.000164474	0.000257931
KOG1970 Checkpoint RAD17-RFC complex, RAD17/RAD24 component	8.69187e-05	0.000104603	0.000110822	0.000118147	0.000124162	0.000140984	0.00016276	0.000224618	0.000191314	0.000242718	0.000245098	0.000164474	0.000257931
KOG1972 Uncharacterized conserved protein	8.69187e-05	0.000104603	5.54109e-05	0	0.000124162	0	0.00016276	0	0.000191314	0	0	0.000164474	0.000257931
KOG1974 DNA topoisomerase I-interacting protein	8.69187e-05	0.000104603	0.000221643	0.000118147	0.000248324	0.000140984	0.00016276	0.000224618	0.000191314	0.000242718	0.000245098	0.000164474	0.000257931
KOG1975 mRNA cap methyltransferase	8.69187e-05	0.000104603	5.54109e-05	0.000118147	0.000248324	0.000140984	0.00016276	0.000449236	0.000191314	0.000242718	0.000245098	0.000164474	0.000257931
KOG1982 Nuclear 5'-3' exoribonuclease-interacting protein, Rai1p	8.69187e-05	0.000104603	0.000110822	0.000118147	0.000124162	0.000140984	0.00016276	0.000224618	0.000191314	0.000242718	0.000490196	0.000164474	0.000257931
KOG1983 Tomosyn and related SNARE-interacting proteins	8.69187e-05	0	5.54109e-05	0.000118147	0.000124162	0.000140984	0.00016276	0	0	0.000485437	0.000245098	0.000164474	0.000257931
KOG1986 Vesicle coat complex COPII, subunit SEC23	8.69187e-05	0.000104603	5.54109e-05	0.000236295	0.000248324	0.000140984	0.00016276	0.000224618	0.000191314	0.000485437	0.000735294	0.000164474	0.000257931
KOG1988 Uncharacterized conserved protein	8.69187e-05	0.000209205	0.000110822	0.000118147	0.000124162	0	0	0	0	0	0	0	0
KOG1990 Poly(A)-specific exoribonuclease PARN	8.69187e-05	0.000104603	0.000110822	0.000354442	0.000248324	0	0	0	0	0	0	0	0
KOG1991 Nuclear transport receptor RANBP7/RANBP8 (importin beta superfamily)	8.69187e-05	0.000104603	0.000221643	0.000236295	0.000372486	0.000422952	0.000325521	0.000224618	0.000765257	0.000485437	0.000490196	0.000328947	0.000257931
KOG1992 Nuclear export receptor CSE1/CAS (importin beta superfamily)	8.69187e-05	0.000104603	0.000110822	0.000118147	0.000124162	0.000140984	0.00016276	0.000224618	0.000191314	0.000242718	0.000245098	0.000164474	0.000257931
[truncated: 963 more rows]
