# Supplementary material for: A Survey of the Gene Repertoire of Gigaspora rosea Unravels Conserved Features among Glomeromycota for Obligate Biotrophy
Source: Front Microbiol. 2016 Mar 1;7:233. doi: 10.3389/fmicb.2016.00233 (PMC4771724; doi:10.3389/fmicb.2016.00233)
Supplement: Supplementary file 1 [file Data_Sheet_1.ZIP › Table S6. Metabolic genes missing in GiroV1.xlsx]

## Sheet: Sheet1
Table S6.Metabolic Genes missing in GiroV1. This gene list was adapted from previously published missing ascomycete core genes (MACGs) (Spanu et al., 2010) and was used for the missing gene analysis in R.irregularis (Tisserant et al., 2013). The yeast Saccharomyces cerevisiae proteins used in this analysis were retrieved from the SGD database (http://downloads.yeastgenome.org/sequence/S288C_refer…					Status in other AM fungi
	Gene ID	Name	Description	Gigaspora rosea	Gig. margarita	R. irregularis
thiamine metabolism/transport	YGR144W	THI4	Thiazole synthase	Missing	Missing	Missing
	YPL214C	THI6	Bifunctional enzyme with thiamine-phosphate pyrophosphorylase and 4-methyl-5-beta-hydroxyethylthiazole kinase activities	Missing	Missing	Missing
	YLR237W	THI7	Plasma membrane transporter responsible for the uptake of thiamine	Missing	Missing	Missing
	YOL055C	THI20	Multifunctional protein with hydroxymethylpyrimidine phosphate (HMP-P) kinase and thiaminase activities	Missing	Missing	Missing
	YPL258C	THI21	Hydroxymethylpyrimidine phosphate kinase	Missing	Missing	Missing
	YPR121W	THI22	hydroxymethylpyrimidine phosphate kinases	Missing	Missing	Missing
	YOR192C	THI72	Transporter of thiamine or related compound	Missing	Missing	Missing
	YOR071C	NRT1	High-affinity nicotinamide riboside transporter	Missing	Missing	Missing
allantoine metabolism/transport	YIR028W	DAL4	Allantoin permease	Missing	Missing	Missing
alcohol metabolism/fermentation	YGL256W	ADH4	Alcohol dehydrogenase isoenzyme type IV	Missing	Missing	Missing
	YOL165C	AAD15	Putative aryl-alcohol dehydrogenase	Missing	Missing	Present
uracil metabolism/transport	YBL042C	FUI1	High affinity uridine permease	Missing	Missing	Missing
	YBR021W	FUR4	Uracil permease	Missing	Missing	Missing
detoxification/stress response	YER185W	PUG1	Plasma membrane protein with roles in the uptake of protoprophyrin IX and the efflux of heme	Missing	Missing	Missing
	YGR213C	RTA1	Protein involved in 7-ami-cholesterol resistance	Missing	Missing	Missing
	YGR234W	YHB1	Nitric oxide oxidoreductase	Missing	Missing	Missing
	YIL053W	RHR2	DL-glycerol-3-phosphatase	Missing	Missing	Missing
	YPR201W	ARR3	Arsenite transporter	Missing	Missing	Missing
	YGL196W	DSD1	D-serine dehydratase (aka D-serine ammonia-lyase)	Missing	Missing	Missing
	YHR044C	DOG1	2-deoxyglucose-6-phosphate phosphatase	Missing	Missing	Missing
	YHR043C	DOG2	2-deoxyglucose-6-phosphate phosphatase	Missing	Missing	Missing
chaperones	YBR227C	MCX1	Mitochondrial matrix protein	Missing	Present	Missing
proteases/peptidases	YHR132C	ECM14	Putative metalloprotease	Missing	Missing	Missing
aromatic ami- acid metabolism	YGL202W	ARO8	Aromatic ami-transferase I	Missing	Missing	Missing
	YHR137W	ARO9	Aromatic ami-transferase II	Missing	Missing	Missing
channels/transporters	YJL093C	TOK1	Outward-rectifier potassium channel	Missing	Missing	Missing
	YBR296C	PHO89	Na+/Pi cotransporter	Missing	Missing	Present
	YKL221W	MCH2	monocarboxylate permeases	Missing	Missing	Missing
mating type/cell cycle/budding	YIL140W	AXL2	Integral plasma membrane protein required for axial budding in haploid cells	Missing	Missing	Missing
ER quality control	YPL096W	PNG1	Conserved peptide N-glycanase required for deglycosylation of misfolded glycoproteins during proteasome-dependent degradation	Missing	Missing	Missing
	YBR015C	MNN2	Alpha-1,2-man-syltransferase	Missing	Missing	Missing
	YJL186W	MNN5	Alpha-1,2-man-syltransferase	Missing	Missing	Missing
others	YLL057C	JLP1	Fe(II)-dependent sulfonate/alpha-ketoglutarate dioxygenase, involved in sulfonate catabolism for use as a sulfur source	Missing	Missing	Missing
	YNL229C	URE2	Nitrogen catabolite repression transcriptional regulator	Missing	Missing	Present
	YLR047C	FRE8	Iron/copper reductases, involved in iron homeostasis	Missing	Missing	Missing
	YLR278C	YLR278C	Zinc-cluster protein	Missing	Missing	Missing
	YIL162W	SUC2	Invertase	Missing	Missing	Missing
	YKL182W	FAS1	Fatty Acid Synthase	Missing	Missing	Missing
	YPL231W	FAS2	Fatty Acid Synthase	Missing	Missing	Missing
