# Supplementary material for: A Survey of the Gene Repertoire of Gigaspora rosea Unravels Conserved Features among Glomeromycota for Obligate Biotrophy
Source: Front Microbiol. 2016 Mar 1;7:233. doi: 10.3389/fmicb.2016.00233 (PMC4771724; doi:10.3389/fmicb.2016.00233)
Supplement: Supplementary file 1 [file Data_Sheet_1.ZIP › Table S7. Carbonhydrate-acting enzymes (CAZymes) encoded in GiroV1.xlsx]

## Sheet: list of 293 
Table S7. CAZyme families encoded in G.rosea transcriptome were annotated using dbCAN HMMER seaching (e value cutoff 1e-10). Abbreviations, AA: Auxiliary Activity; CBM: carbohydrate-binding modules; CE: carbohydrate esterases; GH: glycoside hydrolases; GT: glycosyl Transferases.
G.rosea protein ID	CAZyme family	e value
43_GTGGCC_L004_R1_paired_trimmed_paired_contig_747	AA1	1.8e-93
43_GTGGCC_L004_R1_paired_trimmed_paired_contig_14426	AA1	5.9e-77
43_GTGGCC_L004_R1_paired_trimmed_paired_contig_945	AA1	2.3e-88
43_GTGGCC_L004_R1_paired_trimmed_paired_contig_75288	AA2	1.4e-32
43_GTGGCC_L004_R1_paired_trimmed_paired_contig_2159	AA2	6.5e-67
43_GTGGCC_L004_R1_paired_trimmed_paired_contig_979	AA2	1.2e-63
43_GTGGCC_L004_R1_paired_trimmed_paired_contig_3402	AA3	1.5e-40
43_GTGGCC_L004_R1_paired_trimmed_paired_contig_2418	AA3	2.8e-53
43_GTGGCC_L004_R1_paired_trimmed_paired_contig_2421	AA3	4.9e-70
43_GTGGCC_L004_R1_paired_trimmed_paired_contig_22294	AA3	2.9e-26
43_GTGGCC_L004_R1_paired_trimmed_paired_contig_22295	AA3	5.7e-26
43_GTGGCC_L004_R1_paired_trimmed_paired_contig_8566	AA3	1.8e-56
43_GTGGCC_L004_R1_paired_trimmed_paired_contig_22892	AA3	5.4e-53
43_GTGGCC_L004_R1_paired_trimmed_paired_contig_7284	AA3	1.6e-85
43_GTGGCC_L004_R1_paired_trimmed_paired_contig_7243	AA3	1.4e-77
43_GTGGCC_L004_R1_paired_trimmed_paired_contig_10925	AA3	6.9e-82
43_GTGGCC_L004_R1_paired_trimmed_paired_contig_32390	AA5	1.8e-109
43_GTGGCC_L004_R1_paired_trimmed_paired_contig_3753	AA5	6.8e-109
43_GTGGCC_L004_R1_paired_trimmed_paired_contig_31390	AA5	1.6e-129
43_GTGGCC_L004_R1_paired_trimmed_paired_contig_95884	AA6	5e-24
43_GTGGCC_L004_R1_paired_trimmed_paired_contig_87481	AA6	1.8e-40
43_GTGGCC_L004_R1_paired_trimmed_paired_contig_27102	AA6	7.3e-42
43_GTGGCC_L004_R1_paired_trimmed_paired_contig_11606	AA7	6.3e-15
43_GTGGCC_L004_R1_paired_trimmed_paired_contig_11607	AA7	1.2e-14
43_GTGGCC_L004_R1_paired_trimmed_paired_contig_6162	AA7	1.1e-50
43_GTGGCC_L004_R1_paired_trimmed_paired_contig_17531	AA7	1.5e-56
43_GTGGCC_L004_R1_paired_trimmed_paired_contig_31787	AA7	3.3e-11
43_GTGGCC_L004_R1_paired_trimmed_paired_contig_33240	AA7	6.1e-14
43_GTGGCC_L004_R1_paired_trimmed_paired_contig_18443	AA7	2.5e-54
43_GTGGCC_L004_R1_paired_trimmed_paired_contig_18444	AA7	7.4e-54
43_GTGGCC_L004_R1_paired_trimmed_paired_contig_5268	AA7	9.3e-14
43_GTGGCC_L004_R1_paired_trimmed_paired_contig_7943	AA7	6.4e-65
43_GTGGCC_L004_R1_paired_trimmed_paired_contig_32314	AA7	7.8e-71
43_GTGGCC_L004_R1_paired_trimmed_paired_contig_59097	AA7	4.6e-73
43_GTGGCC_L004_R1_paired_trimmed_paired_contig_34871	AA7	4.5e-62
43_GTGGCC_L004_R1_paired_trimmed_paired_contig_9187	AA7	4.4e-72
43_GTGGCC_L004_R1_paired_trimmed_paired_contig_31639	AA7	3.7e-69
43_GTGGCC_L004_R1_paired_trimmed_paired_contig_57736	AA7	1.2e-86
43_GTGGCC_L004_R1_paired_trimmed_paired_contig_9387	AA7	6.2e-58
43_GTGGCC_L004_R1_paired_trimmed_paired_contig_32341	AA7	2.7e-85
43_GTGGCC_L004_R1_paired_trimmed_paired_contig_13096	AA7	1.1e-70
43_GTGGCC_L004_R1_paired_trimmed_paired_contig_13095	AA7	6.5e-73
43_GTGGCC_L004_R1_paired_trimmed_paired_contig_4058	AA7	4.2e-77
43_GTGGCC_L004_R1_paired_trimmed_paired_contig_21331	AA7	8.4e-91
43_GTGGCC_L004_R1_paired_trimmed_paired_contig_5788	CBM13	3.1e-11
43_GTGGCC_L004_R1_paired_trimmed_paired_contig_6224	CBM14	1.3e-11
43_GTGGCC_L004_R1_paired_trimmed_paired_contig_16957	CBM14	3e-15
43_GTGGCC_L004_R1_paired_trimmed_paired_contig_16950	CBM14	5.8e-13
43_GTGGCC_L004_R1_paired_trimmed_paired_contig_15058	CBM21	5.8e-11
43_GTGGCC_L004_R1_paired_trimmed_paired_contig_25219	CBM21	3.8e-11
43_GTGGCC_L004_R1_paired_trimmed_paired_contig_1371	CBM21	5.2e-32
43_GTGGCC_L004_R1_paired_trimmed_paired_contig_41176	CBM43	9.2e-15
43_GTGGCC_L004_R1_paired_trimmed_paired_contig_7863	CBM48	9.6e-11
43_GTGGCC_L004_R1_paired_trimmed_paired_contig_75879	CBM50	6.7e-13
43_GTGGCC_L004_R1_paired_trimmed_paired_contig_4148	CE1	3.6e-11
43_GTGGCC_L004_R1_paired_trimmed_paired_contig_30950	CE1	1.7e-11
43_GTGGCC_L004_R1_paired_trimmed_paired_contig_22655	CE1	7.2e-11
43_GTGGCC_L004_R1_paired_trimmed_paired_contig_36780	CE10	3.8e-29
43_GTGGCC_L004_R1_paired_trimmed_paired_contig_15057	CE10	3e-29
43_GTGGCC_L004_R1_paired_trimmed_paired_contig_18063	CE10	3.1e-33
43_GTGGCC_L004_R1_paired_trimmed_paired_contig_42990	CE10	6.4e-20
43_GTGGCC_L004_R1_paired_trimmed_paired_contig_9884	CE10	1.7e-32
43_GTGGCC_L004_R1_paired_trimmed_paired_contig_8572	CE10	9e-34
43_GTGGCC_L004_R1_paired_trimmed_paired_contig_15083	CE10	8e-36
43_GTGGCC_L004_R1_paired_trimmed_paired_contig_10949	CE10	1.7e-32
43_GTGGCC_L004_R1_paired_trimmed_paired_contig_10950	CE10	9.4e-36
43_GTGGCC_L004_R1_paired_trimmed_paired_contig_9051	CE10	1.1e-41
43_GTGGCC_L004_R1_paired_trimmed_paired_contig_2899	CE10	1.2e-39
43_GTGGCC_L004_R1_paired_trimmed_paired_contig_6977	CE10	1e-23
43_GTGGCC_L004_R1_paired_trimmed_paired_contig_4885	CE10	4.5e-49
43_GTGGCC_L004_R1_paired_trimmed_paired_contig_27761	CE10	2.6e-19
43_GTGGCC_L004_R1_paired_trimmed_paired_contig_1418	CE10	2.5e-38
43_GTGGCC_L004_R1_paired_trimmed_paired_contig_11531	CE10	2.3e-21
43_GTGGCC_L004_R1_paired_trimmed_paired_contig_4886	CE10	4.4e-48
43_GTGGCC_L004_R1_paired_trimmed_paired_contig_4887	CE10	5.6e-47
43_GTGGCC_L004_R1_paired_trimmed_paired_contig_2884	CE10	1.2e-40
43_GTGGCC_L004_R1_paired_trimmed_paired_contig_5441	CE10	1.6e-42
43_GTGGCC_L004_R1_paired_trimmed_paired_contig_18667	CE10	1e-39
43_GTGGCC_L004_R1_paired_trimmed_paired_contig_5442	CE10	9.1e-44
43_GTGGCC_L004_R1_paired_trimmed_paired_contig_7110	CE10	3.6e-44
43_GTGGCC_L004_R1_paired_trimmed_paired_contig_3603	CE10	3.5e-33
43_GTGGCC_L004_R1_paired_trimmed_paired_contig_239	CE10	2e-52
43_GTGGCC_L004_R1_paired_trimmed_paired_contig_2909	CE10	4.1e-35
43_GTGGCC_L004_R1_paired_trimmed_paired_contig_5438	CE10	1.1e-45
43_GTGGCC_L004_R1_paired_trimmed_paired_contig_7395	CE10	1.6e-41
43_GTGGCC_L004_R1_paired_trimmed_paired_contig_6817	CE10	1.9e-37
43_GTGGCC_L004_R1_paired_trimmed_paired_contig_7311	CE14	4.2e-13
43_GTGGCC_L004_R1_paired_trimmed_paired_contig_38827	CE16	1.7e-28
43_GTGGCC_L004_R1_paired_trimmed_paired_contig_46006	CE16	1e-16
43_GTGGCC_L004_R1_paired_trimmed_paired_contig_62451	CE16	4e-23
43_GTGGCC_L004_R1_paired_trimmed_paired_contig_5083	CE16	7.4e-16
43_GTGGCC_L004_R1_paired_trimmed_paired_contig_16169	CE4	7e-15
43_GTGGCC_L004_R1_paired_trimmed_paired_contig_8455	CE4	2.3e-27
43_GTGGCC_L004_R1_paired_trimmed_paired_contig_5313	CE4	6.3e-26
43_GTGGCC_L004_R1_paired_trimmed_paired_contig_5765	CE4	5.8e-23
43_GTGGCC_L004_R1_paired_trimmed_paired_contig_26653	CE4	1.9e-34
43_GTGGCC_L004_R1_paired_trimmed_paired_contig_9832	CE4	1.4e-22
43_GTGGCC_L004_R1_paired_trimmed_paired_contig_18263	CE4	4.6e-26
43_GTGGCC_L004_R1_paired_trimmed_paired_contig_26874	CE4	2.7e-31
43_GTGGCC_L004_R1_paired_trimmed_paired_contig_5766	CE4	3.5e-25
43_GTGGCC_L004_R1_paired_trimmed_paired_contig_81462	CE4	2.2e-23
43_GTGGCC_L004_R1_paired_trimmed_paired_contig_31097	CE4	3.8e-24
43_GTGGCC_L004_R1_paired_trimmed_paired_contig_6497	CE4	9e-32
43_GTGGCC_L004_R1_paired_trimmed_paired_contig_31096	CE4	7.3e-29
43_GTGGCC_L004_R1_paired_trimmed_paired_contig_13625	CE9	6.3e-126
43_GTGGCC_L004_R1_paired_trimmed_paired_contig_6921	GH109	1.6e-11
43_GTGGCC_L004_R1_paired_trimmed_paired_contig_1619	GH15	2.5e-83
43_GTGGCC_L004_R1_paired_trimmed_paired_contig_87875	GH16	3.2e-11
43_GTGGCC_L004_R1_paired_trimmed_paired_contig_34824	GH16	6e-22
43_GTGGCC_L004_R1_paired_trimmed_paired_contig_16126	GH18	2.3e-23
43_GTGGCC_L004_R1_paired_trimmed_paired_contig_34019	GH18	2e-15
43_GTGGCC_L004_R1_paired_trimmed_paired_contig_13029	GH18	5.8e-18
43_GTGGCC_L004_R1_paired_trimmed_paired_contig_23252	GH18	4.1e-19
43_GTGGCC_L004_R1_paired_trimmed_paired_contig_25313	GH18	4e-44
43_GTGGCC_L004_R1_paired_trimmed_paired_contig_1746	GH18	1.7e-22
43_GTGGCC_L004_R1_paired_trimmed_paired_contig_1748	GH18	4.7e-23
43_GTGGCC_L004_R1_paired_trimmed_paired_contig_23828	GH18	2.5e-27
43_GTGGCC_L004_R1_paired_trimmed_paired_contig_2831	GH18	4.7e-29
43_GTGGCC_L004_R1_paired_trimmed_paired_contig_8432	GH18	9e-80
43_GTGGCC_L004_R1_paired_trimmed_paired_contig_38978	GH18	7.7e-35
43_GTGGCC_L004_R1_paired_trimmed_paired_contig_68715	GH24	7.8e-20
43_GTGGCC_L004_R1_paired_trimmed_paired_contig_34499	GH24	1.3e-17
43_GTGGCC_L004_R1_paired_trimmed_paired_contig_52222	GH24	1.3e-28
43_GTGGCC_L004_R1_paired_trimmed_paired_contig_25403	GH24	7.5e-42
43_GTGGCC_L004_R1_paired_trimmed_paired_contig_23885	GH25	7.1e-17
43_GTGGCC_L004_R1_paired_trimmed_paired_contig_16277	GH27	2.2e-22
43_GTGGCC_L004_R1_paired_trimmed_paired_contig_7751	GH27	2.3e-28
43_GTGGCC_L004_R1_paired_trimmed_paired_contig_13698	GH27	6.6e-19
43_GTGGCC_L004_R1_paired_trimmed_paired_contig_13697	GH27	5.9e-18
43_GTGGCC_L004_R1_paired_trimmed_paired_contig_21850	GH27	2.2e-40
43_GTGGCC_L004_R1_paired_trimmed_paired_contig_22062	GH30	1.3e-18
43_GTGGCC_L004_R1_paired_trimmed_paired_contig_24199	GH30	2.1e-32
43_GTGGCC_L004_R1_paired_trimmed_paired_contig_24197	GH30	5.3e-36
43_GTGGCC_L004_R1_paired_trimmed_paired_contig_12453	GH30	4.8e-32
43_GTGGCC_L004_R1_paired_trimmed_paired_contig_24198	GH30	7e-48
43_GTGGCC_L004_R1_paired_trimmed_paired_contig_31545	GH30	2e-41
43_GTGGCC_L004_R1_paired_trimmed_paired_contig_12581	GH30	7.1e-61
43_GTGGCC_L004_R1_paired_trimmed_paired_contig_20124	GH30	1.5e-56
43_GTGGCC_L004_R1_paired_trimmed_paired_contig_9065	GH31	8.8e-161
43_GTGGCC_L004_R1_paired_trimmed_paired_contig_12311	GH31	6.5e-160
43_GTGGCC_L004_R1_paired_trimmed_paired_contig_5339	GH31	2.8e-154
43_GTGGCC_L004_R1_paired_trimmed_paired_contig_19390	GH35	3.4e-80
43_GTGGCC_L004_R1_paired_trimmed_paired_contig_9119	GH35	1.6e-101
43_GTGGCC_L004_R1_paired_trimmed_paired_contig_1024	GH37	3.6e-146
43_GTGGCC_L004_R1_paired_trimmed_paired_contig_5978	GH37	3.9e-150
43_GTGGCC_L004_R1_paired_trimmed_paired_contig_2591	GH38	2e-85
43_GTGGCC_L004_R1_paired_trimmed_paired_contig_10881	GH47	1.5e-55
43_GTGGCC_L004_R1_paired_trimmed_paired_contig_10880	GH47	1.1e-63
43_GTGGCC_L004_R1_paired_trimmed_paired_contig_14162	GH47	2.1e-89
43_GTGGCC_L004_R1_paired_trimmed_paired_contig_16348	GH47	7.6e-81
43_GTGGCC_L004_R1_paired_trimmed_paired_contig_5363	GH47	2.6e-141
43_GTGGCC_L004_R1_paired_trimmed_paired_contig_8726	GH47	3.5e-137
43_GTGGCC_L004_R1_paired_trimmed_paired_contig_1885	GH47	4.8e-165
43_GTGGCC_L004_R1_paired_trimmed_paired_contig_29647	GH5	2.8e-19
43_GTGGCC_L004_R1_paired_trimmed_paired_contig_43678	GH5	1.9e-30
43_GTGGCC_L004_R1_paired_trimmed_paired_contig_9137	GH5	8.8e-26
43_GTGGCC_L004_R1_paired_trimmed_paired_contig_9138	GH5	7.7e-23
43_GTGGCC_L004_R1_paired_trimmed_paired_contig_892	GH5	1e-36
43_GTGGCC_L004_R1_paired_trimmed_paired_contig_12152	GH5	4.6e-34
43_GTGGCC_L004_R1_paired_trimmed_paired_contig_3168	GH63	6e-31
43_GTGGCC_L004_R1_paired_trimmed_paired_contig_10938	GH63	3.4e-34
43_GTGGCC_L004_R1_paired_trimmed_paired_contig_24013	GH81	4e-45
43_GTGGCC_L004_R1_paired_trimmed_paired_contig_20512	GH81	9.1e-117
43_GTGGCC_L004_R1_paired_trimmed_paired_contig_10986	GH85	8.8e-13
43_GTGGCC_L004_R1_paired_trimmed_paired_contig_9480	GH85	2.2e-39
43_GTGGCC_L004_R1_paired_trimmed_paired_contig_4490	GH9	4.7e-36
43_GTGGCC_L004_R1_paired_trimmed_paired_contig_34041	GH9	1.2e-75
43_GTGGCC_L004_R1_paired_trimmed_paired_contig_4491	GH9	2.2e-68
43_GTGGCC_L004_R1_paired_trimmed_paired_contig_9191	GH9	3e-74
43_GTGGCC_L004_R1_paired_trimmed_paired_contig_16961	GH92	1.6e-85
43_GTGGCC_L004_R1_paired_trimmed_paired_contig_17055	GH92	7.2e-102
43_GTGGCC_L004_R1_paired_trimmed_paired_contig_16401	GH92	2.3e-115
43_GTGGCC_L004_R1_paired_trimmed_paired_contig_858	GH92	1.7e-119
43_GTGGCC_L004_R1_paired_trimmed_paired_contig_7630	GH92	2e-125
43_GTGGCC_L004_R1_paired_trimmed_paired_contig_2893	GH92	9.5e-153
43_GTGGCC_L004_R1_paired_trimmed_paired_contig_7539	GH92	1.8e-155
43_GTGGCC_L004_R1_paired_trimmed_paired_contig_14070	GT1	4.3e-28
43_GTGGCC_L004_R1_paired_trimmed_paired_contig_9574	GT1	4.9e-25
43_GTGGCC_L004_R1_paired_trimmed_paired_contig_14488	GT1	3.9e-25
43_GTGGCC_L004_R1_paired_trimmed_paired_contig_7209	GT1	2.8e-21
43_GTGGCC_L004_R1_paired_trimmed_paired_contig_8711	GT1	1e-33
43_GTGGCC_L004_R1_paired_trimmed_paired_contig_9247	GT1	5.9e-31
43_GTGGCC_L004_R1_paired_trimmed_paired_contig_8736	GT1	3.4e-27
43_GTGGCC_L004_R1_paired_trimmed_paired_contig_14939	GT1	2.8e-28
43_GTGGCC_L004_R1_paired_trimmed_paired_contig_13930	GT1	4.1e-25
43_GTGGCC_L004_R1_paired_trimmed_paired_contig_14922	GT1	8.6e-29
43_GTGGCC_L004_R1_paired_trimmed_paired_contig_12648	GT1	9.9e-34
43_GTGGCC_L004_R1_paired_trimmed_paired_contig_9576	GT1	3e-27
43_GTGGCC_L004_R1_paired_trimmed_paired_contig_14176	GT1	4e-28
43_GTGGCC_L004_R1_paired_trimmed_paired_contig_14174	GT1	1.4e-24
43_GTGGCC_L004_R1_paired_trimmed_paired_contig_15906	GT1	3.8e-23
43_GTGGCC_L004_R1_paired_trimmed_paired_contig_605	GT1	4.9e-28
43_GTGGCC_L004_R1_paired_trimmed_paired_contig_14175	GT1	1.7e-25
43_GTGGCC_L004_R1_paired_trimmed_paired_contig_14177	GT1	3.4e-30
43_GTGGCC_L004_R1_paired_trimmed_paired_contig_9578	GT1	1.8e-25
43_GTGGCC_L004_R1_paired_trimmed_paired_contig_9575	GT1	1.8e-29
43_GTGGCC_L004_R1_paired_trimmed_paired_contig_26260	GT1	1.2e-26
43_GTGGCC_L004_R1_paired_trimmed_paired_contig_19083	GT1	1.4e-28
43_GTGGCC_L004_R1_paired_trimmed_paired_contig_4180	GT1	1.2e-53
43_GTGGCC_L004_R1_paired_trimmed_paired_contig_18012	GT10	2e-38
43_GTGGCC_L004_R1_paired_trimmed_paired_contig_75574	GT10	3.3e-52
43_GTGGCC_L004_R1_paired_trimmed_paired_contig_31079	GT10	9.7e-55
43_GTGGCC_L004_R1_paired_trimmed_paired_contig_33766	GT10	6.9e-40
43_GTGGCC_L004_R1_paired_trimmed_paired_contig_9289	GT10	8.7e-54
43_GTGGCC_L004_R1_paired_trimmed_paired_contig_9290	GT10	7.3e-60
43_GTGGCC_L004_R1_paired_trimmed_paired_contig_18011	GT10	3.3e-59
43_GTGGCC_L004_R1_paired_trimmed_paired_contig_2551	GT10	2.7e-52
43_GTGGCC_L004_R1_paired_trimmed_paired_contig_41342	GT15	2.3e-66
43_GTGGCC_L004_R1_paired_trimmed_paired_contig_23947	GT15	6.5e-68
43_GTGGCC_L004_R1_paired_trimmed_paired_contig_4518	GT15	7.2e-120
43_GTGGCC_L004_R1_paired_trimmed_paired_contig_4985	GT15	6.1e-125
43_GTGGCC_L004_R1_paired_trimmed_paired_contig_18169	GT15	1.3e-123
43_GTGGCC_L004_R1_paired_trimmed_paired_contig_51214	GT15	1.1e-117
43_GTGGCC_L004_R1_paired_trimmed_paired_contig_4039	GT2	2.3e-24
43_GTGGCC_L004_R1_paired_trimmed_paired_contig_2341	GT2	1.6e-15
43_GTGGCC_L004_R1_paired_trimmed_paired_contig_8810	GT2	1.5e-19
43_GTGGCC_L004_R1_paired_trimmed_paired_contig_14631	GT2	6.2e-16
43_GTGGCC_L004_R1_paired_trimmed_paired_contig_2043	GT2	1.2e-12
43_GTGGCC_L004_R1_paired_trimmed_paired_contig_2342	GT2	2.9e-14
43_GTGGCC_L004_R1_paired_trimmed_paired_contig_3116	GT2	3.1e-13
43_GTGGCC_L004_R1_paired_trimmed_paired_contig_6123	GT2	1.4e-15
43_GTGGCC_L004_R1_paired_trimmed_paired_contig_6925	GT2	1.3e-15
43_GTGGCC_L004_R1_paired_trimmed_paired_contig_11767	GT2	9.5e-14
43_GTGGCC_L004_R1_paired_trimmed_paired_contig_11719	GT2	3.1e-16
43_GTGGCC_L004_R1_paired_trimmed_paired_contig_66431	GT2	8.4e-17
43_GTGGCC_L004_R1_paired_trimmed_paired_contig_4655	GT20	2.4e-129
43_GTGGCC_L004_R1_paired_trimmed_paired_contig_19737	GT20	2.1e-150
43_GTGGCC_L004_R1_paired_trimmed_paired_contig_2395	GT20	1.8e-203
43_GTGGCC_L004_R1_paired_trimmed_paired_contig_9030	GT21	7.1e-95
43_GTGGCC_L004_R1_paired_trimmed_paired_contig_9660	GT22	1.7e-39
43_GTGGCC_L004_R1_paired_trimmed_paired_contig_6786	GT22	2.4e-60
43_GTGGCC_L004_R1_paired_trimmed_paired_contig_2439	GT22	3.7e-91
43_GTGGCC_L004_R1_paired_trimmed_paired_contig_21299	GT23	1.2e-11
43_GTGGCC_L004_R1_paired_trimmed_paired_contig_28467	GT23	1e-11
43_GTGGCC_L004_R1_paired_trimmed_paired_contig_32404	GT23	3.1e-18
43_GTGGCC_L004_R1_paired_trimmed_paired_contig_27234	GT23	7.9e-17
43_GTGGCC_L004_R1_paired_trimmed_paired_contig_380	GT25	1.9e-22
43_GTGGCC_L004_R1_paired_trimmed_paired_contig_38312	GT25	7.3e-23
43_GTGGCC_L004_R1_paired_trimmed_paired_contig_47914	GT25	2.6e-27
43_GTGGCC_L004_R1_paired_trimmed_paired_contig_45631	GT25	3.4e-28
43_GTGGCC_L004_R1_paired_trimmed_paired_contig_69017	GT25	1.8e-25
43_GTGGCC_L004_R1_paired_trimmed_paired_contig_526	GT25	1.8e-27
43_GTGGCC_L004_R1_paired_trimmed_paired_contig_2445	GT25	2.5e-35
43_GTGGCC_L004_R1_paired_trimmed_paired_contig_8471	GT25	2.1e-22
43_GTGGCC_L004_R1_paired_trimmed_paired_contig_22292	GT25	1e-32
43_GTGGCC_L004_R1_paired_trimmed_paired_contig_22293	GT25	6.4e-32
43_GTGGCC_L004_R1_paired_trimmed_paired_contig_54609	GT25	3.7e-34
43_GTGGCC_L004_R1_paired_trimmed_paired_contig_12377	GT25	2.3e-32
43_GTGGCC_L004_R1_paired_trimmed_paired_contig_8987	GT25	2.2e-35
43_GTGGCC_L004_R1_paired_trimmed_paired_contig_8988	GT25	5e-36
43_GTGGCC_L004_R1_paired_trimmed_paired_contig_13665	GT25	6.6e-35
43_GTGGCC_L004_R1_paired_trimmed_paired_contig_54249	GT25	1.6e-31
43_GTGGCC_L004_R1_paired_trimmed_paired_contig_5137	GT3	2.7e-292
43_GTGGCC_L004_R1_paired_trimmed_paired_contig_22106	GT31	1e-20
43_GTGGCC_L004_R1_paired_trimmed_paired_contig_5461	GT31	2.3e-34
43_GTGGCC_L004_R1_paired_trimmed_paired_contig_44955	GT31	6.4e-19
43_GTGGCC_L004_R1_paired_trimmed_paired_contig_29252	GT31	1.5e-20
43_GTGGCC_L004_R1_paired_trimmed_paired_contig_23072	GT32	7e-12
43_GTGGCC_L004_R1_paired_trimmed_paired_contig_6340	GT32	4.5e-12
43_GTGGCC_L004_R1_paired_trimmed_paired_contig_23248	GT32	7.4e-12
43_GTGGCC_L004_R1_paired_trimmed_paired_contig_7966	GT32	6.1e-11
43_GTGGCC_L004_R1_paired_trimmed_paired_contig_23070	GT32	2.3e-12
43_GTGGCC_L004_R1_paired_trimmed_paired_contig_2989	GT32	2.1e-13
43_GTGGCC_L004_R1_paired_trimmed_paired_contig_63512	GT34	3.6e-13
43_GTGGCC_L004_R1_paired_trimmed_paired_contig_3672	GT34	1.6e-15
43_GTGGCC_L004_R1_paired_trimmed_paired_contig_5171	GT34	2e-24
43_GTGGCC_L004_R1_paired_trimmed_paired_contig_33020	GT34	5.6e-27
43_GTGGCC_L004_R1_paired_trimmed_paired_contig_1122	GT35	1.9e-282
43_GTGGCC_L004_R1_paired_trimmed_paired_contig_26614	GT39	1.6e-16
43_GTGGCC_L004_R1_paired_trimmed_paired_contig_7086	GT39	3e-33
43_GTGGCC_L004_R1_paired_trimmed_paired_contig_13425	GT39	1.6e-41
43_GTGGCC_L004_R1_paired_trimmed_paired_contig_2319	GT39	2.1e-74
43_GTGGCC_L004_R1_paired_trimmed_paired_contig_9511	GT39	1.4e-71
43_GTGGCC_L004_R1_paired_trimmed_paired_contig_7594	GT4	6.4e-32
43_GTGGCC_L004_R1_paired_trimmed_paired_contig_5826	GT4	8.8e-26
43_GTGGCC_L004_R1_paired_trimmed_paired_contig_2230	GT4	3.4e-27
43_GTGGCC_L004_R1_paired_trimmed_paired_contig_7620	GT4	4.1e-31
43_GTGGCC_L004_R1_paired_trimmed_paired_contig_10657	GT47	6e-21
43_GTGGCC_L004_R1_paired_trimmed_paired_contig_21795	GT47	1.8e-25
43_GTGGCC_L004_R1_paired_trimmed_paired_contig_3981	GT47	9.7e-50
43_GTGGCC_L004_R1_paired_trimmed_paired_contig_10656	GT47	2.8e-46
43_GTGGCC_L004_R1_paired_trimmed_paired_contig_9814	GT49	3.6e-25
43_GTGGCC_L004_R1_paired_trimmed_paired_contig_135	GT49	1.5e-45
43_GTGGCC_L004_R1_paired_trimmed_paired_contig_10025	GT50	2.6e-97
43_GTGGCC_L004_R1_paired_trimmed_paired_contig_11861	GT57	6.4e-76
43_GTGGCC_L004_R1_paired_trimmed_paired_contig_2296	GT57	1.1e-146
43_GTGGCC_L004_R1_paired_trimmed_paired_contig_18086	GT58	6.5e-141
43_GTGGCC_L004_R1_paired_trimmed_paired_contig_3332	GT66	1e-189
43_GTGGCC_L004_R1_paired_trimmed_paired_contig_6307	GT68	4.5e-13
43_GTGGCC_L004_R1_paired_trimmed_paired_contig_77970	GT69	9e-21
43_GTGGCC_L004_R1_paired_trimmed_paired_contig_11478	GT76	8.9e-111
43_GTGGCC_L004_R1_paired_trimmed_paired_contig_29205	GT8	1.4e-18
43_GTGGCC_L004_R1_paired_trimmed_paired_contig_16745	GT8	1.3e-34
