# Supplementary material for: A Survey of the Gene Repertoire of Gigaspora rosea Unravels Conserved Features among Glomeromycota for Obligate Biotrophy
Source: Front Microbiol. 2016 Mar 1;7:233. doi: 10.3389/fmicb.2016.00233 (PMC4771724; doi:10.3389/fmicb.2016.00233)
Supplement: Supplementary file 1 [file Data_Sheet_1.ZIP › Table S8. Secreted proteins predicted in GiroV1.xlsx]

## Sheet: 441 effectors and annotations
Table S8. Secreted proteins (SPs) in G.rosea gene repertoire were predicted using a combination of SignalP, TMHMM and TargetP tools. Annotations of these SPs were derived from the homology search against Refseq, Swiss-prot, FunSecKB2 and other related databases. CAZyme annotation was generated by using the dbCAN server. GO term and pfam domain analyses were perfomed on the webMGA server. The prot…			SignalP4.1		TMHMM2.0	TargetP1.1		BLASTP search (e<1E-5)					dbCAN (e<1E-10)	GO annotation-HMMER3.0 tool (webMGA server)			pfam HMMER search (e<1E-5)
G.rosea protein ID	protein sequence	aa length	D-score	Y/N	PredHel No.	LOC	RC	PHI-base	FunSecKB2	Rir secretome	Refseq	SwissProt	CAZyme	molecular function	biological process	cell component	pfam domain
43_GTGGCC_L004_R1_paired_trimmed_paired_contig_110	MKFNLIALVLSVLLYVSADAAVHKMILKKVPETPAQKVHRYSLTGPYLTQKYFGVSSYVQEANQIFVPDRFGRVKHGVPLSNFMNAQYFGEISIGTPPQTFSVVFDTGSSNLWVPSTHCTSIACFLHRRYDSGQSNTYKSNGTEFEIHYGTGSLEGIISNDVLNVGDICVEDQDFGESVKEPGFTFAFGRFDGIFGLGYDRISVKGVVPPFYHMVNRNLLDEPIFSFWLSDTESSDDGGELVFGGVDKSHFTGEIHWAPVKRKGYWEVDLEKIVFDGEEVEMEGTGAAIDTGSSLLAVPTTIADLINKQIGAKKNFAGQYVIECERVPSLPDFSLQFGGKLFTLTGSEYILKAQNQCISGFMGLDIPEPLGPIWIIGDVFLRKFYTVYDLGNHRVGFAN…	401	0.866	Y	PredHel=0	S	1	697-PHI697|ugt51E1|AAM81358|5022|Leptosphaeria maculans|Unaffected pathogenicity	I1CLC6| Endopeptidase (RO3G_13967) (sp: Rhizopus delemar)[Secreted (highly likely)]	RirT049540	hypothetical protein SCHCODRAFT_71897 [Schizophyllum commune H4-8]	RecName: Full=Vacuolar protease A; AltName: Full=Aspartic endopeptidase pep2; AltName: Full=Aspartic protease pep2; Flags: Precursor [Aspergillus fumigatus Af293]		GO:0004190 aspartic-type endopeptidase activity	GO:0006508 proteolysis	no hit	no hit
43_GTGGCC_L004_R1_paired_trimmed_paired_contig_151	MKVSPISQLLLYSFIILSIVFSVKAESKVIFSYDGKTGPTFWHLLPNSSSICLEGRHQSPINLFSKIDLIKKFKPPCDVRVENICKAELAHTGNTLEVALGKEEEGVEGGGEEFLPAQFTVENETFKLLQFHFHTPSEHRIDGRHLDVEMHLVFKSPSEKISVVAVFFDVDHKGMDNKFLKPILQRIPKPNEAIEIRNINLKQIFRGINNIQKPYSYTGSLTTPPCTEGVLWWINDKHIQPISPHQRIKLRDAIGFNSRFTQVREPEPESKSDSSLKEYEKDNSKEPEPESKSDSFLKEYEKDHSKKPKKPESKSDSFLKKYKKDHSKKPKPKSKQPELKSDSFLKEYKKDHSKKPKSKQPE	362	0.803	Y	PredHel=0	S	1	no hit	F4NWE5| Putative uncharacterized protein (BATDEDRAFT_36641) (sp:Batrachochytrium dendrobatidis) [Secreted (highly likely)]	RirT261120	Eukaryotic-type carbonic anhydrase family protein [Coccidioides posadasii C735 delta SOWgp]	RecName: Full=Carbonic anhydrase; AltName: Full=Carbonate dehydratase; Flags: Precursor [Pectobacterium carotovorum]		no hit	no hit	no hit	PF00194.16:Carb_anhydrase
43_GTGGCC_L004_R1_paired_trimmed_paired_contig_277	MKSLLKTLFISLAIISSVLAFPFEQRNSKEIHVSAPGAGPWAVGSKQAISWWSNNIPSDSKVVAEIKCDDKVVWSGKEKCGTGTIYFKIGSDWDTKSKYYAYVYLEDDKSCYGKGGEFTLISSYEYGYGEKKDDYSSKKDDYSKSY	146	0.897	Y	PredHel=0	S	1	no hit	no hit	RirT036170	no hit	no hit		no hit	no hit	no hit	no hit
43_GTGGCC_L004_R1_paired_trimmed_paired_contig_301	MKFNIATVSLILLAASTLAVPVPSENTNDLALEKRAQHIEAVKGKKSEKNVESVNKKKTLSEKNNKHAEAHAKQVNAKEANAEKNNKHKENNKKQDGKELNHDKTKQNHNEVNKNHKDLNLQQDQKNKKFGTKKEKDAEIKHKDGSHAKYHGQEAAQGSKNAKHTNLHLKEDSYKEQHDKKKENKNQVKTNHVKEHGKSDERKAKHNSNDVHAKEHNAKVDEKKGKTAQKSVKAQEKHTKNHEAERVKKAKY	252	0.861	Y	PredHel=0	S	1	no hit	E3L9C6| Putative uncharacterized protein (PGTG_19111) (sp: Puccinia graminis f. sp. tritici) [Secreted (highly likely)]	no hit	no hit	no hit		no hit	no hit	no hit	no hit
43_GTGGCC_L004_R1_paired_trimmed_paired_contig_333	MRSLILLLIIINTMVLIICSAEPSTTAELTKRSEFSKSESHSESFQHSSSSSSSVSSSKGPNGSKFDSTKTFSENGSHSKSDQVSVTSKNKNGEFSESKSSNENDGFAKGSSSEVHASKDKNGSKFDSSSNSFEENAQSQDSASNVHAADKHGKHFDSSKSSSEASGHFQGSSSEVHASKDKNGSKFDASKSSLEKNGHSQSSSSEVHAGDNHGNHFDSSKSFDEVDGNVKASSSKVHASKNKNGSKFAASKASFEENGHDQTSSSEVHAGDSHGNHFDVTKSSSDSGSHIKEDKSNVSASKSKDGSKFEASKSSSVFDGFSQGSKSQVSAKQGESSFDASKSSFKKGEHGQSSSSGVSASKGKDGSKFDASKIFNEFSGFSQGSESNVSAKKGGNSFD…	452	0.866	Y	PredHel=0	S	1	no hit	I3EHH9| Uncharacterized protein (NEQG_01366) (sp: Nematocida parisii) [Secreted (highly likely)]	no hit	no hit	no hit		no hit	no hit	no hit	no hit
43_GTGGCC_L004_R1_paired_trimmed_paired_contig_436	MSIKFLIFLPILVAFIYTLPIPQQSIPPIESVDLSPSGTCYSVGQNVTASWMSEXXXXXXXXXXXXXXXXXXXXXXXXXSQMLSEVLCKASLAYENNPTFLLGVKSFTICK	111	0.812	Y	PredHel=0	S	1	no hit	no hit	no hit	no hit	no hit		no hit	no hit	no hit	no hit
43_GTGGCC_L004_R1_paired_trimmed_paired_contig_480	MKLNISTVCLILLLSTTTTIAAPTRRVYNARSTNGKELIVGRGEDDYDKEGYSGYGYKDEGECDDDEYGGKDKKRSVNKKRVYKKRGEEGESHGKYEDDGKDDHKGEEKESKGKDEDKDDDEECEDEESKSKYEYKKRGVNKKHTYKKRVYKKRGEDDEESKGKHEDKGDDEDDDEECEDDDDESKGKDEYKKRVVNKKRGEDDEESKGKHEDKGDDEDDDEDDDEDDDDESKDKDEYKKHGVNKKRAYKKREESKGKDEDKGDDEECDEEESKGKDEHEE	281	0.87	Y	PredHel=0	S	1	no hit	no hit	no hit	no hit	no hit		no hit	no hit	no hit	no hit
43_GTGGCC_L004_R1_paired_trimmed_paired_contig_575	MKFAYFSLFVSVFLAISTIAAPAPKSRKREANPSKKRDASPGNKNSYGYGYGYGYYNDYYNNYNDYYNDYNDYYNDYYGGYGSYGYKAKRDALPGKSSYGYGYSNDYNNDYYNDYYNDYYNDYYNNYDNDYYGGYGSYNNYDNDYYGGY	149	0.743	Y	PredHel=0	S	1	no hit	no hit	no hit	no hit	no hit		no hit	no hit	no hit	no hit
43_GTGGCC_L004_R1_paired_trimmed_paired_contig_593	MFKKNLFTCIVVGVLFTLSLVFAEEPSDVISLSKADFNETVNPEKLILVEFFAPWCGHCKALAPEYEVAATALKDANIKLAKVDCTVEQELCQEHGVRGYPTLKVFKEGKATEYNGGRKSDLIISYMKKQSLPPVTDVTVDNLDTFKDSDEVIIIGFWDSESQNEHNIFNTVAESLRNDYIFGQTGQKDAATKAEVTTPAVVLYKKFDEGKNILKAPFTKEELENFIKVNSVPLLAEIGPDNYGSYVDAGLPIAFLFYETDEQRASLGKAIEPVAKNFKGQANFVYINASKFGQHADNINLKQQWPAFGIQHPNDEQKYPFNQSEEITTEKIQTFVSKVLKGEISPSVKSEPIPESNDGPVTVLVADSFNDIVYDKTKDVLVEFYAPWCGHCKKLAPIW…	519	0.892	Y	PredHel=0	S	1	2644-PHI2644|thioredoxin 1|P0AA28|90371|Salmonella enterica serovar Typhimurium|Reduced virulence	G4TCM4| Probable proteine disulfate isomerase (PIIN_02932) (sp: Piriformospora indica) [Secreted (highly likely)]	RirT017600	hypothetical protein SMAC_00384 [Sordaria macrospora k-hell]	RecName: Full=Protein disulfide-isomerase; Short=PDI; Flags: Precursor [Humicola insolens]		no hit	no hit	no hit	PF00085.15:Thioredoxin//PF13848.1:Thioredoxin_6
43_GTGGCC_L004_R1_paired_trimmed_paired_contig_1204	MLKIHFLFIFALVLSVLNPAFASPLIKRQSAPPDEFTSGCTTSSGLNFATIAVAVDPDGTQKFSLQIVNVNAAPISPYLSSLSLTINPSGSPIVSGTVVVNGQTYTLTIPPGSGGLPSLPGGLPAVPATGGLPAVPATGAATSGTKSGVSGAKSGASGDAKDNTNAAKGKAADTTKTTGDKAADKIEGTKTASTPSKSTGSTE	203	0.929	Y	PredHel=0	S	1	no hit	no hit	no hit	no hit	no hit		no hit	no hit	no hit	no hit
43_GTGGCC_L004_R1_paired_trimmed_paired_contig_1419	MKFNIATVSLILLAASTFAAPVPSDNTKDLVLEKRAHSKEVVQGKKDEKKVKNTNKNEKADEKTKKHAEAKDKEVKAKEVKAEKNKKHNEKNKKQAEFEANHDKTKQKHDEINKSHKDLDLQHDEKNTKHGKNKEKHAEIKNKDGSQAKYHEKEQSYGSSHEGHTKLHLKEDKYNEQHDKKKENKNHVKAKKTDEHEKSDEHNEKHEAKKLKAKEHKVKVDETKHKKVHKNEKVHEKQSKHQKVKGVKKVHEDEKHHKKQNKH	263	0.836	Y	PredHel=0	S	1	no hit	no hit	no hit	no hit	no hit		no hit	no hit	no hit	no hit
43_GTGGCC_L004_R1_paired_trimmed_paired_contig_1491	MVSITSQGLFSLALCFFIIINQQLPVHSQYVSGNQSDLVPDLPKLKTCTVNDTTWRSFDGSCNNIEDSNWGVPFSIFDRGDFQPYYKDNYTGQAWSRIDVRMISNILSDSGQKPVFSGSPLDEDLLSTARKSIFEIFFGQFVNHDMEDAALATVSLGLAIANITDDPVLNSQPNNPFNPTKNPLLPISLSLGRQINGTLYPVNAGNSYLDLSAIYGIGDDVANSLRTNQNGTLYLETYFGDGGAYNKNLTNVTAERMAPSPGKTGVYPNLSPPAIDANDAMVSGDARCSENIQLCIVTTLWIREHNWWAKVILEDDPSLKDNDEEIFQRARKITIGEYQHIIFNEYLPAVLGIKMPPYSGYDPKLRPETSSHFSGAAFRYGHSNVRPYNIIDGCTEELI…	654	0.68	Y	PredHel=0	S	1	no hit	no hit	no hit	eosinophil peroxidase [Rhodopirellula sallentina]	RecName: Full=Thyroid peroxidase; Short=TPO; Flags: Precursor [Mus musculus]		GO:0004601 peroxidase activity // GO:0020037 heme binding	GO:0006979 response to oxidative stress // GO:0055114 oxidation-reduction process	no hit	no hit
43_GTGGCC_L004_R1_paired_trimmed_paired_contig_1832	MSALLMLLPLPLYPASFFYALNNRYXXXXXXXXXXXXXRYYAQLHEPLDVTNFFKYHKPCIKPNP	65	0.549	Y	PredHel=0	S	1	no hit	no hit	no hit	no hit	no hit		no hit	no hit	no hit	no hit
43_GTGGCC_L004_R1_paired_trimmed_paired_contig_1917	MKSLSLLLIIINIMMLINSAEPSTTADLTKRSKFSEYQAHAESFQQDSKSSNSIKSSKGPNGIKYDAAKTYSESGSHSKSDQAGVEAKNRNGQFSASKSSNEKDAFGKGSSSDVHASKDKYGSKYGASSKSFEGNLHSQGSTAQASAKDNHGNHFDASKSSSEKNGNIKASSKNVHASKDKSGSKFNANKKSFETDGYVQSSLSKVNAGDSHGSHYDTSKSSNEKSLHGQSSSSGVSASKGRDGSKFEASKGSSSFGEFSQGSESGVSAKHGGNSFDASKSSSKFDGFSQGSESGVSASKGKGGSKSSAVKNSHEIVGHSQSSKSNVNAKDNHGNHFGSSKSSNEQSVHGQRTSSGASVNHVKTHEHVVRRVLGTKSLKSRPQ	383	0.808	Y	PredHel=0	S	1	no hit	no hit	no hit	no hit	no hit		no hit	no hit	no hit	no hit
43_GTGGCC_L004_R1_paired_trimmed_paired_contig_1955	MRRSTIFFVLGLLTLTSLTSADIYLKETFSDDDWEKRWVHSKHKEDLGKFKVTAGEFYAHEIESRGLQTTEDARFYAISTKFDKIIDNTDKDLVVQYSVKHEQNIDCGGGYVKLLPSEFDALSFKGESLYNIMFGPDICGMNRKVHFIVHHKGENKELKKSIKAPSDQVTHLYTLILKPDHTYKILIDNEEEASGTLEEDFDLLPPEEITDPTAKKPEDWEDLAEIPDPDDHKPEDWVDHPATIPDPDAKKPDDWDDEMDGDWEPPQISNPDYKGEWKPKKIPNPKYKGEWKAPMIPNPDYVPEPNLHAFKTEFIGFDLWQVRSGTIFDNILITDDVETAEKFANETFVKFRDAEKEAKKKLEELEKEQDEADDKDKKDGDKKDDDDDIIDLDVKLGDD…	437	0.908	Y	PredHel=0	S	1	2114-PHI2114|Calnexin|MGG_01607|148305|Magnaporthe oryzae (related: Magnaporthe grisea)|Loss of pathogenicity	L8WTZ2| Calnexin (AG1IA_05738) (sp: Rhizoctonia solani AG-1 IA) [Secreted (highly likely)]	RirT045350	PREDICTED: calreticulin-like [Metaseiulus occidentalis]	RecName: Full=Calreticulin; Flags: Precursor [Caenorhabditis elegans]		GO:0005509 calcium ion binding	no hit	no hit	no hit
43_GTGGCC_L004_R1_paired_trimmed_paired_contig_2199	MHNYIKSCLFLLLLIYVNMCKSCAACASCTLCMIRTISTEWLQCAIFLRVRRRNGSKCSKCAIFLRARTEWLKMFKMCAIFKSFATEWLKIFKMCNIFKS	100	0.77	Y	PredHel=0	S	1	no hit	no hit	no hit	no hit	no hit		no hit	no hit	no hit	no hit
43_GTGGCC_L004_R1_paired_trimmed_paired_contig_2207	MKLLNFFAFLLLIVWIYAHDTPAPAPNSNVVVLTPDSFDQTIGKGKFALVEFYAPWCGHCKNLAPIYEQLADAFAHAKDRVIIANVNADEHRDLGTRFGVSGFPTLKWYDKNELNDPTDYSGGRSLEDLIAFVEEKTGVKSKIKKQVTFVEELTSQKFNEIALDPEKNVLVEFYAPWCGHCKNLAPIYEKVAEDFSQESDCVVANLDATANKDIGEKYQISGYPTIKFFPKGKDKEPIEYSGGRTQEAFVKFLNENCGTQRLVGGSLSDEAGKIPELDALVVRFNSVSVKTEIDKIIVEAKEISDKLNTRPAQYYVKIMNKIVENGDYAETELARLDKIIKSGTISGSKIDDFTIRKNILSGFHKNDIKQTHEEL	375	0.921	Y	PredHel=0	S	1	2644-PHI2644|thioredoxin 1|P0AA28|90371|Salmonella enterica serovar Typhimurium|Reduced virulence	F8PWS9| Putative uncharacterized protein (SERLA73DRAFT_182165) (sp: Serpula lacrymans var. lacrymans) [Secreted (highly likely)]	RirT169880	protein disulfide isomerase [Coniophora puteana RWD-64-598 SS2]	RecName: Full=Protein disulfide-isomerase tigA; Flags: Precursor [Aspergillus niger]		no hit	no hit	no hit	PF00085.15:Thioredoxin//PF07749.7:ERp29
43_GTGGCC_L004_R1_paired_trimmed_paired_contig_2560	MKKFLYIFFLLIGRKLXXXXXXXXXXXXXXXXXXDVGCGSGHWCFEIAQEFPDADVYGVDIISSFPSEIKPSNCYFQECNITDGLPFEDNDFDYVFMRHMFLALRDCQWVPLLNEIMRVLKPGGVFEFVEFDLI	134	0.676	Y	PredHel=0	S	1	482-PHI482|LAEA|AAR01218|5085|Aspergillus fumigatus|Reduced virulence	D5GFW1| Whole genome shotgun sequence assembly, scaffold_31, strain Mel28 (GSTUM_00007112001) (sp: Tuber melanosporum)[Secreted (highly likely)]	no hit	hypothetical protein TREMEDRAFT_63811 [Tremella mesenterica DSM 1558]	RecName: Full=Demethylmenaquinone methyltransferase; AltName: Full=Menaquinone biosynthesis C-methyltransferase UbiE [Anoxybacillus flavithermus WK1]		GO:0008168 methyltransferase activity	GO:0008152 metabolic process	no hit	PF08241.7:Methyltransf_11
43_GTGGCC_L004_R1_paired_trimmed_paired_contig_2829	MMFIFLIAAFVLIYLYNKKVQIPDNNMQPLPTQPIRIFAYYDRNYTLNITTNDTVLRLKQKIQSKLNIDMNKISLSFSSKPLEDHKALKSYNIKQNDTIHISHKIIGGSFDYFVLTNDYLDSKYDNDFTNKHDGPTLKRGREPYKPPYGWNRFAINIKKYGDDKWIGTDENSWPVSFHGTRKEAAENIVKDGYDLLKSPHNKFGTGIYSTPNIKIAEAYATVFTYQNCEYKVIFQNRVHPDDLHKVNDDKFWLTLKDRNVRPYGLCIKKV	270	0.658	Y	PredHel=0	S	1	no hit	A5AA93| Remark: a splice site was detected upstream of the START codon (An02g07010) (sp: Aspergillus niger) [Secreted (curated)]	RirT087240	PREDICTED: uncharacterized protein LOC100206592 [Hydra vulgaris]	RecName: Full=Ubiquitin-60S ribosomal protein L40; AltName: Full=Ubiquitin A-52 residue ribosomal protein fusion product 1; Contains: RecName: Full=Ubiquitin; Contains: RecName: Full=60S ribosomal protein L40; AltName: Full=CEP52; Flags: Precursor [Acanthamoeba castellanii]		no hit	no hit	no hit	PF00240.18:ubiquitin
43_GTGGCC_L004_R1_paired_trimmed_paired_contig_2903	MKVYRLVLAFLPLFLSTTSLVFCDKSAQQYFDEGNEFFADQKYEEAVKSYASAINQNPNDYLYYFKRALTYLALERSSSALQDFTTILELKPDFDKALLQRAKIYIKEGSLTEAKSDLQQYLQKNEQDIEGQKSLISIHSAEKHISTAEEAINSENYDACVENMLNAIKISPHSPRLRLTRAQCHLAKGEVEEGVRDLSSASQLIPEDPALSMRLCLLNYFSLYNPKQALQSLKQCLHYDPENKECKTLHRFIKKIEKEVERVNNDIEGHRWKLAINKLLESSTKGLINEVEEELQNLNEGRQRNELLVKLYGWTCKAYKELKEVKKALKWCDQTLKLDENNVETLINRAEVLLDEEDYEAALNDYKKAHDLTQGLDNRIKQGYAKADRLLKQSKKKDY…	518	0.779	Y	PredHel=0	S	1	1414-PHI1414|GzC2H081|I1RZL0|5518|Gibberella zeae (related: Fusarium graminearum)|Unaffected pathogenicity	E6R4N6| Co-chaperone, putative (CGB_D7630C) (sp: Cryptococcus gattii serotype B) [Secreted (highly likely)]	RirT212160	hypothetical protein AURDEDRAFT_115037 [Auricularia delicata TFB-10046 SS5]	RecName: Full=DnaJ homolog subfamily C member 3; AltName: Full=Interferon-induced, double-stranded RNA-activated protein kinase inhibitor; AltName: Full=Protein kinase inhibitor of 58 kDa; Short=Protein kinase inhibitor p58; Flags: Precursor [Rattus norvegicus]		no hit	no hit	no hit	PF00226.26:DnaJ
43_GTGGCC_L004_R1_paired_trimmed_paired_contig_2923	MVTRLINAPLCTLLMLVLSVQPKSPMVMQSTNALSCKFFTEKKTNKNYPKITHGFVMDAPHYFG	64	0.688	Y	PredHel=0	S	1	no hit	no hit	no hit	no hit	no hit		no hit	no hit	no hit	no hit
43_GTGGCC_L004_R1_paired_trimmed_paired_contig_3099	MYNILLFALIAQALLMLCSCSCSSAQKIFFAIEQLMYI	38	0.706	Y	PredHel=0	S	1	no hit	no hit	no hit	no hit	no hit		no hit	no hit	no hit	no hit
43_GTGGCC_L004_R1_paired_trimmed_paired_contig_3114	MKFNIATVSLVLLAASTLAAPVPSDNTNNELALEKRSEFHEQVKGKHDEKKVKNFNKKQTEKEKTNKHAQAKAKHVDAEEENAEFAHKNKHKNKEQAEGQVKHDKTKQKHDEVNHNHTDLKLKHEEQNKQHGSKKQKEAEFHNKHGQAKFKQSEENYGSENAQHTKAHLKQDSYNEEHDKKAHKKDHAKVKHVKQNEESHEGKAKFGAKEVHSKEKKLSVDEKKDRKVQKNVHAQEKHKKHVEVKGRKDERY	252	0.861	Y	PredHel=0	S	1	no hit	Q4P6L5| Putative uncharacterized protein (UM04248.1) (sp: Ustilago maydis) [Secreted (highly likely)]	no hit	no hit	no hit		no hit	no hit	no hit	no hit
43_GTGGCC_L004_R1_paired_trimmed_paired_contig_3361	MKLSSYHYKLISQCLFLTILLITSSESQTITPDYINYTESTAGTSLPSNPPQVVTVHTYDDGSILVSIAREIYSTQKTNSTQEYNCIGQSIEPILRLRIIQLDGTIKEINPHLSLDLMNFCILNDSHGNPVNPISIYPIYEKFILINYVNVSHLNGLTTYEDWGSVIDWSGNSLSDIRYGPSYTNGTLNWKPLSITQLNVNKKQGFFRLQIVNQNWIECQQYLVDNSGILSKLISHNVTIIDPNAFNTNAFSMITTIPLVTGDYAILSVNSSSTNSLSIPGGLYMTTIFYNKSDISNQVLLYQITLPSVSFLGLYCDLAPNKIGYMCIIETTYNNSQRTYMKIQFLTSESVTSIDLLSKLTNTSSIGVMSQGFGMQAMAFGGYIFYFMAKNQSYYIWTY…	797	0.731	Y	PredHel=0	S	1	no hit	no hit	RirT042470	no hit	no hit		no hit	no hit	no hit	no hit
43_GTGGCC_L004_R1_paired_trimmed_paired_contig_3644	MFIVLSALNIHFLFKIPIYLXXXXXXXNQTPLPTVNQTSLSPPGTATQAAVTVKLTTNSPPKLTKIFSTLAIIKTKMTLLTANDSEYINIQQFFRTGLPHNTILGIFKLNMPIHLGIAHKNYRASHFCMKSLRAFHGTKSKCSPKRFISN	150	0.572	Y	PredHel=0	S	1	no hit	no hit	no hit	no hit	no hit		no hit	no hit	no hit	no hit
43_GTGGCC_L004_R1_paired_trimmed_paired_contig_3697	MVDNWGFWIKPFLSVVGFFLLTPDDGALTQLYCATSPEIEEKNFRGKYFVPYGEVSEPIAQGKDEELAKKLWDFSENLIKEKLGDDVFSKSYA	93	0.578	Y	PredHel=0	S	1	no hit	no hit	no hit	hypothetical protein SDRG_09798 [Saprolegnia diclina VS20]	RecName: Full=Retinol dehydrogenase 14; AltName: Full=Alcohol dehydrogenase PAN2 [Homo sapiens]		no hit	no hit	no hit	no hit
43_GTGGCC_L004_R1_paired_trimmed_paired_contig_3725	MMVFTIRFAIVIVILICLQTCVLWGQEHGESNELRYGVYHKLPHHSKYSKRGEIVVTLSRAVAEYSNSGDVLSINDFENADKANNDPYYLIKLVDEKNPENIMESFTKMCLLKASKFEDEIIIHLNRNNVFHFDYYTSADQCNSTFVSTSKTADFKTIVQIIKAGGGTRPKLNRALPINPDGTVEKPPEEKSFLQKYWWYLLPIVILLFTGGPAEEPQQQQQQQQHRGGGQAARPARQ	238	0.817	Y	PredHel=0	S	1	no hit	A1C8Z6| Putative uncharacterized protein (ACLA_053660) (sp: Aspergillus clavatus) [Secreted (highly likely)]	RirT254220	hypothetical protein BATDEDRAFT_91370 [Batrachochytrium dendrobatidis JAM81]	RecName: Full=ER membrane protein complex subunit 10; Flags: Precursor [Xenopus laevis]		no hit	no hit	no hit	no hit
43_GTGGCC_L004_R1_paired_trimmed_paired_contig_3753	MKLALGLLHFLLSFITFLNSINANPVNLNERDQSAGTFEIIGETGVGAMHVSLVRPTKVIIIDRAELNTAKTSDGQSAISTEYDLLTNKYRVLNLHTNTFCSAGAFMANGTLIESGGDVIVGTIGAGIQSLRMYNGCDDLTCDWTEYPNYMITPRWYNTMVRLPDGRVMNFGGCTKATNKNTKDINSPTVEFFPKTGNNATDSPVTIQLLLDTLPYNLYPVCIVLPGPVGQNWLFMSANKKAQIWDYVKLEVVKPLPDVPGSPRTYPLTGSATLLPLNYNNNYTAEILLCGGSFDLKPEGPADGTCARMNFGNDNATWETEDFGNPAQPRVMPDSILMPDGKVLFLNGAANGFAGWDTGPTTNRLHSAQNPVKTPFLYDPLANNGSRWTTLAASNIVRV…	563	0.854	Y	PredHel=0	S	1	352-PHI352|GLO1|CAD79488|5270|Ustilago maydis|Loss of pathogenicity	I1CQ01| Uncharacterized protein (RO3G_15242) (sp: Rhizopus delemar) [Secreted (highly likely)]	RirT187640	hypothetical protein MELLADRAFT_23337 [Melampsora larici-populina 98AG31]	RecName: Full=Galactose oxidase; Short=GAO; Short=GO; Short=GOase; Flags: Precursor [Fusarium graminearum]	AA5	no hit	no hit	no hit	PF09118.6:DUF1929
43_GTGGCC_L004_R1_paired_trimmed_paired_contig_3881	MRSGCLLIFVVLILYQNCKQMTIKYNRWKDPISM	34	0.605	Y	PredHel=0	S	1	no hit	no hit	no hit	no hit	no hit		no hit	no hit	no hit	no hit
43_GTGGCC_L004_R1_paired_trimmed_paired_contig_4089	MDFYVIFFAFLFALTVNVQSYIIPREALDSDGCARIHNEFITKEKTIFSYADVKDCYQHFPFDKDIASETIDTLIGLVNGFYIFLDKAKEPPEPGFDFRPVDLKAELENFRNKSYSTLYDFTTDVKHLFYDLKDPHTNFGSYCFTTFAFHTNMTFYSVVNNGEQKIKVFDDTIDQDNIDCEVTHIDGQQALEVITEFAKDSVYASRDLGVRFNIALDRAYKFPSFAVRVEIPEKPDITYTLKCDNKNPFDVKRNWNAFAQNITNLNKFKDSKSYFDNICNPSDGIKLSRPSTSFQETTIIPDSLNDILEQDPSITTIKIVDGFISFFKVQDFGIVKFYTENPVDRNGTTKMLPDVIQGFEELANTGVKKVVLDLSDNTGGYIFTTYFTSLLLFPDTFPS…	631	0.789	Y	PredHel=0	S	1	no hit	I1CK94| Uncharacterized protein (RO3G_13585) (sp: Rhizopus delemar) [Secreted (highly likely)]	RirT184980	hypothetical protein CAOG_04122 [Capsaspora owczarzaki ATCC 30864]	no hit		no hit	no hit	no hit	no hit
43_GTGGCC_L004_R1_paired_trimmed_paired_contig_4098	MLMNYLLNQHLNLLPLLLTPMVERMDXXXXXXXXXXXXXXXXXXXSMSGHIAAAKDCILQVTKHIKDINPSIKIRVGFCGYRDHCDSTRIQIIDFTNSYEKFRKSLTKVPATGGGDPPEDVLGGLNAAITQLSWHDGTRVLLHVGDYPPHGLRFSSMQDNYPNGDPYGLTAESVLEKMRSERILYFFGKITGYTDEMIRIFRNIIGDFPVFDLVGGDXXXXXXXXXXXXXLRRRLDVNPDVPNWDTLPLQTGVTLSYYIPKTLGGLKNQRSFRKEQLFSRKFCFKIASQPFSAGIEKYAYYAVKIINDNPPKQMVMKQYFKSASVNPFEKYLEAVEISAVTSYLSKRFNTVAKRKEIFPVNFLGVDLVRVAMPGGTQYYTVEPELQDAKFKRFNTNSGI…	485	0.562	Y	PredHel=0	S	1	no hit	R9AER9| Alpha-protein kinase vwkA (J056_000477) (sp: Wallemia ichthyophaga EXF-994) [Secreted (highly likely)]	no hit	predicted protein [Physcomitrella patens]	RecName: Full=Alpha-protein kinase vwkA; AltName: Full=von Willebrand factor A alpha-kinase; Short=vWF kinase [Dictyostelium discoideum]		GO:0004674 protein serine/threonine kinase activity // GO:0005524 ATP binding	GO:0006468 protein phosphorylation	no hit	no hit
43_GTGGCC_L004_R1_paired_trimmed_paired_contig_4167	MKSSTLLLIVINTMMLVASSAEPSTTAELTKRSKFSAGETHTESFEHSSSSANSVSSSKGPHGSKFDETKSSSESGKHSKSDKSFVDAKNKNGEYSASKSSDENEGFAKGSSSEVHASKNKHESHVDASSKSFDESGNSKSSSSKVHAADKKGNHFDSSKSSSENNGHASGSSSEFHASKDKHGSQVDASKTSFEQNGHGQSSSSQVNAGDSHGNTFSSSKISKEVDGNAKGSSSEAHASKDKNGSKFSAKSNFFDANGQRKTSLNEVHTADKNGNHFDSSKGSAEEIVHSQDSSSAVSGSKGKSGSTFDASKSSNNFDRFYQGSDSKVSAKKGGSSFEESKSSFAQGQQGQSSSGSVSASKGKDGSKF	369	0.803	Y	PredHel=0	S	1	no hit	I3ESS0| Uncharacterized protein (NEPG_00453) (sp: Nematocida parisii) [Secreted (highly likely)]	no hit	no hit	no hit		no hit	no hit	no hit	no hit
43_GTGGCC_L004_R1_paired_trimmed_paired_contig_4580	MKTTIIFFILVVLLDCSVLSVHLTSNVYARNVNETSQFYYYKQFIDHYDKSCGTFSQRFLINSTYYKPGGPIFLNTPGEGPITVKASGISEIAASFNGLLITIEHRYYGESYPSIKNLTTPNMKFLTVNQVLADFAEFIKNPPTDIIKIPKDAKWIFVGGSYAGNLATWMRKKFPKLVFAAWASSAPLLTKINFFEYDQGVAHALPCHDRVADAFKFVIDPILLSGNRTEITALKSQFGLDVLDDDQDFASAISHPVSLMVQSYFPPTSPSEIDTIPTFCAAFTKAPDNKPETSTLILAQVTKFFLNVSGITTPDAIKTNFATSALNTSVPNDMVSFMYQYCTQFGWYQIAPKPPKQSLRSQIVNRDYYQKQCNFVFPEIPPPHVKRIVRQFGGNTGRF…	483	0.816	Y	PredHel=0	S	1	no hit	R7S9N0| Uncharacterized protein (TREMEDRAFT_45908) (sp: Tremella mesenterica) [Secreted (highly likely)]	RirT076580	septum formation initiator [Legionella longbeachae]	RecName: Full=Putative serine protease K12H4.7; Flags: Precursor [Caenorhabditis elegans]		GO:0008236 serine-type peptidase activity	GO:0006508 proteolysis	no hit	no hit
43_GTGGCC_L004_R1_paired_trimmed_paired_contig_4774	MSCNLLIPLVVNLILPLIFSKNPYCKMVSISKLRREELTEIIAQELHVDVAFPCFSVKEQYGSTACCVVHKHWLNNLRQSKIGEITKINKYVATRSSSNNISDQANDHQTSTTNVLVSIYLKRYLSNSKNSKPQLYARNPSDSSINYASYFNERADLPLRYFLKEQIEGKPILSLADIEEQYNNYVPIFSNNDFQNPENLSELEVELARQKAFVKKFIEILYPESAYFRIVSQPENDSDTLFVEAVSQPEWSSDMPITTSPNIIDVFAVLESERAYYFMAPYRGTTLEDLLKYSSGVLNSNVKKSFILYQLLRTVQSLHMKGVIHGGLKPSNILVDENLWVTLTGFECSIPRIENIPDKNQYMSNDFALENIPKEIQDDSLTIKWVHGNISNFDYIMAL…	1791	0.739	Y	PredHel=0	S	1	1031-PHI1031|bcSAK1|CAJ85638|40559|Botrytis cinerea|Reduced virulence	Q5ATB2| NACHT and WD40 domain protein (AFU_orthologue; AFUA_7G08500) (AN8468.2) (sp: Emericella nidulans) [Secreted (highly likely)]	no hit	PREDICTED: WD repeat-containing protein 81 [Callorhinchus milii]	RecName: Full=WD repeat-containing protein 81 [Rattus norvegicus]		no hit	no hit	no hit	PF00069.20:Pkinase
43_GTGGCC_L004_R1_paired_trimmed_paired_contig_4967	MIQKTTMFLLIVISVESRNIVGAKTPDMMYLPLPLFFYKHSTETITTILKIPTKLSARADFRALYLSNSPQFARL	75	0.605	Y	PredHel=0	S	1	no hit	no hit	no hit	no hit	no hit		no hit	no hit	no hit	no hit
43_GTGGCC_L004_R1_paired_trimmed_paired_contig_5047	MKFLSMSSLFIFVVVAFNFVFAQNNVPPSNTCLQEFTKLNSSSDLNNCASFVKLMPLHGATMQNSTSIYDSYCSAPKCSDSVTTADANELKTQCQPELAAKDTFFTYLKTVLVFNSPLRDSLCFKNSSGSYCGLVEDTAVTLNYILGLNSTQPNLNCSNCNKAILNTFMNYIKQHPETQADLPVDQS	187	0.891	Y	PredHel=0	S	1	no hit	M7WD30| Uncharacterized protein (RHTO_06507) (sp: Rhodosporidium toruloides NP11) [Secreted (highly likely)]	RirT213990	no hit	no hit		no hit	no hit	no hit	no hit
43_GTGGCC_L004_R1_paired_trimmed_paired_contig_5051	MRSLTLFLIIINAMMILIISSVEPSPIAELTKRSEYSEKQSHSESYQHSSSSSSSVSSSKGPNGSKYDATSTSSESGSHSSSDKSSVKIKNKKGQYSASNSSNESDSFNKHSSSSVHAENGKHGSKFEAKNNTSEKESHSKDSKSSVHAADNHGNHFDASKSYHENSEHAKGSSSSISASKNKHGSKFHASQNSYEKDSHSKDSESSVHAADNHGNHFDASKSYHENAKHAKGSSSSISASKNKHGSKFHASQNSYEKDSHSKDSESSVHAADKHGNHFDASKSYHENVKHAKGSSSSISASKNKHGSKFHASQNSYENDSHSKDSASSVHAADNHGNRFDESKNSHKQDKHSQHSSSNVSAYKGKHGSKFHASKSSXXXXXXXXXXXXXXXXXXXXXX…	408	0.791	Y	PredHel=0	S	1	no hit	no hit	no hit	no hit	no hit		no hit	no hit	no hit	no hit
43_GTGGCC_L004_R1_paired_trimmed_paired_contig_5083	MRSFITINTIIMCLIQLSLETSIWTTFDNIIVFGDSYSDNGNVYALTNKSNPKSPPNYKGRFSNGKVWIEYLTMKYHANLIDKAFGSATSDNDLVPGHFQWDNSNYSVPGIKQQIDFFINSHPNQNYDKTLFAMGYFGNDYRLTNNGINPSVVVSSLIYSASQLVNYSNAKIILIPTIPLLPNSTQNSTFTNHNKFLKILLDSFSAEHPDVEVLLYPFDEVLLKLENSDDLLEKLNITNVFNGCNSYKDASNVCENPENYMFWDEVHLTTKIHEYIANNVYNRLIGLIKW	290	0.686	Y	PredHel=0	S	1	no hit	M5E660| Genomic scaffold, msy_sf_1 (MSY001_0324) (sp: Malassezia sympodialis ATCC 42132) [Secreted (highly likely)]	no hit	putative Phosphatidylcholine-sterol acyltransferase [Microcystis sp. T1-4]	RecName: Full=Phosphatidylcholine-sterol acyltransferase; AltName: Full=Glycerophospholipid-cholesterol acyltransferase; Short=GCAT; Flags: Precursor [Aeromonas hydrophila]	CE16	GO:0016788 hydrolase activity, acting on ester bonds	GO:0006629 lipid metabolic process	no hit	no hit
43_GTGGCC_L004_R1_paired_trimmed_paired_contig_5220	MKSFFLILIIFTITVRAFQDQYNFSDDEKVTCEKIFDVDSCSDCQELIFKDFKEENDCSTTFNLIKEIVKEVKESGKDKEKIDPYDITYFKKGLENYCDQPFHCDPNTAKKYWKEIEHVCSKELSEKIDWSSRPTKIDRTELLVYGTLLNYYFGIPANHALCLKPSHSEDFCVIEITKNLMEYTKKVTDNDPKPIFTVDLKYIIKNDGSKVPIPKKLFCDEKCYGTMVKIYKSWMKEYKLSSEVSENFYGSEEEFNDYLDCKPEDKRDVVRRTSSSYLSPFHQLVGPF	288	0.881	Y	PredHel=0	S	1	no hit	no hit	RirT186500	no hit	no hit		no hit	no hit	no hit	no hit
43_GTGGCC_L004_R1_paired_trimmed_paired_contig_5350	MKFNIATVSLILLAASTLAVPTPSENTEDLALEKRAFYHKAVKGEEYRKEAKNVHKKENKKEKTNHHAEKQVKHVGMKEKQAEKINKHNEKNKKPVEKQFNHETTKQKHDGANFKHTDLKAQHEEKNQNYGAQREQEAKFKNNHGEKEYRQREGYYGSHNVQHTGAHLQEDQANFEHNEKNQNKDQVKTKHSNQHEESNEHKEKFSGKKLKGEEKKTPYHK	221	0.839	Y	PredHel=0	S	1	no hit	no hit	no hit	no hit	no hit		no hit	no hit	no hit	no hit
43_GTGGCC_L004_R1_paired_trimmed_paired_contig_5502	MIALIFCFIILFLFTKLFEKALEENLRKHLEENKNYRTEVEDVFEIESIHEEILDTLISFVRENNKKLEWLSRDICEEAEEVATLVEELAELVKEQQEKIARCLFHQHEKKNKKNTLKNEFTTKERKDSQFNLQKPVPTYLIAIQ	145	0.683	Y	PredHel=0	S	1	no hit	no hit	no hit	no hit	no hit		no hit	no hit	no hit	no hit
43_GTGGCC_L004_R1_paired_trimmed_paired_contig_5958	MKRPIGISSWLALIQTLDPVLHLLGYCGRGIIIGGEEINMGQRASDTRGISFENVVVPEENLLGVVDPDGYKAAIVRANYPVPSECGIFYFEN	93	0.506	Y	PredHel=0	S	1	no hit	no hit	no hit	hypothetical protein UM01049.1 [Ustilago maydis 521]	RecName: Full=Medium-chain specific acyl-CoA dehydrogenase, mitochondrial; Short=MCAD; Flags: Precursor [Homo sapiens]		no hit	no hit	no hit	no hit
43_GTGGCC_L004_R1_paired_trimmed_paired_contig_6029	MKKFLFLIMFLCLILQILMVDITSGNNIDDQQVSPHSKLTESHSLLVHSLHLYLVLF	57	0.867	Y	PredHel=0	S	1	no hit	no hit	no hit	no hit	no hit		no hit	no hit	no hit	no hit
43_GTGGCC_L004_R1_paired_trimmed_paired_contig_6556	MLFMITVVFFSCFLIGYCQSDDRHNFDFEVVVAIKFEGQRSVTKVRSCWPMIHVSLWGPQMTNPEFRSY	69	0.832	Y	PredHel=0	S	1	no hit	no hit	no hit	no hit	no hit		no hit	no hit	no hit	no hit
43_GTGGCC_L004_R1_paired_trimmed_paired_contig_6578	MELFHFITFFTLFVLSFSVSFSNANPKICPAALLSATSGMDIKGQMGFFQDSNGAVWLTGTYQYGFQDPKEWDYSYTIQNKCGEILFNLTDSLCMEYVKDSGCDGYDDNKSSYRKRRGLFNKRHEDKCEVGPYGTKPWVVKVGDLTWDCGGKDGFKYQDCDGKDIYKDMVMNYDHEKLPKRLSDQGPESGFYMVIDGQSKWGKRASITSPAAINVNNQGGEVAPAAPAAAPAAAPAAAPAAAPAAAPPAAAPAAAPAAAPAAAPAAAPAAAPPAAAPAAAPAAAPAAPAPAANPXXXXXXXXXXXXXXXXXSKSSKSRKSSTRSRYNSYSTNRYGTSKYSFSRNNSSNYNRSISSSSTSSNSISKFSYNRTITITASSSTINTCTSTIWIN	391	0.802	Y	PredHel=0	S	1	no hit	no hit	RirT259610	no hit	no hit		no hit	no hit	no hit	no hit
43_GTGGCC_L004_R1_paired_trimmed_paired_contig_6637	MYTMLVLTTMLTLILTEDVAFYICNDSYYLSKTLIVLVGFSNT	43	0.762	Y	PredHel=0	S	1	no hit	no hit	no hit	no hit	no hit		no hit	no hit	no hit	no hit
43_GTGGCC_L004_R1_paired_trimmed_paired_contig_6638	MYATLVLTTMLTLILTEEIAFYICNDSYYLSKTLIVLVRFSNKLQTQIQTKLKFN	55	0.701	Y	PredHel=0	S	1	no hit	no hit	no hit	no hit	no hit		no hit	no hit	no hit	no hit
43_GTGGCC_L004_R1_paired_trimmed_paired_contig_6687	MLKIICIFYLIFLSIITQISAQCIEDGVYVDCEYVTRDPKDLINRRKIMHGENMLQIVEFVCDSNDTDLCSKARNAFEIAGLMISKVFIFNTPIFVNASFTDFCKTFNICRNSPNNVPIGGAKPARQILMRDDDGVERFYPQALVKQYRLQKHPQFASYDIKADFNSIASWWFEDDGKPIQGHQRDFVEIILHEYFHGLGFKSNWDDWINSQPNLQALFPLPVFRLESQNSSLLIFDGFKESVFDKYVILLSNGQNISEINAQLNLFAGGPGAKFQNKSDFESQFYNSTQYNQIAKQMFINAQTDKSMGFLPHNKKKHAIILETSLVPYIRGSSISHVDQKTYENTSDFLMKYSINWLETLNRDMSKGGHFSGGPIGPLLRSIMETIGYATTRHPHPYR…	410	0.925	Y	PredHel=0	S	1	no hit	B6K7H3| Putative uncharacterized protein (SJAG_04685) (sp: Schizosaccharomyces japonicus) [Secreted (highly likely)]	RirT268890	sequence orphan [Schizosaccharomyces pombe 972h-]	RecName: Full=Uncharacterized protein PB7E8.01; Flags: Precursor [Schizosaccharomyces pombe 972h-]		no hit	no hit	no hit	no hit
43_GTGGCC_L004_R1_paired_trimmed_paired_contig_6927	MYGVLAILLLFYPVSIIISKLPYPNFSSPHGVCDQFLQFIQDNIIPLHYTAKQRKNLKYKTQHYMVIDGLLYKANSRNPTQPENCCPLLLATDGQ	95	0.701	Y	PredHel=0	S	1	no hit	no hit	no hit	no hit	no hit		no hit	no hit	no hit	no hit
43_GTGGCC_L004_R1_paired_trimmed_paired_contig_7176	MNFFKNIQSFLLIIILLFSFVNCQNIPNPRCAQTSSLIGNRLYFFGGNLSTTDYNSDSASNNTNEVWYLDLSSSFNITTPPWNKDVGMPIGYILGASCVSPIDNSVFLVGGRMYIPNTATINLGSSPVYVFNSNISLWTTPNIIGFNSSFKMRNQIQPVIDNYGKKIYTFGGTNYTGFNVSSVRYNDMSILDTNSMTWSTLAISANAPPPLLFYTATLLPTGIIVYIGGYKSTPPGLDEPVNMYE	245	0.923	Y	PredHel=0	S	1	no hit	no hit	RirT145610	hypothetical protein FOMMEDRAFT_17138 [Fomitiporia mediterranea MF3/22]	RecName: Full=Kelch domain-containing protein 3 [Bos taurus]		no hit	no hit	no hit	no hit
43_GTGGCC_L004_R1_paired_trimmed_paired_contig_7325	MKFLNNIIFISVLIYLFASVESVVQKSKNKNNTRLNSSDEPKSIYNVILKNMESVQSTHYDWLTNEQKKCVEKKSEQSVSSINNRNCVKDFSSQDGRFKGYSGWFTKEFVNELMKRNEVDIVEKDQIMSIQYVVPREIQTTAREGLDRIDEAKFPLDGEYTFPDSAGEGVNIFVVDTGIRKTNKDFGGRAKSGGVFCDGCKSDDDENGHGTNCASIAAGTVFGVAKKATLIAVRVLNAKGSGQNSDIINGLSFVLDQHNKSKNKNSVVSMSLGGPQSAALNKAVRELTDAGVHVVVAAGNEGQDACKTSPASEPSAITVGATEDKNDNIADFSNFGKCVGIYAPGRNVKAAGNKNDIDTSILSGTSQATPHVAGAVALIIAQSGNQSPEQMAITLDRLS…	425	0.834	Y	PredHel=0	S	1	2117-PHI2117|SPM1|P58371|148305|Magnaporthe oryzae (related: Magnaporthe grisea)|Reduced virulence	A8N5I4| Serine protease (CC1G_04562) (sp: Coprinopsis cinerea) [Secreted (highly likely)]	RirT134450	hypothetical protein H696_04768 [Fonticula alba]	RecName: Full=Extracellular serine proteinase; Flags: Precursor [Thermus sp. Rt41A]		GO:0004252 serine-type endopeptidase activity // GO:0042802 identical protein binding	GO:0006508 proteolysis	no hit	PF05922.11:Inhibitor_I9//PF00082.17:Peptidase_S8
43_GTGGCC_L004_R1_paired_trimmed_paired_contig_7709	MSLWIFPITLAILFFIYKSRINKVPDGLKNVYTLTIYDRFISIIKKRGPDQYYHFIKKYLERDGFIKIWYGGRWFCLVVDNAIAKDLLSHPDIFPKLMLDEHFPNSLIARYYGVNVVHSNGSVWRRYRNICNPAFKSLPMHFFIEIGDKLMEMLEKIDNKPIEVRDLMHRFTLDVLGKAAFAIDFNNLEDPNNVYVTAYNKVQEDIQNPYFIYFPILNYIPFLNKQRFKRVEELDNKFDKIIEQKREALVNGNTENNRKDLLDLMLKACEDPENQNLSNTELRHNLGVFMLAGHDTTASSLATILYLLAAHKDVQQKAREEILTVLGDDLTPSAEQHKSLKYLNMIIYENLRLYPPIAILPARVTTKDIECCGNVIPTGACIQIFIYGIHHSSKLWKNP…	489	0.628	Y	PredHel=0	S	1	438-PHI438|BcBOT1 (related: CND5)|AAQ16576|40559|Botrytis cinerea|Reduced virulence	K5VP92| Uncharacterized protein (AGABI1DRAFT_131378) (sp: Agaricus bisporus var. burnettii) [Secreted (highly likely)]	RirT111610	hypothetical protein SERLADRAFT_466461 [Serpula lacrymans var. lacrymans S7.9]	RecName: Full=Cytochrome P450 3A4; AltName: Full=1,8-cineole 2-exo-monooxygenase; AltName: Full=Albendazole monooxygenase; AltName: Full=Albendazole sulfoxidase; AltName: Full=CYPIIIA3; AltName: Full=CYPIIIA4; AltName: Full=Cytochrome P450 3A3; AltName: Full=Cytochrome P450 HLp; AltName: Full=Cytochrome P450 NF-25; AltName: Full=Cytochrome P450-PCN1; AltName: Full=Nifedipine oxidase; AltName: Ful…		GO:0004497 monooxygenase activity // GO:0005506 iron ion binding // GO:0009055 electron carrier activity // GO:0016705 oxidoreductase activity, acting on paired donors, with incorporation or reduction of molecular oxygen // GO:0020037 heme binding	no hit	no hit	PF00067.17:p450
43_GTGGCC_L004_R1_paired_trimmed_paired_contig_7723	MLVHLLPLVKMLVLEYSIVTSESFVRATLAHCLNKLVXTFKIVSPYYRNNGHGNGPNSYKFPKFPWDNQKHKDNENHKSPKYNKYNEDYKSPKYNKYNEDYKSPKYNKYNEDQKFPKYNEDYKSPKYNKYNEDQKFPKYNDHNNHNNHNNHNDQHNHNGNTRNKPTETSAESSPEDTPAASVDAFRNRRPRPRPNNGATTTIPNNVVTTTNPATTSAPTVPAGSCPNYASEGPSSSAPGNLDCIDQSPSNLDGIYSYPSSAGSGVDVYVVDTGVYSGNQEFGNRVVNGAFYCSGCTSTSDDNGHGTNVAGIIGGTNYGVAKQCNIIPVKVCDSSGSCQNSDIISGLSWAASRHSNSAGKKSVINMSLGGGISTALNNAVQSCIDQGMHVAVAAGNDGKD…	515	0.548	Y	PredHel=0	S	1	2117-PHI2117|SPM1|P58371|148305|Magnaporthe oryzae (related: Magnaporthe grisea)|Reduced virulence	M7TMP3| Putative subtilisin-like protease pr1a protein (BcDW1_8685) (sp: Botryotinia fuckeliana BcDW1) [Secreted (highly likely)]	RirT111180	hypothetical protein H696_00664 [Fonticula alba]	RecName: Full=Extracellular serine proteinase; Flags: Precursor [Thermus sp. Rt41A]		no hit	no hit	no hit	PF00082.17:Peptidase_S8
43_GTGGCC_L004_R1_paired_trimmed_paired_contig_7751	MRFTFLIIAFITIVSGLDNGLGRTPPMGWNTWNHFQCQVNEQLLKDSADAMIELGFYKAGYKYLNLDDCWEGHRDENGYITTDPITFPGGIKALADYAHEKGLLFGIYSDAGRLTCARRIGSLGYEDKDAQRYAEWGVDFLKYDNCHNDGSPEIQRYVKMRDALNRTGRPIFYSICEWGKSKPFLWGRAVGNSWRTTLDIRATWASIISIIQKQQMITKYAGPGGWNDPDMLQIGNGQLTLEEQRSHFSLWAALKSPLLLGFDIRNPPVEAKAIALNEEIIAINQDPLGLSVSIVQRTRFFDIWTGPLSDGYVAVLFNRGEIPVVITLYFASHCNLEGEIAVRDLWEHADKGNFTTSYFSRVPKHGVTVLKLTGGTHIKKHNEPLFLQHIWDEDIVDDQ…	412	0.858	Y	PredHel=0	S	1	no hit	O93816| Alpha-galactosidase (EF-3) (sp: Umbelopsis vinacea) [Secreted (highly likely)]	no hit	Melibiase family protein [Tetrahymena thermophila]	RecName: Full=Alpha-galactosidase; AltName: Full=Alpha-D-galactoside galactohydrolase; AltName: Full=Melibiase; Flags: Precursor [Cyamopsis tetragonoloba]	GH27	GO:0004553 hydrolase activity, hydrolyzing O-glycosyl compounds	GO:0005975 carbohydrate metabolic process	no hit	no hit
43_GTGGCC_L004_R1_paired_trimmed_paired_contig_7900	MIALLFCFTVLFLLAKLFEKALDENLRKHLEENKNHGTEDEDVFEIESIHEEILDTLISFVRENNKKLEWLSRDICEEAEEVATLIEELAELVKEQQEKIARCLFHQQHEKKNKKNTLKNEFMTKERKDSQFNLQKPVSTY	141	0.703	Y	PredHel=0	S	1	no hit	no hit	no hit	no hit	no hit		no hit	no hit	no hit	no hit
43_GTGGCC_L004_R1_paired_trimmed_paired_contig_7901	MIALIFCFIILFLFTKLFEKALDENLRKHLEEENKKHGTEDEDAFEIESIHEEILDTFISFVRENNKKLELLSRDICEEAGEVATLVEELAELVKEQQEKLAKCLFHQQHEKKNKKNTLKNEFTTKERKDSQFNLQKPVPTY	142	0.664	Y	PredHel=0	S	1	no hit	no hit	no hit	no hit	no hit		no hit	no hit	no hit	no hit
43_GTGGCC_L004_R1_paired_trimmed_paired_contig_7908	MVSKKFILLPIALVCTIFMKSATALDLVYCDFTSNQTNPSDATGRLSWTRVSNGTFSGAHLTGQLNTGFTSQNPQDYSFCAKDPSGNVFKDMSREIDDALKITNPPGTGPFNCDFSGLDVDTLSGMIMEISMKQADGKNATIGRAQIQPTQDSLSPQSSQPVQGSQPPQSSQPAQDSQPAQSSQLTQ	187	0.811	Y	PredHel=0	S	1	no hit	no hit	RirT189240	no hit	no hit		no hit	no hit	no hit	no hit
43_GTGGCC_L004_R1_paired_trimmed_paired_contig_7943	MISYMFIVLFFIATIPYQIYSYQDNKCPNVDEIRKCLTDSGISTKRVKYYSCGIICPDKREVTTNDYCNDIAEEKNIRILRYPIAIVHPLNLSEVSEAIKCGAKNKIPVVARAGGHSYESYSIGDEDFALVVDLGSFTNIVINQGEAVVGPGIRLGKLYYELNKARVAFPSGNCPSVGVGAILGGGEGRLTRAYGMSSDNLIDAQIVLADGSIIDSVKNHDNGDLLWALQGAGSAGYGIVTSLTLRTHPIIESVTAYELKYEFRLDTLKSLYSNINQFGQYLPKTLAVEIHQIFNPDTSKDKISVKGLYLGKMSDIKGYLEIIFNTTKSDYSESDWFTAIVGNGKKAITSEASEDEVNKFVDAQDDKSRNSIKVKSFYVGTEGLSEDGVGKLFNSLNQM…	536	0.791	Y	PredHel=0	S	1	716-PHI716|ZEB1|ABB90284|5518|Fusarium graminearum|Unaffected pathogenicity	F4SDT5| Putative uncharacterized protein (MELLADRAFT_79848) (sp: Melampsora larici-populina) [Secreted (highly likely)]	RirT055810	predicted protein [Physcomitrella patens]	RecName: Full=Tetrahydrocannabinolic acid synthase; Short=THCAS; AltName: Full=Delta(1)-tetrahydrocannabinolic acid synthase; AltName: Full=THCA synthase; Flags: Precursor [Cannabis sativa]	AA7	GO:0008762 UDP-N-acetylmuramate dehydrogenase activity // GO:0016491 oxidoreductase activity // GO:0050660 flavin adenine dinucleotide binding	no hit	no hit	PF01565.18:FAD_binding_4//PF08031.7:BBE
43_GTGGCC_L004_R1_paired_trimmed_paired_contig_7988	MNIRHLLIIKSLLIWNLMKGHLVLDIVMMKELELKRMNIKDSFIIKKLQRWGTLQEQMMLDISIIMELKLKRMNIRHSFIYYQKAAEMGHANGTFNVGICYQNGIGVEEDENKAFIYYQKAAEMGHAKGTYNVGYCCRNGIGVEKDEHKAFIYYQKAAEMGYADGIVNVGYCYRNGIGVGKDAFIYYQKAAKMGDDMGTNNVGYCYQNGNGIEKDENKAFVYYQKAAEM	229	0.595	Y	PredHel=0	S	1	799-PHI799|MGG_03530|EDJ94565|318829|Magnaporthe oryzae|Reduced virulence	I1CMQ3| Uncharacterized protein (RO3G_14444) (sp: Rhizopus delemar) [Secreted (highly likely)]	RirT050910	hypothetical protein [Bacteroides finegoldii]	RecName: Full=Putative beta-lactamase HcpC; AltName: Full=Cysteine-rich protein C; Flags: Precursor [Helicobacter pylori 26695]		no hit	no hit	no hit	no hit
43_GTGGCC_L004_R1_paired_trimmed_paired_contig_8063	MNCSFNFHLAIFFDFFYLLDMVFVDGVKYACATCIKGHRSSSCNHQDRQLIEIKRKGRPITQCDHCRELRKTHKIHVKCNCKEKAMNTSTALNDTSFSNTA	101	0.634	Y	PredHel=0	S	1	no hit	R9ADS5| Metal-binding regulatory protein cuf1 (J056_000870) (sp: Wallemia ichthyophaga EXF-994) [Secreted (highly likely)]	no hit	hypothetical protein SCHCODRAFT_86194 [Schizophyllum commune H4-8]	RecName: Full=Copper resistance protein CRF1; AltName: Full=YlCRF1 [Yarrowia lipolytica CLIB122]		GO:0003677 DNA binding // GO:0003700 sequence-specific DNA binding transcription factor activity // GO:0005507 copper ion binding	GO:0006355 regulation of transcription, DNA-templated	GO:0005634 nucleus	PF00649.13:Copper-fist
43_GTGGCC_L004_R1_paired_trimmed_paired_contig_8347	MNKLLFLLLLCIFIGFVLTNKVSNENICNKEGHCYPKVFVATDYFQEVLEGQEIPAGLHVKIDLYTGKKHAKLLDHNDNESSDIVIIDKDGSINSDPIQSESINSDPVQIESSEVDVDQDTKVNIHHEDSLKNNNNNSLPIIPPGHKENLRISHGDNLLFEECVSKLTNTQSLHEIISTLDSLEDLVHELDFGIKLARGSGLISVVKLLDNDSNEIKRKAALVIGTAMQNNPLAQDEALKMDLIPYLLDLLSSETDIKVSSRLLYALSSIVRGNKESIQSVKNNQGLSRLAIVYQKLKNNEFRAKCALFITDFIDPNMVTVVNKKFSLFDQHQQQHDEVVSLFENAIETWCNLFQDTLFDDMGNDKDIDFDTREKILNGISMIKSHYSRQCPAQNRFKN…	430	0.937	Y	PredHel=0	S	1	no hit	G1XBJ9| Uncharacterized protein (AOL_s00078g296) (sp: Arthrobotrys oligospora) [Secreted (highly likely)]	no hit	hypothetical protein PNEG_00111 [Pneumocystis murina B123]	RecName: Full=Nucleotide exchange factor SIL1; AltName: Full=Protein SLS1; Flags: Precursor [Yarrowia lipolytica CLIB122]		no hit	no hit	no hit	no hit
43_GTGGCC_L004_R1_paired_trimmed_paired_contig_8605	MKLNISAVCLILYLSTSTAIAAPSRREYSIRSTYGKELLFSRGEDDYENEGYSGYSQENKKGGGNDKDDDEHEGKNSEHGSKNKKCSVNKKHGYKKRGDESESKNEGYSGENNKSQDEYKSIDENEGYGSEYKSKNKKCNVNKKRVYRKRGSESKDDGFEGNGEGKGFESKGEGEKSKDKEESKGEFKNKGEGEKSKDKEESKGKGEESKNKGESKGDDKESENKGESKGEDKESENKRESKGEDKESENKGESKGENKGEGEESKNKGESKGEDKESENKGESKGEGKVSENKGKDEESKSKGESKGEDKESENKGESKGE	322	0.752	Y	PredHel=0	S	1	no hit	no hit	no hit	hypothetical protein [Plasmodium chabaudi chabaudi]	RecName: Full=Sodium/potassium/calcium exchanger 1; AltName: Full=Na(+)/K(+)/Ca(2+)-exchange protein 1; AltName: Full=Retinal rod Na-Ca+K exchanger; AltName: Full=Solute carrier family 24 member 1 [Rattus norvegicus]		no hit	no hit	no hit	no hit
43_GTGGCC_L004_R1_paired_trimmed_paired_contig_8734	MHLWMHLQMLVFCSTQSSGSTPLIPCVVLDTTWSMLFSLSFDQNRLLTEGTKQSCSIDPNVCYGFCISEIKKSIFIVVVIVAKNICRKSTGTIFKYPAVVFINAWHLLKDLLHKSHFWPIVHITYACSAFNNKVAIYTENQVEVIYLYHVMNRRNTMMTQVIL	163	0.756	Y	PredHel=0	S	1	no hit	no hit	no hit	no hit	no hit		no hit	no hit	no hit	no hit
43_GTGGCC_L004_R1_paired_trimmed_paired_contig_8980	MYWAGLWSTLYFIIMSVGPFLSPTHTLDPVNQVGECKPSPALHALIWKSSHCQNEITESTTSPINLVRSTSYDTDFEKNVDNYMEKTHKPGDPTPISSSDNSDTKPNSILSFDEWRAQQEKDGHTAAESKIRSKKRVGNSQNDPALMDSMDGEDYMGFDNPDSIFDNSDSGGLISQYENPASKLKEKFNFASFDCGALVLKSNPEAKGAVSLLYESKDSYVLNKCAATKFIILQLCEDILIESLAMANFEFFSSTFKDFKISISKWYPAKEGWKVIGEYRAKNSRELQIFEVKDPIMFAKYLRIDFLTHHGHQHYCPVSLLRVHGSNEYEKWKSEQEEIENQLKESQSQEIESLSKSPHDIDVDGNNSNDDNSSLLTSSTPELNANDVVKELPRQLKNH…	622	0.66	Y	PredHel=0	S	1	no hit	Q5BB16| Sad1/UNC domain protein (AFU_orthologue; AFUA_5G06480) (AN2264.2) (sp: Emericella nidulans) [Secreted (highly likely)]	no hit	hypothetical protein TDEL_0C06250 [Torulaspora delbrueckii]	RecName: Full=Uncharacterized protein SLP1; AltName: Full=SUN-like protein 1; Flags: Precursor [Saccharomyces cerevisiae S288c]		no hit	no hit	no hit	no hit
43_GTGGCC_L004_R1_paired_trimmed_paired_contig_9187	MRMLSPHKYILLYFLFSLIVKTTPFKIRSFDNEGCEIVHYPPEILAPIPHLKECLSNINGLAVYPGDPDYYDSIEVFNCRNSYFPIVIIYVTKISDIQKSIHCANTLNITVVPRSGGHSFEEYGIGGKNGVMVIDVKEFNQITINVETNTAIIGPGNRLGTIYHELYQAGFLIPAGLFPQVGIGGHATGGGYGAVTRKYGMSCDNIISIEMVTANGTFISPINSTHLSDLFFVLRGAGNAGYGIVTSLTFRIHPIPPIVTSIRISYTSEQIELGFLTFTKTFKNLNENLTPFINLSPNTLLFIA	304	0.614	Y	PredHel=0	S	1	716-PHI716|ZEB1|ABB90284|5518|Fusarium graminearum|Unaffected pathogenicity	F4SDT5| Putative uncharacterized protein (MELLADRAFT_79848) (sp: Melampsora larici-populina) [Secreted (highly likely)]	RirT021200	predicted protein [Physcomitrella patens]	RecName: Full=Uncharacterized FAD-linked oxidoreductase YgaK [Bacillus subtilis subsp. subtilis str. 168]	AA7	GO:0008762 UDP-N-acetylmuramate dehydrogenase activity // GO:0016491 oxidoreductase activity // GO:0050660 flavin adenine dinucleotide binding	no hit	no hit	PF01565.18:FAD_binding_4
43_GTGGCC_L004_R1_paired_trimmed_paired_contig_9342	MAIKNLISILLIMPKIVSSSIVSSSEQTNTRPEQHLHVYYCLCSEFILVIDARLDKLPRRITDRAHIIANGKRVYKLNAVESETPVILQRTDGYEKQYRLHCPRCNLFIAYETTERRKSGPYTYIVESSLTENQGVVPQDAIND	144	0.686	Y	PredHel=0	S	1	no hit	no hit	no hit	hypothetical protein FOMMEDRAFT_126334 [Fomitiporia mediterranea MF3/22]	RecName: Full=UPF0428 protein CXorf56 homolog [Xenopus laevis]		no hit	no hit	no hit	no hit
43_GTGGCC_L004_R1_paired_trimmed_paired_contig_9386	MRQIIIFLWFLTIICSTFNIFDVEAKEPPTTLQIGIKHRVPEGSCYKMTKDGDSVSVHYTGTLFENGQEFDSSIPRGQPFTFTLGVGQVIKGWDQGLRGMCIGEKRKLIIPSHLAYGTRGSPPSIPENAALVFDVELIGIGKNRVEL	147	0.79	Y	PredHel=0	S	1	2305-PHI2305|BcFKBP12||40559|Botrytis cinerea|Mixed outcome	E6R6Z3| Peptidyl-prolyl cis-trans isomerase (CGB_E3160W) (sp: Cryptococcus gattii serotype B) [Secreted (highly likely)]	no hit	hypothetical protein HELRODRAFT_176211 [Helobdella robusta]	RecName: Full=FK506-binding protein 2B; AltName: Full=Peptidyl-prolyl cis-trans isomerase; Short=PPIase; AltName: Full=Rotamase; Flags: Precursor [Rhizopus delemar RA 99-880]		no hit	no hit	no hit	PF00254.23:FKBP_C
43_GTGGCC_L004_R1_paired_trimmed_paired_contig_9425	MCALGSIFSSVFLFFTLHAHDAAVTSLDVNRLVKGCMITGSTDKMVKVWDIKDMKPTIVTSRDLGVGKVFAAQFCLDLPFHLAVSGSGGNVHIWDLSTNAGVRSSFKESISTPFEGNISTVDKTVSVLQDEESEHDDDDDDNNEIDLEEIDNDSGDDV	158	0.666	Y	PredHel=0	S	1	no hit	no hit	no hit	predicted protein [Trichoderma reesei QM6a]	RecName: Full=Periodic tryptophan protein 1 homolog [Bos taurus]		no hit	no hit	no hit	no hit
43_GTGGCC_L004_R1_paired_trimmed_paired_contig_9469	MYKFFVLLFIYILFINLPNAKGENKEDKLSGFVECDGNFPNKITHFTFNPNPVKKNETTKFEIGGVSKVAFDRGSHLGIILFYEGFLVKYHAQDFCEQWVEPSGEPCPVGPGEFHFKGSKYFIQTKEDPEDVTLTGYVRLFIASYEGHIRSCIEGNVTVSYL	162	0.83	Y	PredHel=0	S	1	no hit	no hit	RirT078770	no hit	no hit		no hit	no hit	no hit	no hit
43_GTGGCC_L004_R1_paired_trimmed_paired_contig_9563	MMHYITLIALIVLIVSSFSEATTYPGYFKRNEKSCPSALLTASHEKSIKGQMTFFQDNKGSVWITGTYQYGFFDPDSTTWHYDWTIQNGCKETIFNLTEYLHTEYACCSGCNGYEDTTCPSSSKRKRGSSLRKRHDESKCPLGPDGSKPWVIKIDDLTWDCDNHGFKYKTCDKDYYKEELEDHDDKEKPKRKKDEGPSCGLYLVIDGADKSGKRDTMTAPAAINVNNQGSEVAPAAPPPPPPAPAPAPAPAPAPAPAPAAAPPAAAPPEAQPPPAAAPETTEATTATAATTAAPATTTTSDAAPDATETPDT	312	0.895	Y	PredHel=0	S	1	no hit	no hit	RirT180080	no hit	no hit		no hit	no hit	no hit	no hit
43_GTGGCC_L004_R1_paired_trimmed_paired_contig_9690	MTFIKIIPFFVLLRLLEILEEFVRYRVNSLYNLFSLYRTVWYIELTG	47	0.571	Y	PredHel=0	S	1	no hit	no hit	no hit	no hit	no hit		no hit	no hit	no hit	no hit
43_GTGGCC_L004_R1_paired_trimmed_paired_contig_9799	MMKFILIFIINFYIGGINAFVPLPRAEVTANLVNNKIYFHGGWNGSLSSDFFYLDVSVPFTTNDVASMPWTDLTSIPGLIIRSGHTACIHGTNIFYIGGMKETDLNFTSAFDVMAQKWSVPVTSGNLTSTVRLYFLQEMEYTSMEDGVIYLV	152	0.819	Y	PredHel=0	S	1	no hit	no hit	RirT145610	no hit	no hit		no hit	no hit	no hit	no hit
43_GTGGCC_L004_R1_paired_trimmed_paired_contig_9832	MGFISLFIILGTLIASVIAQQQCVPYTSNYTFTTGFPPIWVKPGAETFTTAEFQQVNKSINWSMVPNIPPNKLVNGALDLSTYSTSDPNCWWSYKNCVTPKAPGLKPDISRCPEPGTWGLTYDDGPNCTHNEFYDFLKGQNQTATMYFIGSNVADWPYEAQRAITDKHQVCVHTWSHPYMTTLTNDEVLAELFYTRKAIKYVCKVTPLCWRPPFGDVDDRVRAIAQQLNMTTDIWNLDSNDFRMIPAGTFTSAQVDTIFEGFVEMGKNGTFATSGAITLQHELNNGTMSKAQQWYPQIKAAYKHLMPVASCMNITHPYAETNITYPSFNDLVGGSSTSGNNPSGGSGSNSSKKSSSVSMTSCISLISTVSIMLIAQLSSTLF	382	0.921	Y	PredHel=0	S	1	no hit	A7UMZ0| Chitin deacetylase 3 (PKS1) (sp: Rhizopus circinans) [Secreted (highly likely)]	RirT159740	carbohydrate esterase family 4 protein [Coniophora puteana RWD-64-598 SS2]	RecName: Full=Chitin deacetylase; Flags: Precursor [Amylomyces rouxii]	CE4	GO:0016810 hydrolase activity, acting on carbon-nitrogen (but not peptide) bonds	GO:0005975 carbohydrate metabolic process	no hit	no hit
43_GTGGCC_L004_R1_paired_trimmed_paired_contig_9899	MKFTSLSLWGLFLLLSVDLICGGTDYYQILGVPRSATSREIKKQYKQLSKKYHPDKNPGDKEAEQKFVQLAEAYEVLSDETKRSIYDKYGEEGLKQHGAGGNNFHNPFDIFAKFFGGSGHFGDSSQTERQGPNIVMDIEVDLKELYLGTQFDVDISKQVICSHCRGSGAKSDDDVITCDACGGRGVKVVKQMLGPGIFQQFHSTCDSCGGKGKIVKSKCPICDGKKVLRANEQLTVVIDRGMKDGNTVVFEKESDEAPETIPGDIIFKIKTLPNSLFTRNGDNLYKKETISLIDALTGFERNFTHLDGRTVTINRDTVTQPNFVQVIKNEGMPKHRTQLKGDLYVEYTVVFPSVIDDVTKEGLKKLFPNNAGVSHESGHDEL	382	0.878	Y	PredHel=0	S	1	1414-PHI1414|GzC2H081|I1RZL0|5518|Gibberella zeae (related: Fusarium graminearum)|Unaffected pathogenicity	F4PB19| Putative uncharacterized protein (BATDEDRAFT_33679) (sp: Batrachochytrium dendrobatidis) [Secreted (highly likely)]	RirT082000	hypothetical protein BATDEDRAFT_33679 [Batrachochytrium dendrobatidis JAM81]	RecName: Full=Chaperone protein dnaJ 2; Short=AtDjA2; Flags: Precursor [Arabidopsis thaliana]		no hit	no hit	no hit	PF00226.26:DnaJ//PF00684.14:DnaJ_CXXCXGXG//PF01556.13:CTDII
43_GTGGCC_L004_R1_paired_trimmed_paired_contig_10346	MLSLFLQIKCYIFFLTLILYNADINVCNAHEKQTEQEAAIVARSLVLETGTGTLVTVMKTKEELQGYPFGLFDYFSDDCPSTGNPLMLLTDYQLNVKNARENDFKVSLMIQKFSKNETYFPMAEPRLNLFGKLVKIENDEEIQAVQECFLKKHPRARGWIPGRGHEFNFYRLKVVDIYFVGGFGDKRYIGYIDLTYYKSAQVGLPRLYMQNL	212	0.672	Y	PredHel=0	S	1	no hit	N4XX09| Uncharacterized protein (COCC4DRAFT_29519) (sp: Bipolaris maydis ATCC 48331) [Secreted (highly likely)]	no hit	hypothetical protein GLOTRDRAFT_112767 [Gloeophyllum trabeum ATCC 11539]	RecName: Full=Protein CREG1; AltName: Full=Cellular repressor of E1A-stimulated genes 1; Flags: Precursor [Mus musculus]		no hit	no hit	no hit	PF13883.1:Pyrid_oxidase_2
43_GTGGCC_L004_R1_paired_trimmed_paired_contig_10378	MCKFKSICAAPTALIQFILLIVSTEPISSLPIKPQNLCNIKLQKESCLQNCILYQTNQFSAKF	63	0.671	Y	PredHel=0	S	1	no hit	no hit	no hit	no hit	no hit		no hit	no hit	no hit	no hit
43_GTGGCC_L004_R1_paired_trimmed_paired_contig_10881	MQLFLVITTLILSIVYTQPSSLQNVSSLESSNQFRANEIKNAFIYAFKGYKKYAWGHDEVQPVTNTTSDNYNGWGVTIIDSLDTMIIMGIEYNDSREFIKNLEFTAKGSSKKISVFETVIRYLGGLLSAYELTKDELFLNKSVELGNVLLPAFNTPTGIPTGMVDLVKKKGALGVNGHNSVLAEIGTLQLEFRRLS	196	0.79	Y	PredHel=0	S	1	2510-PHI2510|msdS/AfmsdC|Q6PWQ1|746128|Aspergillus fumigatus|Unaffected pathogenicity	M1VWV6| Probable class I alpha-mannosidase (CPUR_05794) (sp: Claviceps purpurea 20.1) [Secreted (highly likely)]	no hit	mannosidase [Capsaspora owczarzaki ATCC 30864]	RecName: Full=Mannosyl-oligosaccharide 1,2-alpha-mannosidase MNS1; Short=AtMANIb; AltName: Full=Alpha-mannosidase IB [Arabidopsis thaliana]	GH47	GO:0004571 mannosyl-oligosaccharide 1,2-alpha-mannosidase activity // GO:0005509 calcium ion binding	no hit	GO:0016020 membrane	PF01532.15:Glyco_hydro_47
43_GTGGCC_L004_R1_paired_trimmed_paired_contig_11997	MILRLLIFGAVLLLKISSTLGQSTYPTSFPISTNVPNLQNSTNTSNSINPTSVSPLANSPTLINPTDVSNPINSTTPTNSPDSNITVPPLIVPYNTVEVPPNNGTWTICSSNATKDLSYSVTVVNNTYPITPNYGNSTSGASFPLVTAPNIGIIARIRYANAFKFIPSLSCYLQFVITCNQDTGSIPIQDYGNYCLDIINPASNSQIVNVTISFTKSSVFENGGFTSANRPGGNIGSSTSNANIQMTKRRLMWIEWWICAMVIVMWLM	268	0.922	Y	PredHel=0	S	1	no hit	no hit	RirT233670	no hit	no hit		no hit	no hit	no hit	no hit
43_GTGGCC_L004_R1_paired_trimmed_paired_contig_12178	MHCFQIVLLFIIFSSVYFFATCQNIPSPRYEQASSLIGTRFYFFGGQTGSFSSNEVWYLDLSNSFNKTIPPWRKDIGMPVGYSIGSLCVSPIDNSSVFLVGGRIFIPNTFSPSDSSSSVYVFDSKTSQWAAATNINGFNSSFLSRNEMQAIIDNSGKIFIFGGTNVNSTLSTFYNDMNILDINTMTNFIFVLTFLC	196	0.801	Y	PredHel=0	S	1	no hit	no hit	RirT145610	PREDICTED: acyl-CoA-binding domain-containing protein 4 isoform X1 [Phoenix dactylifera]	RecName: Full=Kelch-like protein 25; AltName: Full=Ectoderm-neural cortex protein 2; Short=ENC-2 [Xenopus (Silurana) tropicalis]		no hit	no hit	no hit	no hit
43_GTGGCC_L004_R1_paired_trimmed_paired_contig_12212	MKPFIPFVVVALIFSNIIAVQCLDVDLMLELCNIERKKAGVPPLSYNDDLGKVAQDHSKYMSQNDILTHDDPAGSLGTRFEKHGYSYSSAGENVAEGYDDEKSVMKGWMESPGHRANILKRSFKEAGFGKSGSYWTQDFGAGSGSGGKHSGKKVTDELSDTTDTTDKIVTKLSGKKNSKRRLEMTY	186	0.789	Y	PredHel=0	S	1	no hit	no hit	RirT260190	hypothetical protein [Streptomyces rapamycinicus]	RecName: Full=Uncharacterized protein YkwD; Flags: Precursor [Bacillus subtilis subsp. subtilis str. 168]		no hit	no hit	no hit	PF00188.21:CAP
43_GTGGCC_L004_R1_paired_trimmed_paired_contig_12241	MRRFRLRELNIILVIFLFLEAFQGPIINSVKAQGIIKFYEDLTTTSYPCVRLLNSTGAIGCQSLQPVTGILYPINTSDDIKQFIGQDLNGKFAIVMPYDLMKIQNLRDLESSHKLGGVIVIINGTSDFAPRPTAFSPDETCPNCQYGLYRDEENQYQWNPNGLGLIQERFDFPIFALYPFDDHTTSTYNRVMKGAAENMENSFKNYPLRAVELSSLMWSAIDASTCLRRDFCQPVGGQSVYSTSSVNISNDDNKPIIVVAAAMDSRSLFHMLTLGVDNGVSGTIALLAVADAISRSQVEINRLPKHILYTLFYGEAWGFAGSSRFVSDITQFNCQVKGSAKGCPFKNEKNGCGFPCKQNLDFTRINFTNIESIFEFSQVGMGTTGFYVHVDSNSTSNVE…	629	0.712	Y	PredHel=0	S	1	no hit	no hit	no hit	hypothetical protein BATDEDRAFT_34433 [Batrachochytrium dendrobatidis JAM81]	RecName: Full=Nicastrin; Flags: Precursor [Dictyostelium discoideum]		no hit	no hit	no hit	no hit
43_GTGGCC_L004_R1_paired_trimmed_paired_contig_12484	MASILLYVLIELPLIKMDFTGLINVIDSGVTNFCKSRIVFSLTFLSLSGTKLTDVGMSALKGT	63	0.464	Y	PredHel=0	S	1	no hit	no hit	no hit	no hit	no hit		no hit	no hit	no hit	no hit
43_GTGGCC_L004_R1_paired_trimmed_paired_contig_12718	MKILLFYICFLLITKVQANNYIIKKSTEDISFLDHEKRQEFELVSFSKRDPFPKISIGSSGSGSSGSSSSSDSNSNSNP	79	0.842	Y	PredHel=0	S	1	no hit	no hit	no hit	no hit	no hit		no hit	no hit	no hit	no hit
43_GTGGCC_L004_R1_paired_trimmed_paired_contig_12744	MFKRFFLIFSSILLSCVEISEFVVLGKDTVISYESIKPGKSNGDDVVISNKFAIGFIS	58	0.679	Y	PredHel=0	S	1	no hit	no hit	no hit	no hit	no hit		no hit	no hit	no hit	no hit
43_GTGGCC_L004_R1_paired_trimmed_paired_contig_12802	MKLYKVLFILIFISFETSWSQQVNSNDGCANIHNDYMKGIRLFNYTDVSNCYKSIPFDGSVANQTIQTINELFNGFYSFLDIAREPPPNGFNFSSINITSELNRLLNNNTYGSLFQFMTNVRNVTTQLKDAHAKFVTSCFTTFAFFSNFTLYSVVGTNGTQIIKVRNDTIDPSNNNCEVILIDGVQAFNVIYEFARDSVFISKDIGVRFNLALDIVDAENSFSYRMNLPPTLNITYRLNCSNNIKDVNRDWIAMSLPEILNQFNDSKSFYKNRCNITTTNQTMISLYQREFHETKNFLHVKRDNSILDITQEYKGDHDNWQPINVTVIGVVPDFISFFIKDDFGVIKIFSEQITFNDSVAINTIKGFENLANSGVKKIVLDLSNNFGGSVAVSAFINLI…	623	0.781	Y	PredHel=0	S	1	no hit	I1CK94| Uncharacterized protein (RO3G_13585) (sp: Rhizopus delemar) [Secreted (highly likely)]	RirT184980	hypothetical protein SDRG_14101 [Saprolegnia diclina VS20]	no hit		no hit	no hit	no hit	no hit
43_GTGGCC_L004_R1_paired_trimmed_paired_contig_12803	MFKIISSLVILLLLTIFYKKCNSHYSSSQVILITNIDDARRILIDSDLLSRAIANQGLKKAFQISNPFTNPNENYRKEFLKVLHKTIDFDNNKWQRFANIALETVKNEKVLKTGFIELVPWVQKITLITVLRGSLRFDANVYEVIDDVPKLINDIWLKSKQYDKNQESIQQSMRLLKNKIYNASLMSQSKDENIIVIQEISKIAHKHLNDIQELPQLTSGFINPTKDELETPLNIIIPTYETMWRVLLYAILEIKVREILLIKNNSKMKKNNHLKNLNNSIDNFLKNPSYSTLKTNSLNLIVKETLRLYPATRSIFRTCNEIKYKIDVEGIHRDFKTWGDDSLRFKPERFEKPYTSYSYIPFSVGKMKCAAADKFAPTVAAILIAAVLSSVDIVDVVDN…	432	0.824	Y	PredHel=0	S	1	2357-PHI2357|CYP52X1|E2EAF6|475271|Beauveria bassiana|Reduced virulence	G4UT54| Uncharacterized protein (NEUTE2DRAFT_67128) (sp: Neurospora tetrasperma) [Secreted (highly likely)]	RirT197870	hypothetical protein MYCFIDRAFT_33536 [Pseudocercospora fijiensis CIRAD86]	RecName: Full=Alpha-humulene 10-hydroxylase [Zingiber zerumbet]		GO:0004497 monooxygenase activity // GO:0005506 iron ion binding // GO:0009055 electron carrier activity // GO:0016705 oxidoreductase activity, acting on paired donors, with incorporation or reduction of molecular oxygen // GO:0020037 heme binding	no hit	no hit	PF00067.17:p450
43_GTGGCC_L004_R1_paired_trimmed_paired_contig_12944	MCVLISSILLFHWVIKLGQLFFKNIFVHNGFNFILISNICSEPSFVASCVALTLPLSFNRLRSSFVGSEYLKFFLTFGISAM	82	0.676	Y	PredHel=0	S	1	no hit	no hit	no hit	no hit	no hit		no hit	no hit	no hit	no hit
43_GTGGCC_L004_R1_paired_trimmed_paired_contig_13096	MISYLYNIFLFIVTIYASQFPLPVNKCSEEDSLRNCLDQYQFKGPVYFRDNFSAYNIDIEFEFSWLYIYFPIAFVHPLDEFDVQIAIQCAAELNIPTVARSGGHSDEGYSLGGQDCSLVISLVNFNNITIDTISQTAVIGTGISLKPLYYKVQEYGFGFPGGTCPSVGVGGLMMGGGMGFLSHRYGMSADNILDAQIVLANGTVVYNANKYPELLWAIRGAGNAGYGIVTALTLRIHPIPKILTRFKIEYDFDQIPLIFSVLDQLGPNFHHNLTTYVLINSDNGPIPIVDCIFLGSADELRHHVDFQEFIKLSKPKNVTYIEKNLYHLEVDGTPTNRGYFKSLTFFFDQRGIPYEGLKYLMQFIKSFKCVMHSETLLIAGGKINEIRRNETAFVHRGFK…	453	0.657	Y	PredHel=0	S	1	716-PHI716|ZEB1|ABB90284|5518|Fusarium graminearum|Unaffected pathogenicity	F4RVE8| Putative uncharacterized protein (MELLADRAFT_49465) (sp: Melampsora larici-populina) [Secreted (highly likely)]	RirT021200	predicted protein [Physcomitrella patens]	RecName: Full=Cannabidiolic acid synthase-like 1; Flags: Precursor [Cannabis sativa]	AA7	GO:0008762 UDP-N-acetylmuramate dehydrogenase activity // GO:0016491 oxidoreductase activity // GO:0050660 flavin adenine dinucleotide binding	no hit	no hit	PF01565.18:FAD_binding_4
43_GTGGCC_L004_R1_paired_trimmed_paired_contig_13504	MVLLTGLNLFWXXXXADVVFLSPPWGGPNYLSAKTFDIKTMIPMDGEKLYRESLKITNNIAYYLPRNVNIQQITNLAGRGNTCEIQEVYINGKLKTMVAYYGELVDMDFCENNA	114	0.76	Y	PredHel=0	S	1	no hit	no hit	no hit	PREDICTED: trimethylguanosine synthase-like, partial [Caprimulgus carolinensis]	RecName: Full=Trimethylguanosine synthase; AltName: Full=Nuclear receptor coactivator 6-interacting protein; AltName: Full=PRIP-interacting protein with methyltransferase motif; Short=PIMT; Short=PIPMT [Mus musculus]		GO:0008168 methyltransferase activity	GO:0001510 RNA methylation // GO:0009452 7-methylguanosine RNA capping	no hit	no hit
43_GTGGCC_L004_R1_paired_trimmed_paired_contig_13697	MITWILIFIIAFTRFTTSQNGLGYKTPPMGWNPYNAFHYNINETLIKQQADIIAKQGYLDVGFRYINLDDGWQASARTADNKLSPDSSKFPSGIKDLADYMHKNGLLLGIYSDAGTQTCGGFPGSLDHEDTDAQTFVDWDVDYLKYANCNEQGKPEQERYKTMGNALNSATAGKNKTIFYNICEWGTSDSWLWGPDVGGNSWRTTADIIAFWPSIISIINSEVRLTEYGNSRRGWNDPDVLVLGFDRIPYEEQVTHYAFWAAMKAPLILGSDLTKVTDEAKKLILNKDIISVNQDPLGLSVCQVYYRTDNKSSFDIWTGPLNDGYVAILFNRGIEPISITLDFKEHCHLNGSIEVYDLVKQQPYGDYTNNYTAVNIPEHGVEFIKLIGGNRIDDDRPCL…	402	0.854	Y	PredHel=0	S	1	no hit	O93816| Alpha-galactosidase (EF-3) (sp: Umbelopsis vinacea)[Secreted (highly likely)]	no hit	hypothetical protein [Paramecium tetraurelia strain d4-2]	RecName: Full=Alpha-galactosidase; AltName: Full=Alpha-D-galactoside galactohydrolase; AltName: Full=Melibiase; Flags: Precursor [Cyamopsis tetragonoloba]	GH27	GO:0004553 hydrolase activity, hydrolyzing O-glycosyl compounds	GO:0005975 carbohydrate metabolic process	no hit	no hit
43_GTGGCC_L004_R1_paired_trimmed_paired_contig_13791	MRALNIINLHLCLLWCFAWQAYCSFRFAPPPNMQAVKNAFIIGHSYGEGGISTAINKQKAKCTPRMELPLIGATSVTCDDEDNAHKLCKDGGIRSAYPVIKIEQTLRVFFADNFTGVAAAQEKLGLTGKGIKVGVLDNGIDYHHPAFGNCFKTHGCRIQFGFDFIGDGTPENPQPDSDPFEPCDGHGTHVAGIIAADDPIKHFTGVAPKATLGIYRISNCDAGTSNDIIIAAMQQAKNDGMDIINLSIGHDFASWPEDPLAVAASKLSDSGIAVCVAASNQGDVGLFSLGSPDSGRNVITVGSVENSKSFYFFLISSASPSRKIIYATTRVTLFFGLSGPLPFKPTSDQPLTPNDACNGVTGDFTGFLALIARGGCSFTQKLDNAAAAGAVGVIFYNNN…	1080	0.782	Y	PredHel=0	S	1	no hit	I1CGE6| Uncharacterized protein (RO3G_12237) (sp: Rhizopus delemar) [Secreted (highly likely)]	RirT178080	subtilisin-like serine protease PR1C [Metarhizium acridum CQMa 102]	RecName: Full=Minor extracellular protease vpr; Flags: Precursor [Bacillus subtilis subsp. subtilis str. 168]		GO:0004252 serine-type endopeptidase activity	GO:0006508 proteolysis	no hit	PF00082.17:Peptidase_S8
43_GTGGCC_L004_R1_paired_trimmed_paired_contig_14110	MDKYDFLLGCLITLHLLLCPFTKVEESFNLQASHDIMEFGISLEALKKYDHFEFPGVVPRTF	62	0.505	Y	PredHel=0	S	1	no hit	no hit	no hit	glycosyltransferase family 22 protein [Moniliophthora roreri MCA 2997]	RecName: Full=Dol-P-Man:Man(7)GlcNAc(2)-PP-Dol alpha-1,6-mannosyltransferase; AltName: Full=Asparagine-linked glycosylation protein 12 homolog; AltName: Full=Dolichyl-P-Man:Man(7)GlcNAc(2)-PP-dolichyl-alpha-1,6-mannosyltransferase; AltName: Full=Mannosyltransferase ALG12 homolog [Mus musculus]		no hit	no hit	no hit	no hit
43_GTGGCC_L004_R1_paired_trimmed_paired_contig_14354	MQTSFFYLYLFLHLNSLYEVCTHVRSPQKVTPDFLGVTLCGNCTHQDLLTMLELREKILIPRNM	64	0.526	Y	PredHel=0	S	1	no hit	no hit	no hit	no hit	no hit		no hit	no hit	no hit	no hit
43_GTGGCC_L004_R1_paired_trimmed_paired_contig_14416	MEEMVVLVVMVLMVPGMNATRWTIGTNGGRGGDGGDAAGAGTRGGTITLQMDDTDSGLLMLFVTAWTSSISYSLDVNGGSGGKAGRHGTPGKGGPGGRGGSSYSWSETHHDSNGNRITRYYTNPGGSSGPWGSDGLRPTFTLFNGISGVNGIFRFLIKNSITNVITEYNEFMIYVCKMLLLIQPQVLMSLTLKLL	195	0.69	Y	PredHel=0	S	1	no hit	no hit	no hit	hypothetical protein [Rhodopirellula maiorica]	no hit		no hit	no hit	no hit	no hit
43_GTGGCC_L004_R1_paired_trimmed_paired_contig_14647	MSSKFLTFLTILVLFLSALGSSANPLKRQDSCSTITAAFTTTDTSTPGCTAIATPTFTAIYCGNCGSSGSSAAAPAPAQLLKRQDSSNCKTITTSVSTVDTSTPGCTATYMAPTATITECGTCP	124	0.873	Y	PredHel=0	S	1	no hit	no hit	no hit	no hit	no hit		no hit	no hit	no hit	no hit
43_GTGGCC_L004_R1_paired_trimmed_paired_contig_14805	MKVVLSIITFILITFAIADGHQHKFHYHRRHLHKSRHNLKKHTHNNDYYPPVPKTKPGIQTVTTTPKTQCDPIYCPEGYIWEKSECKCIPKSKTETSTTTSTNHCYPFAPCAKDLSWDQSECKCVPKTTTENKTPASTPEKTCAQTAMCMKDYSWSHSDCKCIPKTTTASTTPENNCVHTAMCIKDYAWSQSECKCIPNTTTVNTASEKNCVDVVACMNDHTWSQPDCKCVPKTTTVESRTITPNVTGTNTQVTNSPTTRVLGPLPNREKNDSSTVYKKYELGPDH	286	0.786	Y	PredHel=0	S	1	no hit	G0RSW5| Cell wall mannoprotein (TRIREDRAFT_123475) (sp: Hypocrea jecorina) [Secreted (highly likely)]	no hit	no hit	no hit		no hit	no hit	no hit	no hit
43_GTGGCC_L004_R1_paired_trimmed_paired_contig_15283	MMKGIFVLICMVIGLSIIYESESRLVNFFYWTSHNQIPIQNQNQNQNKKFTGKFLHITDLHIDPDYTYPSDPTKFCHRKSHDSSKNTGGKFGALGDLGQEGCDSPLELINETFEYINKNFRDVDFVIYTGDTVRHNFDPYYKLSKEDVLDDHRRAVSHFMNTFDSKRTKIIPTLGNNDEWAHNVLPAGPNALLNNITEIWSPYDLNLTSDFTIGGYFRQDIHPKLSILSLNSMYFYTENPEINDCNKRSSPGAKQLKWLKSQLKSARKEHRNVYIMQHVPPLYIQGQAVYYPTCLHGYVQLIGQYSDIIYGHFTGHTDQDTLTFITASRKHKKRKYKLVLVKGTERPSKKLGKTYKNVVLVLNNAPSVVTVHNPAFRIYEYSTHTEDFGTLLDYTQYYT…	459	0.715	Y	PredHel=0	S	1	no hit	I1C983| Uncharacterized protein (RO3G_09723) (sp: Rhizopus delemar) [Secreted (highly likely)]	no hit	hypothetical protein TRAVEDRAFT_27370 [Trametes versicolor FP-101664 SS1]	RecName: Full=Acid sphingomyelinase-like phosphodiesterase 3a; Short=ASM-like phosphodiesterase 3a; Flags: Precursor [Rattus norvegicus]		GO:0016787 hydrolase activity	no hit	no hit	PF00149.23:Metallophos
43_GTGGCC_L004_R1_paired_trimmed_paired_contig_15461	MKVIFSLLLLLAYCNYVISYSQISSEGLKMLTNLTATERLKVTGELLEPILITRVSGTEGNLKVQKFIKSTFEKLGWDIEEDKFKDTTPLGEKPFNNIIVTKDIEAKRRLVLAAHFDSKYFAPPNYFVGATDSAVPCAMLIDLAFRLNPYFDNRKNKDLTLQIIFFDGEEAFKTWTSTDSLYGSRHLAEKWDNTYMMTNSNPDNKARTVLDSIEVFVLLDLIGAKQPNFVNFYQTTSWLFTELTKIEARLYEEKIFNVTGPEEYLDNSYFDADSIHSYQGHIQDDHLPFLNKGVPVLHLITYPFPSVWHTFADNFSAIDEEAVYRLNTVFRIFTAEYLEIDPSLHAIITHDEI	353	0.847	Y	PredHel=0	S	1	no hit	M5G4J7| Uncharacterized protein (DACRYDRAFT_74322) (sp:Dacryopinax sp.) [Secreted (highly likely)]	RirT074700	glutaminyl-peptide cyclotransferase [Moniliophthora roreri MCA 2997]	RecName: Full=Glutaminyl-peptide cyclotransferase-like protein; AltName: Full=Golgi-resident glutaminyl-peptide cyclotransferase; AltName: Full=isoQC; Short=gQC [Mus musculus]		GO:0008233 peptidase activity	GO:0006508 proteolysis	no hit	no hit
43_GTGGCC_L004_R1_paired_trimmed_paired_contig_15636	MFKNMRNYLQSLFLFTLVFLTINEIIAESQQPDKFKEALTIKPLSDGKLLTHFQFSVKHYGYKEGVVFSHYNFFPRAIGQIFQTYNVRELHLTFTQGRWNYEDWGYPFVPSAGTGVELWAWLWKDGKLDENWKSLTNALAGLFCASLNFIDDTITVQPKLSFRPEGPFNETELTERAELRYGSLPHENVCTENLTPWIKLLPCKSTSGIASLLNGHKLYDSNFHSMSIHVQPSCEDPDCINQQLEIIQTVSTVIDPVRNSGKRDWSLNKVFGRRLSQACPLAEESNLEIIIPENGDYKIIPDADDIIQRSMGDTVDVEKKIAVYNLKKIEPDTELSMIWNEDQFEYXXXXXF	352	0.761	Y	PredHel=0	S	1	no hit	M5BIP5| Pigt protein (pigt) (sp: Rhizoctonia solani AG-1 IB) [Secreted (highly likely)]	RirT000230	PREDICTED: GPI transamidase component PIG-T-like [Saccoglossus kowalevskii]	RecName: Full=GPI transamidase component PIG-T; AltName: Full=Phosphatidylinositol-glycan biosynthesis class T protein; Flags: Precursor [Homo sapiens]		no hit	no hit	no hit	no hit
43_GTGGCC_L004_R1_paired_trimmed_paired_contig_15695	MKSLSLLLIIINIMMLINSAEPSTIPEVSKSSNYKENKAHTEALQHSSSSTNSVSSSKGPNGSQYDATKSSTEKGSHSKSDLASVQAKNQNGEFSASKSSGEQDEFTKDSSSEVHASKDKNGSKVD	126	0.838	Y	PredHel=0	S	1	no hit	no hit	no hit	no hit	no hit		no hit	no hit	no hit	no hit
43_GTGGCC_L004_R1_paired_trimmed_paired_contig_15730	MFLFCELVLLFFFLCSNIIKNVLYTHGMNEMIDANEMICA	40	0.659	Y	PredHel=0	S	1	no hit	no hit	no hit	no hit	no hit		no hit	no hit	no hit	no hit
43_GTGGCC_L004_R1_paired_trimmed_paired_contig_15754	MMILIPCLIALLFIHSIVAKVTIKPVRSPGLPPNQFIVENQLPLANQTHEVVQVEDIILVSQLSSSILVKVQVDEYGVAQQVAGFQIANPNSSLHGLALSTKNPGMVWLTLETDNKLVLIDPMVASVKDAPKVIKEINVPKPGNGPHYIGEYETDLWVSLKESYHVLRINYENPTDYNLYQGVEHPIFIAQHPINKMFYSSEDDSSKILKINPKTGKTTQIDVDPSAGTIPVGMISGPKGIWFTLLGSKTAGTGTFGFIDKNDKIVYHKLTSPLGKDAALLHLNFDVAYKTNHKLYLLSSSIINPNALDMVIKVTFDKHWTTIKDEEVVVIPTQQCAAHRLLTTEFNVFATELSSSKLLTLFSP	364	0.919	Y	PredHel=0	S	1	no hit	B6H3K8| Pc13g13380 protein (Precursor) (Pc13g13380) (sp: Penicillium chrysogenum) [Secreted (highly likely)]	no hit	hypothetical protein [Leptolyngbya sp. PCC 7375]	no hit		no hit	no hit	no hit	no hit
43_GTGGCC_L004_R1_paired_trimmed_paired_contig_15755	MMMMLIPCLITLIFIHSIVAEVTITPSPADLPSNRYFVENQLPIADQTHELVKVKDIVLISQLSNSVLVKVQVDKYGVAQQVAGFQVANPNSNLHGLGLSTKYPGMVWLTLEGDHKLVLIDPMTDSVTDAPKVIKEIDVPPNGKGPHYIGEYEDNLWVSLKGSDEVLRINYENPNDFKLYKGEKTPIFVAQHPINKMFYSSQDKVSKIMKINPANNQILQYNVDTSKGTTPVGLISGPKGVWFALLGSDKAGTGTFGFIDKDDKIFYHKLKTPLGKDAALLHLAFDVAYGINHQMYLLSSSIINSNALDMIIKVTFDEQWTTIKNEEVIMIPTQQCKAHRLLPTEFNIFATELTASKLLTLFSPLRNVGIFKFSISNSYIGGWV	384	0.928	Y	PredHel=0	S	1	no hit	B6H3K8| Pc13g13380 protein (Precursor) (Pc13g13380) (sp: Penicillium chrysogenum) [Secreted (highly likely)]	no hit	hypothetical protein [Saccharothrix sp. NRRL B-16314]	no hit		no hit	no hit	no hit	no hit
43_GTGGCC_L004_R1_paired_trimmed_paired_contig_15857	MKTLLAVVLFCLINFHKSIFAFVPSGRGEHNAVLVDKKLYFHGGFRWAEGFAPNQLFYLDVSKTFITNDISLMPWTDLSSISGVTCKTGATACADESTIYYIGGSHSGGLVSKFDTISLQWSEPITSG	128	0.739	Y	PredHel=0	S	1	no hit	no hit	RirT146730	no hit	no hit		no hit	no hit	no hit	no hit
43_GTGGCC_L004_R1_paired_trimmed_paired_contig_15881	MEINIHFVFIALFMLTSFSIASNEHQKPIPVIIDIDGDVPDFLAILYALKSKEFDVRGVTFDGDGWSHAASVQNIVDIADDIYPGKNLPVILGADYSLYDSDRHPNTLGSPGCTYQKSVPEGASGKRDQDLLYGINRQLRLSKRLWYDAIKGFNITKDLANLIDSTIEQTGKKPTIILTGPATNIATFLRAFPTYTAKIDKVFWMGGALNVPGNVFTVSNDSRAEFNVYLDCVAARELIASDLDITLVPLDFTNQLPLSPGVFDKLSKLKSFYGKFVYKLLSIIRKVTPGGDSVFFASYYLWDPIGIAVAKDIGVAKIVSDHSLTVTCKGDRIYDRQFIKSKILTKSNFKAAIDAIVSKPIENSPFYQDFLNVIDCD	377	0.808	Y	PredHel=0	S	1	no hit	C6HCS0| Inosine-uridine preferring nucleoside hydrolase (HCDG_03819) (sp: Ajellomyces capsulata) [Secreted (highly likely)]	no hit	inosineuridine preferring nucleoside hydrolase family protein [Acanthamoeba castellanii str. Neff]	RecName: Full=Pyrimidine-specific ribonucleoside hydrolase RihA; AltName: Full=Cytidine/uridine-specific hydrolase [Klebsiella pneumoniae subsp. pneumoniae MGH 78578]		no hit	no hit	no hit	PF01156.14:IU_nuc_hydro
43_GTGGCC_L004_R1_paired_trimmed_paired_contig_16077	MKFNFAAVFSTFLIASTLAVPVQELGGRKIADKRDAARVPVESSMHSIADAETNAIYKKRDALKAATSNLKEGTLARKKGGKRDAVRAPVESSMHSIADAETNTIYKKRDALKASSSNLKEGALARKKGGKRDAARVPVESSMHSFADAETNTIYKKRDALKAATSNLEDAGFGRVGNVVEGKNAVQQKRVAAKEEAKVSYDSTRAYKRDALETSEKKLRPKLKSSDVSVEKKTPSLKSLEASKVGQ	247	0.85	Y	PredHel=0	S	1	no hit	no hit	no hit	no hit	no hit		no hit	no hit	no hit	no hit
43_GTGGCC_L004_R1_paired_trimmed_paired_contig_16228	MNKKFVYFALTLILFCVSIKESKSGIIPQSNVFTFLKRDTAAKMLVANAVFNNADSVMGAMTFEEQDYSGITYVYGSFSKGYEDCYKVVLKDNGVTVIDLTKDLNITVTTGGATNPFWATIDFNLRKFLSYDKRKRQSGGQTADILNGRQTVSSAPITALPS	162	0.732	Y	PredHel=0	S	1	no hit	no hit	RirT042480	no hit	no hit		no hit	no hit	no hit	no hit
43_GTGGCC_L004_R1_paired_trimmed_paired_contig_16277	MRMFISLFIIIFATIVSCLDNGLGKTPPMGWNSYNHFNCSINETLIKSIADAMIKYGFRNAGYTYLNLDYCWQNKTRDKKTNRLIPDPKAFPKGIKDLANYVHNKGLLFGIYGDAGTADCANRPGSLGFEELDAQTFADWGVDYLKYDNCHNNNIDPIIRYSKMRDALKATNRPIYYSICNWGEFDPHIWGKEVGNSWRTTVDIYHSWESILFTLDKQRNISTFSSPGGWNDPDMLEIGNAGLTFDEQKSHFSLWAALKAPLLLGFDLRNPPKNTLAVALNEKIIAVNQDPLGQSVKIVDFVDDIYEIWTGPLSDGYVAVLFNRLIIPYDITLNFETHCGLNGTIAVTDLWDDDPFKGNFTDSYTSQVPSHGVTVLKLQVVDNKFLD	387	0.905	Y	PredHel=0	S	1	no hit	O93816| Alpha-galactosidase (EF-3) (sp: Umbelopsis vinacea) [Secreted (highly likely)]	no hit	Melibiase family protein [Tetrahymena thermophila]	RecName: Full=Alpha-galactosidase; AltName: Full=Alpha-D-galactoside galactohydrolase; AltName: Full=Melibiase; Flags: Precursor [Cyamopsis tetragonoloba]	GH27	GO:0004553 hydrolase activity, hydrolyzing O-glycosyl compounds	GO:0005975 carbohydrate metabolic process	no hit	no hit
43_GTGGCC_L004_R1_paired_trimmed_paired_contig_16564	MYCVASVFISLLIFPRSLFVEINLQAKVACXXXXXXXXXXXXXXKSDGTCARCVMKLRLIEPPEVWSCQVSLRKEYDEK	79	0.723	Y	PredHel=0	S	1	no hit	no hit	no hit	no hit	no hit		no hit	no hit	no hit	no hit
43_GTGGCC_L004_R1_paired_trimmed_paired_contig_16776	MKFIYTALLIVMLTFLLHGNSDSIIPKSLKYNSLTIHGLGDCPCADPTTQFCCNDSYCCYN	61	0.791	Y	PredHel=0	S	1	no hit	no hit	no hit	no hit	no hit		no hit	no hit	no hit	no hit
43_GTGGCC_L004_R1_paired_trimmed_paired_contig_17035	MILRKFISILVICFLSLIFISNAETPPVQAWIKTSWEAPYLVLEIIESVAVENSSAYFSLIDEFLGRGLISSNTMSDRDLYKQALDIIESGQYLSVPTSLSFLEFALYLHTTAPAVQAYYHYYNATVVPSTKDYIENHENLKFDPECDVWVDWYGNQACSIEEFKRITGITDNNKFDLSFNIKSDAPFPKLLPFDHILQYDEVTPIAILYANLYSPDFVTFHKLLSDLAKNGVLNYVLRYRPPREKRDMLYLSGYGVELALKNTDYIVLDDRKVETGDDVNVNENDNQEPIFQERSSTDHLFDQQISEIKPLKFGEITDLGLKAAQFVLEAQNPLLALSQLSQDFPKYSGPISQITLNSTWEAEIQLNQQYITDLEKNSIWINGLNLDSHTVDPFSLLK…	487	0.907	Y	PredHel=0	S	1	361-PHI361|KRE5|EAL01265|5476|Candida albicans|Reduced virulence	N4V8N7| Udp-glucose:glycoprotein glucosyltransferase (Cob_07936)(sp: Colletotrichum orbiculare) [Secreted (highly likely)]	no hit	glycosyltransferase family 24 protein [Schizophyllum commune H4-8]	RecName: Full=UDP-glucose:glycoprotein glucosyltransferase 1; Short=UGT1; AltName: Full=UDP--Glc:glycoprotein glucosyltransferase; AltName: Full=UDP-glucose ceramide glucosyltransferase-like 1; Flags: Precursor [Mus musculus]		no hit	no hit	no hit	no hit
43_GTGGCC_L004_R1_paired_trimmed_paired_contig_17134	MVKSELFSFLIVLLLSISCSSQAAPAKSYSSIGNPEYPKGVNIPSSFTLPDGIVFKFVLYTGGIANYICDTASGQWIEDVFRNIYFNHKEDLNEYPFSAVAYVDFKGNDILLRSAIPSDTSVANVTVLGSSPSSNPANYHDEILSVENTAGKGAFSDITHVILTDWIGGAAPATNLCGTDYPNGYVYASKFTTTLLFYHHGTK	203	0.832	Y	PredHel=0	S	1	no hit	no hit	RirT202810	no hit	no hit		no hit	no hit	no hit	no hit
43_GTGGCC_L004_R1_paired_trimmed_paired_contig_17151	MNFKILLALTLVLAIFFSTVESSVLRSPACACPYCKCDCNPCNTACCKQFP	51	0.921	Y	PredHel=0	S	1	no hit	no hit	no hit	no hit	no hit		no hit	no hit	no hit	no hit
43_GTGGCC_L004_R1_paired_trimmed_paired_contig_17222	MYLYIIHFLITFMIFVDALNYSIQMYSNHELSYYGPIQLGGQTFNVLFDSGSDVLWVPATTCNSSECNGKSRYDITKDLSFIKNTSFAIFYGSGKVSGSGGYSNLTISDLTIMNQYFGIANLIDFPQMAFAPWGGIFGLGRGQSTLTLFKQQGLVNSSQMAFKFGRDNETVSHFTIGITEPSLYVGTITWSTSINSSWRITLDDIFVNNTPIGFQNILTLIDTGTSYIYVSTDNATKIYNQIPNSQNINGSYYLPCNNQIPISVKINGVTWNIENRDLIDNTASKDNGTCKGTIQIGDWILGLSFLKNVYSIFDVDNSRIGFAALNTNVTT	331	0.822	Y	PredHel=0	S	1	697-PHI697|ugt51E1|AAM81358|5022|Leptosphaeria maculans|Unaffected pathogenicity	B6HU56| Pc22g18210 protein (Precursor) (Pc22g18210) (sp: Penicillium chrysogenum) [Secreted (highly likely)]	RirT039060	Pc22g18210 [Penicillium rubens Wisconsin 54-1255]	RecName: Full=Aspartic-type endopeptidase ctsD; Flags: Precursor [Aspergillus fumigatus Af293]		GO:0004190 aspartic-type endopeptidase activity	GO:0006508 proteolysis	no hit	no hit
43_GTGGCC_L004_R1_paired_trimmed_paired_contig_17256	MHHLFLNLCLLLANFFFDELVKYLETYLIETKAHWLRLNFTRIYQKIFQNNEIQKLQ	57	0.567	Y	PredHel=0	S	1	no hit	no hit	RirT177810	no hit	no hit		no hit	no hit	no hit	no hit
43_GTGGCC_L004_R1_paired_trimmed_paired_contig_17312	MFQNKTDILLLLCIGILIFAEKIFDNHAYNRCSETIHMNPITCLNIRDGK	50	0.678	Y	PredHel=0	S	1	no hit	no hit	no hit	no hit	no hit		no hit	no hit	no hit	no hit
43_GTGGCC_L004_R1_paired_trimmed_paired_contig_17319	MKETLLMITSLIILFSSFLYVSPTKSNSQPAQCYDHPNPLNWQYREAVPCPVSKQKVITSNLAATDSNKNMFDLTFTCGVKNETLCDRVKETFEIAGNIISSAFILNSVITINASYIDFCVAMGECGSKSGLVTLGGASPARSIPLQDDDGLVRLYPQALVKQFQFKTHPEYGPYDITAMFNSAGTSFWFDGDGNIGPKQQDFLFVVLHEIIHGLGFASNWGDYINDDNPKAITPDVCLIPDDDDSKLTFNGFMESAFDKYIINMSSGHRTSETTNKLNQFANATTKFSDDAQFKAKFKSSPQYQLARDMMNIVTTPSSLGFLPHDSNTTAQAIILETSLNPYQQGSSFSHVDFNTYNNTGDFLMKYLADRGVSLRTMTTSRGCTDIIGPKLKLILETI…	466	0.682	Y	PredHel=0	S	1	no hit	B6K7H3| Putative uncharacterized protein (SJAG_04685) (sp: Schizosaccharomyces japonicus) [Secreted (highly likely)]	RirT026740	sequence orphan [Schizosaccharomyces pombe 972h-]	RecName: Full=Uncharacterized protein PB7E8.01; Flags: Precursor [Schizosaccharomyces pombe 972h-]		no hit	no hit	no hit	no hit
43_GTGGCC_L004_R1_paired_trimmed_paired_contig_17428	MTQFCSHIAPLILIFHVLFTNAFIDNQILKRDTNTTNTTSATTTNETLLCNGSADLCDLRYNQVTYPGTHNSASYNLKFDCVTSAKSCLDRVAPCAEEYTQCNIYYKVHCEAQTSICKRRNPNYLHWMCDIFDRTCKSTNAWCIIWLVGCAEASKLCNAWANSCQSTVPDWMITCMWDNAGYPVLRQLDDGIRLLNFEMCLKNDNKTVVFCHGNGLYLATGLELDPVFSEIKEFMDKNPNEVVSLEFGHINDKGSTYYTISHEIQSYLEKYFVNSTTGHSQMVQLPPADSTNATAWPTLRQMIENDQRLVIWFAELYDSLGSDVKPWVHRLDNYYIPSFTYTGDVFTPQQLNASFTQHCNNATALMAADKQLWKYNRWETIDDTVGYVPQGIEIALHTH…	468	0.737	Y	PredHel=0	S	1	no hit	D8PSA9| Putative uncharacterized protein (SCHCODRAFT_73562) (sp:Schizophyllum commune) [Secreted (highly likely)]	no hit	hypothetical protein SETTUDRAFT_18683 [Setosphaeria turcica Et28A]	no hit		no hit	no hit	no hit	no hit
43_GTGGCC_L004_R1_paired_trimmed_paired_contig_17464	MIMVILIMAAMAMIMTLTSTRATNAAQIKLDVHSKLSWMIA	41	0.667	Y	PredHel=0	S	1	no hit	no hit	no hit	no hit	no hit		no hit	no hit	no hit	no hit
43_GTGGCC_L004_R1_paired_trimmed_paired_contig_17486	MSLIFLILLIFNILIEPCKLKVNATELSYRKINERAEIDKVTKFVDPLIGTQNEGHVFPNPCLPYGVVKVGFDTDDIKDNHAGYTVNGSITGISHLHVSGTGGEP	105	0.81	Y	PredHel=0	S	1	no hit	A8NAT4| Putative uncharacterized protein (CC1G_06987) (sp: Coprinopsis cinerea) [Secreted (highly likely)]	no hit	alpha-1,2-mannosidase-like protein [Colletotrichum gloeosporioides Nara gc5]	no hit		no hit	no hit	no hit	no hit
43_GTGGCC_L004_R1_paired_trimmed_paired_contig_17551	MCTIITISLALFIFSFWLTVRNCNYNCSYNLPVFANNTFLWIGKKITDFQRQLYPPTYIVLNEWGGFLISKVIYELTKLEIADIIKGHGGKMNICEIAKVTKTDEDKLNRLLRVATSKGIFRALDNGVYANNSQSLVLSKDDPNTFRNLILLYEEISSAAKYLAYDLKLHTDNKKEQMTAFAKAHNGIELYEWLSLPENKERLEIFNKGMVEQDNASGKGLYQDYDWSQYCNTKFVDIAGGIGGFLSQLLTSYPTMKGVLYELPKVIEMSEQSWSINHKQLLNRVQFVRGDFFINPPPPADVYFLRSILHNWPDEQAIKILKTVRSAISLTNDSSSGHEMATYFKPKLLLAERIINEQSQSSKYQMDMIMMCLCDGKVRTKSEIEKLLDKSGWKFMKIT…	403	0.722	Y	PredHel=0	S	1	1049-PHI1049|CTB2|ABK64180|29003|Cercospora nicotianae|Reduced virulence	B2WI43| O-methyltransferase A (PTRG_09652) (sp: Pyrenophora tritici-repentis) [Secreted (highly likely)]	no hit	S-adenosyl-L-methionine-dependent methyltransferase [Moniliophthora roreri MCA 2997]	RecName: Full=O-methyltransferase SfmM3 [Streptomyces lavendulae]		GO:0008171 O-methyltransferase activity	no hit	no hit	no hit
43_GTGGCC_L004_R1_paired_trimmed_paired_contig_17587	MIWTHLILINAFIIWPFLKNFTKXXXXXXXXXXXXXXXXXXXXXXNHDNTLKNQKPSLDISSF	63	0.633	Y	PredHel=0	S	1	no hit	no hit	no hit	no hit	no hit		no hit	no hit	no hit	no hit
43_GTGGCC_L004_R1_paired_trimmed_paired_contig_17597	MKLISLLPVFKIFLLAIIGFIPDQTCASTCYEHTSYPYDHKSMKPAQCDMVTVKKQQLNNAVGYLSPDQAFIIDFHCGVSDKTLCNKAQQAFNHVGQRIASVLKISTAIKVNATFTDFCKTLNECSTSAGLVLGSAAPARTLPIVDDDNVTRLYPQALLKQMNMRNRPQFGSYDILANFNSQANMFFRGDGQIKQGQNDFEYIVTHEFLHGLGFGSSWRNYFSADILTPLPVDNGASFGGFMETRFDKFMFVKQNGTFVPMSSLTKQLNNFFTNKKFSNNIDTSRQFTNSPQFALTKQLFTAASTPSSMNFVTNSNDQILLETSLKPFQEGSSVSHVDQSFMQNGEFLMTFAARDGITLDDIAQKNGISNSAGIGPKTLNALATLGYTIQDNPNSNLKS…	428	0.786	Y	PredHel=0	S	1	no hit	Q9C0V5| Uncharacterized protein PB7E8.01 (SPBPB7E8.01) (sp: Schizosaccharomyces pombe) [Secreted (curated)]	RirT026740	hypothetical protein BATDEDRAFT_26520 [Batrachochytrium dendrobatidis JAM81]	RecName: Full=Uncharacterized protein PB7E8.01; Flags: Precursor [Schizosaccharomyces pombe 972h-]		no hit	no hit	no hit	no hit
43_GTGGCC_L004_R1_paired_trimmed_paired_contig_17949	MITWILVFIIAFTRFTTSQNGLGYKTPPMGWNSYNAFHYNIDETLIKQHVDVIANQGYLAVGYRYINLDDGWQASTRTADNKLSPDSSTLPSGIK	95	0.849	Y	PredHel=0	S	1	no hit	G9P8J3| Glycoside hydrolase family 27 protein (TRIATDRAFT_161125) (sp: Hypocrea atroviridis) [Secreted (highly likely)]	no hit	hypothetical protein L484_004288 [Morus notabilis]	RecName: Full=Alpha-galactosidase; AltName: Full=Alpha-D-galactoside galactohydrolase; AltName: Full=Melibiase; Flags: Precursor [Coffea arabica]		GO:0004553 hydrolase activity, hydrolyzing O-glycosyl compounds	GO:0005975 carbohydrate metabolic process	no hit	no hit
43_GTGGCC_L004_R1_paired_trimmed_paired_contig_18015	MKSITSFLVVALMLFNVISVQCMDEQKMLDLVNTERRKAGVSPITLNSDLCSVAQDHSDFMSKNNILTHDDPAGSLGNRFTQHGYSFSNAGENVAEGFKDEVSVMKGWMNSPGHRANILSSKFKEGGFAQSGKFWTQDFGTQSGGGSGGGSKSGSKSGNSSKGSKSSTLSLSSTKKASKQLNHDHTSSTNKFNDFANTDSFENFVDSNEDTPKKTGHFHIVHKHSKKRRLNYD	233	0.839	Y	PredHel=0	S	1	no hit	no hit	RirT260190	hypothetical protein [Streptomyces rapamycinicus]	RecName: Full=Uncharacterized protein YkwD; Flags: Precursor [Bacillus subtilis subsp. subtilis str. 168]		no hit	no hit	no hit	PF00188.21:CAP
43_GTGGCC_L004_R1_paired_trimmed_paired_contig_18030	MIKTTYFLLLFIFTLQVRTVVHARKHPLTKVWGIEDQQVNFYLEREEVLSVEANSLSHVMEVNYGHLFGGVYMDTINNKLIVNVKDRSMENATILEPFKNLISFNIVENSMEELYNQLQAKINYQIQRRNRNIYVYIDAEANDVLVIPNPQRSDSSNHDITKRMPPKTIYKAQLGDGIRTLFASSRSIGRTCSIGFILHSKKTFRARNYKYYAVTSRSCDFKNQIGTNNKVYLQPWDFDEEQYLPYKLGQIDVPQINYSIPYEYAAFFWEPNSLSQIQLEPAVIRNTGQDFEALRINRTETKAPFGHHICHSGFATHVTCGTVKGTRGNYVNEDQNQSEGYIFTNIHTELEDLGGTIFFFRPGDLGSVYLFGLQVLSSIRTSIALSVNKVVDATSLILNL	400	0.846	Y	PredHel=0	S	1	no hit	no hit	no hit	no hit	no hit		no hit	no hit	no hit	no hit
43_GTGGCC_L004_R1_paired_trimmed_paired_contig_18085	MGDAGGTLILAIIMVAFFHFQKSVGMGNADETSIPDKNVISMELELKRLNISIHLLLKLAEMKLKRISIKHSFIFKFTEMNLIERLIQVRSCQYFNRIGVENQQRWVTLLEHQCCCILLCGGIGYYYKTFIHFQKXXXXXXXXX	144	0.646	Y	PredHel=0	S	1	no hit	no hit	no hit	no hit	no hit		no hit	no hit	no hit	no hit
43_GTGGCC_L004_R1_paired_trimmed_paired_contig_18263	MLSFLLFILGSLITFVISQDCTPYSSSYDFSSGYPNIWEKPTSDNFNTDEFQQVYNSIDWSQVPDIQPHTVVNGDIDQSNYPDDDPDCWWTYNQCSSPNAPGVQPDVTICPEPETWGLTYDDGPNCAHNTFYDFLKENDQNATMFFIGSNVANWPKEAKRALTDGHHICCHTWSHQYMTSLTNEEVVGELYYALKAIKTVIGVTPLCWRPPYGDVDDRVRAIAQQLNLPMTVLWNLDTNDWDMEPDGSETSDQIDSNFQSFVDMGTDGTFANSGCIVLEHELNNGTMSKAMEWYPKIVNAYQYVVPIATCMNVTQPYAESDYSYPSFTDYTGTN	334	0.922	Y	PredHel=0	S	1	no hit	I1BKQ1| Chitin deacetylase (RO3G_01485) (sp: Rhizopus delemar)[Secreted (highly likely)]	RirT047730	carbohydrate esterase family 4 protein [Coniophora puteana RWD-64-598 SS2]	RecName: Full=Chitin deacetylase; Flags: Precursor [Amylomyces rouxii]	CE4	GO:0016810 hydrolase activity, acting on carbon-nitrogen (but not peptide) bonds	GO:0005975 carbohydrate metabolic process	no hit	no hit
43_GTGGCC_L004_R1_paired_trimmed_paired_contig_18756	MTYKMFDFKQFYVQLIYVLILLILTAKSNDAAGNLPPGNCVQTYDSGTDYFPSKVEVTTATLFNIKYNNNYKLVTNIATKETFALVQCGTPVPTGLPAGTKVFNISLNNVAILDTSVVPFLEALGLRSHITALGSSFVSSPCLQALMPNLTIISTTNMTLKAQQLLNIDAVFDSEANSSDQKTISISSFSDPGPLNRAEWIKFYSTFFNLEDKANAFYEQISGNYNCLKKLPSSNNRPTVAWVGYNEPSSFNNNTASWTINDASFKKIFTEDAGGTYFNITTRSYSTSSSFLSAIANVDILIDETLTGPNIYAVDNNFNITSNDQYKFVKNKAIYREDGLSNPSNGMDWFESAYLLADNLLEDMMNVINPDLPTKDYKRVWLRNVAKDEPIKIASANNC…	447	0.536	Y	PredHel=0	S	1	no hit	I1CT29| Uncharacterized protein (RO3G_16320) (sp: Rhizopus delemar) [Secreted (highly likely)]	no hit	hypothetical protein PHAVU_006G087200g [Phaseolus vulgaris]	RecName: Full=Uncharacterized lipoprotein MJ0878; Flags: Precursor [Methanocaldococcus jannaschii DSM 2661]		no hit	no hit	no hit	no hit
43_GTGGCC_L004_R1_paired_trimmed_paired_contig_18923	MKPATYILLLLIGTCISHVKSTDVVQYPKSYTSRAVDGSDKLNRKRKRNFKKRLASPDLEEKRQGW	66	0.727	Y	PredHel=0	S	1	no hit	no hit	no hit	no hit	no hit		no hit	no hit	no hit	no hit
43_GTGGCC_L004_R1_paired_trimmed_paired_contig_19046	MRPFLSYSFFLLAAFIPFSIAEYIVNSPASGQIYNKGDQLSASWTSNSETDKSCNVTLVYGDPTNLQFAEMLCANMDPKVGQCNYTIGDLPSRRDYSVAVANKGYSNYFAINSTGPLPPPSGCPNFGGHDCPATMPCCSSNGFCGNSAEYCGTGCDPAHSFNGQCVMAGQSSPASTTPQTSDPSTCGGSMCNVTYPCCSKFDFCGDTDVYCGEGCVPSKSFNGQCVIPNQPSQ	233	0.884	Y	PredHel=0	S	1	no hit	N4VSA2| Polysaccharide deacetylase family protein (Cob_04835) (sp: Colletotrichum orbiculare) [Secreted (highly likely)]	RirT248470	hypothetical protein FPSE_05810 [Fusarium pseudograminearum CS3096]	no hit		GO:0008061 chitin binding	no hit	no hit	no hit
43_GTGGCC_L004_R1_paired_trimmed_paired_contig_19103	MKTSFAAIFFVASLASFAQAADVMVNVGNAKGENVFEPAKVMAMPGDNVVFTWVSGKHSVIETDSLVACAKSAKPNAASSDGAFLAPKTWSWPVPKDATPNTKTWFYCGVPGHCTPGTGGMAGTLLIGGGDAGGAAPAPGGGAAPANGTANMPPTPSDGAAKSSAVRNYQSIAAGVVLSSMCMAAAYVL	189	0.898	Y	PredHel=0	S	1	no hit	E3RT44| Putative uncharacterized protein (PTT_12151) (sp: Pyrenophora teres f. teres) [Secreted (highly likely)]	RirT263210	hypothetical protein AURDEDRAFT_111594 [Auricularia delicata TFB-10046 SS5]	no hit		no hit	no hit	no hit	no hit
43_GTGGCC_L004_R1_paired_trimmed_paired_contig_19173	MKICKIFLILFLIFPLILAQRYKQDAIPQLYKRTEYKRDIIPQLYKRNVYKRDYKIKLALLNVYLFIVRTIFDRREIHY	79	0.934	Y	PredHel=0	S	1	no hit	no hit	no hit	no hit	no hit		no hit	no hit	no hit	no hit
43_GTGGCC_L004_R1_paired_trimmed_paired_contig_19452	MITICKIPFLLFLICVTRSIKHQFLSIFVFSSFTRVRILCGIV	43	0.618	Y	PredHel=0	S	1	no hit	no hit	no hit	no hit	no hit		no hit	no hit	no hit	no hit
43_GTGGCC_L004_R1_paired_trimmed_paired_contig_19520	MTLLKLRAIFLVLNILLLCNFASSKWTKRDGALNLKQPNLCDPNVKQEAGYFTVNNSDTALFFWFFESRGNPESDPIVLWLNGGPGCSSLTGLYFELGPCAVNEEGTDTIRNPHSWNNNASVIFLDQPINVGYSYGGSISDTSTAAQDIYEFLQLFFKTFPKYSNLTFHIGGESYGGHWAPALASIIQSNNNNTSQNNTKINLDSILIGNGLVNPLIQFQSFPTMACNSTYGALLDPVTCSQMPDNATECAGYIQDCYNSKNPKDCVFAKEYCLDTLLLPIDNLGLNDLDIRQSCAGINCYPKFIDILTYASSSVVTTALGVNSTFKLCNNNINVDFIMSGDWMLPFDTHIPALLDGNIRVLVFAGDADYLCNWYGNKAWTLALKWSGASGFNSASDSK…	450	0.838	Y	PredHel=0	S	1	901-PHI901|um01886||5270|Ustilago maydis|Unaffected pathogenicity	I1C7Z5| Uncharacterized protein (RO3G_09285) (sp: Rhizopus delemar) [Secreted (highly likely)]	no hit	hypothetical protein BATDEDRAFT_22843 [Batrachochytrium dendrobatidis JAM81]	RecName: Full=Carboxypeptidase Y homolog A; Flags: Precursor [Microsporum gypseum CBS 118893]		GO:0004185 serine-type carboxypeptidase activity	GO:0006508 proteolysis	no hit	PF00450.17:Peptidase_S10
43_GTGGCC_L004_R1_paired_trimmed_paired_contig_19628	MFIHMNCYLLSIIKFVMLLHVYKDVHYGNCSDYGIMTIITIATYLQL	47	0.654	Y	PredHel=0	S	1	no hit	no hit	no hit	no hit	no hit		no hit	no hit	no hit	no hit
43_GTGGCC_L004_R1_paired_trimmed_paired_contig_19844	MSRFIFLTLLLAFIGFTIFSEVGQVDTPSSKVANGANVVITWTYTAVANQMPGILSCIDNTTKNTTVINSSVDLASKSYRWTVNIPAGTYYLALNDGGGDKYSGTFSVFDAGQPIQAQASSPTSTSASTPTGSSTALTGGDRAQIGTSTETQTTQTQSPTVAEVSSSHSASTSQRSSATSFTKSYEILLGLIMMATLMAHFF	202	0.837	Y	PredHel=0	S	1	no hit	no hit	RirT048580	no hit	no hit		no hit	no hit	no hit	no hit
43_GTGGCC_L004_R1_paired_trimmed_paired_contig_19867	MTSKILFIFLTLLIYFSKNCFSAEDGLCVGNLTIRFEPRGDSVGCYIFNSTSTDGLDGLTSIGFSDPYKDRDGNLMDPGLCVIHCADYGFSYAALRKGNECRCGLSTALVTYTKLNDTLSKTICNLPCIGNASYSCGGDNGYTIYQAIIPIDKQPQISAAEKVSIIRSLKNDKRYEGCIRDSPYCNQRALNGSKKEFSSLSIDDCISFCKDNNYKYAGLEIGS	223	0.818	Y	PredHel=0	S	1	no hit	E6R9U3| Putative uncharacterized protein (CGB_G5180C) (sp: Cryptococcus gattii serotype B) [Secreted (highly likely)]	no hit	hypothetical protein [Tuber melanosporum Mel28]	RecName: Full=WSC domain-containing protein 2 [Danio rerio]		no hit	no hit	no hit	no hit
43_GTGGCC_L004_R1_paired_trimmed_paired_contig_20470	MNLKFLSSLVLVFVTIICVTDADLITERKSLKRGPQFKRGPLERREEAKREPQKTELPWDILPLLGTYYDNYEDSISYPCGVSVSAGEFCGYFVSLSFYGAYYDQDDGKYTFGYYCPTVCDPSFGAYIVFNDSAVTELTNTSFTIVNAS	149	0.881	Y	PredHel=0	S	1	no hit	no hit	no hit	no hit	no hit		no hit	no hit	no hit	no hit
43_GTGGCC_L004_R1_paired_trimmed_paired_contig_20653	MNLFCELVLLFFVVKLLNVLYTHETKEKELNEMINANEMNCT	42	0.644	Y	PredHel=0	S	1	no hit	no hit	no hit	no hit	no hit		no hit	no hit	no hit	no hit
43_GTGGCC_L004_R1_paired_trimmed_paired_contig_20680	MIFWTFLIIIAILQITHYKINSKTPDAFKNIHTITLFNRIFMIITKQGYDKLYFSHKQYFEKDGIVKQRIRGKWYCLVTDPAIAKELLLKPDVYPKMSIEKLFPNSLFAEYLGTNVAFSNGDVWKRHRRVCNSAFKSLPLHLFAETGLKMINILETIDNKPVEIKNFMQRYAFDVLGKVAFGFDFNSIGNPNSVYITAFDEVQKTIFNPLSLIFPIDRVPIIRQQRLKKVNKLNNIFNEIINEKYKALAAGKSQGDLLENMLNACDNQMLSDSELRYNLALFMLAGHETSAIALATTLYLLSTYKNVQEKAREEVLRILGDDLIPSADQHRSLKYLNMIIQENLRLYPPAPALIFRELTENIKIKDTVIPAGTPIELFLYGIHHSPKLWNNPEEFLPER…	431	0.707	Y	PredHel=0	S	1	438-PHI438|BcBOT1 (related: CND5)|AAQ16576|40559|Botrytis cinerea|Reduced virulence	K5VP92| Uncharacterized protein (AGABI1DRAFT_131378) (sp: Agaricus bisporus var. burnettii) [Secreted (highly likely)]	RirT111610	cytochrome P450 [Dichomitus squalens LYAD-421 SS1]	RecName: Full=Cytochrome P450 4X1; AltName: Full=CYPIVX1 [Homo sapiens]		GO:0004497 monooxygenase activity // GO:0005506 iron ion binding // GO:0009055 electron carrier activity // GO:0016705 oxidoreductase activity, acting on paired donors, with incorporation or reduction of molecular oxygen // GO:0020037 heme binding	no hit	no hit	PF00067.17:p450
43_GTGGCC_L004_R1_paired_trimmed_paired_contig_20790	MLLKCIVMMLIAHLVLVSAFSFEAWSQNNFQGTSKTYTQRGTFKPGFTIKSYRWDSPSNDGCCVKMCNDGNDVGDWCPSHSNGLPSSDFNEVVIGCNDEQLVCT	104	0.918	Y	PredHel=0	S	1	no hit	B2ADM3| Predicted CDS Pa_4_1470 (HCR1) (sp: Podospora anserina) [Secreted (highly likely)]	RirT272420	hypothetical protein [Podospora anserina S mat+]	no hit		no hit	no hit	no hit	no hit
43_GTGGCC_L004_R1_paired_trimmed_paired_contig_20967	MLFFHLSIIMKRIKVWAAILLLFYTVSALADEPSHTYESEEDVIIWVNTVGPKSNRQETYEYFQLPYCQGDHVSEHHHETLGEALLGMELVNSGIGMRFLINEENVTICDKGLTAKDVNLFRYAVSNNYWYQLFLDELPVW	141	0.875	Y	PredHel=0	S	1	no hit	no hit	RirT008200	Protein Y41D4A.4 [Caenorhabditis elegans]	RecName: Full=Transmembrane 9 superfamily member 3; AltName: Full=EP70-P-iso; AltName: Full=SM-11044-binding protein; Flags: Precursor [Homo sapiens]		no hit	no hit	no hit	no hit
43_GTGGCC_L004_R1_paired_trimmed_paired_contig_21030	MNFIQNIIYLFLILSHVNLFVIGDDYPSSREEQTASLVNNKLYYFGGFSETNNDFINEVWYHDLSSPFNVSMPPWHKDQGFSPAISYASSCVSPIDNSVFIIGGHRHFITNINDSIYSSEVYEFDPNTSSWKGLNITGYNSSFNTRYSMKAIINNEGKIFIFGGRNGNISNDSNTTIIXXXXXXXXXXXXXCIITNC	197	0.691	Y	PredHel=0	S	1	no hit	J9MGT2| Uncharacterized protein (FOXG_02088) (sp: Fusarium oxysporum f. sp. lycopersici) [Secreted (highly likely)]	RirT003000	PREDICTED: tRNA wybutosine-synthesizing protein 2/3/4-like [Glycine max]	no hit		no hit	no hit	no hit	no hit
43_GTGGCC_L004_R1_paired_trimmed_paired_contig_21031	MNFIQNIIYFFLILSHVNLFVIGDDYPSPRQDQTASLVNNKLYYFGGFSETNKDFINEVWYLDLSSPFNVSMPPWHKDQGLPPAINYASSCVSPIDNSVFLIGGNRPFITNMYDTFYSSEVYEFDPNTSYWKGLNITGYNSSFNTRHSMNAIINNEGKIFIFGGRNNNISNDSNTTIIRYNDMQMLDIITMKWSTLNISQNVPLPCYAYAAILLPTAEIIYIGGFELPLLGSLRLVDIKAIRLFNTKSFTWSTKHKMGIL	260	0.689	Y	PredHel=0	S	1	no hit	no hit	RirT003000	PREDICTED: rab9 effector protein with kelch motifs-like isoform X2 [Phoenix dactylifera]	RecName: Full=Rab9 effector protein with kelch motifs; AltName: Full=40 kDa Rab9 effector protein; AltName: Full=p40 [Homo sapiens]		no hit	no hit	no hit	no hit
43_GTGGCC_L004_R1_paired_trimmed_paired_contig_21088	MRENYTFVGVLLLKIGYLFALNPEYGAITQLYCATSPEIEEKNYRGLYFIPYGKVGAPFSKAEDQALIDNLWTYTENLINKSLVD	85	0.631	Y	PredHel=0	S	1	no hit	no hit	no hit	hypothetical protein SDRG_09797 [Saprolegnia diclina VS20]	RecName: Full=Uncharacterized oxidoreductase C736.13 [Schizosaccharomyces pombe 972h-]		no hit	no hit	no hit	no hit
43_GTGGCC_L004_R1_paired_trimmed_paired_contig_21107	MIFCLICILIFTISMIYDIINDQPVINYSYIKEDLPVPDIRFYSENIFALSCYFVNSEFQNFSLLDGRVDGSCNKYITVPLEKVGSYYNGYFSIPFENGYKLVRSNDTKYGNRGEQKITFLFNFLDVNVDLNTSSSFFVQISDSEIVDLEMNISPIFLQSITKANNYTILVGQSTDIYLSRRIRKFIIPNWKAIMGFQPDYIIKPYPTSRKTVTQQLTHGRLTVISDISVSLEFDIATIETEQRSHTILSSLGLIGGVWSLAICVYKLLF	270	0.633	Y	PredHel=0	S	1	no hit	no hit	no hit	no hit	no hit		no hit	no hit	no hit	no hit
43_GTGGCC_L004_R1_paired_trimmed_paired_contig_21186	MIMILFVELVLLFLFCKIIKCSLYSQTTKFANEMICT	37	0.687	Y	PredHel=0	S	1	no hit	no hit	no hit	no hit	no hit		no hit	no hit	no hit	no hit
43_GTGGCC_L004_R1_paired_trimmed_paired_contig_21331	MKLIKQFDIILLLLWCILSFNFIENINSGPISSLSSCLSSIEGPVIYPNDTLFPSLIIDQNIRVNYTPTVLVYAIDNKDVQKAVKCAVELKRDIVPRSGGHSYEKYGLGGRDNVIVLDLTFVNGITINSETETAKIGAGNRLGNVYNQLNQAGFLIPAGLCPSVGIGGHALGGGFGYYSRKYGLACDNIISMEMVNAKGEILQVDSILNSDLYIALRGAGGGSYGIVTYFVFRIHRTPPQVTYMELAFNRANMTQVYQLFDTFNEVGPLLDDGIALKMRLNKSSLSITGLYLGPCAEAQNAMKEFLSKAPEPISIPKFIPQTFYESVETLSKSPNKYEVVNPVHHPNFFKAKSFVVKGKGLTRQAIKVLVDFLNGASCKILASFDLFGGAANVYDSSSS…	491	0.831	Y	PredHel=0	S	1	716-PHI716|ZEB1|ABB90284|5518|Fusarium graminearum|Unaffected pathogenicity	F4RVD6| Putative uncharacterized protein (MELLADRAFT_89999) (sp: Melampsora larici-populina) [Secreted (highly likely)]	RirT021200	predicted protein [Physcomitrella patens]	RecName: Full=Uncharacterized FAD-linked oxidoreductase YvdP; AltName: Full=Spore coat protein YvdP [Bacillus subtilis subsp. subtilis str. 168]	AA7	GO:0008762 UDP-N-acetylmuramate dehydrogenase activity // GO:0016491 oxidoreductase activity // GO:0050660 flavin adenine dinucleotide binding	no hit	no hit	PF01565.18:FAD_binding_4//PF08031.7:BBE
43_GTGGCC_L004_R1_paired_trimmed_paired_contig_21483	MAYFSKTIVIFIICLITLVKSQPVIYCPSTPDSLETQQKYIVQLTSPDVKKYHFEMLEYCYSKTIVDNSYPPTDDQNIVRDNSFGTFICYSGWFGPNDADALSQRSDVQNVESDSTYSTNDKKL	124	0.896	Y	PredHel=0	S	1	no hit	no hit	RirT254360	no hit	no hit		no hit	no hit	no hit	no hit
43_GTGGCC_L004_R1_paired_trimmed_paired_contig_21888	MMFRMRDFFIFLAIALLIMVQTNIQVESTPLVCKPCPPCGGAVVKRYSCYTACPACAY	58	0.722	Y	PredHel=0	S	1	no hit	no hit	no hit	no hit	no hit		no hit	no hit	no hit	no hit
43_GTGGCC_L004_R1_paired_trimmed_paired_contig_22409	MNSIHFTFLFFINILTFVTSSPIHIISDQSKSFNPPTPSSSNGISILSNDEIPDLTRFVTYSAASYCSNSADWTCGTYCEQIPDTTVIKTITTKPAKWVEKFGQDATAYCTITRNSKYKEIVVTFRGTANTGNTVKDYEVVQCSYGFGSTTVPIISKPVGALVHFGFYTAFLTFQQELRKVISESIKQYPDYKLVVTGHSLGGALASFAALDLKQSGANPCLYTYGEPRIGNTVFASFMYKTLDTMRRVVNQADEVPHLIPRVDYIHHQGEIWIANTTANQAVKCSGEENKLCSDSVPSKDWNNVDHDGPYWGLLIATSSCK	322	0.863	Y	PredHel=0	S	1	432-PHI432|FGL1|AAQ23181|5518|Fusarium graminearum|Reduced virulence	P19515| Lipase (sp: Rhizomucor miehei) [Secreted (highly likely)]	RirT228770	alpha/beta-hydrolase [Punctularia strigosozonata HHB-11173 SS5]	RecName: Full=Lipase; AltName: Full=Triacylglycerol lipase; Flags: Precursor [Rhizomucor miehei]		GO:0004806 triglyceride lipase activity	GO:0006629 lipid metabolic process	no hit	no hit
43_GTGGCC_L004_R1_paired_trimmed_paired_contig_23356	MRHRFKCIYTLELLLVACVGSSLSSSSSSHNIHGDIEIVPVKNFNSGLPARTKNLYWVTNWVTRINWVTRVTRVT	75	0.658	Y	PredHel=0	S	1	no hit	no hit	no hit	no hit	no hit		no hit	no hit	no hit	no hit
43_GTGGCC_L004_R1_paired_trimmed_paired_contig_23643	MLLKKIFLSILLTXXXXXXXXXPPLDPQIPETQQPPETSQPPQTDMKDSKNTKLCPRYMLTATNMDQYSGQMTFYQDTSGHLWLTGLYQNGFDPADTYSFSIVDGCSNYLYNLTGVMGLEPSMCSSCASSSSHYKRRMGRRKAGKNCD	148	0.668	Y	PredHel=0	S	1	no hit	no hit	RirT042480	no hit	no hit		no hit	no hit	no hit	no hit
43_GTGGCC_L004_R1_paired_trimmed_paired_contig_23703	MIMHSIVKLISFLILALQFTLTCSRFIHPTYEVFSNNRSPLSNRGGFQIIQPKPGSFFPLGSNQTIIWDYPIAPNPEIYVTITANYRDKKLGKEVVFNKTTTLYPSNLTYRIEEIWSTDASYNVIIQIAANPSINVTSGPFYIWESRAKSQFIVQCFMNILVSVMYINI	169	0.808	Y	PredHel=0	S	1	no hit	no hit	no hit	no hit	no hit		no hit	no hit	no hit	no hit
43_GTGGCC_L004_R1_paired_trimmed_paired_contig_23828	MRPHFPSYTLLTLIFLTLTAHNGVLMSPIHEKRTDSTCPQILTPLSNDSKKIIGYFPGYLSDYTRYGSSYYDNNYNYVSPSSIHWNITHLNWIAFGPDDVSNKNIPPTSKHVFLNRTIAYRNTNRIPVKIFLAIVLSGNININSNPSFANGTSDDRAGFITNVINFVRNYNLDGVDIEYPNRFNCGTWSNDKNFVPLINELSAALKSINKDLSITVGPIPIAGLNPDSVNFVNVMTTQINIINNLTTPTNKTGPSITFDQTASIMNNWSKIINPAKLNLGVDFYGVIELTAPVDLGSLDNNQIIPRNLTTAPFATSYSSDPSVYLFYDKCTFTLDKSIQLYPWYFMRQQTGPLINTCTAGNGWTRKFDSEKSTTYLYKVSSNSQVIN	387	0.671	Y	PredHel=0	S	1	no hit	I1C376| Uncharacterized protein (RO3G_07611) (sp: Rhizopus delemar) [Secreted (highly likely)]	no hit	GJ21925 [Drosophila virilis]	no hit	GH18	GO:0004553 hydrolase activity, hydrolyzing O-glycosyl compounds	GO:0005975 carbohydrate metabolic process	no hit	PF00704.23:Glyco_hydro_18
43_GTGGCC_L004_R1_paired_trimmed_paired_contig_23885	MKILFTAVSTFIVVISMINQAFCTLQVDVSALTSATAFNCTKNLGYSRAVIRGYFEAYGLNPGGAIDPNFLKSYQNAKQAGYTDIDVYMFPCTGRSTCKTPQQQVNDLVNLINTNKIIVRTAWLDVEVDNESGNWKLGAEKNQQILKEFLAAWKSTGCKFGIYSSQSQWEAITGDKNWVLDSSLPLWYAIYDKDPTLNNYRPFGGWVQGTCKQYDGDQKFCEASFDKSICK	231	0.626	Y	PredHel=0	S	1	no hit	G3XKT2| Putative uncharacterized protein pdi110 (pdi110) (sp: Pholiota nameko) [Secreted (highly likely)]	RirT057730	hypothetical protein SS1G_02003 [Sclerotinia sclerotiorum 1980]	RecName: Full=Probable GH family 25 lysozyme 2; AltName: Full=1,4-beta-N-acetylmuramidase 2; Flags: Precursor [Dictyostelium discoideum]	GH25	no hit	no hit	no hit	no hit
43_GTGGCC_L004_R1_paired_trimmed_paired_contig_24106	MQSLNTLTFCLDIFLIPASFVSEISVITEHKXXXXXXXXXXYIVTENFNHKRKIMVNVQYLY	62	0.53	Y	PredHel=0	S	1	no hit	no hit	no hit	no hit	no hit		no hit	no hit	no hit	no hit
43_GTGGCC_L004_R1_paired_trimmed_paired_contig_24327	MIMVIYSFIILVLNVKVLQVQEEEKRKWKVTRYVLYSSLFPGXXXXXXXXXXXXXYSPVLIYTSILFLLDYCPDFRFGLIRNFHNSF	87	0.531	Y	PredHel=0	S	1	no hit	no hit	no hit	no hit	no hit		no hit	no hit	no hit	no hit
43_GTGGCC_L004_R1_paired_trimmed_paired_contig_24841	MAFPIFASILSFITFSLTGGSLDVETVFSSLALFNLLQIPLRLLQISIGSVTDAYVAINRINEFLQADELSVLPEFTPDEQYAIKVTDGEFIWESAPPEIIDNSKKERKKKKVTKA	116	0.625	Y	PredHel=0	S	1	267-PHI267|MLT1|AAD51594|5476|Candida albicans|Reduced virulence	no hit	no hit	putative abc transporter family protein [Eutypa lata UCREL1]	RecName: Full=ABC transporter C family member 1; Short=ABC transporter ABCC.1; Short=AtABCC1; AltName: Full=ATP-energized glutathione S-conjugate pump 1; AltName: Full=Glutathione S-conjugate-transporting ATPase 1; AltName: Full=Multidrug resistance-associated protein 1 [Arabidopsis thaliana]		no hit	no hit	no hit	no hit
43_GTGGCC_L004_R1_paired_trimmed_paired_contig_25018	MRALHIFTFAIAIFLSVDALPYDKPKVYTIPLKPKSITRRRLSRRAMGSMPVFQEERDIAYYGQITFGTGTPQNFNIFFDTGSGDLFVLGEKCDSPACKDKPKYNPKFDESFNQIHEKDFSAEYLDGTEVSGDSGETTYR	140	0.878	Y	PredHel=0	S	1	68-PHI68|SAP1|AAA34368|5476|Candida albicans|Reduced virulence	D8Q1G2| Putative uncharacterized protein (SCHCODRAFT_256911) (sp: Schizophyllum commune) [Secreted (highly likely)]	RirT217890	hypothetical protein SCHCODRAFT_256911 [Schizophyllum commune H4-8]	RecName: Full=Cathepsin E; Flags: Precursor [Mus musculus]		GO:0004190 aspartic-type endopeptidase activity	GO:0006508 proteolysis	no hit	no hit
43_GTGGCC_L004_R1_paired_trimmed_paired_contig_25020	MRALHILTFAIAIFLSVDALPYDKPKVYTIPLKPKSVTRRRLSRRAMGSMPILEEGPDIAYYGQITFGTGTPQYFDIQFDTGTGDLFVFGKNCDSPACKDKPKYNPKLDKSFSPIYDKDFSVEYADGTKVSGDSGKTTIEIAGISVGAQKFGLVDNVTDNFDKPYVGIMGMGFSESSKNNQTTPITNLIDNNQLDKPQFSFLIGRKADKSPSELTIGGSNPNKYHVDTLTFTNVIYNNINGEWKIRIDNCVIDGEKLNLGNRIAIIDTGTTLIVLPPSDAKEFYSKITNATDRGDGFYVIPCEYRHEVGLVFNGKTWNIDHRDFTIRIEVDYCIGAVAYHTGASTEWTVGCTFLKNVYTIFDQGNRQVGFAQIAKND	377	0.89	Y	PredHel=0	S	1	697-PHI697|ugt51E1|AAM81358|5022|Leptosphaeria maculans|Unaffected pathogenicity	F8Q5C3| Putative uncharacterized protein (SERLA73DRAFT_76353) (sp: Serpula lacrymans var. lacrymans) [Secreted (highly likely)]	RirT217890	hypothetical protein SERLADRAFT_441152 [Serpula lacrymans var. lacrymans S7.9]	RecName: Full=Aspartic protease; Flags: Precursor [Xanthophyllomyces dendrorhous]		GO:0004190 aspartic-type endopeptidase activity	GO:0006508 proteolysis	no hit	no hit
43_GTGGCC_L004_R1_paired_trimmed_paired_contig_25086	MEGFKIRLLLTVGIFLSIVNANRTVFINPNDPWQVFEGWGTSLCWFANVLGGFPDVRNQAADLIFDLNKGLGLNVIRYNIGGGDNPRHHHMRIGGDVPGFLPCRTCPYNWTSDAN	115	0.783	Y	PredHel=0	S	1	no hit	E3RU72| Putative uncharacterized protein (PTT_12618) (sp: Pyrenophora teres f. teres) [Secreted (highly likely)]	no hit	hypothetical protein [Paenibacillus fonticola]	RecName: Full=Endo-beta-1,6-galactanase; Flags: Precursor [Trichoderma viride]		no hit	no hit	no hit	no hit
43_GTGGCC_L004_R1_paired_trimmed_paired_contig_25431	MRVIYFLIILLISLQTYSIYAQQNHPLAKLWGINDAEVPEWLDAENHLKKIDRILRPILAEDNLFSSFGGTFIDIFQNWLVVNTVDYSKVEELLALPEISPYNESLHFENVTDSIEQLKSSFRNITLLADSKGVRGALIYINMELNNIVIYFFETNINHTEFINAVEPFNPEIIYANTQSASQNIIRPRRRDVNSRDLVVNVFGGDGVYNEAGGGVMCSIGCWLKHQQHLRNDFYITTAGHCYDNGEIPDENYFYYTPWNSDSHVLPIGSIEFQSNGFYDFAIIRVENEDLNPQFVIRN	299	0.854	Y	PredHel=0	S	1	no hit	no hit	no hit	no hit	no hit		no hit	no hit	no hit	no hit
43_GTGGCC_L004_R1_paired_trimmed_paired_contig_25568	MLTFTSMMIQTFTLTLVLKLNVKCEPVKVQNSVNLPHLSYIIKHINVSILILIL	54	0.53	Y	PredHel=0	S	1	no hit	no hit	no hit	no hit	no hit		no hit	no hit	no hit	no hit
43_GTGGCC_L004_R1_paired_trimmed_paired_contig_25706	MKFLMIFILLFLITFVLSEDVKYTSDNFNYKTSKGSFSVTSDVSFPTGTPIIPGLLPGMTSIPAVPGQSIAAEDAKLFDLDSKNPNRKVEGALIETSFKSTIGVLLDDFSKSFGIREKVANYYLGQNNDFWVKKAQMQTQFTENRQTFRSFYYFNKKQLTLPPEQVWQFNLSKAYRTKIGDHDYIALDVDFYSVLVTDAKTINRSEPALNIIGGKWSNHWILPVDPEFLLQRTGYACVNKKSHTIDSENIWGYYNDSCEDESPQSNCCVDALDQNVGFVNVTITWHRIPFIENIANKYRFGNHTSDLSDLTGEHQNLLEQTRVAYRYYEESSCVINEQCVGAPGWRRLLRFTTTSINSGKTNVHIGNVTDPVYLYHGVFEWDNCHKHFHFRHYANYSFG…	657	0.946	Y	PredHel=0	S	1	no hit	no hit	no hit	Lysyl oxidase protein [Acanthamoeba castellanii str. Neff]	RecName: Full=Lysyl oxidase homolog 2; AltName: Full=Lysyl oxidase-like protein 2; Flags: Precursor [Bos taurus]		GO:0005507 copper ion binding // GO:0016641 oxidoreductase activity, acting on the CH-NH2 group of donors, oxygen as acceptor	GO:0055114 oxidation-reduction process	no hit	no hit
43_GTGGCC_L004_R1_paired_trimmed_paired_contig_26285	MMCNQITIVCGWVVFKLDAVITSSIVAGGTESCKRPDISYARSHSLRLIRHSIMKCSIVCLSPGHHGQSHDIVGSIYTSLVPRGSALCSILKKMSFLSFETHFILTMTNSPFY	113	0.541	Y	PredHel=0	S	1	no hit	no hit	no hit	no hit	no hit		no hit	no hit	no hit	no hit
43_GTGGCC_L004_R1_paired_trimmed_paired_contig_26309	MNHSIFTIQNLILIFFIFQGCHASREFHLQYVFYKNLIYNEKLFGKFLHITDLHVDPYYLESSDPISFCHRYSPNPILNIAGKFGILSTPCDTPFALSNSTFEFMRSNFEDIDFIIYTGDAVRHDRDKLFKRTEDQVLDGHRRLVEYIQQYFDLSKIKFMPSLGNNDEFEHNKLPKGPNDLFSNLSQIWAPLNLNLTTHFLNGGYYRQDIHNKFSVLNLNSMYFYKKNKLLEDCNITDSAGTLQLEWLERELKNARQEKRMVYISQHVPPVDDANEELYSPACFYKYVQLIGKYSDVICGHFTGHTDKDTLAFVTADEEKDKYSIFALNETHILSTIATNNVVLTLTNAPSVKPTHNPAIRL	362	0.801	Y	PredHel=0	S	1	no hit	I1C983| Uncharacterized protein (RO3G_09723) (sp: Rhizopus delemar) [Secreted (highly likely)]	no hit	endopolyphosphatase [Punctularia strigosozonata HHB-11173 SS5]	RecName: Full=Endopolyphosphatase [Debaryomyces hansenii CBS767]		GO:0016787 hydrolase activity	no hit	no hit	PF00149.23:Metallophos
43_GTGGCC_L004_R1_paired_trimmed_paired_contig_26437	MNFCLAEYLLLIKMFIFTCNRVTVDIHGSQLYNHVVFRVMFENLWQLDYMMRCNVKSYIF	60	0.509	Y	PredHel=0	S	1	no hit	no hit	no hit	no hit	no hit		no hit	no hit	no hit	no hit
43_GTGGCC_L004_R1_paired_trimmed_paired_contig_26448	MCRSTQFLHILLACLHFDVTAKNNVGGFFSEKYILNCNFIILVNVNSRIHTYIHNGYIK	59	0.657	Y	PredHel=0	S	1	no hit	no hit	no hit	no hit	no hit		no hit	no hit	no hit	no hit
43_GTGGCC_L004_R1_paired_trimmed_paired_contig_26561	MKTLLSVVLFCLINFHKSIFAFVPSGRGNHNAVLIDKRLYFHGGLRADEGYASYPLFYLDVSKSFTTHDISLMPWTDLSSISSVTYKAGATACVDETTIYYIGGFHSGGFVSKFDTISLQWSEPTTSGSIPREYMKYDHCVILGHNIYVYGGYTVHQMNILDTSKLLWSTFTSSLIYSGTQSYSATLLNDSILYIGGTFGSSDSCQTNSNQELPISMFNTNDNTWRMVTTTGQIPTKKCHHASVYIPQHNRILLFYGANDVTINSLDTLTFTWTIPVILNSGGPLRCLEDHTATLVGAYVLIAFGYYQTDEDVLISSDIFLLDVSRKDSYKWVTIYDPINSIQP	344	0.681	Y	PredHel=0	S	1	no hit	I1CT10| Uncharacterized protein (RO3G_16301) (sp: Rhizopus delemar) [Secreted (highly likely)]	RirT263890	hypothetical protein DFA_11943 [Dictyostelium fasciculatum]	RecName: Full=Kelch domain-containing protein 3 [Bos taurus]		no hit	no hit	no hit	no hit
43_GTGGCC_L004_R1_paired_trimmed_paired_contig_26579	MMKYSFRLLLLFLILQIVKTNANSATVIIPANSVWWVWSNTAASAHQCNLTLADTSSTLNNNCGSSDNNIAINDPYPGTSTPQFKMYVWEYKSKTAPASIGNAMPSIVNSCPSLPCNSGFLSSSGQYYFIMAIQNFNTQPTEVNFNVLWDIECNASNNTSTSEPAPTNTKSSKSDGISKFGNITNIYILTIVITFIIELRKLIV	204	0.871	Y	PredHel=0	S	1	no hit	no hit	no hit	no hit	no hit		no hit	no hit	no hit	no hit
43_GTGGCC_L004_R1_paired_trimmed_paired_contig_26979	MLKLLLKLLLXXXXXXXXXXXXXXXXXXXXXXXXXXMNFTPNYSNRSICSKLLE	54	0.639	Y	PredHel=0	S	1	no hit	no hit	no hit	no hit	no hit		no hit	no hit	no hit	no hit
43_GTGGCC_L004_R1_paired_trimmed_paired_contig_27037	MMMKLIPCLIALLFIHSIVAKISITQVHVDLPYIYENQLPLAQQTHEMVKVDNIVLISQLSNSVFVKVQVNEHGFAEEVAGFQIANPNANLHGLANSTCYPGWVWLTLEADNKLVLIDPKVKSVTEAPEVIKIIKVPQPGSGPHYIGEYGENLWVSLKESYQVLRINHENPNDYNIYEGVKHPIFVAQHPINRMFYSSEDDSSRIMKINPGNNITTQIDIDPSAGTTPVGMISGPKGIWFTLLGSDKAGTGTFGFIDRDDNIVYHKLKSPLGKDAALLHLKFDVNYEINHKLYLLSSSIINPNALDMVIRVTFYKDWKKIKDEEVFLIPTQQCKAHRLLPTGHNLFVTGLTTSKLITLINF	361	0.894	Y	PredHel=0	S	1	no hit	B6H3K8| Pc13g13380 protein (Precursor) (Pc13g13380) (sp: Penicillium chrysogenum) [Secreted (highly likely)]	no hit	hypothetical protein [Leptolyngbya sp. PCC 7375]	no hit		no hit	no hit	no hit	no hit
43_GTGGCC_L004_R1_paired_trimmed_paired_contig_27099	MFRDWFWNLVLVLLGPVQVCPGSDQTQTLN	30	0.506	Y	PredHel=0	S	1	no hit	no hit	no hit	no hit	no hit		no hit	no hit	no hit	no hit
43_GTGGCC_L004_R1_paired_trimmed_paired_contig_27465	MVKLEILSIFVILLFSASCSFAGDSSDSCTCNSDGSLFDLPSLDMISTKVGNYEFPKGIEIPQNIKPPADQEFKFYLVVSGYSWHRCVNKTWIFEESRALLFNHEEDISCYPRSPSASTFKNTAVPDGTVSLGIKSIISDYDTSQLITTGIAAIPKSDVNDIPYGLEKTSNNTGKGAFEDVTYIVRPKTKGGNNPTVPCGNGQFPEGYIHSRPFIVYNLFYHPKKGSSKVRRR	233	0.79	Y	PredHel=0	S	1	no hit	no hit	RirT202810	hypothetical protein [Actinoplanes sp. SE50/110]	no hit		no hit	no hit	no hit	no hit
43_GTGGCC_L004_R1_paired_trimmed_paired_contig_27859	MNKKHITHILILLIIIKNVFTQSIITNNVENVIDYWTQEKMLNAIPMLSPIGELNKTTSNNEKGSLLAGVSDSNSINLDIESVDLLAVGKLFYTSNGVDSVCTASVINTRDGNTGITAAHCVYYKGVVSKNVIFCPGYNNGKLSALGQIPVTVHSVPKSYIESWSDDDYAVIKFDYPGSLKLQTGSFGWGLTPQSPVSIAIFGYPYNGDMNCAKDGNNCCVWRGDATLEYPFGRDLPPEWSVPLRIGSGASGGPWVMKNSLPNDLGYLIGVTDYYLGEHKEQANPLNFTLINILIDWPQN	300	0.862	Y	PredHel=0	S	1	no hit	E9F913| V8-like Glu-specific endopeptidase (MAA_08762) (sp: Metarhizium anisopliae) [Secreted (highly likely)]	RirT028760	hypothetical protein [Lechevalieria aerocolonigenes]	no hit		no hit	no hit	no hit	no hit
43_GTGGCC_L004_R1_paired_trimmed_paired_contig_27868*	MYINIIFIFILLTLLSLANANDNATNFYVMGRDFYNKPLTFVNWSPDPFYHQQDFLTFTTTHNLSQPATRFTQIEYTINDGAYSVTTRHIVRSPEVIGPYINQTDFIAYPQNITYGEFDPTYYVIIVVISELYPYYIHSCVRFERP	146	0.94	Y	PredHel=0	S	1	no hit	no hit	RirT158950	no hit	no hit		no hit	no hit	no hit	no hit
43_GTGGCC_L004_R1_paired_trimmed_paired_contig_27930	MHQDRFKHWFLHIVTFFFFYASLDSSSACTLRLAISSPGVCITCANNGFSKLVWINVQCNYELPFWLARDWTR	73	0.71	Y	PredHel=0	S	1	no hit	no hit	no hit	no hit	no hit		no hit	no hit	no hit	no hit
43_GTGGCC_L004_R1_paired_trimmed_paired_contig_28379	MCSAFFFFCLQASSFCAFSAPCAVRFWIAISFLHCFSLAISSAFSSASLNCSNDLSFVTSWVKGIVFLFFHFGGLKSACSFPISESSACELRGKGYLSISRKGLVPGFLRD	111	0.519	Y	PredHel=0	S	1	no hit	no hit	no hit	no hit	no hit		no hit	no hit	no hit	no hit
43_GTGGCC_L004_R1_paired_trimmed_paired_contig_28536	MNSHIFILTFLIICCLVTSKVDGTEIIIISALAESTQCRSFVTNCRGQKIFERDTQDCGGSFCVLSRRPHIPDDQPTCLHMSILSTNDKVKDQRHSITNENELNCYLVAGNSDSNSFTNVPCPDHSLLSNCSNPNIEENVSE	142	0.84	Y	PredHel=0	S	1	no hit	no hit	no hit	no hit	no hit		no hit	no hit	no hit	no hit
43_GTGGCC_L004_R1_paired_trimmed_paired_contig_28677	MKFTTYLIPLLAITASINVLAAPVQGSASSLVLDGQRRITERGDIISKLDADRQSIKERATTGNQIESKSPSVKDSKLGKLESQNLMERKTLESQKLADEGKPKLMKRKIYKRGESESKLVANDKLQRILY	131	0.668	Y	PredHel=0	S	1	no hit	no hit	no hit	no hit	no hit		no hit	no hit	no hit	no hit
43_GTGGCC_L004_R1_paired_trimmed_paired_contig_28689	MTNCLRNVLVFIILNLIHFINCQNVTYQNIPSPRYEQTSALIGSKFYFFGGRISALYSSNEVWYLDLSKPFFSTKFPLWYKDSEMPIGYDSGTSCVSPID	100	0.839	Y	PredHel=0	S	1	no hit	no hit	RirT146730	no hit	no hit		no hit	no hit	no hit	no hit
43_GTGGCC_L004_R1_paired_trimmed_paired_contig_29233	MYILHILVFITSILLLVNALPPKSPKSPKTYTIPLKKKSISNSLILHYASGSYAATNIKRSTDVSLANEFSNDDAYFCEITFGKHEQKFNVMIDTGFGDVLIPSINCTSAGCENKAKYNPINDTSFKTTNKSFGYDYLGGNVFGIRGTTTSMNVSGYISGINTTGLHFGLVSVFPKRFEFDEFDGIIGLAPEDDVLITPHEENFVDNLGEDFLDPNQIFSLKIGRHADQTESELTIGGIDPNKYTGELVYTQIAITAGQYYWTIFIDGFTINNNSLSFQRRIGRIVSGLSPIIVPFDDVHKIYQQIPNATENDGIFRIPCGSELKVKIKIGGVDWGIDQRDLISVRQLRNRQKCHGMIIGGITENNEWILGTTFLKNVYSVYYSLNHKIGFAK	393	0.924	Y	PredHel=0	S	1	697-PHI697|ugt51E1|AAM81358|5022|Leptosphaeria maculans|Unaffected pathogenicity	M7SJJ9| Putative aspartic-type endopeptidase protein (UCREL1_6492) (sp: Eutypa lata UCREL1) [Secreted (highly likely)]	RirT217890	aspartic-type endopeptidase-like protein [Chaetomium thermophilum var. thermophilum DSM 1495]	RecName: Full=Probable aspartic-type endopeptidase CTSD; Flags: Precursor [Trichophyton verrucosum HKI 0517]		GO:0004190 aspartic-type endopeptidase activity	GO:0006508 proteolysis	no hit	no hit
43_GTGGCC_L004_R1_paired_trimmed_paired_contig_29311	MIYLFALSLLIVPPRSMYVQNFYWKYLVSVSLLGQVLDFMRS	42	0.51	Y	PredHel=0	S	1	no hit	no hit	no hit	no hit	no hit		no hit	no hit	no hit	no hit
43_GTGGCC_L004_R1_paired_trimmed_paired_contig_29458	MKSYIVFIAIFAVLFLFEKVNCGSVQIGKPCSNNDDCISLNCVGGSCGLGLPGAPCNSVDDCLNVDPEVACVGDLNGNNKTCHA	84	0.885	Y	PredHel=0	S	1	no hit	no hit	no hit	no hit	no hit		no hit	no hit	no hit	no hit
43_GTGGCC_L004_R1_paired_trimmed_paired_contig_30574	MFIRSVYAFFLVAITSVVIGIPLERSPDIVINSGISLIKRDSYPNCTNQRYPFYQSSYCATSTIVTITCASAENSNLSFILRQDCRPYENCIDYVDQQNVSRGMCADSKNIRKWKNKDSNSRTCSENEAYGASDGKDLILGVTTYATTNNPIRVQMLEAFMSGNSLGRLFNQYNYTKIIKNYDGNSTIKYCFTAGTTKKVTALAAAFG	208	0.764	Y	PredHel=0	S	1	no hit	N4VP26| Secreted in xylem 6-like protein (Cob_07607) (sp: Colletotrichum orbiculare) [Secreted (highly likely)]	RirT251970	no hit	no hit		no hit	no hit	no hit	no hit
43_GTGGCC_L004_R1_paired_trimmed_paired_contig_31096	MARINFLFILLSTTNILYVFSQFTNPSSYPLSTDASCGGLNGTEHNFYCPGYDCCSKNGFCGGTTAHCGVGCQTGYGTCGIPKDGLKSIETCKKKKTLALTFDDGPRPGTYHALAALNESGIKASFFVNGHNSPDFCIYDHAEILQQVYKEGHLIGAHTWSHVHLGNASPEEIDFQLDTLDLAIKRILGVKLLYFRPPFGESVMNPYLRKALIRRGYKYIALWDVDTRDWASDLETAVKGFPALISDKKPHVSLMHDRINTTTDNLIPFAIKTAKKLGYKFDTMAGCNGQPNKHDWYKVIGKPEKRNYKTWHCNPNDIHNGTL	323	0.784	Y	PredHel=0	S	1	no hit	F4NXH1| Putative uncharacterized protein (BATDEDRAFT_86155) (sp: Batrachochytrium dendrobatidis) [Secreted (highly likely)]	RirT079210	hypothetical protein BATDEDRAFT_86155 [Batrachochytrium dendrobatidis JAM81]	RecName: Full=Peptidoglycan-N-acetylglucosamine deacetylase; Short=Peptidoglycan GlcNAc deacetylase; AltName: Full=Peptidoglycan N-deacetylase; Short=PG N-deacetylase [Streptococcus pneumoniae R6]	CE4	GO:0016810 hydrolase activity, acting on carbon-nitrogen (but not peptide) bonds	GO:0005975 carbohydrate metabolic process	no hit	no hit
43_GTGGCC_L004_R1_paired_trimmed_paired_contig_31221	MNWKDKLSLLLCIIYDLVAIHSQGIIHRDLHSGNILLDNLHSAYIADLGLSIQYLKQDDEVYGVLPFVAPEVLEKKPYTTASDIYSFGIIMW	92	0.598	Y	PredHel=0	S	1	2955-PHI2955|PKH2-02|J9VH94|178876|Cryptococcus neoformans var. grubii |Loss of pathogenicity	B8PIJ5| Predicted protein (POSPLDRAFT_102050) (sp: Postia placenta) [Secreted (highly likely)]	RirT263890	predicted protein [Micromonas sp. RCC299]	RecName: Full=Serine/threonine-protein kinase HT1; AltName: Full=High leaf temperature protein 1 [Arabidopsis thaliana]		GO:0004672 protein kinase activity // GO:0005524 ATP binding	GO:0006468 protein phosphorylation	no hit	PF00069.20:Pkinase
43_GTGGCC_L004_R1_paired_trimmed_paired_contig_31334	MAKYFNILISLVILSFFLRISNSTSPLNLFYDCDGGCNPDEKCCGHQCCNLNQGQQCCISGICCDQNKTCCGTSVGFNGACCDQGQTCCEISGRCCSQGQICCKFSETDKCCNNNQHCCDIGCCDN	126	0.85	Y	PredHel=0	S	1	no hit	K5WWW6| Uncharacterized protein (Fragment) (AGABI1DRAFT_106297) (sp: Agaricus bisporus var. burnettii) [Secreted (highly likely)]	no hit	no hit	no hit		no hit	no hit	no hit	no hit
43_GTGGCC_L004_R1_paired_trimmed_paired_contig_31771	MKTFSIIIISLIFFSAFVRAQSAVNPATAANPANPAAAASPTDSSNSIDDCIKSHGCSASDQACRATCAGVPNPSSQDVNATTDCIAKCPNTTNSEYQ	98	0.889	Y	PredHel=0	S	1	no hit	Q7SF47| Predicted protein (NCU09263) (sp: Neurospora crassa) [Secreted (highly likely)]	no hit	hypothetical protein GGTG_01560 [Gaeumannomyces graminis var. tritici R3-111a-1]	no hit		no hit	no hit	no hit	no hit
43_GTGGCC_L004_R1_paired_trimmed_paired_contig_31782	MLARPQTPLLSIIFVVLFNIPSDSRDEATVNSILNKFFTTNFGSFVHCRDHKIPRFLFVYFCLPNPHYVNNAEN	74	0.522	Y	PredHel=0	S	1	no hit	no hit	no hit	no hit	no hit		no hit	no hit	no hit	no hit
43_GTGGCC_L004_R1_paired_trimmed_paired_contig_31928	MTSFIFELMLLACEFILDELAECLETILIKSNAHWLHYHFVRIHQESFQNDKLLKLQKCCNDSLVKCPNKGFDSKDFTALQENSLVL	87	0.574	Y	PredHel=0	S	1	no hit	no hit	RirT177810	no hit	no hit		no hit	no hit	no hit	no hit
43_GTGGCC_L004_R1_paired_trimmed_paired_contig_32252	MIIKIFILLFSFFSIPEVYTWSSTRFIYNICNTTYTNDLFHIDEQSGVFHTDSPYVQDVTYIGKGVRNFPTHMYLINLDGCTNDCNIMFRAEVGQNFSLTSPAKYYCKASSSYQPFAVNVTSVNIYSGVSPNIKYNVPPSIVLHYCKKGINIDDNSKTFNGTKDAFACLDELTSSPPGTHFGLINIGQDTKKFFNMSIYSQSTISLANAVNNFAQIMNSVSLGAKDGSTSALDKLDDIRNKLVPENLSKSTKKVMHDFWAIMEAVALLIAMGVLDALGVAIFGEGAAAAATAEGVAQGAVLVERTSIAFSRGFMKFLLSALDLARETTKPEEPESKPEEWLNLANQSIINSTKLIEENKQNDSYIELNKAIIYQSRIPTELLTQQPFSQISSDIQNLID…	686	0.781	Y	PredHel=0	S	1	no hit	no hit	no hit	no hit	no hit		no hit	no hit	no hit	no hit
43_GTGGCC_L004_R1_paired_trimmed_paired_contig_32316	MILMIKMFAQALIAVNLLIIAIPEHQHEHKLITLKIRAHIHHPCYQSSTSILPVHKNDLINNAIMFEHCHNH	72	0.574	Y	PredHel=0	S	1	no hit	no hit	no hit	no hit	no hit		no hit	no hit	no hit	no hit
43_GTGGCC_L004_R1_paired_trimmed_paired_contig_32559	MRALHIFTFAIAIFLSVDALPYDKPKVHTIPLKPKSITRRRLSRRAIGSMPVSEEQPDVAYYGQITFGTGTPQNFDIQFDTGSGDLFVFDKNCDSPACDDKPKYDSDADQSFSPIDGKDFVVEYADGTEIKGNSGKTTIVIAGISVEAQEFGLADEVSDDFKHQYEGIMGMGFSELSDNEQTTPITNLINNNQLDNPQFSFLLGREADQSPSELTIGGSNPDRYHTDTLTFTHLVDDNVGAWEIPIDNCVVEGEELNPEGRTGIIDTGSTRIILPPDDADEFYSKIPTAIDNEDGTYALPCEDDYEVSLVFSGKTWNIDPRDFKVEIDEDDCIGAVVYADTGSDTEWHIGSAFLRNVYTVFDQGNRQVGFAQLA	374	0.871	Y	PredHel=0	S	1	697-PHI697|ugt51E1|AAM81358|5022|Leptosphaeria maculans|Unaffected pathogenicity	D8Q1G2| Putative uncharacterized protein (SCHCODRAFT_256911) (sp: Schizophyllum commune) [Secreted (highly likely)]	RirT217890	hypothetical protein SCHCODRAFT_256911 [Schizophyllum commune H4-8]	RecName: Full=Aspartic protease; Flags: Precursor [Xanthophyllomyces dendrorhous]		GO:0004190 aspartic-type endopeptidase activity	GO:0006508 proteolysis	no hit	no hit
43_GTGGCC_L004_R1_paired_trimmed_paired_contig_32585	MQITRLFCLFVVLVIYDSGLSPIPKNFQKIFSKKFEV	37	0.575	Y	PredHel=0	S	1	no hit	no hit	no hit	no hit	no hit		no hit	no hit	no hit	no hit
43_GTGGCC_L004_R1_paired_trimmed_paired_contig_33632	MLFFLVCLFTIVLFQRLSELEIVFYINSRIICIPIEIDIQSDLSKCTLFKCTPSLNAR	58	0.696	Y	PredHel=0	S	1	no hit	no hit	no hit	no hit	no hit		no hit	no hit	no hit	no hit
43_GTGGCC_L004_R1_paired_trimmed_paired_contig_33851	MMISYRIQPFLFVFYFFLSYNLSFCSEDEEPFLYKRSPDYLINNRFFEIEPAETAFSLDEVQAINYPDDYTLKQLYXXXXXXXXXXXXXXXXXXXXXXXLKILSPRKNKID	111	0.607	Y	PredHel=0	S	1	no hit	no hit	no hit	no hit	no hit		no hit	no hit	no hit	no hit
43_GTGGCC_L004_R1_paired_trimmed_paired_contig_33912	MSTLHWLLWTLDFLIIVTMRIGNQSNGFSTSLMPRVDVTNLINLIIPEFFYC	52	0.694	Y	PredHel=0	S	1	no hit	no hit	no hit	no hit	no hit		no hit	no hit	no hit	no hit
43_GTGGCC_L004_R1_paired_trimmed_paired_contig_34200	MRLFNLSCSHLLCVCLAFYALLSDPSLLTSCGIYLTVTDLIKLSGIHCFLGFNLELSFGLLSGSGYR	67	0.697	Y	PredHel=0	S	1	no hit	no hit	no hit	no hit	no hit		no hit	no hit	no hit	no hit
43_GTGGCC_L004_R1_paired_trimmed_paired_contig_34371	MWLNIICLIILITLICYLQTDKPKKHKSIRGNGNGVLKRRSQQKLSAKQAESNTASSFVARLFGDQVSNHYIQKSEVKKHRQEDSEKFIDSDSENFVD	98	0.819	Y	PredHel=0	S	1	no hit	no hit	no hit	no hit	no hit		no hit	no hit	no hit	no hit
43_GTGGCC_L004_R1_paired_trimmed_paired_contig_34554	MYICDMFFFLYVVLATSFTSLNKANFTEPGTKSHYFEIWKIFRFKYVVNMIIY	53	0.735	Y	PredHel=0	S	1	no hit	no hit	no hit	no hit	no hit		no hit	no hit	no hit	no hit
43_GTGGCC_L004_R1_paired_trimmed_paired_contig_34564	MFSFLFFLFFLCSYLTYLQLKAYCEINDKIPSFLTCHGISQHHESKDYIIVLEYARSGSLRKNLCVIPFMKWEDNLSLVHCIALDLQAIHSQNFIHRDLHCGNILQETLQSAHIADLGLLVSTSKSSKIGPNGIYGILPYISPEVLNKQLYTTAYDIYSFGMIM	164	0.714	Y	PredHel=0	S	1	1202-PHI1202|(Sc Cla4)|I1RS48|5518|Gibberella zeae (related: Fusarium graminearum)|Reduced virulence	no hit	RirT263890	serine/threonine protein kinase [Aphanomyces astaci]	RecName: Full=Probable receptor-like protein kinase At2g39360; Flags: Precursor [Arabidopsis thaliana]		GO:0004672 protein kinase activity // GO:0005524 ATP binding	GO:0006468 protein phosphorylation	no hit	PF00069.20:Pkinase
43_GTGGCC_L004_R1_paired_trimmed_paired_contig_34625	MLFISKLLSILFNSIHVSILFNSSTTKMADIPIRLGLNPDETKAYNSMTAREAFDFNAQPDDNAKIAYVRALVNRDRTWRERSLFRLFGRFLTYPFRRLLGH	102	0.539	Y	PredHel=0	S	1	no hit	no hit	no hit	no hit	no hit		no hit	no hit	no hit	no hit
43_GTGGCC_L004_R1_paired_trimmed_paired_contig_34747	MVVAAVMEVVVLVVVWAPNTTSHLQPMDAGIIKSFKSKYKQRYIRHILTQFENNEDLKKNKINIKDAIYYVSESWDAIENSVINNCWNKTRILPSVSHEEIELAACTQDTVLEQQEQDISTLVVDLTSVPEIEDQLNTYLDLNNLHIVTEENLDDSEIIEVVLDKANQFEHGDPDDSDEEEPEISISEGLMGLNKFICFFEQQTDPDFKAEDLKSFRKYLTLVNRKYNESKHQTSIVDFFMTQESSQDYDN	251	0.571	Y	PredHel=0	S	1	no hit	no hit	RirT191290	PREDICTED: tigger transposable element-derived protein 6-like [Stegastes partitus]	RecName: Full=Tigger transposable element-derived protein 6 [Homo sapiens]		GO:0003676 nucleic acid binding	no hit	no hit	no hit
43_GTGGCC_L004_R1_paired_trimmed_paired_contig_35134	MTFAMIMILLFLPTKIFEVVPLIINNIDINIRNDQLVPEETGVKAPLEMLNEWGIDESTFDIEEIPDNDCVEFEIPIDSFWSSREALQLEPAMIPIKYDPLKIDRKKRHKTDFGSETEDANDKYVTITDSLAQTIKSVVSDDDDTFIHQKLDDQTALQSDLEKMLKVKNPDENWKSVIMWQSMDELEGLKFKVPQLSHPVSQITRGNANDVNDDDGVSFPLIPTKLSDLIARPNSLHSDFQILTSLSGMKALEFELHWNPIKNSSHIEFEQIVNVKLSSQETSDTLKDLCSCANDGDVLDTVD	303	0.701	Y	PredHel=0	S	1	no hit	no hit	no hit	no hit	no hit		no hit	no hit	no hit	no hit
43_GTGGCC_L004_R1_paired_trimmed_paired_contig_35152	MFKFEIIMILKFFWIFRPWFVQQSYFLINQIFV	33	0.514	Y	PredHel=0	S	1	no hit	no hit	no hit	no hit	no hit		no hit	no hit	no hit	no hit
43_GTGGCC_L004_R1_paired_trimmed_paired_contig_35214	MIKLAIFVIFGLSVSLVNCENSNETSNPILYDDAVILHPTKEAIQNIFDLMIVIF	55	0.819	Y	PredHel=0	S	1	no hit	no hit	no hit	no hit	no hit		no hit	no hit	no hit	no hit
43_GTGGCC_L004_R1_paired_trimmed_paired_contig_35295	MIPVWVFVIFMYYLKFVPSPCHLTVFNFSLSLINSVSFDDIDIHEFWGYLEKLSVELMKLCKNIDSVQKLKSFNKRNFDDGLHAC	85	0.495	Y	PredHel=0	S	1	no hit	no hit	no hit	no hit	no hit		no hit	no hit	no hit	no hit
43_GTGGCC_L004_R1_paired_trimmed_paired_contig_35425	MSMLICVSLMAYIYVHCSVEQWIPRQAFVGFAWHLILKNAKSDTTEDHINETCRPKVVER	60	0.633	Y	PredHel=0	S	1	no hit	no hit	no hit	no hit	no hit		no hit	no hit	no hit	no hit
43_GTGGCC_L004_R1_paired_trimmed_paired_contig_35557	MHNLYKCTLLFFLLWSLRSTPSLSAHIYSVPVRLLIEVLL	40	0.721	Y	PredHel=0	S	1	no hit	no hit	no hit	no hit	no hit		no hit	no hit	no hit	no hit
43_GTGGCC_L004_R1_paired_trimmed_paired_contig_35724	MKFNTILFLLIIFDIVALARPIDKILEKRIICSLCRYHNLSCFDASDNVSCPNYCCD	57	0.893	Y	PredHel=0	S	1	no hit	no hit	no hit	no hit	no hit		no hit	no hit	no hit	no hit
43_GTGGCC_L004_R1_paired_trimmed_paired_contig_35781	MKFYCITFVLILNSYLIDVSPIQIKKVPPYLSVLGSNFTRPILEPFASTQVDDNTDASHFIKKLKSENFLVYNHKFYDIIGRNPKIEVLASANYSFAHEGGAYIAKFNELFFSSNRLDNNTKVQINKINLETNEVSFNITPKEPILFANGMYSYDGKVIICVQGQGNIGGSIVSLDPKTKKVTTIVDNFFGKFV	194	0.571	Y	PredHel=0	S	1	no hit	G2YYF6| Uncharacterized protein (BofuT4_P144620.1) (sp: Botryotinia fuckeliana) [Secreted (highly likely)]	no hit	calcium-dependent phosphotriesterase [Coccomyxa subellipsoidea C-169]	no hit		no hit	no hit	no hit	no hit
43_GTGGCC_L004_R1_paired_trimmed_paired_contig_36307	MFCRFILIELSIDFHLIFSFTAQANKRTNSETYFVFIYFAVQKMNSEFLRKFQRSCLIIDTVTKRKSRICNCELQ	75	0.494	Y	PredHel=0	S	1	no hit	no hit	no hit	no hit	no hit		no hit	no hit	no hit	no hit
43_GTGGCC_L004_R1_paired_trimmed_paired_contig_37033	MEVVFFSLTAVLRILIFSLSHNPLHPLIILHLDVYHSLRPELFISTLNERSEASKY	56	0.471	Y	PredHel=0	S	1	no hit	no hit	no hit	no hit	no hit		no hit	no hit	no hit	no hit
43_GTGGCC_L004_R1_paired_trimmed_paired_contig_37046	MDIFVFTTIYLLLCLHCKVTKAKIPISHQYAGISLLERLFSMKPIYL	47	0.677	Y	PredHel=0	S	1	no hit	no hit	no hit	no hit	no hit		no hit	no hit	no hit	no hit
43_GTGGCC_L004_R1_paired_trimmed_paired_contig_37257	MKFLNLFFICFFFLSFSQTSFASVCFPPNAGIGPVMSSFKIIEPSANSSYPLNKPLLISWKGFLVQDNPNLLIQLWREDTCINKFPKRIDYKKSHVCWKNALTESGSGFYIRIFRADNECVYGNSSAFTVTE	132	0.91	Y	PredHel=0	S	1	no hit	no hit	no hit	no hit	no hit		no hit	no hit	no hit	no hit
43_GTGGCC_L004_R1_paired_trimmed_paired_contig_37590	MNKHLIYLLLIMFSMANANQYFSNCDYYGISTKILGEAYWGPDPPYAGAMLNISYSVKDLPMNTTHLVYVVAAVVRDDKNTDPSASNKVQVDRNVKDVSVSSLHVQWPSLADTNNRYSLVIFLLDYKYGEYSCVRFADRYPWNQ	144	0.855	Y	PredHel=0	S	1	no hit	no hit	no hit	no hit	no hit		no hit	no hit	no hit	no hit
43_GTGGCC_L004_R1_paired_trimmed_paired_contig_37962	MIMILTILSILYKLFNIQLLQCNDNNDQPERKLVLPQDYRYYRVLNLVTEYMDNTWIIHV	60	0.641	Y	PredHel=0	S	1	no hit	no hit	no hit	no hit	no hit		no hit	no hit	no hit	no hit
43_GTGGCC_L004_R1_paired_trimmed_paired_contig_38033	MTFMFCLIDFQYAFLIFLPVQFRSSSLTENSLDAPNSRAIPSHMHPYNACPDAIK	55	0.503	Y	PredHel=0	S	1	no hit	no hit	no hit	no hit	no hit		no hit	no hit	no hit	no hit
43_GTGGCC_L004_R1_paired_trimmed_paired_contig_38089	MIISTHSKFETIFLILNAVLLCHLASAQWKKILKHDAFPEHKIKLKEPNLCDKTVQQYSGYLDVNGKHLFFWFFESRNKPQEDPIVLW	88	0.715	Y	PredHel=0	S	1	901-PHI901|um01886||5270|Ustilago maydis|Unaffected pathogenicity	M5G324| Carboxypeptidase C (DACRYDRAFT_78475) (sp: Dacryopinax sp.) [Secreted (highly likely)]	no hit	serine carboxypeptidase [Stereum hirsutum FP-91666 SS1]	RecName: Full=Carboxypeptidase Y; Short=CPY; Flags: Precursor [Schizosaccharomyces pombe 972h-]		GO:0004185 serine-type carboxypeptidase activity	GO:0006508 proteolysis	no hit	PF00450.17:Peptidase_S10
43_GTGGCC_L004_R1_paired_trimmed_paired_contig_38412	MRALHILTFAIAIFLYVDALPYDKPKVHTIPLKPRSITRRRFSKRAIGSMQLSVDRGYYGQITFGTGTPQNFDILFDTGSGSLFVLDKNCDSPECNDKPKYDPDVDKSFSPIDGKYFFIDYADGSEIKGNSGKTTIVIAGISVEAQEFGLADEVSGDFDHPWEGIMGMELIDTSGNQQITPITNLINNTQQLDNPQFSFLLGRKDQSPSELTIGGSNPDRYHADTLTFTQLVDDNDGQWEIPIDNCVVEGEELNLEGRTGFIDTGTERIFMPPDDAHDFYSKIYDAEDDGDGTYKLDCGSVYDVALEFSGKTWDIAPQDFTVEIAKDICIGAVIYDENVPESKWVIGSAFLRNVYTIFDQGNRKVGFAQLA	371	0.884	Y	PredHel=0	S	1	697-PHI697|ugt51E1|AAM81358|5022|Leptosphaeria maculans|Unaffected pathogenicity	D8Q1G2| Putative uncharacterized protein (SCHCODRAFT_256911) (sp: Schizophyllum commune) [Secreted (highly likely)]	RirT217890	aspartic-type endopeptidase [Colletotrichum gloeosporioides Nara gc5]	RecName: Full=Pepsin A; Flags: Precursor [Sorex unguiculatus]		GO:0004190 aspartic-type endopeptidase activity	GO:0006508 proteolysis	no hit	no hit
43_GTGGCC_L004_R1_paired_trimmed_paired_contig_38556	MRSLICSQVFVVLFYLCLEGIYHDTLSGTSNFKIKNFIYCSYIHNNGLYIFVCM	54	0.615	Y	PredHel=0	S	1	no hit	no hit	no hit	no hit	no hit		no hit	no hit	no hit	no hit
43_GTGGCC_L004_R1_paired_trimmed_paired_contig_38660	MRTIYFSIILLLSLQSYSIYAEQHHPLAELWNVDDTEVPKLLEIERNLTAIDDILSPILEQDDFISSFGGSYIDMFKIHIVVNTVKFSKRDDLLALPQIKPFQDFLFFKKANHSMSQIKSNFEQIKLQIYLTEPKRVFIFSNMVDNNNFLFFLDGNHNNTEFINATKPFNPTIIYEDNPPVSQNTKRSRYDVDSRELKFKVLGGDGLYNDQSGGVCSVGFWVTDRFNPNEFYIITAGHCFDKDVSRNEFSYAPWGAETPALYIGPMEISMINPYDFGIIYLNGKDVAPTFAIRNDDADQYKELIINDGAPASSVGIHMCKSGHKTHLSCGYVFGLNGIYIEEKDDMKEDLIITNMKSDFGDSGGTVFSFVSPQNLDSVVGRGINFGGGHGIEAAQSLNT…	417	0.774	Y	PredHel=0	S	1	no hit	N4VHA7| Peptidase s1 and s6 chymotrypsin hap (Cob_05465) (sp: Colletotrichum orbiculare) [Secreted (highly likely)]	no hit	hypothetical protein [Amycolatopsis azurea]	RecName: Full=Streptogrisin-B; AltName: Full=Pronase enzyme B; AltName: Full=SGPB; AltName: Full=Serine protease B; Flags: Precursor [Streptomyces griseus]		no hit	no hit	no hit	no hit
43_GTGGCC_L004_R1_paired_trimmed_paired_contig_38765	MLLSEVGGLHSLLVTVLVFLFGASKLSPWNCCQKYSLYIPIRRFTKMYFAEEYINKNKLKFKFGIPLSSSENSKENQEIYDLKNRLDDLENLLRNFYLDNDFLKSVENKRKKIIDEEKAENNVDDEENAENIVDDEENAKKKIMILNKNIICKYSKELIYKNLVIYTTICVYNYKY	176	0.673	Y	PredHel=0	S	1	no hit	no hit	no hit	no hit	no hit		no hit	no hit	no hit	no hit
43_GTGGCC_L004_R1_paired_trimmed_paired_contig_38785	MTSHLLFGSFGSFWVILGYLPSLNDSGYLEMTWSFGKDPSHLQSLGHLMFLYDRMVCLETQSSQIIVFQVMTRVNGI	77	0.538	Y	PredHel=0	S	1	no hit	no hit	no hit	no hit	no hit		no hit	no hit	no hit	no hit
43_GTGGCC_L004_R1_paired_trimmed_paired_contig_38802	MTVILKFLLHFILIRFLQQNFIDRDKHQFGR	31	0.47	Y	PredHel=0	S	1	no hit	no hit	no hit	no hit	no hit		no hit	no hit	no hit	no hit
43_GTGGCC_L004_R1_paired_trimmed_paired_contig_38849	MKFFALITLLFLALSVNDAVPVTSKPTVISLVKQANEKSNWLNVRKIHQVRALVKYQKLVKTAYASDKDVLNQLELAISGKSGGKTGEVDLTVEVSGNIDIGYFGPITIGGQT	113	0.9	Y	PredHel=0	S	1	no hit	no hit	no hit	no hit	no hit		no hit	no hit	no hit	no hit
43_GTGGCC_L004_R1_paired_trimmed_paired_contig_38858	MIYFYNTWLLMLIKIITSGHSHFAKYGVILASKTFLLPRSLCSCTSCIGGFHYRTSLAWLLQLLAYRTGTPPNRYFAL	78	0.552	Y	PredHel=0	S	1	no hit	no hit	no hit	no hit	no hit		no hit	no hit	no hit	no hit
43_GTGGCC_L004_R1_paired_trimmed_paired_contig_39449	MRKNKRLKCLTHACVFSVLLVHCLNTMQVIEFSKTFEEWENAREGALVKLRKIHIPYFSKYIYRGPKPKELSWKSESEYLKSECSRIDIERRISELNNEETVGRAKKLVSTGLQYMNGIGFGKDEKKAF	129	0.623	Y	PredHel=0	S	1	no hit	no hit	no hit	no hit	no hit		no hit	no hit	no hit	no hit
43_GTGGCC_L004_R1_paired_trimmed_paired_contig_39642	MFHQHSHLCSFLIIYECLMFIFFNSNPTSMTISNTIYSKSITHISRFLKINECLMFILYNSNSSLVTISNIICYS	75	0.553	Y	PredHel=0	S	1	no hit	no hit	no hit	no hit	no hit		no hit	no hit	no hit	no hit
43_GTGGCC_L004_R1_paired_trimmed_paired_contig_39655	MNFLLFSVILITIFTIIQSVLAEEDNCTTYTDYSWTVKNPVTATIKFDDRKIKGSFSLYDNMKDSGTQISGSFVKGMKLKKPHLYKFTAHIHSTCDKIHKNEFFTFDVSHSFLPRKVEVIKNNKFGPFKTSSHSWYFGPSVPIAVEVYQKSSPNSKKLKFKACADLVMKDKKKNKKNRKKNFKKIEEMKKVKQAKAKKAKNQRISYNNTNTI	212	0.936	Y	PredHel=0	S	1	no hit	no hit	RirT144630	no hit	no hit		no hit	no hit	no hit	no hit
43_GTGGCC_L004_R1_paired_trimmed_paired_contig_40032	MEPLTKQWIISLLLSWSLISRMRFCTTQEIDEDKLEQEAEYEEQEIKEDEVDGKEFEEEDEPEGEGRSSERDLEREREREKEQEQEAEKEKEQEGEKEDEGEREDETEKEKEYHFR	116	0.6	Y	PredHel=0	S	1	no hit	no hit	no hit	no hit	no hit		no hit	no hit	no hit	no hit
43_GTGGCC_L004_R1_paired_trimmed_paired_contig_40164	MLPIVCRFFFFLIIPFDNCVDPNLAYLKFVFLLVGQISCSSKSVIRYGDNDELIITALCIVIDLSIDFLIHFY	73	0.557	Y	PredHel=0	S	1	no hit	no hit	no hit	no hit	no hit		no hit	no hit	no hit	no hit
43_GTGGCC_L004_R1_paired_trimmed_paired_contig_40237	MLISMQILLLIPLKLASKSPKIVIRMQEYISYITSISSHLCDAINYLFLI	50	0.622	Y	PredHel=0	S	1	no hit	no hit	no hit	no hit	no hit		no hit	no hit	no hit	no hit
43_GTGGCC_L004_R1_paired_trimmed_paired_contig_40822	MQSTYTVDMILMCFVLGTSLSGCFPIDICKKLIIDGAKVNIEELSIEHLKKLILNAIKKDIALNDLELWKVEVPITDEKKKYEALIKRPYNVDIEQEFGGIKLDGFLMFSDVFQNDYNPPKRHIHLIVRLPTITSNNTSNSLEWSIRSVDNNSILLGVNQIIAPFDQLFTKCRDEKLEFPIFQPNRNHPSFNMIQNLQIPSNPEYCNSSPFFLINDLPMDGHGGITDTTDLEQFSQSKECLVVMGTSGSGKTRTLIEFLCKKYGFYFIGTTTGNPGSNDLHNMVQYMSSKLTRTSSPDNDTYALRFCKCMLLARIYLLNYIFEKYKKISAYNWTFLQLFPTYFFEDVDIFDELTFEFRKASEDFLDDSIQSLILKIRKFINQARLPIILDEAQILIDQF…	750	0.52	Y	PredHel=0	S	1	no hit	no hit	no hit	predicted protein [Laccaria bicolor S238N-H82]	no hit		no hit	no hit	no hit	no hit
43_GTGGCC_L004_R1_paired_trimmed_paired_contig_40929	MRFPSISVALVLLLAATSAQQQSQPGPNQPANAGILKRNNAPVVPHTTCTKKLAPTPYYNGRHSESYKEEDYKEHKEHHSESYKE	85	0.875	Y	PredHel=0	S	1	no hit	no hit	no hit	no hit	no hit		no hit	no hit	no hit	no hit
43_GTGGCC_L004_R1_paired_trimmed_paired_contig_41093	MNRYHILFAVIFFVLFLEHVSSQKCTCRYNIDCETVCTFPVWEWCLNDECVKPCSQNSDCPLKICNNATCGCHSNSDCTAAFPFCYPVDGRDYGDCRICKDDNDCVKTGVYGFNICVNGNCKECDAHDQCNDGQVCREGSCQYCQKDSDCPSSLGGHCNADLGMCCTNSNCTCNSNSDCSVWFPNCGNINDTIKRCEGCGDYECPDGFCLHNLCCKQKGCTCKARSDCPEDSYCSVAGFCKKCPTHAPSC	250	0.91	Y	PredHel=0	S	1	no hit	G0RTH6| Proteinase inhibitor (TRIREDRAFT_72379) (sp: Hypocrea jecorina) [Secreted (highly likely)]	no hit	no hit	no hit		no hit	no hit	no hit	no hit
43_GTGGCC_L004_R1_paired_trimmed_paired_contig_41095	MALFCLIFVLSLIAYGVSSFDPEPRGGHMAVLIDKRLYFMGGSKPIPKNSTFWSPNRQFNLSDEVFYLDLSSPFTIDAPPYMDISSTSQMPFGSEKGTTVKGNNDLRIFLVGGVQQ	116	0.913	Y	PredHel=0	S	1	no hit	no hit	RirT003000	no hit	no hit		no hit	no hit	no hit	no hit
43_GTGGCC_L004_R1_paired_trimmed_paired_contig_41115	MTYVAFFNFFAHLLHAVYAIFCKQSGIDFFSIILNDDIIGNGPFYDVYCSN	51	0.664	Y	PredHel=0	S	1	no hit	no hit	no hit	no hit	no hit		no hit	no hit	no hit	no hit
43_GTGGCC_L004_R1_paired_trimmed_paired_contig_41404	MKYIYFLLILFTFQRHLMVIHAQEHPLAELWGIQDHEIPSYLSREANLIEVLEILSIPEVKQYEQFLDFRKANNSLAYLKSSFNEITKLAKQNNPLGIFVSIFPKFNNIVIVVDNYGRNVSEEEDLEEYIRSVSQYKPEVFFADYPSNSLNSLTSSHTKRGCCFGKITERIFCGQGIINEFDGNICSAGFFAKNQSHTFLVTAGHCNKNYHGSGSEKKFFTFEITKRELIGKLVYSSTAPHDIALIDIEQMSKHLRPSTGIINVSNVSYVELFINDDGMPVFTHGAHLCKAGYSSSVTCGYTEAFNGFYLSGLFEIRENYIFVDIMKSFGGDSGGPVFAFTDLNRVTLNGILSGSLKDRSPVSPFNYIVPLEIILKDNNLNLITDPIVPQ	390	0.7	Y	PredHel=0	S	1	no hit	no hit	no hit	no hit	no hit		no hit	no hit	no hit	PF00089.21:Trypsin
43_GTGGCC_L004_R1_paired_trimmed_paired_contig_41707	MTKNIIFYFLTALIMLIFKIDSSYSSPTIHKAVENTMDFSKPHFSVPPFKNKYAIVNNGIVEAANLFVFAPYPIGKLSMFDNTGVSKTCTASVINT	96	0.765	Y	PredHel=0	S	1	no hit	no hit	RirT082240	no hit	no hit		no hit	no hit	no hit	no hit
43_GTGGCC_L004_R1_paired_trimmed_paired_contig_42058	MKFGVFCIFNLLVPLFNTINAHYQLQAPPSRGFEDSLEPNPPCGGFNTVNSSLITNFPISQGIATANFFDGDGTLYFYFAPNTNSTFISVQMFKNL	96	0.614	Y	PredHel=0	S	1	no hit	E4ZPN5| Predicted protein (LEMA_P043210.1) (sp: Leptosphaeria maculans) [Secreted (highly likely)]	no hit	no hit	no hit		no hit	no hit	no hit	no hit
43_GTGGCC_L004_R1_paired_trimmed_paired_contig_42287	MKLSNFKFSFLSCLLAFIIFVDAHELENNKHEDNFQHCCGSSGESPGWKNSIHRLSYLNADQRLDIPTPSGCCKACVANEYCIGWVFTEVCLHGVNRELVPGVCDYPTLDGTPLEGTLLQNEPWQDCGVIRCSDGCNLPQPKD	143	0.881	Y	PredHel=0	S	1	no hit	no hit	no hit	no hit	no hit		no hit	no hit	no hit	no hit
43_GTGGCC_L004_R1_paired_trimmed_paired_contig_42478	MKINFTFLQILSFVFFLSFSNSICVECSGFPEIFDKNTISEYHKFYPNIDPNDNNGRLLHYISLCLSQASLIGSL	75	0.831	Y	PredHel=0	S	1	no hit	no hit	no hit	no hit	no hit		no hit	no hit	no hit	no hit
43_GTGGCC_L004_R1_paired_trimmed_paired_contig_42540	MRLKIWKLFFVVACVIILGTQDVISMVDDICTSTGVDSISSLTNTINEGISIEILDFNETGYVIFKVDVANEQNITNIVLWGETIIAQSEQHVEQHVGTFAPIVDHAYVYGCNGYPESTITNFDKPVN	128	0.734	Y	PredHel=0	S	1	no hit	no hit	no hit	no hit	no hit		no hit	no hit	no hit	no hit
43_GTGGCC_L004_R1_paired_trimmed_paired_contig_42875	MWTHLAMLFFASFCMFEAVIISSQLLGGLSISDPFIPLSSRMRFSTLFWQSYILEQNGQGFEVPLDILSNLHYHLELCVLIGSPREGLCGVDTKKHPYVCY	101	0.763	Y	PredHel=0	S	1	no hit	no hit	no hit	no hit	no hit		no hit	no hit	no hit	no hit
43_GTGGCC_L004_R1_paired_trimmed_paired_contig_42901	MKFNFGIVLTILLFSLISSIDATFCDHVGGSKGKGHQIKSGFCSDTALGQVPSVDHMTSVLIIEPKNEAVLKPHKDFTVRLKIKNLKTGHFSDPEKHYYDSPQRLTDGKIEGHTHITIQKLDDEKNAPDAKEFAFFEGINTPAKDNILKVEVDGSKLSAGRYRICSMSSSFGHQPLVMPVAKRGAQDDCIRVTLSNRHKRTPRRPLSWKV	210	0.88	Y	PredHel=0	S	1	no hit	N4XCJ1| Uncharacterized protein (COCC4DRAFT_170721) (sp: Bipolaris maydis ATCC 48331) [Secreted (highly likely)]	RirT128600	conserved hypothetical protein [Ajellomyces capsulatus NAm1]	no hit		no hit	no hit	no hit	no hit
43_GTGGCC_L004_R1_paired_trimmed_paired_contig_43547	MLSRKILTQVFLFIYSFFLILPNASLSSPISSSNYSPVQTQTGNVKVFNFTISKGSYAPDGFNRNVHLINGKFLGPTIECDKGDTIVINVINELDEDTTIHSHGISQLGSPWYDGVPGQSQCGIPSNGTFTYKFQVNQSGTYWYHSHLKTQYVDGLSGPLIIHDPDDPYIKDYDEEIIVLLQDWYHNDSKTLLTYYLSPESHGREPSPDNGLINGKNSYNCSFAPSGSSNCVSNA	235	0.793	Y	PredHel=0	S	1	397-PHI397|LAC2|AAV64894|5207|Cryptococcus neoformans|Unaffected pathogenicity	E3L1W8| Putative uncharacterized protein (PGTG_16569) (sp: Puccinia graminis f. sp. tritici) [Secreted (highly likely)]	RirT069550	multicopper oxidase [Heterobasidion irregulare TC 32-1]	RecName: Full=Laccase-2; AltName: Full=Benzenediol:oxygen oxidoreductase 2; AltName: Full=Diphenol oxidase 2; AltName: Full=Urishiol oxidase 2; Flags: Precursor [Botrytis cinerea]		GO:0005507 copper ion binding // GO:0016491 oxidoreductase activity	GO:0055114 oxidation-reduction process	no hit	PF07732.10:Cu-oxidase_3//PF00394.17:Cu-oxidase
43_GTGGCC_L004_R1_paired_trimmed_paired_contig_43682	MYFHYLFIVSGLVHIYLVETCWEDTPTEFPWVSNNQFVQVVVGPVFSRWITYRW	54	0.604	Y	PredHel=0	S	1	no hit	no hit	no hit	no hit	no hit		no hit	no hit	no hit	no hit
43_GTGGCC_L004_R1_paired_trimmed_paired_contig_43830	MRALHILTFAIAIFLSVDALPYDKPKVYTIPLKPKSITRRRLSKRAMGSMPLRGDPKD	58	0.876	Y	PredHel=0	S	1	no hit	no hit	RirT217890	no hit	no hit		no hit	no hit	no hit	no hit
43_GTGGCC_L004_R1_paired_trimmed_paired_contig_43889	MILLSMSCDLACPLLACLLGVCPLGHIHAPVPPILHVTNYSRHQIISNEDNAFNKTKTIIILHIRMCTLRQKTI	74	0.659	Y	PredHel=0	S	1	no hit	no hit	no hit	no hit	no hit		no hit	no hit	no hit	no hit
43_GTGGCC_L004_R1_paired_trimmed_paired_contig_44011	MSILSLYSLLSVFTMSVMVIDRFCDCINQIWIFSCLRKNVAEFKVPILYRIS	52	0.605	Y	PredHel=0	S	1	no hit	no hit	no hit	no hit	no hit		no hit	no hit	no hit	no hit
43_GTGGCC_L004_R1_paired_trimmed_paired_contig_44198	MKFNSIGFISILLALTTAGLALPHEKAGKRDELKRSADAEANLIQVEERDAKAEAKTIQVEERDAKAEANFIHVKERDAEAEASRIQVEERDA	93	0.813	Y	PredHel=0	S	1	no hit	no hit	no hit	PASTA Domain Containing Protein [Blattabacterium sp. (Nauphoeta cinerea)]	no hit		no hit	no hit	no hit	no hit
43_GTGGCC_L004_R1_paired_trimmed_paired_contig_44320*	MIRNFILLLTVLSMVNSIPYQLNKRATIFKECPPLYLLLPGANVTVITNVTLTPDPVNLMGLSRLLVQQHQMLMGLRATCLFLHFCIQIILS	92	0.772	Y	PredHel=0	S	1	no hit	no hit	RirT124860	no hit	no hit		no hit	no hit	no hit	no hit
43_GTGGCC_L004_R1_paired_trimmed_paired_contig_44379	MRNLYIHLKSLLILFAIILQKCLIVNSQFEPLANFWGVPNNKVPNLLKIEKNLILIDNKLQPLLDNSDFGGTYI	74	0.754	Y	PredHel=0	S	1	no hit	no hit	no hit	no hit	no hit		no hit	no hit	no hit	no hit
43_GTGGCC_L004_R1_paired_trimmed_paired_contig_44512	MLFINFFIFLIFCLQLEHSLTKCDLITISYSSLPMLRTI	39	0.647	Y	PredHel=0	S	1	no hit	no hit	no hit	no hit	no hit		no hit	no hit	no hit	no hit
43_GTGGCC_L004_R1_paired_trimmed_paired_contig_44734	MISFLFFRILPISVSVCKNDLFLYFALNGIFLQCHMHDFFQWCNKKFASWTLRDQRTILNYHDNILVFIILISLYRILT	79	0.453	Y	PredHel=0	S	1	no hit	no hit	no hit	no hit	no hit		no hit	no hit	no hit	no hit
43_GTGGCC_L004_R1_paired_trimmed_paired_contig_45026	MSLCLNLRLFLILGWLASWRDKIFSSPACQPL	32	0.48	Y	PredHel=0	S	1	no hit	no hit	no hit	no hit	no hit		no hit	no hit	no hit	no hit
43_GTGGCC_L004_R1_paired_trimmed_paired_contig_45114	MLAILLMLQFLVVCRVWWDPGVLEISSLCVCGILNR	36	0.666	Y	PredHel=0	S	1	no hit	no hit	no hit	no hit	no hit		no hit	no hit	no hit	no hit
43_GTGGCC_L004_R1_paired_trimmed_paired_contig_45134	MLFGEKLLLSINLLIFFIMKEGVGGKVLVIVGGVIGGGGGTASECRDILEGIQISLYISSAIRWCNNGDSFFL	73	0.663	Y	PredHel=0	S	1	no hit	no hit	no hit	no hit	no hit		no hit	no hit	no hit	no hit
43_GTGGCC_L004_R1_paired_trimmed_paired_contig_45249	MSSRLYKCAFHALCIYLLSFSFLCSLSRDISDIDSKPSSTYVLYVQYVQYIQYVQYVQY	59	0.643	Y	PredHel=0	S	1	no hit	no hit	no hit	no hit	no hit		no hit	no hit	no hit	no hit
43_GTGGCC_L004_R1_paired_trimmed_paired_contig_45411	MIKGIQFLLHLLTLLRLLHHLLPCSSIKCYTCTYRIRY	38	0.597	Y	PredHel=0	S	1	no hit	no hit	no hit	no hit	no hit		no hit	no hit	no hit	no hit
43_GTGGCC_L004_R1_paired_trimmed_paired_contig_45849	MLLYTFLVFAIISITLVKSQNVPTVCNGHAEFCNIPYSQISFVATHNSYAYGKNIAANQNFDIPTQLKDGIRVFLLDGHNSPSNKSSDIELCHQFCQLLDSGTATNTLKNITMFPQQNPK	120	0.869	Y	PredHel=0	S	1	no hit	J7RUW4| Uncharacterized protein (FIBRA_00109) (sp: Fibroporia radiculosa) [Secreted (highly likely)]	RirT081050	hypothetical protein CNBE2720 [Cryptococcus neoformans var. neoformans B-3501A]	no hit		no hit	no hit	no hit	no hit
43_GTGGCC_L004_R1_paired_trimmed_paired_contig_45916	MLKLIYSLSDFFFILLILCQQEQQEEMSPITLEKTTDNWKGNDLKARINKKFGNINSHSILKEWTACWKLHHFLWVTNVIQNEMIEIKLNANYFLSASESEYNFLIKELLRNPEFSEFHNIKGENIFELVNIAKKAYII	139	0.612	Y	PredHel=0	S	1	no hit	no hit	no hit	no hit	no hit		no hit	no hit	no hit	no hit
43_GTGGCC_L004_R1_paired_trimmed_paired_contig_46073	MNACLILFSMLLIIHCLQWAGQHVRRLFVLDLQN	34	0.691	Y	PredHel=0	S	1	no hit	no hit	no hit	no hit	no hit		no hit	no hit	no hit	no hit
43_GTGGCC_L004_R1_paired_trimmed_paired_contig_46281	MHFKTLFAFIFIIFTLSNHVIAGNPYDLKNITYDLATGYYYNYPVEVYAFDAIHTNGQFAPKIFPSNPIYIFLKDLHDDISNGLQPNIIDFIPGDKGYSDLKQAVIVIGRKENDPHITSYESLKRFGNKLKIYFTDIYLNLPVVGFSADLTYPDDGPAKFGYYKSGPVRYFDFGINPAGNATAPIYHVLDKHYVTVSILPSTIPGFKDYSAMWSVFNITVINLPVKKITSLDQVSDITPIYSNNLVNCPISTISLKKRYEFSILGTFYKIIEYW	274	0.888	Y	PredHel=0	S	1	no hit	no hit	no hit	hypothetical protein [Haloferax elongans]	no hit		no hit	no hit	no hit	no hit
43_GTGGCC_L004_R1_paired_trimmed_paired_contig_46429	MYRTFIFTLLSFPNLLLTRDTVLIQRDLFLETLLLSI	37	0.457	Y	PredHel=0	S	1	no hit	no hit	no hit	no hit	no hit		no hit	no hit	no hit	no hit
43_GTGGCC_L004_R1_paired_trimmed_paired_contig_46563	MSIPNLFLMLVINFPLEICITQIIRISNNIMIGSCDQYAYDNCSCFL	47	0.551	Y	PredHel=0	S	1	no hit	no hit	no hit	no hit	no hit		no hit	no hit	no hit	no hit
43_GTGGCC_L004_R1_paired_trimmed_paired_contig_46572	MKYFYILINLLLFIFKFQTLSLVQAREEPLAELWGIRNQDIPLYLERERFLASGDEILKTLLDDSSYGGTYIDVKNNEIIINIVDQSIIPVIRNKFEIQKYLEVLSFKPASKSLDTLKTSVDEIFDLAMGSGAIEIMFGIFPEENNIIIFMYEEFNEINQGFIDAVEEYEPIIKFYPLKTEKLSNSEISMDKRSLDIQVLGGDGLFTEFKRCSAGFLATAKNEIKNYIVTANHCRNDKKGDVTKFFYGAWDEKPTLEFVGSMPPTGFSSYDFNLIDISNMSDSLKPSPAIRNSDSEQFRMLPIYDGIPVSSHGVHLCKSGYSTHVTCGFVKAFDVFSYVRSGIYSSELIMTSMLGRKGDSGGPAFAYSDLGIVILNGIYVAVIGNVNSMILPLSMITKY…	408	0.817	Y	PredHel=0	S	1	no hit	no hit	no hit	peptidase S1 [Streptomyces sp. NRRL F-5135]	RecName: Full=Streptogrisin-D; AltName: Full=SGPD; AltName: Full=Serine protease D; Flags: Precursor [Streptomyces griseus]		no hit	no hit	no hit	no hit
43_GTGGCC_L004_R1_paired_trimmed_paired_contig_46830	MRKTALCINFKILLLIYSQVKLSTHVSGIDKFLFDAVHIF	40	0.533	Y	PredHel=0	S	1	no hit	no hit	no hit	no hit	no hit		no hit	no hit	no hit	no hit
43_GTGGCC_L004_R1_paired_trimmed_paired_contig_46956	MNPFRILLSSLIVISLTLTNVKCYSPDPRIGQTSVLVGSNIYFFGGNSMNPRFTDQVLYLNLSSSFNITSPPWSQIATSPIPIPLHYPALCLST	94	0.783	Y	PredHel=0	S	1	no hit	no hit	RirT145610	no hit	no hit		no hit	no hit	no hit	no hit
43_GTGGCC_L004_R1_paired_trimmed_paired_contig_47028	MEAVPKILLLLQLRLWLHWIQVLHLTSGRQNNLQGHILHHLLPFI	45	0.586	Y	PredHel=0	S	1	no hit	no hit	no hit	no hit	no hit		no hit	no hit	no hit	no hit
43_GTGGCC_L004_R1_paired_trimmed_paired_contig_47124	MKNFILASILLALLLTVNAIRPQPQLANFYPCNLQHSVDSINVVAHPKTPVSGVNVSFTVSGSLTQHVITRHRTLLEIWYQDKPIEHSIGPDYKQFFTASIKAGDPFFIRAVGVQTPNLPHSYVLVVAVGELFNHNFTAFGCVQALGRS	149	0.933	Y	PredHel=0	S	1	no hit	no hit	RirT108060	no hit	no hit		no hit	no hit	no hit	no hit
43_GTGGCC_L004_R1_paired_trimmed_paired_contig_47226*	MNRNFFIFILLAIFSLVNANNYDTCSTLPLTFSTTALLNVSFSSDPVGNHGYITFNTYHNLSADGFDVTEFTQIQYLYSSDNGLYAATVAHKVRDVGAAVVFQTDFIGFHSGLTPPFQIIVILSESLPYYVHGCVKFYRASK	142	0.926	Y	PredHel=0	S	1	no hit	no hit	RirT200970	no hit	no hit		no hit	no hit	no hit	no hit
43_GTGGCC_L004_R1_paired_trimmed_paired_contig_47265	MIIYAFFFFMHLVVLTLCDPNFHNATLNPNPWSHSIMLQNI	41	0.846	Y	PredHel=0	S	1	no hit	no hit	no hit	no hit	no hit		no hit	no hit	no hit	no hit
43_GTGGCC_L004_R1_paired_trimmed_paired_contig_49424	MVMIIPNSKFLHILILVIIYTTFKSEGSNWTKQIYPSQNNSKINVPTINITTNENEECKGFGFKFNVPIEIENVPSFPLAIGIDGGFCNTGQIVGDLFVELDLYFIIGNISFSLNDDSCLWCSCMLDISFFSIFSSSFNDSLQLFCVQL	149	0.705	Y	PredHel=0	S	1	no hit	no hit	no hit	no hit	no hit		no hit	no hit	no hit	no hit
43_GTGGCC_L004_R1_paired_trimmed_paired_contig_49669	MRALHILTFAIAIFLSVDALPYDKPKVYTIPLKPKSITRRRLSKRAMGSMPLRGDPKDYAYYGQVTFGTGKTQNFDIQFVTGIGDFYVLSEYCVSPACKGKPKYNEQIDSSFVPSFGKNFSIKYPEYTENSGYSGKTTIEIAG	143	0.892	Y	PredHel=0	S	1	no hit	M7WZ82| Aspartic proteinase (RHTO_07125) (sp: Rhodosporidium toruloides NP11) [Secreted (highly likely)]	RirT217890	PREDICTED: pepsin A-like [Stegastes partitus]	RecName: Full=Cathepsin E-B; Flags: Precursor [Xenopus laevis]		GO:0004190 aspartic-type endopeptidase activity	GO:0006508 proteolysis	no hit	no hit
43_GTGGCC_L004_R1_paired_trimmed_paired_contig_50074	MNKNFTIIFILLTIFSMVKANDGFKNCNVLGSNVTMFDVQFNPDPITAPETSTTNFKISGDIGDFGADHGNIFSLGAYVTVQYRSNSIGVDPYYEFPIPAGNKNFATELNIATHSSVHQEYTLEFNIYDGSDHIGCVMFERSGFKQ	146	0.886	Y	PredHel=0	S	1	no hit	no hit	no hit	no hit	no hit		no hit	no hit	no hit	no hit
43_GTGGCC_L004_R1_paired_trimmed_paired_contig_50249	MNLKHVYCFFALLIALMPSSRCGKPILIHIFQIYIV	36	0.569	Y	PredHel=0	S	1	no hit	no hit	no hit	no hit	no hit		no hit	no hit	no hit	no hit
43_GTGGCC_L004_R1_paired_trimmed_paired_contig_50741	MILLQCLVTDIFVGILVSRLISNQSYYQDCQYFRILHLLFQYREQNSPLWFPHHHFQALFLQLLLHNRRYLKSLELYQYRVVF	83	0.568	Y	PredHel=0	S	1	no hit	no hit	no hit	no hit	no hit		no hit	no hit	no hit	no hit
43_GTGGCC_L004_R1_paired_trimmed_paired_contig_50852	MRFSLILCFVVCVAISTIQCQAFETSIDKNGLGHKRRDLNGIKKMNLLARQIPNTLPTKNTGTGTESPKQASNPSAHVTNSTPNTNLAPKNPINTPAAQAAPTGASVASVAPGVPGAPGAPGVSSASGVSKAPSAPGVPGASGASNAPSAPGVSNAPSAPGVSNAPMLPGVSKASAPGVSNAPSAPGVSKAPNATGVSNA	200	0.833	Y	PredHel=0	S	1	183-PHI183|RBT1|AAG09787|5476|Candida albicans|Reduced virulence	no hit	no hit	conserved hypothetical protein [Tetrahymena thermophila]	RecName: Full=IgA FC receptor; AltName: Full=Beta antigen; Short=B antigen; Flags: Precursor [Streptococcus agalactiae]		no hit	no hit	no hit	no hit
43_GTGGCC_L004_R1_paired_trimmed_paired_contig_51425	MSYISFYIFAFLFNFTVAFAKFDPSTIFASSKYAPSARFGHSAVLTDTKLYFHGGFNGNENSNDFFYLDVCQDFSITDIPWDNLPFPGTPRNHQASACIGGENDDLIFMFGGNVTGNPHFTSKFDITNEKCTNLTSSGSEPSLRKSFSCASFNNRFIAIFAGDNQEKKMIFGY	173	0.757	Y	PredHel=0	S	1	no hit	no hit	RirT146730	PREDICTED: host cell factor 2-like isoform X2 [Nicotiana sylvestris]	RecName: Full=Rho GTPase-activating protein gacHH; AltName: Full=GTPase activating factor for raC protein HH [Dictyostelium discoideum]		no hit	no hit	no hit	no hit
43_GTGGCC_L004_R1_paired_trimmed_paired_contig_51785	MNIHKILGFIIELLIILIISLSNCGEAYDFSEYGNITRVSQFSDEKLLLSTNTANNMNLLHLIYPNGSIVPISYEDSINFNNNSEWRIGFCFPLAINYVILLYYDRKESLTDLSIHGTIINLQGKITTKDMVMLRHYNSSASTDYFIATYDRFPQSFLISYPKDGYLNWTKCTYSDDGIVTQVSYGSIRPVVDAFIFIEHRPFPTLDGQYAIVYLVQNASENAIYSIYAHFVNGQDQISEEHLLFQDSSSDNAINLVSLSGCLSGIDAFNIQSNGCTFNYYLISFAAPIMFRIATAFITFSSSGTVIQSDVISTDDLLNSSTVVFQAISFFQLPYGGFISINKLDLNESYYSQVIVYNLNYTSSYKLFEVVNETIVDYGIYSNNTLWLTYGNKTANRKL…	538	0.812	Y	PredHel=0	S	1	no hit	no hit	RirT195750	no hit	no hit		no hit	no hit	no hit	no hit
43_GTGGCC_L004_R1_paired_trimmed_paired_contig_52415	MLLLFVTKPSILLYCTVLFTKWKVPITVIQSNRYVFNILANMV	43	0.522	Y	PredHel=0	S	1	no hit	no hit	no hit	no hit	no hit		no hit	no hit	no hit	no hit
43_GTGGCC_L004_R1_paired_trimmed_paired_contig_52753	MTIVMFYLLMLKITNSIFNNYCRQIFEIEIFFAVLSANSNSLLGWLWHAGWRVATL	56	0.555	Y	PredHel=0	S	1	no hit	no hit	no hit	no hit	no hit		no hit	no hit	no hit	no hit
43_GTGGCC_L004_R1_paired_trimmed_paired_contig_52777	MAGSKMILLLAESVMLATVFCLAHADSSESRTFAFYNQEGKEELVFKASENSAKGSGYIYSEPATKTEDPDSEKYATISGMYVYVDKTVVQDVGTITFVDIGKKGGEFADAELHLRSQWYLTKSGEDEPKQTASIVGGSKGLTGAYGTVTFTKKTDSAWLVEGSFLLDHPVYAMH	175	0.748	Y	PredHel=0	S	1	no hit	no hit	no hit	no hit	no hit		no hit	no hit	no hit	no hit
43_GTGGCC_L004_R1_paired_trimmed_paired_contig_52925	MFFFRFGEYYGALCILYLLLNSLSRCCPYEEINGKINIDFTYIL	44	0.487	Y	PredHel=0	S	1	no hit	no hit	no hit	no hit	no hit		no hit	no hit	no hit	no hit
43_GTGGCC_L004_R1_paired_trimmed_paired_contig_53002	MFKFTVFLIFMIFISPSISEDLSGFVECESTYTFPIKITHFAYEPELIVANRSLKLEMGGISTVTIEKGAEFVNMVYRDDILTKIHAQDFCKIWVEPSGGHCPVEPGKFYFEWNLLASSIPQIDPINTNITEFPRITIVNPSGYILACIEGSVVRVYP	158	0.874	Y	PredHel=0	S	1	no hit	no hit	RirT078770	no hit	no hit		no hit	no hit	no hit	no hit
43_GTGGCC_L004_R1_paired_trimmed_paired_contig_53125	MSKKHIAHILILLIIIKNVFTQSIISKMDNVENVIDYWTHEKMLNAIPMLSPIGELNTSNNENGRESDSDSFNADFESDFLLAVGKLFFTLSGKTYSCSASVIDTDDGNTGITAAHCLYSIKEGQYSTNVIFAPGYNNGSPSALGKIPVDVGSVPKSYRDSKLDDYAAIKFDYPGKLKFQTGSFGWGLTPPSPVSIAIFGYPVNGDLINCPRNGKNYCIWRGDSTLESIKFPKTTLAWKVPIYIGSGASGGPWVMKNSLPNYLGYLIGVTGYHVGRKNKGFNQYADAMNFTLIRILIDWP	300	0.864	Y	PredHel=0	S	1	no hit	M1WEY5| Uncharacterized protein (CPUR_04307) (sp: Claviceps purpurea 20.1) [Secreted (highly likely)]	RirT028760	hypothetical protein [Bacillus pseudomycoides]	no hit		GO:0004252 serine-type endopeptidase activity	GO:0006508 proteolysis	no hit	PF00089.21:Trypsin
43_GTGGCC_L004_R1_paired_trimmed_paired_contig_53161	MEIRSFLSLSKFITFLLLILIKKVLGQDPCHLPPTKPPKVIIGYYPAYKLNLRPGIDFNISSSIDYLNYIAFGPNDLVNNGSNLNNPYTLLTYQNDRITELRNYKNKYNLKFQIILSVLLPTDGKNLVQLFNGSGSGSESDSTIPDKRQGQGAQGQGTTQLATNLAYAVNLFNFDG	176	0.887	Y	PredHel=0	S	1	no hit	no hit	no hit	no hit	no hit		no hit	no hit	no hit	no hit
43_GTGGCC_L004_R1_paired_trimmed_paired_contig_53340	MSYLYIMSILLTLDRFVFFQINLASLDIKTSYFYNLNVNTFNLLCRMHLIYWL	53	0.503	Y	PredHel=0	S	1	no hit	no hit	no hit	no hit	no hit		no hit	no hit	no hit	no hit
43_GTGGCC_L004_R1_paired_trimmed_paired_contig_53436	MKLNFVLVFVILNVCLTTCSPLASPFELMERQETCDPHNLNDPCKTSGGFCCGTGGTNKCCPSTHTCCYDGVCCPGTNGTTSCCGVSKCC	90	0.789	Y	PredHel=0	S	1	no hit	no hit	no hit	no hit	no hit		no hit	no hit	no hit	no hit
43_GTGGCC_L004_R1_paired_trimmed_paired_contig_53706	MHIFHIFVFIISILLFVNALPPEPLKPYTISLKKKPISKSHRLHYISKLSNNTDIKRAATVPLNDEFHHDVAYFGEITLGEQKFNVMIDTGFGDVLIPSINCTSTGCENKAKYNPANDKSFKTKDKPFGYDYSGGYVYGIRSTASLNIGGYTPGYNLGQNFGLVNVFPESLEFDEFDGILGLASSNEFVEHETNFHENIFFDYGSSNSSNAIFSLKIGREADYTESELIICGIDKNKYIGELVSTKIFDAVYFSIRLDGFSVNGKSLNFQGRIGKIVSGILQ	282	0.93	Y	PredHel=0	S	1	697-PHI697|ugt51E1|AAM81358|5022|Leptosphaeria maculans|Unaffected pathogenicity	D8PQ40| Putative uncharacterized protein (SCHCODRAFT_71897) (sp: Schizophyllum commune) [Secreted (highly likely)]	RirT039060	gastricsin preproprotein [Cavia porcellus]	RecName: Full=Gastricsin; AltName: Full=Pepsinogen C; Flags: Precursor [Cavia porcellus]		GO:0004190 aspartic-type endopeptidase activity	GO:0006508 proteolysis	no hit	no hit
43_GTGGCC_L004_R1_paired_trimmed_paired_contig_54470	MKYLHILISILIVFILPNCLMVHSQEGSKEPLARLWNINNDEIPKYLSIEKNLSIVDVTLKQFLDENNFGGTYVDVLQNMIFVYTLNFTRAEEIKKLPEINPYVNILNFTGVSNSTFIMNRRFGDISFIASIHKPHCMSYIDSKINNIVIISCQEDRNYSGNIRFERAIRGSALRPIFKYFTCIDNSTTNNNIPNINNLKLEKRNEIVIRASGGDGVTLENKVLDKRHLCTLGFWAKDDKNNDYFGLAAHCYIFNSSQPFLNSSQAFLTPWNSNNSHEIHIGEMFYRHEQIDFGLIIKKNEEVKPEPFIRDSINTNLFIEDLIEVSSNGVHLCHSGINSHVECGYVETLNGFLARGEFGVFTDLILSNVISFGGDSGGPVFSYKQDQKFASLNGIHCFT…	444	0.715	Y	PredHel=0	S	1	no hit	no hit	no hit	no hit	no hit		no hit	no hit	no hit	no hit
43_GTGGCC_L004_R1_paired_trimmed_paired_contig_54515	MATLVFLYLLYVQLSSRVQVSANHWAIPSFFESNIPTTLTSSAPTLEWLLTSPAPFHHFNELPISSENSPPTWR	74	0.621	Y	PredHel=0	S	1	no hit	no hit	no hit	cytochrome c oxidase subunit 1 (mitochondrion) [Gigaspora rosea]	RecName: Full=Cytochrome c oxidase subunit 1; AltName: Full=Cytochrome c oxidase polypeptide I (mitochondrion) [Ustilago maydis 521]		no hit	no hit	no hit	no hit
43_GTGGCC_L004_R1_paired_trimmed_paired_contig_54533	MIKSILMVVIFFGASKYSTSVYASDQLFYLDTVFQNPLAQMTYHQYHGQTFLQLQSAACPDGTNNASIFFIADQIDARVSFVNVYDTTTQVCSTSSDSKGFSTRRT	106	0.503	Y	PredHel=0	S	1	no hit	no hit	no hit	no hit	no hit		no hit	no hit	no hit	no hit
43_GTGGCC_L004_R1_paired_trimmed_paired_contig_54940*	MNQKFILAFILLVNFSVTNATKFFPCDHEDLPVPTVRFDPDPLGIDENTAFTVSGTTGAFNFDIYKVLISLVDKNAQEIDEVFYDVDPPIKAGSSFSFELAYKLEKSLPPLYFIFVGLYEHVNGASVLNGCAEGYSLIQ	139	0.871	Y	PredHel=0	S	1	no hit	no hit	RirT124860	no hit	no hit		no hit	no hit	no hit	no hit
43_GTGGCC_L004_R1_paired_trimmed_paired_contig_54981	MKKIISLLILIVLLISSLSVIESRLDQDEEPFMEFDDNMMLPLIISAGENINEYTISSGGHHHHPKYPKHPKHPKHPKFPGPKRAFAYFPSPPDITKGVVVFWETSKNNTLVYGQFSKGFVEGEEDNYSFKVYKGDQELVDLKPKDDDLDRILKINPNGSTDLFLFVFNDTLISGVGILDTDLVISTSDSLIGKDRIKPLTCW	203	0.828	Y	PredHel=0	S	1	no hit	no hit	RirT130980	no hit	no hit		no hit	no hit	no hit	no hit
43_GTGGCC_L004_R1_paired_trimmed_paired_contig_55002	MAYLIFNQRLLLVILATAQESIDNGSILCFCFVVFEDSEKKYVILLGIYNALSKTGGNCIKSSANKILF	69	0.62	Y	PredHel=0	S	1	no hit	no hit	no hit	no hit	no hit		no hit	no hit	no hit	no hit
43_GTGGCC_L004_R1_paired_trimmed_paired_contig_55695	MLLLILILNIYFLVTDGRVGLTSALIGPKLYVMGGTEGKYVYASLLYYDFTVLFDNFAKHATPIPVYSIWGTASIGGPDRTKIFLIGGIMADTKSGNLSNTLEYSYDTINGNWTAPEISGN	121	0.862	Y	PredHel=0	S	1	no hit	no hit	RirT145610	no hit	no hit		no hit	no hit	no hit	no hit
43_GTGGCC_L004_R1_paired_trimmed_paired_contig_55838	MPSINANLLLVMIIFMVDHIFDHVHADRYFDRDFCNAKYIVIY	43	0.662	Y	PredHel=0	S	1	no hit	no hit	no hit	no hit	no hit		no hit	no hit	no hit	no hit
43_GTGGCC_L004_R1_paired_trimmed_paired_contig_56044	MMKYFNRFTILCMIWLTALNLFVNADNQTIGTITEQPNTPIPVNITVPSGNCFEFLLYGSGVQIYQCVTNGSSTQWSLVGPDAYLINDIKSENFTPQYEAVHHYFQKTPVNDGKITWESIIYEDTSLVIAKLIAQSPSPDGSENIAWLKTQATSNQGKGAFENITYVLRINSKGGVAPPTAQCGTTYQNGTLISSDYTTEYWYFSAC	207	0.873	Y	PredHel=0	S	1	no hit	B0CTR4| Predicted protein (LACBIDRAFT_305233) (sp: Laccaria bicolor) [Secreted (highly likely)]	RirT202810	exported protein, putative [Acanthamoeba castellanii str. Neff]	no hit		no hit	no hit	no hit	no hit
43_GTGGCC_L004_R1_paired_trimmed_paired_contig_56379	MMNKNFSFIFILLAIFSVVTPNDYESCFEQDVPNLEVSFQPDPIPAPGTGNPTIFTVTGTALNNSIFVDTDLIEFNYYSNFLESNPSYSLKVPYGKGTFTQNYTITTPEFTQSNHVIQIVLFNNYQMAGCIRFKRDHFQ	139	0.874	Y	PredHel=0	S	1	no hit	no hit	RirT108060	no hit	no hit		no hit	no hit	no hit	no hit
43_GTGGCC_L004_R1_paired_trimmed_paired_contig_56380*	MMNKSFSFIFILLAIFSVVTAKLTNDFESCYEQDVPTLDVNFNPDPIPAPGTGATTIFTVTGTALNNSIFVDTDLIEFYFYSNFVESNPSYSLKVPFGIGNFTQNYTIITPEFTESNYVIQIILFNNFQMAGCVRFKRNSFQST	144	0.937	Y	PredHel=0	S	1	no hit	no hit	RirT200970	no hit	no hit		no hit	no hit	no hit	no hit
43_GTGGCC_L004_R1_paired_trimmed_paired_contig_56422	MSIFVIVTYFVILLYNVGTDRPVLQTSFDFQKHIPVPDLIISSSTPFNTQSCNFQLANETEKPYKCQGGTYDVIPNYNFSLTKNNTYFWSLHTPTPEFVLYHSSSPCEDIEVLNITFNFSNNVDLAIAMFDR	132	0.68	Y	PredHel=0	S	1	no hit	no hit	no hit	no hit	no hit		no hit	no hit	no hit	no hit
43_GTGGCC_L004_R1_paired_trimmed_paired_contig_56596	MKMSKIIIGVVFLLIQISFVRAENLSYASTFLNISLPIPLESKIKSRIIGATRIKRNSKSLAQLIRLLI	69	0.854	Y	PredHel=0	S	1	no hit	no hit	no hit	no hit	no hit		no hit	no hit	no hit	no hit
43_GTGGCC_L004_R1_paired_trimmed_paired_contig_57081	MNFKFLLALILVLTVLPQFPDAVKSVASDKKLDPDAPLSEQAPTVIGGNNVFVINVPPIIVNAEKTADTTGCKHFKLKFHDVLDLKGKACLTSPPTIKFCTSSPFGYHFGCVKGDLSKGVTLNIHSSLVKGYLKLFLKDEDTCVWATVDISPDFRPTYSDTVNLFCI	167	0.822	Y	PredHel=0	S	1	no hit	no hit	no hit	no hit	no hit		no hit	no hit	no hit	no hit
43_GTGGCC_L004_R1_paired_trimmed_paired_contig_57183	MKYTCITLNLLLLSLILQSLLIACDIDDIIAKLLNVPVKEVPGLVAQEKILINGSSQLTQLLDESTFCGSSIDIKANKIFINTIDMSKKGNITNNPKMKPYLNLLSFVQVKNSLAQLNFTFNEASKLADKYNATFYRISIECQVQVNNVVIYLNHAYDKKNAAFIKSIKELKPIPIISYIVDQKKEVTFNPSINKPSRPVRVFQVFGGDGIYTIGQIGCSAGFWVRHRGIELLVTAGHCGGLTVRNDTLDRRNFFHLSWDNPTFDFQLIGPMIVHFFIPVDKGFIVRNNTNAHAVPFIRSGVNDYLEISGVVSPLEVPRGSLVCKSGFSTKVTCGTIDTIYGTLVQDDGRTYNSVVVIRDMTCLGFDSGGPVYAYDPNTYVTYLIGMVFLGQIENGTFY…	423	0.77	Y	PredHel=0	S	1	no hit	no hit	no hit	peptidase S1 [Kutzneria albida]	RecName: Full=Serine protease 1; AltName: Full=Glutamic acid-specific protease; AltName: Full=SFase-1; Flags: Precursor [Streptomyces fradiae]		no hit	no hit	no hit	no hit
43_GTGGCC_L004_R1_paired_trimmed_paired_contig_57381	MPLINLSLNSLISFLCILSETMASQHYSYILQFFRKVITRTTVV	44	0.636	Y	PredHel=0	S	1	no hit	no hit	no hit	no hit	no hit		no hit	no hit	no hit	no hit
43_GTGGCC_L004_R1_paired_trimmed_paired_contig_57402	MYRSLLNVFFLLLANQIIITNNRIQDSIYCITKIYTAP	38	0.535	Y	PredHel=0	S	1	no hit	no hit	no hit	no hit	no hit		no hit	no hit	no hit	no hit
43_GTGGCC_L004_R1_paired_trimmed_paired_contig_57721	MKLIFTTFARLLIILVISILPSCRNIPVTCIVSEKTIDENDFRFLAHNSTTDE	53	0.727	Y	PredHel=0	S	1	no hit	no hit	no hit	no hit	no hit		no hit	no hit	no hit	no hit
43_GTGGCC_L004_R1_paired_trimmed_paired_contig_57799	MHFKLLTFLILCQLKNFLAILKENIVYEVPSNDQVITDLVEIFRANEPTTVELGNINNSLEIPIVSTNMANVSLKTMYIFLL	82	0.676	Y	PredHel=0	S	1	no hit	no hit	no hit	no hit	no hit		no hit	no hit	no hit	no hit
43_GTGGCC_L004_R1_paired_trimmed_paired_contig_58303	MKGIYISINLVFILSNFLMVHSLQIEPLAKLWNIDDEEIPKYLSIEKNLSMVDGILKLYLDDDNFGGTFIDVIQNMIFINTLNE	84	0.714	Y	PredHel=0	S	1	no hit	no hit	no hit	no hit	no hit		no hit	no hit	no hit	no hit
43_GTGGCC_L004_R1_paired_trimmed_paired_contig_58725	MVKILKILAFLILIFHVHLTTTLPNHVLEERNLLANRSGHDLKKRDSNKLIFDPLNLKGTIIRRPADVPIQMALIGLAASCEKLKTFLAFCLCCAFNNYDTVIDGRREVQLSLWDKFKLWLNPSTPFQQDLPESLALHPEIPIRGPSLRDMLREYQASEYYNFEMGSSSNSQLPIPDCPTSEAIPDYNSQQQLTPCIPQTVDDIVRPLDPSTSETCKQDPEIPESSTSQASTSQPVCRIPFPNREERPVEYYQRRRDRLLGVNPPGFAEFLEVLTRASVMNDNPQTQLNLWRDYNRVRERFALFIDVDVYLLAIQRYAKELERSVNQLQHQNFGLNHLDDEDMEELVMYCSWKVERDRKKDELK	364	0.818	Y	PredHel=0	S	1	no hit	no hit	no hit	no hit	no hit		no hit	no hit	no hit	no hit
43_GTGGCC_L004_R1_paired_trimmed_paired_contig_58745	MRNIYCLLSLLFIFPLKIHSAIDPEEPLAKLWRVRNSDLLQYLAIETNLTIADRTLQLLIEDYSSRVGGTYVDVLNNKIYVQYLDRQMIGIIKNSSEIQPYINLINFEPVRRSLATLKSSFNEIKNLAYQIRPQDIRSFIDIRNNQIEVRYRTKLGNNVDFFASIGKFNPRFVKANSPSTNCAPAPNKRQSQVLERRNIISQILCGDGIFNVDSNKGCSLGFYASYKSDENLNVIVTAGHCFDRTIENDPQLFYYRPWNENTGKRIGLMTKNFSIPYDYGLINITDNKGIIIPAIRNTDHQYNELIIEGGRILSSIGVHICKSGWGSHVICAYVIGFGGFHVDIESNILEDFIVADNSGLFACKGDSGAPTFSYLEDLQKVTLNGIISGGFDTLVNIVP…	420	0.728	Y	PredHel=0	S	1	no hit	no hit	no hit	protease [Rhodococcus sp. BCP1]	no hit		no hit	no hit	no hit	PF00089.21:Trypsin
43_GTGGCC_L004_R1_paired_trimmed_paired_contig_59176	MVHPCQFSIVLLLWQMIFFSNEYLSDAYYITYNAWLRLYCFFQCDRRISFRGSFSRELFI	60	0.652	Y	PredHel=0	S	1	no hit	no hit	no hit	no hit	no hit		no hit	no hit	no hit	no hit
43_GTGGCC_L004_R1_paired_trimmed_paired_contig_59248	MLILEMIVCLFCINLLKLSNLIEGSAVLSYDWLMRINCWVTYLYSL	46	0.57	Y	PredHel=0	S	1	no hit	no hit	no hit	no hit	no hit		no hit	no hit	no hit	no hit
43_GTGGCC_L004_R1_paired_trimmed_paired_contig_59471	MLAGKTSFLFIILLLLCLPLELNAKSKGSNKTYYIAVGDSFAYCVFDRDDVPPRCYAYTDALYERLKENNPNLEFRKKHFAKGGVTTTSIITGQLLNATKFMKSHSGLIKFVTINIGRNDFVGCSPKHSNVSECLHTKLERITYNLNNTIIPMLK	155	0.904	Y	PredHel=0	S	1	no hit	no hit	no hit	hypothetical protein, partial [Streptomyces albus]	no hit		no hit	no hit	no hit	no hit
43_GTGGCC_L004_R1_paired_trimmed_paired_contig_59684	MMMNDHFLFFLQIRFLLLQHLASLFSRTSDPFLIILALNEV	41	0.565	Y	PredHel=0	S	1	no hit	no hit	no hit	no hit	no hit		no hit	no hit	no hit	no hit
43_GTGGCC_L004_R1_paired_trimmed_paired_contig_60108	MLLKKFLTIILLLALTGVGSTIPSNVTPNSQPINLGNIIGNLTNTCQVALLNIITSPEFLKCVPVNALLPLLPMLSEIEYIKKNPKELLKYLDPIDQFSNGIRSAPKCSDNFVQSTINAIEDKCLTNLTSNNPIAELIYDAAVFYSPLRDS	151	0.869	Y	PredHel=0	S	1	no hit	no hit	RirT051680	no hit	no hit		no hit	no hit	no hit	no hit
43_GTGGCC_L004_R1_paired_trimmed_paired_contig_60186	MSWKYFIILFALFFLIMYVEKTHGCHPSGQGCRNYCAASITNVKWYPGILQITVNTSYPDSRIPIAPQAFGHFTFHSDDGHSGRILGEPQFVNYQHCSDVTGCQVNPYTSNWTFDARETPQNGVWYDIWIAVYWFCNWQPFGVLRIIYIIEI	152	0.9	Y	PredHel=0	S	1	no hit	no hit	RirT077480	no hit	no hit		no hit	no hit	no hit	no hit
43_GTGGCC_L004_R1_paired_trimmed_paired_contig_60247	MLLIVMLSDLVLMSLVYSCSLDIQECYPIHLVSHICVFICNCHF	44	0.794	Y	PredHel=0	S	1	no hit	no hit	no hit	no hit	no hit		no hit	no hit	no hit	no hit
43_GTGGCC_L004_R1_paired_trimmed_paired_contig_60258	MTICLYLSFLRNCLSILYLHTCVLNSVQTANQHELIQIYLLVYCL	45	0.639	Y	PredHel=0	S	1	no hit	no hit	no hit	no hit	no hit		no hit	no hit	no hit	no hit
43_GTGGCC_L004_R1_paired_trimmed_paired_contig_60288	MIKFVFLLFTILTLFLSITNCQLENDDISVRNLNDHFTSPFDKLIMTSKHSNPFQMMNELLDLSIETTEAMLNSLNFDNLNNDFTTIEITIIESPNLSETKSKEDEFFEMDNALKKILNDDKNDTSKMTIKIDNDNESIQDQQYDPFVTLFQGCFEPDNENLLIFSPETLQSLYSSKDDVV	181	0.886	Y	PredHel=0	S	1	no hit	no hit	no hit	no hit	no hit		no hit	no hit	no hit	no hit
43_GTGGCC_L004_R1_paired_trimmed_paired_contig_60377	MSSRYVEIYLILLTLVEGFSEIPDCFQFGKKTHILCANLALIRVGSAYIHCNESRPSS	58	0.535	Y	PredHel=0	S	1	no hit	no hit	no hit	no hit	no hit		no hit	no hit	no hit	no hit
43_GTGGCC_L004_R1_paired_trimmed_paired_contig_60607	MRILISLFIIIFATGTSCLNNDLGKTPAMGWNSYNHFGCTVNETIVKGIADAMVEYGFLNAGYTYLNLDCGWSNHNRSQINNSLIPNPNAFPNGMTDLAEYVHNKGLLFGIYGDAGTFDCVNNPGSLGFEELDAQTFAAWGVDYLKYDNCNNSDISPIIRYS	162	0.879	Y	PredHel=0	S	1	no hit	O93816| Alpha-galactosidase (EF-3) (sp: Umbelopsis vinacea)[Secreted (highly likely)]	no hit	PREDICTED: alpha-galactosidase-like [Setaria italica]	RecName: Full=Alpha-galactosidase; AltName: Full=Alpha-D-galactoside galactohydrolase; AltName: Full=Melibiase; Flags: Precursor [Coffea arabica]		GO:0004553 hydrolase activity, hydrolyzing O-glycosyl compounds	GO:0005975 carbohydrate metabolic process	no hit	no hit
43_GTGGCC_L004_R1_paired_trimmed_paired_contig_60845	MNKITSYKLIILQVCWVLLVQSDILKNPNPAYRIMGSKMWVQNEPKPNPIHESPVLPDSFHALLA	65	0.619	Y	PredHel=0	S	1	no hit	no hit	no hit	no hit	no hit		no hit	no hit	no hit	no hit
43_GTGGCC_L004_R1_paired_trimmed_paired_contig_60929	MYSLNIKIALMILVVYILIRTSDTLPQVENKVIKRDDDDDDKFYSIEEICKDYRFEYPPPKHAKHQVTRIKNGTSIDCMWSAGMTSRIKNIISCELFTTDGFIKVLWAAGIKLGNDNKAKAVVKFEVPWDWRDKLPSQFLLRSAADTDSGPHCNAYTDKILIYE	164	0.729	Y	PredHel=0	S	1	no hit	no hit	RirT126280	no hit	no hit		no hit	no hit	no hit	no hit
43_GTGGCC_L004_R1_paired_trimmed_paired_contig_60962	MLFVSLINLILTLSVPFISSTINSPTSCYNDKIIDVCT	38	0.648	Y	PredHel=0	S	1	no hit	no hit	no hit	no hit	no hit		no hit	no hit	no hit	no hit
43_GTGGCC_L004_R1_paired_trimmed_paired_contig_61301	MFIIKVDFLILILLGSYESCENEQINENSQWYYCINYNQNEIYWFEG	47	0.62	Y	PredHel=0	S	1	no hit	no hit	no hit	no hit	no hit		no hit	no hit	no hit	no hit
43_GTGGCC_L004_R1_paired_trimmed_paired_contig_61423	MNTLCLSFLSSFFFILQCSKSYFPSVFRIIFVTFLQNTTANASSTLPQDHFY	52	0.622	Y	PredHel=0	S	1	no hit	no hit	no hit	no hit	no hit		no hit	no hit	no hit	no hit
43_GTGGCC_L004_R1_paired_trimmed_paired_contig_61450	MMNKKITYIALALILLVVFVQESSARTIPQSDANPLLKRGEDKDVCVIAKSVFHDEVTGIITFAEKEKGCTYVFGLFSKGLDDPKKNCYNVLVEDCDGKVVANLTDSIEFADDGTKPFFTKIDVDLKDLLGSGDKRKRQAAANAVVTSNSGTVSTAPLSAI	161	0.902	Y	PredHel=0	S	1	no hit	no hit	RirT259610	no hit	no hit		no hit	no hit	no hit	no hit
43_GTGGCC_L004_R1_paired_trimmed_paired_contig_61495	MLSSKYFLKLILLNLVFESFVSAECPPPDLYK	32	0.611	Y	PredHel=0	S	1	no hit	no hit	no hit	no hit	no hit		no hit	no hit	no hit	no hit
43_GTGGCC_L004_R1_paired_trimmed_paired_contig_62073	MRTIFFTIISFLIQLLVHIDALEVAELRQFQVFDIVLVAIEKAYLYTTLVA	51	0.816	Y	PredHel=0	S	1	no hit	no hit	no hit	no hit	no hit		no hit	no hit	no hit	no hit
43_GTGGCC_L004_R1_paired_trimmed_paired_contig_62211	MLFLFLSLLLFFFRSLEVSHETITITINCNSHEIFPLTTLTTLTRVQMLYINTSTR	56	0.751	Y	PredHel=0	S	1	no hit	no hit	no hit	no hit	no hit		no hit	no hit	no hit	no hit
43_GTGGCC_L004_R1_paired_trimmed_paired_contig_62497	MIPNFFLIFFVIFFWFKSDHSKNENQIEWYISSDQRQMSAKDEYKKIYYNDGGKNKHH	58	0.763	Y	PredHel=0	S	1	no hit	no hit	no hit	no hit	no hit		no hit	no hit	no hit	no hit
43_GTGGCC_L004_R1_paired_trimmed_paired_contig_62513	MCLAIWLISMCLPWTFADPSMYTLEFCKCPCQVYRVSCRYCASCYACAYENKNARHIM	58	0.911	Y	PredHel=0	S	1	no hit	no hit	no hit	no hit	no hit		no hit	no hit	no hit	no hit
43_GTGGCC_L004_R1_paired_trimmed_paired_contig_62514	MGAGRYYKGIGLCLAVYFCVCANPCQTFCHACANPCQIFCHACVMPLPNVCVCTYVYAYKKAQVQNFR	68	0.557	Y	PredHel=0	S	1	no hit	no hit	no hit	no hit	no hit		no hit	no hit	no hit	no hit
43_GTGGCC_L004_R1_paired_trimmed_paired_contig_62552	MILKRIIVSIFLFTFLCNAFAKDQYPTPNQLWIISDIAGKRFQPGDTCKFKVVAPDNYPGTFNINLRNRETPSLGGPLLTNVSFQSGLNTFELTIPQTASSPYYFINFGGGPTREDYSATFTIGDPGYGVSIEEPAGGSILHPGDKLIAKWSGSYEKPGVEGISFIHALLELAVNNRTRTYPFQADKDIKFEDHYFEYTLPDDLITNRVWKFGFLFNNSDGSYTTIVSGGSFLMLPKEDNNDDKSHSDSASNHNNPDKSDNSHDSDNSDASDNHSDHSNDSNHPNNSHNINLFYKVKKIPKPKQINGPNRHH	312	0.841	Y	PredHel=0	S	1	no hit	no hit	no hit	no hit	no hit		no hit	no hit	no hit	no hit
43_GTGGCC_L004_R1_paired_trimmed_paired_contig_62963	MTKTLFLVAKLFISAIIVKIVDALNKLQIQCIKDHEVKRQIDFE	44	0.716	Y	PredHel=0	S	1	no hit	no hit	no hit	no hit	no hit		no hit	no hit	no hit	no hit
43_GTGGCC_L004_R1_paired_trimmed_paired_contig_63375	MFFGLFFFFLLMQIKYVPCDHLTILIINFNKYMPCDHKHIDYKF	44	0.774	Y	PredHel=0	S	1	no hit	no hit	no hit	no hit	no hit		no hit	no hit	no hit	no hit
43_GTGGCC_L004_R1_paired_trimmed_paired_contig_63982	MTSILFELMIMVILVYHLEEQLNIIYIHSLYHKILVIRFKVENV	44	0.541	Y	PredHel=0	S	1	no hit	no hit	no hit	no hit	no hit		no hit	no hit	no hit	no hit
43_GTGGCC_L004_R1_paired_trimmed_paired_contig_64545	MKLTFLLIILSVVDIICAYPNHNHNQLTTINLVKRADVETNDANPFDIAKSMKQAAKIKYSNYKN	65	0.869	Y	PredHel=0	S	1	no hit	no hit	no hit	no hit	no hit		no hit	no hit	no hit	no hit
43_GTGGCC_L004_R1_paired_trimmed_paired_contig_64579	MATTTMTIIMSIIFLVKIQDTPNIGINQFRRRPISATKSARFKLI	45	0.504	Y	PredHel=0	S	1	no hit	no hit	no hit	no hit	no hit		no hit	no hit	no hit	no hit
43_GTGGCC_L004_R1_paired_trimmed_paired_contig_64620	MGNLILIIGFFELFLHMLLTNRCELYNSIFRSFLKIGYIGYKPDFKLTQRLFLKPVYK	58	0.634	Y	PredHel=0	S	1	no hit	no hit	no hit	no hit	no hit		no hit	no hit	no hit	no hit
43_GTGGCC_L004_R1_paired_trimmed_paired_contig_64998	MNRNLTLAFIILVTLSVINATKWDVCYYEGTEVPSLTVTLSPDPPTLGQLAATITGNVANSIFAFDFLTVEFFTINPDGSSIIYNYYAGFLCGGENDLSCQDNPGGIKISISTNLYQTYDGIRFAIYYFTWDSTVFPYLGCITGDFRSNAQYTHDINDIKNFSSLPPSFLLRQKTFSNTNNNGEDKYKFDSVNKYTSRYQFNSLNNTSGGFGQVKNFSLK	220	0.91	Y	PredHel=0	S	1	no hit	no hit	RirT108060	no hit	no hit		no hit	no hit	no hit	no hit
43_GTGGCC_L004_R1_paired_trimmed_paired_contig_65120	MLNKALLVLFCLLISDVKKSEFQVLLTHMLVQLFLYS	37	0.555	Y	PredHel=0	S	1	no hit	no hit	no hit	no hit	no hit		no hit	no hit	no hit	no hit
43_GTGGCC_L004_R1_paired_trimmed_paired_contig_65704	MNRFIFVFAAILFAAIVHNGEAYPAEVECGGCGNWDHPDSVSGTDA	46	0.829	Y	PredHel=0	S	1	no hit	no hit	no hit	no hit	no hit		no hit	no hit	no hit	no hit
43_GTGGCC_L004_R1_paired_trimmed_paired_contig_65907	MMKLILLVLINFYLLNSVQCSKMASACFTGKYQGITGIITFTEEDNGIRVNVDLTSGMTDGPYPYHVHEYSIDNTGSCESAGNHLDPTG	89	0.894	Y	PredHel=0	S	1	383-PHI383|SOD5|EAL00626|5476|Candida albicans|Loss of pathogenicity	F2QQL0| Putative secreted protein (PP7435_Chr1-1578) (sp: Komagataella pastoris) [Secreted (highly likely)]	RirT253800	PREDICTED: superoxide dismutase [Cu-Zn], chloroplastic [Nelumbo nucifera]	RecName: Full=Superoxide dismutase [Schistosoma mansoni]		GO:0046872 metal ion binding	GO:0006801 superoxide metabolic process // GO:0055114 oxidation-reduction process	no hit	PF00080.15:Sod_Cu
43_GTGGCC_L004_R1_paired_trimmed_paired_contig_66208	MNKILIFILFAIFPIVYANPNYADCLLYSINTSVADVSFTPDTHSQLGLPYLFNYSISGLKPTTTSTSLFFAFFAENANVPFDAHIMQVKSNLTELNFSNLHINAPLITDSYTIMFAMMDDTIGYINCVTFPRFSSTSSS	140	0.902	Y	PredHel=0	S	1	no hit	no hit	no hit	no hit	no hit		no hit	no hit	no hit	no hit
43_GTGGCC_L004_R1_paired_trimmed_paired_contig_66339	MYSSVLLKLFLLFVFCSLILNTEAHSNYHNNRNNRNNHNRNNYFHNFKEFGKDVDHCHATTVTAHSTVTKTITTTATPITITETGTITSTTTTTTTETETITTAETETITTTKTETCTIPPP	122	0.904	Y	PredHel=0	S	1	no hit	no hit	no hit	no hit	no hit		no hit	no hit	no hit	no hit
43_GTGGCC_L004_R1_paired_trimmed_paired_contig_66775	MKFVLIVLIYFYFLNIVQSGHQKIASACFTGEYNGITGVITFTETDSKINVHIKMTCGLNGTFSYHVHEFAINSTGSCESTGGHLDPLGVGKVPGYVCNPITPKKCEAGDLSGKHGLLQGTSYGYLTTKYTDEFISLRGTNNLDNGIIGRSIVIHSHHSHHIAHGVPAPRIACVNIIKGKCWERNLLCNV	190	0.834	Y	PredHel=0	S	1	383-PHI383|SOD5|EAL00626|5476|Candida albicans|Loss of pathogenicity	F4S8S3| Cu/Zn superoxide dismutase (MELLADRAFT_73483) (sp: Melampsora larici-populina) [Secreted (highly likely)]	RirT253800	copper/zinc superoxide dismutase [Puccinia graminis f. sp. tritici CRL 75-36-700-3]	RecName: Full=Cell surface superoxide dismutase [Cu-Zn] 6; AltName: Full=Predicted GPI-anchored protein 9; Flags: Precursor [Candida albicans SC5314]		GO:0046872 metal ion binding	GO:0006801 superoxide metabolic process // GO:0055114 oxidation-reduction process	no hit	PF00080.15:Sod_Cu
43_GTGGCC_L004_R1_paired_trimmed_paired_contig_67240	MLDSLILLLFFQLFSLVSHLYTTCSNSLRNLNHPLFNSMVKNKIEAGHKKMI	52	0.782	Y	PredHel=0	S	1	no hit	no hit	no hit	no hit	no hit		no hit	no hit	no hit	no hit
43_GTGGCC_L004_R1_paired_trimmed_paired_contig_67304	MNHVAIVFFITLIISYNCIYTLTCPPRPNVIPPSNNNMTFDGSNGSVTQNEINSFIGFLGQPSGIPKTALYNEIADRSPGQDVEALGLMYEVTQNPQILDIMINYSDTFLSLRNNPENGRILWTGKRELVWCTKPENESGAGYAGSEGLDTVGHIAYAAYHILKTPCLWYEN	172	0.689	Y	PredHel=0	S	1	no hit	M7TF27| Putative proteophosphoglycan ppg4 protein (UCREL1_4453)(sp: Eutypa lata UCREL1) [Secreted (highly likely)]	no hit	hypothetical protein [Paenibacillus sp. UNC451MF]	no hit		no hit	no hit	no hit	no hit
43_GTGGCC_L004_R1_paired_trimmed_paired_contig_68109	MYIYVLMHCLFALLKHMLIKTQRIDCINVAVVPLLLYKKDEKKAKVKILSSIYPNF	56	0.552	Y	PredHel=0	S	1	no hit	no hit	no hit	no hit	no hit		no hit	no hit	no hit	no hit
43_GTGGCC_L004_R1_paired_trimmed_paired_contig_68264	MGSKQHVYLVCLNLFYFFLLELEKAYNCNIIVKSTKSTGNTNIFDTLSRCNGNMKFLFLLIRKK	64	0.602	Y	PredHel=0	S	1	no hit	no hit	no hit	no hit	no hit		no hit	no hit	no hit	no hit
43_GTGGCC_L004_R1_paired_trimmed_paired_contig_68441	MLSMMQPSKFLIFILYDILMILTPSFADMSLDNLINGTNDTKLTYDTSNNDTPFQLDSPENIDDLKLVVITNFIMVFFNTIGCSY	85	0.73	Y	PredHel=0	S	1	no hit	no hit	no hit	no hit	no hit		no hit	no hit	no hit	no hit
43_GTGGCC_L004_R1_paired_trimmed_paired_contig_68457	MQLRTFFVFVLVIISSSVNAIPTHLGERTSDHEPHFPLSLTVIPDNLVHNTNTSFTISTQLDKRTSGYGPCLSNRPGLSVTTNPANLVPNTKTEFTVSGSIDGQFTQNTKIEINLYDEFENWLYGFYGEGCPCDKNQCPCSANQFTIKVNAEMKDKYSIIVDLFLSAHAGIPDACATAHQ	180	0.881	Y	PredHel=0	S	1	no hit	no hit	RirT114300	no hit	no hit		no hit	no hit	no hit	no hit
43_GTGGCC_L004_R1_paired_trimmed_paired_contig_68458	MQLRTFFVFILVIITASVNAIPNQLGKRTSDYEPSFPLSLTAIPDNLVPNMNTSFTISAKLDKRTSGYEPCFPNKQGLSVTTKPANLLPNTKTQFNVTGDIGQYTSNTKIEVNLLDEFQKPIYGFNGEGCPCPNAKCPCNSKGVLISVNAFMKDIPDKYYIVVDLFLSSHAGQPDACAWAHQ	182	0.902	Y	PredHel=0	S	1	no hit	no hit	RirT114300	no hit	no hit		no hit	no hit	no hit	no hit
43_GTGGCC_L004_R1_paired_trimmed_paired_contig_68459	MQLRSLFVFTLVIITTSVNAIPTQLGKRTSDYEPSFPLSLTAIPDNLVRNINTSFTISTQLDKRTSSYDPCFPNKPGLSVKTDPANLVSNTKTQFNVTGNFGQYTSNTKIEVSLIDEFQRWIYGFNGEGCPCPDAKCPCDSNGVLISTNVGMKDIPDKYYIVVDLFLSAHAGRPDACAWAHQ	182	0.861	Y	PredHel=0	S	1	no hit	no hit	RirT114300	no hit	no hit		no hit	no hit	no hit	no hit
43_GTGGCC_L004_R1_paired_trimmed_paired_contig_68516	MKFHILIFTVLITCCLIANIVDGQGNFFNSIVISTLEAGTKCHGYVTDCKGTKIFDRGTLNCTGTCMVSQRNNIPGNQPYCPHMVVHTVNGKKFNLSVKKVNESACFEVGGKSDSINFAMTECPNTADLPNSCSDL	136	0.796	Y	PredHel=0	S	1	no hit	no hit	no hit	no hit	no hit		no hit	no hit	no hit	no hit
43_GTGGCC_L004_R1_paired_trimmed_paired_contig_68880	MRIYFLIVLLSLLRSYSIYAHPLADLWEVEDIEVPKLLERERNLIAIDKILGSILEQDKFSSSFGGSTIYPKEDIITVHTVDFSKVDDLLALPQINPYKDFLSFIEAENSMSLSQIEYNFDQIAFLASSIKPKMTMIYTEPEVNNNGLYFFNSAINNSEFIKATEPYNPTIIYAGSQSDSQNITQIRRGRNLNVKLLGGDGLYNNGSLCSAGFWATDIFDPNDFYIITAGHCYNERLTKNEFFYSPWKSDSSSGLLLGPMVYHMTFPYDFGIIDVVGKDVIPTFSVRNDVAAEYKELIITDSAPVSSAGAHICKSGRTTYFTCGYVMGLNGRSYDVGGTKKDLIITDMPIIPGDSGGTVLSFVSPQNL	368	0.833	Y	PredHel=0	S	1	no hit	H1W1S9| Trypsin (CH063_03876) (sp: Colletotrichum higginsianum)[Secreted (highly likely)]	no hit	serine protease [Amycolatopsis decaplanina]	RecName: Full=Streptogrisin-B; AltName: Full=Pronase enzyme B; AltName: Full=SGPB; AltName: Full=Serine protease B; Flags: Precursor [Streptomyces griseus]		no hit	no hit	no hit	no hit
43_GTGGCC_L004_R1_paired_trimmed_paired_contig_69567	MFLILILVILLNFGSPAASAASYYSPEYRSDAATFIIDDRLFYIGGYESDLFYLELGQGPFQLLNPPFYLVRSDMPELYVNGHGSAVIVNQTVFIFTTDITNDNRVFLKINI	112	0.865	Y	PredHel=0	S	1	no hit	no hit	no hit	no hit	no hit		no hit	no hit	no hit	no hit
43_GTGGCC_L004_R1_paired_trimmed_paired_contig_69594	MKKYTFILLLLTIFIKIISSFEPNVPVKFARAKFGVLGLISGTMYFKYIDFSKTKVIAQFHKGFTISSNASDYKIRLVNRPLCPSFIRQYDLTSGLNYKIFEPCGSTTKMVGVFDFEINELEDLFAQISMNHQVLDYAEIVMH	143	0.719	Y	PredHel=0	S	1	no hit	no hit	RirT222560	no hit	no hit		no hit	no hit	no hit	no hit
43_GTGGCC_L004_R1_paired_trimmed_paired_contig_70737	MLLFGIFFICFLLQLGQTIRKINTDNDTSGAGWQWSQWISIVVRMVAQKTSIH	53	0.821	Y	PredHel=0	S	1	no hit	no hit	no hit	no hit	no hit		no hit	no hit	no hit	no hit
43_GTGGCC_L004_R1_paired_trimmed_paired_contig_70742	MLYLIFSLKPIIYVTCLIINLKICTNNKDTNNVTIKSFENSILNVINFAFFKKLDMLISKSIFCILYNLVMYCI	74	0.53	Y	PredHel=0	S	1	no hit	no hit	no hit	no hit	no hit		no hit	no hit	no hit	no hit
43_GTGGCC_L004_R1_paired_trimmed_paired_contig_70887	MNLKYFTFVILLVCFLFSRGKCKQHIISTNSHCCHVQWDQEPKILEAKWLPNNQLSVLIQSPRYLTLQCPNSPMAVGHFTFDDHQGHSHRFSKHPNYVNGFNDDNVNCYLGHNYHIGDNPYNYIVSYDPNDTPAQGSIVTIALSIYYFCFHDGQTKCHSCDVKLDVDYP	169	0.837	Y	PredHel=0	S	1	no hit	no hit	RirT077480	no hit	no hit		no hit	no hit	no hit	no hit
43_GTGGCC_L004_R1_paired_trimmed_paired_contig_71309	MAFIFIFTLLVMFSMVNANDGYGSCKQFSSRLDTLWVDVNWDVPTKPDDLYIAFHTQWDLKDNYTTETTELSFFISTYGYDNPWVTISTFRDFTPGQNKIDRWDKVGIIHALAFLNYSIEVTLADDHYLFGCTFYDRRIGWWM	143	0.93	Y	PredHel=0	S	1	no hit	no hit	no hit	no hit	no hit		no hit	no hit	no hit	no hit
43_GTGGCC_L004_R1_paired_trimmed_paired_contig_71311	MAFIFIFTLLVMFSMINANPGYQGCKKFSSRLDTLLVNVNWDTPKPDDLYISFLTQWDFNNNYTTENTELTFIIATYDYDNPWRTISTFRDFTPGQNKIYRWDKVGIIHALEFVNYSIEVTLSDDRYIFGCSFYDRRIGWW	141	0.917	Y	PredHel=0	S	1	no hit	no hit	no hit	no hit	no hit		no hit	no hit	no hit	no hit
43_GTGGCC_L004_R1_paired_trimmed_paired_contig_72640	MILLIILLCLLLASFINGEKARSLSIKQIVQQMDLGRAILNTLDYSEAYSANSSNWEKIDGRKFLSLSNKGFEKYI	76	0.915	Y	PredHel=0	S	1	no hit	no hit	no hit	no hit	no hit		no hit	no hit	no hit	no hit
43_GTGGCC_L004_R1_paired_trimmed_paired_contig_72684	MKIFILAFILFATLLKLNAAPHQFDKRTTDFIRCNAAFPGLNVRTIPDPLVAGQNATFTVVGTQNYPIDQNKTILEISFHDDVKLATLYDKPFDKSFPPNTTFWIKASDVPVPSGFNETSLWTIMVTVSEWDPKLIFLACEISISY	146	0.884	Y	PredHel=0	S	1	no hit	no hit	RirT108060	no hit	no hit		no hit	no hit	no hit	no hit
43_GTGGCC_L004_R1_paired_trimmed_paired_contig_72994	MNLKHFTFVILLVCFLFSRGKCDQHIVSDNSHCCHTSNGEEPKIIEAKWLPNNQLSVLIQSPRILDNLWCPITPVAVGHFTFDDHQGHSHRFSKHPNYVNGFNDNNVDCYLGRHIGYNPYNYIVSYDPKNTPAQGSTVTIALSIYYKCGYEYFNNQTQCYSCDVKYDVGYP	171	0.854	Y	PredHel=0	S	1	no hit	no hit	RirT062450	no hit	no hit		no hit	no hit	no hit	no hit
43_GTGGCC_L004_R1_paired_trimmed_paired_contig_73234	MNKNYISYLLIILIIIENAFTQDIISKTYNTENTLTYWTKERMLNAKPLPKTLIFKNKTINNGEKNMIKKNMINTRDDNDKPFAVGILFGQKGSEDYTCTASVINSADGNTGISAAHCLYDWEANVPADSLTFCPGYDHGEQSRYGCVAVKKVNVSPLYINSEGISFDYGILKFVYNGRLQDNTGFFGWGIQPEYPVEIVTFGYPGDGDMDCVKDTSNLCSWRGNALLQEDSPQPDQYVPLVLGHGTSGGPWVIKNSPPNNLGYLMGITHGSSDSMEFSEILDFGVIRDLITA	293	0.765	Y	PredHel=0	S	1	no hit	M1WEY5| Uncharacterized protein (CPUR_04307) (sp: Claviceps purpurea 20.1) [Secreted (highly likely)]	RirT082240	hypothetical protein [Rhodococcus opacus]	no hit		no hit	no hit	no hit	no hit
43_GTGGCC_L004_R1_paired_trimmed_paired_contig_73289	MFLIVTLVFVWFCLLGKVHSTSNPQRKSLTHFYHILP	37	0.828	Y	PredHel=0	S	1	no hit	no hit	no hit	no hit	no hit		no hit	no hit	no hit	no hit
43_GTGGCC_L004_R1_paired_trimmed_paired_contig_73308	MFSLHAITHLSFLLFLLTFIKRDTIDNADANLMRHVTLLSLRFACSVSHVLIVQNHCLIRRTIISNYGTTQ	71	0.736	Y	PredHel=0	S	1	no hit	no hit	no hit	no hit	no hit		no hit	no hit	no hit	no hit
43_GTGGCC_L004_R1_paired_trimmed_paired_contig_73538	MNKNFTLAFILLVTLSVINAQTQWDGCQDSEGNPIPQLNVAVTPDPPGVGSASFSISGNLGDSVPVLDMFFMYMNDTNSMVWDYGDFICGGDGQTPCQSVSNNNFEMDVTINFPVLMESINIVIYDTNMIPDESPFLGCVYGYFRDSRQLGTLPLTYSKFSQKFRNTTKYNFNSLDLIEKYSSTNFRIH	189	0.905	Y	PredHel=0	S	1	no hit	no hit	RirT137560	no hit	no hit		no hit	no hit	no hit	no hit
43_GTGGCC_L004_R1_paired_trimmed_paired_contig_73876	MYIFIKLVAVVLLAQFWSSYTTTAKTMAALDELVLYTYSNLII	43	0.633	Y	PredHel=0	S	1	no hit	no hit	no hit	no hit	no hit		no hit	no hit	no hit	no hit
43_GTGGCC_L004_R1_paired_trimmed_paired_contig_74342	MRCELFFFCLLNIILIYLTRESHSISASLYNVTSINNISIIWLRLPFYNRQEHEFL	56	0.663	Y	PredHel=0	S	1	no hit	no hit	no hit	no hit	no hit		no hit	no hit	no hit	no hit
43_GTGGCC_L004_R1_paired_trimmed_paired_contig_74363	MFSTLLFIFGALITLVISQDCVPYSSPYDFSSGYPTVWETPTNNDFNTDEFQQVYNSIDWSQVPD	65	0.92	Y	PredHel=0	S	1	no hit	Q157S3| Chitin deacetylase (rpb2) (sp: Mucor racemosus) [Secreted (highly likely)]	no hit	no hit	no hit		no hit	no hit	no hit	no hit
43_GTGGCC_L004_R1_paired_trimmed_paired_contig_74479	MFLLLLLLLGYSFPMVYHQSLHFRMLIPTLCSCVLQSLEFFLLFSTSRCFFHKLIFLRIFLGYLQ	65	0.601	Y	PredHel=0	S	1	no hit	no hit	no hit	no hit	no hit		no hit	no hit	no hit	no hit
43_GTGGCC_L004_R1_paired_trimmed_paired_contig_75645	MFTIFKIKILICYICPLLRLSSCEIRKQASLISWGDRRGFSSRVKNSNGRPDLDFGDVIVGAFVVFCFRVFIFNRAHIYCHPFFFNRTCTTSRTKWKIMQFVRI	104	0.515	Y	PredHel=0	S	1	no hit	no hit	no hit	no hit	no hit		no hit	no hit	no hit	no hit
43_GTGGCC_L004_R1_paired_trimmed_paired_contig_76528*	MMSLKLILVFTLLTTLFTVNATQFTSCLGTYVADIQMTPDPPVTGKNITLNINAKVDKDIGDNGKINVDFFSQQSGFFGDFLSKSFPLPPGIKANDRVLQIVQIPAQSSLPTLYQIVITITRQDDLIAFCAAGIVQTG	138	0.901	Y	PredHel=0	S	1	no hit	no hit	RirT240850	no hit	no hit		no hit	no hit	no hit	no hit
43_GTGGCC_L004_R1_paired_trimmed_paired_contig_76713	MVKLSKTLAFSILIFHVHLTTTLPTHVLEERNLTMLLANRSGHDLKKRDSNKLIFDPLNLKGTIVSRPANLPRQIALIGLAVSCNKLKTFLAFCFCCWFNNGDIVIGDSSDQGFSTWDRFKIWFYTNIVHSFSFRTDLHDYPSIGAPSRIQGPYLGEMFREFRESEYYNVEMGSSSNSLLPIPNCPTSEAIPDYNLRAFTPCLPQTVDDIVRPLDPSTSETCRYDPPGPPTSQASTSQASTSQCRIPYSESQDPHQIRRDQLLALNAPGFAEFLELISSVRPTNAGLFRPQPLFPISVDNPRTQLALWDDYNNVQRRFAQLSDMKLYLEVILRHAQSLKLNLDQLVSGLTHLKHSDLEELIMYCSWDINRKQSKHDELK	379	0.671	Y	PredHel=0	S	1	no hit	no hit	no hit	no hit	no hit		no hit	no hit	no hit	no hit
43_GTGGCC_L004_R1_paired_trimmed_paired_contig_77083	MSNIYFLLNTLLLLFFTLNKQSLVLTREALAELWNVNDAEILNLLAIEEQLIIVDRTLQLLLESYESSFGGTYIDVKKEKVLINTIDFSKVPIILNSPEIKLNNYSRFLDFVPAERSFTKLKYNLIKISDLIKKYRPSEIQCYIDMKLNNVVI	153	0.692	Y	PredHel=0	S	1	no hit	no hit	no hit	no hit	no hit		no hit	no hit	no hit	no hit
43_GTGGCC_L004_R1_paired_trimmed_paired_contig_77847	MLLLELWMVWISFVIFFLKPKCGKTQAIAKLFQHLKENRIQNVETILMDKDRGQMLAAHKTWTKS	65	0.64	Y	PredHel=0	S	1	no hit	no hit	no hit	no hit	no hit		no hit	no hit	no hit	no hit
43_GTGGCC_L004_R1_paired_trimmed_paired_contig_77918	MTLLLLCIFISYFTLLCLPKVFLDNNQFSCTLLVSTTFLIDIVPPFLQRPLF	52	0.727	Y	PredHel=0	S	1	no hit	no hit	no hit	no hit	no hit		no hit	no hit	no hit	no hit
43_GTGGCC_L004_R1_paired_trimmed_paired_contig_78022	MFILLLRIFFALCTKYQLLTLFGNDFNIMMYISATRVKNKITFRLLF	47	0.658	Y	PredHel=0	S	1	no hit	no hit	no hit	no hit	no hit		no hit	no hit	no hit	no hit
43_GTGGCC_L004_R1_paired_trimmed_paired_contig_78137	MCSIIVLLISLIMYCKLFDEVRGACLVIGGG	31	0.578	Y	PredHel=0	S	1	no hit	no hit	no hit	no hit	no hit		no hit	no hit	no hit	no hit
43_GTGGCC_L004_R1_paired_trimmed_paired_contig_78280	MLSEKTLFLFTLLLLLYLPFRKNAQQNDTGKIYYISIGDSFAEGLKITGPLPGNRTFPAYSYADALHYLLSKKYKNLELLKYGRGGHTSDDLINKQLNKTIDFVKSNSGLTKLITITXXXXXXXXXXXTITIGTNDVSKCNSTNNTCYYNKLDNLKNNLNNIIIPKLKEAGGEGVKYAASTYFWYPSLEDTLVDIYNKNEFKVADLRSIINFSNNTICNYTYWCEYHDVHPNTDGVNAIGGLFYKVLGESLLV	253	0.851	Y	PredHel=0	S	1	no hit	no hit	no hit	sortase [Streptomyces bicolor]	no hit		no hit	no hit	no hit	PF13472.1:Lipase_GDSL_2
43_GTGGCC_L004_R1_paired_trimmed_paired_contig_79142	MISYIYIAFFFIATIYALQDEVCPGEESLRDCLKKCKFEGTTHFRSDLEDTAYDNDLGREYNLRVIRYPVAFVHPINNNDVSKAIICGANHNFPVIARSGGHS	103	0.747	Y	PredHel=0	S	1	no hit	R7SQ64| FAD-binding domain-containing protein (DICSQDRAFT_139420)(sp: Dichomitus squalens) [Secreted (highly likely)]	no hit	no hit	no hit		no hit	no hit	no hit	no hit
43_GTGGCC_L004_R1_paired_trimmed_paired_contig_79154	MQLFKILPILVLIIHLSVVFSQNGDEGDYFDKRRSCTSAGQVPPNNNCKYCCRRGLCTRSYPPRCV	66	0.879	Y	PredHel=0	S	1	no hit	no hit	no hit	no hit	no hit		no hit	no hit	no hit	no hit
43_GTGGCC_L004_R1_paired_trimmed_paired_contig_79774	MDHMKNLMLFICFLLASLNNTKINVLKFDLANYLDSEGTSKEGLNTMANLGISMTLRAVSRQKRRMSNAHEEYIDR	76	0.585	Y	PredHel=0	S	1	no hit	no hit	no hit	no hit	no hit		no hit	no hit	no hit	no hit
43_GTGGCC_L004_R1_paired_trimmed_paired_contig_79778	MYWTNYPITILLFPWVAIARKGIEPRCQKLYKKISQSLLLTTRLLDHATTSILFIQSQRRLISFYRLLNYIVHPLAFILRKLREITS	87	0.564	Y	PredHel=0	S	1	no hit	no hit	no hit	no hit	no hit		no hit	no hit	no hit	no hit
43_GTGGCC_L004_R1_paired_trimmed_paired_contig_79966	MVRLVTLTLLLALITLVSSQSVSVLNTPSGPITQGAKVLVTWETIAPATQPGVLSAIAKSTQNTTVLSDNIDINAKSFDWVVNVIPDTYSLALNDGSGNKFSGPVEVIAAKNPQSPKTPAKAPAGGASPPP	131	0.948	Y	PredHel=0	S	1	no hit	no hit	RirT048580	no hit	no hit		no hit	no hit	no hit	no hit
43_GTGGCC_L004_R1_paired_trimmed_paired_contig_80081	MTFILPKMLIHLLICLASNFRGISQIVKYKWIFAGFSCIFTYFD	44	0.644	Y	PredHel=0	S	1	no hit	no hit	no hit	no hit	no hit		no hit	no hit	no hit	no hit
43_GTGGCC_L004_R1_paired_trimmed_paired_contig_80160	MKITIAICLAILGVSTLNDVTAAPTPNGGIELNNKRDAPSTYYYDDDKKEDKDDHYYYYKYDKDDYYKKDDHK	73	0.78	Y	PredHel=0	S	1	no hit	no hit	RirT111020	no hit	no hit		no hit	no hit	no hit	no hit
43_GTGGCC_L004_R1_paired_trimmed_paired_contig_80206	MRNIYILLKLLTLIFIINKISLVYTKEALAELWDVEDSDLLHYLGIENNLVAVDTALRKVLRGFRSSFGGTYLDVKNNTVYCNTVDETKVPIVKSSPLLTQHGYVDFITFKPAPANNSVSTLRSRFKGLGQLIDVFTPNNIRVYIDHKLNDVVIRHDSKDDEENEDFLEHASEFNPTLIVPNVTHPHPRCNNSSQAPLSKRVIVDRILDGDGIINVDAGLKCSVGFWARHAENEDLNYLVTAGHCYNSSVGGSQEFFHLPWGSEDPGVELGSMEFSETIEEYDFGLIDITGKNVGQSAIINNIDSENFRKLHILEDSTMSTHGAHICKSGLTSHVTCGFVRGLNTITTSANGDILEDLIYYGKDTFQISCGGDSGGPVFSYLNDLSTVSLHGISISRFF…	423	0.716	Y	PredHel=0	S	1	no hit	no hit	no hit	protease [Rhodococcus sp. BCP1]	no hit		no hit	no hit	no hit	no hit
43_GTGGCC_L004_R1_paired_trimmed_paired_contig_80317	MCREKSFLSFLQTMVVVLLLHHHHHHQACDATSNSDNQKLCPPSSCGKMRNIKHPFRLKNDPTNCGDPRYELSCENNITTLSLFWGKYYVKSINYKNYTIRVVDPGIEEGDCTIPRYFLTATNFTSYYSHYEYKGDPYAFHDYSRPEHVVYLNCSKQLKNDPMYVDTSTCRLNSENNSYIYAIAGDFRVVKLNVGCRVKLVTMSSALAFISKKDFQPFSYVEIHRFLSYGFELSWIRQPCEDSCDMNQQNCYMNYDSGGLVCTVDYCTTPLGIDISCERLSKMRV	285	0.545	Y	PredHel=0	S	1	no hit	no hit	no hit	PREDICTED: G-type lectin S-receptor-like serine/threonine-protein kinase At4g27290-like isoform X2 [Cicer arietinum]	RecName: Full=Probable serine/threonine-protein kinase At1g18390; Flags: Precursor [Arabidopsis thaliana]		no hit	no hit	no hit	PF13947.1:GUB_WAK_bind
43_GTGGCC_L004_R1_paired_trimmed_paired_contig_80576	MKATLKPLFLFLTSTLYNFCTLLCDQVSLSLLGCIRCNYFLDKYL	45	0.54	Y	PredHel=0	S	1	no hit	no hit	no hit	no hit	no hit		no hit	no hit	no hit	no hit
43_GTGGCC_L004_R1_paired_trimmed_paired_contig_81084	MAYFLIYILLLIFTLKNNLMIHAYIEPLANLWGINEADISKYLNIEKNLSILDGIVKPLLDNSAFSGTYIDVLGNKVIIYVADYTKVENLTSIPEIRENINFYSFTNTTLPLANLTSKFEQIKVLAKEHNADDVIIYIDIKYNNAVIRLLRQDKQINTAFLNAVRSLNPLIFMSRESLNTLNHRKEIRNNVISTRMLSTRMLGGEGLGGSPLMSCSMGFFARNVTAENLIYAVTAGHCFGNSFIVYHRPWNNDGNSTSIGIVE	263	0.601	Y	PredHel=0	S	1	no hit	no hit	no hit	no hit	no hit		no hit	no hit	no hit	no hit
43_GTGGCC_L004_R1_paired_trimmed_paired_contig_81307	MFACKLQIIGILLILVVLIKPSTTHVIPNNRTIIKHIEKNSTNDNQFANTTTEVIANGYPIHEVSLVARGWLVPLDFLRLHWVDWTQKSKWYEDIETDGQDWVTKKFTSPSWAAGYYFSFYSFYGVLHKCILNFGGMVG	139	0.841	Y	PredHel=0	S	1	no hit	no hit	RirT238270	no hit	no hit		no hit	no hit	no hit	no hit
43_GTGGCC_L004_R1_paired_trimmed_paired_contig_81820	MRYLLLLTIIYYLSYLVRVSQNTTYKPSNILVILSTRILFVFEQKEYVYCLQDAGRKVFFFKKLPIFKVFLHTMFM	76	0.636	Y	PredHel=0	S	1	no hit	no hit	no hit	no hit	no hit		no hit	no hit	no hit	no hit
43_GTGGCC_L004_R1_paired_trimmed_paired_contig_82541	MEIKICLVFIAFFMLTDFSVANDKWEKSLPVIIDVDGDFDDFIAIIYALKSKELDVRGITYQ	62	0.788	Y	PredHel=0	S	1	no hit	no hit	no hit	no hit	no hit		no hit	no hit	no hit	no hit
43_GTGGCC_L004_R1_paired_trimmed_paired_contig_82685*	MERNFIFTFILLLIPFVINAEPCYHSPTPPLLSLSINLSNASNPNTKIAQLSISQKPDYNIYNDTRILAEVYSENDVQNKETEYFFELCALSNITCPFPAGNSYSAQTNFSVPFNTKVIAVSVSTEFEKYIGCEVIVFQNITIPTLTTSIPTSTPHP	157	0.888	Y	PredHel=0	S	1	no hit	no hit	RirT200970	no hit	no hit		no hit	no hit	no hit	no hit
43_GTGGCC_L004_R1_paired_trimmed_paired_contig_82876	MNKYLIYLLLVMFSMANANPNFSNCDYYSIYTDNLGEVSWGPDPPYAGAMLNVTYSFKGLQRNTTHLVYVVASIVRDDKQTDPIASSKVKVDRNVKDVSVSLNVQWPSPADKKNRYSLVVFLLDYKYGEYSCIRFYDRYPR	141	0.834	Y	PredHel=0	S	1	no hit	no hit	no hit	no hit	no hit		no hit	no hit	no hit	no hit
43_GTGGCC_L004_R1_paired_trimmed_paired_contig_83038	MASPILVIVISFFFFTKIQGNELTAAIAFTSIAVFNELRFALNTLPETFIDALQALVSMRRIENFLDEDEIDIPPENYQFMKSISFEKAT	90	0.7	Y	PredHel=0	S	1	no hit	no hit	no hit	atp-binding cassette transporter [Moniliophthora roreri MCA 2997]	RecName: Full=Canalicular multispecific organic anion transporter 2; AltName: Full=ATP-binding cassette sub-family C member 3; AltName: Full=Multi-specific organic anion transporter D; Short=MOAT-D; AltName: Full=Multidrug resistance-associated protein 3 [Homo sapiens]		no hit	no hit	no hit	no hit
43_GTGGCC_L004_R1_paired_trimmed_paired_contig_83133	MLIEKAFSFTLLLLLCLHFGLNVQSNDTDEIYYISLGDSFAAGVEITPENRTTPAYSYANALYDLLKVKYPNLELLKLGISGETSDGLINYQLNRATDFMTSHKGSTKFITITIGKNDIHRTHLINNLNNIIIPQLKEAGGENVQYTSTYYRNTSLAYDLIDVYGKNGFKVVDLRT	176	0.788	Y	PredHel=0	S	1	no hit	no hit	no hit	hypothetical protein, partial [Streptacidiphilus jeojiense]	no hit		no hit	no hit	no hit	PF13472.1:Lipase_GDSL_2
43_GTGGCC_L004_R1_paired_trimmed_paired_contig_83310	MRKFYLLNIILFIFTLSKHLNVHSQEGSKEPLAKLW	36	0.58	Y	PredHel=0	S	1	no hit	no hit	no hit	no hit	no hit		no hit	no hit	no hit	no hit
43_GTGGCC_L004_R1_paired_trimmed_paired_contig_83360	MMRFFMILLILKIAYVINIENNRQDVGGPVFQFRTLNAVSFFDILTGGIGNINLATHLDMILGLSRVFLVGIEQ	74	0.744	Y	PredHel=0	S	1	no hit	no hit	no hit	no hit	no hit		no hit	no hit	no hit	no hit
43_GTGGCC_L004_R1_paired_trimmed_paired_contig_83501	MKLMLLSTFLLIISTALANISNEQDFNTKQAHELNGNGNIQVSTRLNRGVVMMESNEHKHELSVTIRKGGGIGRGIGRGVGGGVIGAGVIGGSTTYDRSHHSNSSASSLYAGPYVCVSTFILCLSFWL	128	0.91	Y	PredHel=0	S	1	no hit	no hit	no hit	PREDICTED: rRNA 2'-O-methyltransferase fibrillarin-like [Cicer arietinum]	no hit		no hit	no hit	no hit	no hit
43_GTGGCC_L004_R1_paired_trimmed_paired_contig_84338	MFANLVLLFFFFAFTIHIRQCFLHKDCQLNPNINIIIQSCMIKAP	45	0.698	Y	PredHel=0	S	1	no hit	no hit	no hit	no hit	no hit		no hit	no hit	no hit	no hit
43_GTGGCC_L004_R1_paired_trimmed_paired_contig_84869	MKMKSLCVFLLVFVLLKVMCCEGCWKQEREALNAMKSNLENPNGDTFDMGNALFWTANTDCCEWEGVACNNITGRVTKLKLQYSYTRSLDYSEFAIFKDLKTLDLSESEISNCTRTHQGLKNLEGLYLSANPFDNAISVVSCLDGLSSLKSLSLADMYSMTSFQDFHTVLETLSSKLLHLEVLDNFLLKW	190	0.817	Y	PredHel=0	S	1	no hit	no hit	no hit	PREDICTED: LRR receptor-like serine/threonine-protein kinase FLS2-like [Cicer arietinum]	RecName: Full=DNA-damage-repair/toleration protein DRT100; Flags: Precursor [Arabidopsis thaliana]		no hit	no hit	no hit	no hit
43_GTGGCC_L004_R1_paired_trimmed_paired_contig_85315	MVFVFIFALLVVFSMVNADNPGYQGCKKFSSHLDKLLVNVNWNTPKPDDLYISFLTQWDFKDNYTTENTELTFIITTYDYDDPWRTISTFRDFTPGQNTIKRRDRVGIIHALAFVNYSIEVSLSDDHYIFGCTFFDRRIGWWI	143	0.932	Y	PredHel=0	S	1	no hit	no hit	no hit	no hit	no hit		no hit	no hit	no hit	no hit
43_GTGGCC_L004_R1_paired_trimmed_paired_contig_85631	MLKTVSFFFFLLSRFVHFLSQTLQVDLQKFSELNCQFYIPIFRGGGTLIVCTNSYWEVIHSTVPYCNSVCFKFS	74	0.703	Y	PredHel=0	S	1	no hit	no hit	no hit	no hit	no hit		no hit	no hit	no hit	no hit
43_GTGGCC_L004_R1_paired_trimmed_paired_contig_85869	MIIILPGHKSLVAMFLLHLSSFVNNLPCMSFNIEERNMATSNPKEYLFILKIWYSV	56	0.561	Y	PredHel=0	S	1	no hit	no hit	no hit	no hit	no hit		no hit	no hit	no hit	no hit
43_GTGGCC_L004_R1_paired_trimmed_paired_contig_87455	MSLPMKILKFFCFINLLSNFILSSSLAVDPYSQALLSLKSEFIDDNNSLHDWVVPFGANLIESGSSYACSWS	72	0.776	Y	PredHel=0	S	1	no hit	no hit	no hit	PREDICTED: leucine-rich repeat receptor-like protein kinase TDR-like [Cicer arietinum]	no hit		no hit	no hit	no hit	no hit
43_GTGGCC_L004_R1_paired_trimmed_paired_contig_88183	MQITLINLFFVSIPLIFQPSEVWLNICTRSNVLIKSDQ	38	0.513	Y	PredHel=0	S	1	no hit	no hit	no hit	no hit	no hit		no hit	no hit	no hit	no hit
43_GTGGCC_L004_R1_paired_trimmed_paired_contig_88615	MLLMRVILVLLLPFMLLLQQGNSSTTTNACPPSSCGKISNISYPFRLQDDPKHCGESRYELSCENNVATLYLYSGKYYVQSINYNNFTIRVADPGVIEYNFNLLPHYSLSRSNFCDTYNNDENCTDPYHAGYRGQLYSSENKLFEHIVYLNCSHPVRNNPKYVNTSSCLTQESKSKGYYIYAIAGHITAEDLQVGCHVKFITPTSLKGLQGNQVISYDEIQKALVYGFEISWLRLPCQNYCEKSELCYFDTTTQKLGCNVHYCFTLMGFSESNNCGKWSRIVLSAK	286	0.824	Y	PredHel=0	S	1	no hit	no hit	no hit	PREDICTED: uncharacterized protein LOC101492764, partial [Cicer arietinum]	no hit		no hit	no hit	no hit	PF13947.1:GUB_WAK_bind
43_GTGGCC_L004_R1_paired_trimmed_paired_contig_89086	MKIILSVLFLLMISSAQALNQNDGFVESRNDHKHELSLTIRKGGGFGG	48	0.908	Y	PredHel=0	S	1	no hit	no hit	no hit	no hit	no hit		no hit	no hit	no hit	no hit
43_GTGGCC_L004_R1_paired_trimmed_paired_contig_89448	MVENLRCLSQLIFLLAPALVFMHRKAHASASPYCNDSILLPIFLFQSVFLAAKVRRTNLLEHQSHLLMQFLLKVQVYL	78	0.519	Y	PredHel=0	S	1	no hit	no hit	no hit	no hit	no hit		no hit	no hit	no hit	no hit
43_GTGGCC_L004_R1_paired_trimmed_paired_contig_89777	MLYCGFKLLFCLVTILCINWSCAEDFHTNKCVEKEKRALLKFRDAINLKYRDGISSWKGEECCKWEGISCDNFTHHVTSL	80	0.892	Y	PredHel=0	S	1	no hit	no hit	no hit	Receptor protein kinase-like protein, partial [Medicago truncatula]	no hit		no hit	no hit	no hit	no hit
43_GTGGCC_L004_R1_paired_trimmed_paired_contig_89855	MLMSISYLMSLYVIHICLYVSSQSKKIKSIPLKRVIVIILTGHVTCC	47	0.526	Y	PredHel=0	S	1	no hit	no hit	no hit	no hit	no hit		no hit	no hit	no hit	no hit
43_GTGGCC_L004_R1_paired_trimmed_paired_contig_90809	MCHLSHLVLMALKMLFIFLLTRDECHVFFGCQYADEV	37	0.63	Y	PredHel=0	S	1	no hit	no hit	no hit	no hit	no hit		no hit	no hit	no hit	no hit
43_GTGGCC_L004_R1_paired_trimmed_paired_contig_91416	MAIISLRLDSFHYSIFLLIIIFSSSQLAKADNTTQNFHYFCNPNNVTGTYTANSIYQTNLKSLLSTLTSNTQINYGFYNFSNGENTNKVNAIGLCRGDVKTNECLSCLNGSSNNLTQLCPNQKEAIGWYEDEKCMLRYSDRSIFRLMEIGPAYYANN	157	0.724	Y	PredHel=0	S	1	no hit	no hit	no hit	Cysteine-rich receptor-like protein kinase [Medicago truncatula]	RecName: Full=Cysteine-rich receptor-like protein kinase 26; Short=Cysteine-rich RLK26; Flags: Precursor [Arabidopsis thaliana]		no hit	no hit	no hit	no hit
43_GTGGCC_L004_R1_paired_trimmed_paired_contig_91598	MNISFCFLVFIFFLESSISTRSFLESTQSQPPLLVVLLPYNTMVVPLVRCTHLRLENMTLTPTTKTYKVNTQILL	75	0.743	Y	PredHel=0	S	1	no hit	no hit	no hit	no hit	no hit		no hit	no hit	no hit	no hit
43_GTGGCC_L004_R1_paired_trimmed_paired_contig_91836	MCPGISFGLKLIQITLATLLHGFDIVTQDGGPVGMVEQSGLTNVKASPLEVILTPRLSTELYGQN	65	0.684	Y	PredHel=0	S	1	no hit	no hit	no hit	PREDICTED: cytochrome P450 82A1-like [Glycine max]	RecName: Full=Protopine 6-monooxygenase; AltName: Full=Protopine 6-hydroxylase; Short=P6H [Papaver somniferum]		no hit	no hit	no hit	no hit
43_GTGGCC_L004_R1_paired_trimmed_paired_contig_91856	MFSIQNSGKILALKALVALLKLLAIPSQPECFISRFFYMIAYVKPPSLSNFLRRQGKILG	60	0.578	Y	PredHel=0	S	1	no hit	no hit	no hit	no hit	no hit		no hit	no hit	no hit	no hit
43_GTGGCC_L004_R1_paired_trimmed_paired_contig_91878	MYILFYAFDCFTLQLLLLYQCNDLQHTEEEEKK	33	0.524	Y	PredHel=0	S	1	no hit	no hit	no hit	no hit	no hit		no hit	no hit	no hit	no hit
43_GTGGCC_L004_R1_paired_trimmed_paired_contig_92122	MNSKALLFLAMLLASILLSSAETAPKDLDKNLDNQDEFYETNGVDESQYVGGPWRGGGSGYGGGGYGGGHYGGRYCHHGCCDWGYHGSCRRCCYPREHHVADIDAEPHN	109	0.918	Y	PredHel=0	S	1	no hit	no hit	no hit	PREDICTED: glycine-rich protein-like [Glycine max]	no hit		no hit	no hit	no hit	no hit
43_GTGGCC_L004_R1_paired_trimmed_paired_contig_92488	MAFIFIFAILVMFSMVNANKDGYETCKRYTTRLDTLLINVNWDAPKPDDIYIKFHTQWDFANNYTTETTMLSFIISTFDYENPWTTDSIFNDFTPGQNKISRWDKVGIIHGLTFLNYSITVLLSDDHYVFGCIYYDRRDSWWLL	144	0.922	Y	PredHel=0	S	1	no hit	no hit	no hit	no hit	no hit		no hit	no hit	no hit	no hit
43_GTGGCC_L004_R1_paired_trimmed_paired_contig_93496	MDFSQFRCIWLWIRCVSHLSLSLSLSXXXXXXPQNPNPKPNRSSSRRRPAEPSSEWPLRQPTATVPPATAVPLPCIGFGCGPCGKGWEPYSVV	93	0.771	Y	PredHel=0	S	1	no hit	no hit	no hit	no hit	no hit		no hit	no hit	no hit	no hit
43_GTGGCC_L004_R1_paired_trimmed_paired_contig_93730	MAGKKLVVAMLLVLVAISGSWTRATATRPLQGDQVNAAGEPSSGGSTNAAPPAERPGHKLPLFEKKWQQPCGKTNDHTLHCPPAAP	86	0.829	Y	PredHel=0	S	1	no hit	no hit	no hit	PREDICTED: uncharacterized protein LOC104583879 [Brachypodium distachyon]	no hit		no hit	no hit	no hit	no hit
43_GTGGCC_L004_R1_paired_trimmed_paired_contig_93786	MASGAATLALKVAAIAAALAMLVVPSLGRCPSLGPAPPPPMQASPPPPSKAYASPPPPPLPTPPPPPVAAQPAPAPGPGPMISCNDCFTQCSTACYATIRANC	103	0.803	Y	PredHel=0	S	1	no hit	no hit	no hit	no hit	no hit		no hit	no hit	no hit	no hit
43_GTGGCC_L004_R1_paired_trimmed_paired_contig_93975	MLWVNARQLVLLWIHLAGGGLGSVSPTELTQVVGGEISRTPEASRWRLRQPV	52	0.724	Y	PredHel=0	S	1	no hit	no hit	no hit	no hit	no hit		no hit	no hit	no hit	no hit
43_GTGGCC_L004_R1_paired_trimmed_paired_contig_94019	MIFLHLKWAFHLVLAFFALKNSLAMVFDNYPVLKTDYSVIIFYQEYQKSTLW	52	0.834	Y	PredHel=0	S	1	no hit	no hit	no hit	no hit	no hit		no hit	no hit	no hit	no hit
43_GTGGCC_L004_R1_paired_trimmed_paired_contig_94193	MASSQAIVILCLLVLASSMHSLVQARMMPSGQEQVHAKKTVSSATSSSSSSPDFLQVFMAPPPPMPSAAYRKMKIAGAKRRRASVVVQGSVPSPGIGHH	99	0.856	Y	PredHel=0	S	1	no hit	no hit	no hit	PREDICTED: uncharacterized protein LOC104582723 [Brachypodium distachyon]	no hit		no hit	no hit	no hit	no hit
43_GTGGCC_L004_R1_paired_trimmed_paired_contig_94264	MEPFSSKLLAPSLTILTMAAAAVLVAALPPSLEGQAGALLAWKATLDNESQHALRSWGNMSAPCNWRGIRCGTHRVQRHRHRPVIVKISLRGMR	94	0.728	Y	PredHel=0	S	1	no hit	no hit	no hit	PREDICTED: probable LRR receptor-like serine/threonine-protein kinase At4g08850 [Brachypodium distachyon]	no hit		no hit	no hit	no hit	no hit
43_GTGGCC_L004_R1_paired_trimmed_paired_contig_94684	MFFYWFPVQIIFLDLVVLETSLAFRGHDESKESKNKGNFRGLV	43	0.647	Y	PredHel=0	S	1	no hit	no hit	no hit	no hit	no hit		no hit	no hit	no hit	no hit
43_GTGGCC_L004_R1_paired_trimmed_paired_contig_94820	MHHIFQNCIAVCLVNVWINVLQHQGPACAEFDYIANALILCFSGIMHFQISVQQNWPKIC	60	0.49	Y	PredHel=0	S	1	no hit	no hit	no hit	no hit	no hit		no hit	no hit	no hit	no hit
*: stand for the G.rosea secreted proteins that are homologous to the R.irregularis effectors in the tribe 1 (AM fungus-specific)
