# Supplementary material for: A Survey of the Gene Repertoire of Gigaspora rosea Unravels Conserved Features among Glomeromycota for Obligate Biotrophy
Source: Front Microbiol. 2016 Mar 1;7:233. doi: 10.3389/fmicb.2016.00233 (PMC4771724; doi:10.3389/fmicb.2016.00233)
Supplement: Supplementary file 1 [file Data_Sheet_1.ZIP › Table S9. Potential transporter genes in GiroV1.xlsx]

## Sheet: Sheet1
Table S9. Blastx searches were performed against the transporters of class 1-5 in Transporter Classification Database (http://www.tcdb.org/) and the G.rosea NRVTs which have an e value less than 1E-20 were considered as potential transporter genes. The hit information including definition, belonging to a transporter family or superfamily and e value is listed. Additionally, the G.rosea contigs sh…
G.rosea NRVT ID	blastx hit description	family (superfamily)	e value	supplementary annotation
43_GTGGCC_L004_R1_paired_trimmed_paired_contig_30855	2.A.1.1.40 Xylhp (Fragment) - Debaryomyces hansenii (Yeast) (Torulaspora hansenii).	The Major Facilitator Superfamily (MFS)	1e-109	MST2,MST3 sugar transporter [Rhizophagus intraradices]-Helber et al 2011
43_GTGGCC_L004_R1_paired_trimmed_paired_contig_9771	2.A.1.1.96 Probable metabolite transport protein YBR241C OS=Saccharomyces cerevisiae (strain ATCC 204508 / S288c) GN=YBR241C PE=1 SV=1	The Major Facilitator Superfamily (MFS)	4e-62	MST4 sugar transporter [Rhizophagus intraradices]-Helber et al 2011; monosaccharide transporter [Geosiphon pyriformis] Schüssler et al 2006
43_GTGGCC_L004_R1_paired_trimmed_paired_contig_7012	2.A.1.1.43 Monosaccharide transporter - Geosiphon pyriformis.	The Major Facilitator Superfamily (MFS)	3e-109	monosaccharide transporter [Geosiphon pyriformis] Schüssler et al 2006
43_GTGGCC_L004_R1_paired_trimmed_paired_contig_23448	2.A.1.8.4 NITRATE TRANSPORTER - Cylindrotheca fusiformis (Marine diatom).	The Major Facilitator Superfamily (MFS)	3e-70	nitrate transporter, partial [Rhizophagus intraradices]-Tian et al 2010
43_GTGGCC_L004_R1_paired_trimmed_paired_contig_7420	2.A.1.8.4 NITRATE TRANSPORTER - Cylindrotheca fusiformis (Marine diatom).	The Major Facilitator Superfamily (MFS)	9e-71	nitrate transporter, partial [Rhizophagus intraradices]-Tian et al 2011
43_GTGGCC_L004_R1_paired_trimmed_paired_contig_9040	2.A.1.8.5 Nitrate transporter (Nitrate permease) - Emericella nidulans (Aspergillus nidulans).	The Major Facilitator Superfamily (MFS)	3e-55	nitrate transporter, partial [Rhizophagus intraradices]-Tian et al 2012
43_GTGGCC_L004_R1_paired_trimmed_paired_contig_20837	1.A.8.10.4 Aquaporin TIP2-3 - Arabidopsis thaliana (Mouse-ear cress).	The Major Intrinsic Protein (MIP) Family	4e-34	AQPF1 [Rhizophagus intraradices] Li et al 2013
43_GTGGCC_L004_R1_paired_trimmed_paired_contig_649	1.A.8.6.4 Aquaporin 1 OS=Terfezia claveryi GN=AQP1 PE=2 SV=1	The Major Intrinsic Protein (MIP) Family	3e-29	AQPF1 [Rhizophagus intraradices] Li et al 2013
43_GTGGCC_L004_R1_paired_trimmed_paired_contig_71	1.A.8.9.1 AQUAPORIN 3 (31.4 KDA WATER CHANNEL PROTEIN) - Rattus norvegicus (Rat).	The Major Intrinsic Protein (MIP) Family	2e-55	AQPF2 [Rhizophagus intraradices] Li et al 2013
43_GTGGCC_L004_R1_paired_trimmed_paired_contig_10582	1.A.11.3.3 Ammonium transporter - Hebeloma cylindrosporum.	The Ammonia Transporter Channel (Amt) Family	3e-147	ammonium transporter 1 [Rhizophagus intraradices]-Lopez et al 2006; ammonium transporter 2 [Rhizophagus intraradices]-Perez et al 2011; ammonium transporter 1,2,3 [Geosiphon pyriformis]-Ellerbeck et al 2013
43_GTGGCC_L004_R1_paired_trimmed_paired_contig_20583	1.A.11.3.3 Ammonium transporter - Hebeloma cylindrosporum.	The Ammonia Transporter Channel (Amt) Family	1e-153	ammonium transporter 1 [Rhizophagus intraradices]-Lopez et al 2006; ammonium transporter 2 [Rhizophagus intraradices]-Perez et al 2011; ammonium transporter 1,2,3 [Geosiphon pyriformis]-Ellerbeck et al 2014
43_GTGGCC_L004_R1_paired_trimmed_paired_contig_31671	1.A.11.3.3 Ammonium transporter - Hebeloma cylindrosporum.	The Ammonia Transporter Channel (Amt) Family	3e-82	ammonium transporter 1 [Rhizophagus intraradices]-Lopez et al 2006; ammonium transporter 2 [Rhizophagus intraradices]-Perez et al 2011; ammonium transporter 1,2,3 [Geosiphon pyriformis]-Ellerbeck et al 2015
43_GTGGCC_L004_R1_paired_trimmed_paired_contig_317	1.A.11.3.4 Ammonium transporter - Hebeloma cylindrosporum.	The Ammonia Transporter Channel (Amt) Family	7e-160	ammonium transporter 1 [Rhizophagus intraradices]-Lopez et al 2006; ammonium transporter 2 [Rhizophagus intraradices]-Perez et al 2011; ammonium transporter 1,2,3 [Geosiphon pyriformis]-Ellerbeck et al 2016
43_GTGGCC_L004_R1_paired_trimmed_paired_contig_4618	1.A.11.3.3 Ammonium transporter - Hebeloma cylindrosporum.	The Ammonia Transporter Channel (Amt) Family	7e-99	ammonium transporter 1 [Rhizophagus intraradices]-Lopez et al 2006; ammonium transporter 2 [Rhizophagus intraradices]-Perez et al 2011; ammonium transporter 1,2,3 [Geosiphon pyriformis]-Ellerbeck et al 2017
43_GTGGCC_L004_R1_paired_trimmed_paired_contig_7491	1.A.11.3.3 Ammonium transporter - Hebeloma cylindrosporum.	The Ammonia Transporter Channel (Amt) Family	1e-142	ammonium transporter 1 [Rhizophagus intraradices]-Lopez et al 2006; ammonium transporter 2 [Rhizophagus intraradices]-Perez et al 2011; ammonium transporter 1,2,3 [Geosiphon pyriformis]-Ellerbeck et al 2018
43_GTGGCC_L004_R1_paired_trimmed_paired_contig_68265	1.A.11.3.3 Ammonium transporter - Hebeloma cylindrosporum.	The Ammonia Transporter Channel (Amt) Family	5e-33	ammonium transporter 1[Rhizophagus intraradices]-Lopez et al 2006;
43_GTGGCC_L004_R1_paired_trimmed_paired_contig_11602	2.A.1.9.11 Phosphate transporter OS=Boletus edulis GN=PT PE=2 SV=1	The Major Facilitator Superfamily (MFS)	8e-144	phosphate transporter [Glomus versiforme]-Harrison et al 1995; phosphate transporter [Rhizophagus intraradices]-Maldonado et al-2001; phosphate transporter, partial [Funneliformis mosseae]-Benedetto et al 2005
43_GTGGCC_L004_R1_paired_trimmed_paired_contig_13240	2.A.1.9.11 Phosphate transporter OS=Boletus edulis GN=PT PE=2 SV=1	The Major Facilitator Superfamily (MFS)	1e-145	phosphate transporter [Glomus versiforme]-Harrison et al 1995; phosphate transporter [Rhizophagus intraradices]-Maldonado et al-2001; phosphate transporter, partial [Funneliformis mosseae]-Benedetto et al 2006
43_GTGGCC_L004_R1_paired_trimmed_paired_contig_15777	2.A.1.9.11 Phosphate transporter OS=Boletus edulis GN=PT PE=2 SV=1	The Major Facilitator Superfamily (MFS)	4e-177	phosphate transporter [Glomus versiforme]-Harrison et al 1995; phosphate transporter [Rhizophagus intraradices]-Maldonado et al-2001; phosphate transporter, partial [Funneliformis mosseae]-Benedetto et al 2007
43_GTGGCC_L004_R1_paired_trimmed_paired_contig_15778	2.A.1.9.11 Phosphate transporter OS=Boletus edulis GN=PT PE=2 SV=1	The Major Facilitator Superfamily (MFS)	8e-171	phosphate transporter [Glomus versiforme]-Harrison et al 1995; phosphate transporter [Rhizophagus intraradices]-Maldonado et al-2001; phosphate transporter, partial [Funneliformis mosseae]-Benedetto et al 2008
43_GTGGCC_L004_R1_paired_trimmed_paired_contig_1616	2.A.1.9.11 Phosphate transporter OS=Boletus edulis GN=PT PE=2 SV=1	The Major Facilitator Superfamily (MFS)	7e-133	phosphate transporter [Glomus versiforme]-Harrison et al 1995; phosphate transporter [Rhizophagus intraradices]-Maldonado et al-2001; phosphate transporter, partial [Funneliformis mosseae]-Benedetto et al 2009
43_GTGGCC_L004_R1_paired_trimmed_paired_contig_1617	2.A.1.9.11 Phosphate transporter OS=Boletus edulis GN=PT PE=2 SV=1	The Major Facilitator Superfamily (MFS)	2e-115	phosphate transporter [Glomus versiforme]-Harrison et al 1995; phosphate transporter [Rhizophagus intraradices]-Maldonado et al-2001; phosphate transporter, partial [Funneliformis mosseae]-Benedetto et al 2010
43_GTGGCC_L004_R1_paired_trimmed_paired_contig_21897	2.A.1.9.11 Phosphate transporter OS=Boletus edulis GN=PT PE=2 SV=1	The Major Facilitator Superfamily (MFS)	2e-116	phosphate transporter [Glomus versiforme]-Harrison et al 1995; phosphate transporter [Rhizophagus intraradices]-Maldonado et al-2001; phosphate transporter, partial [Funneliformis mosseae]-Benedetto et al 2011
43_GTGGCC_L004_R1_paired_trimmed_paired_contig_806	2.A.1.9.11 Phosphate transporter OS=Boletus edulis GN=PT PE=2 SV=1	The Major Facilitator Superfamily (MFS)	7e-166	phosphate transporter [Glomus versiforme]-Harrison et al 1995; phosphate transporter [Rhizophagus intraradices]-Maldonado et al-2001; phosphate transporter, partial [Funneliformis mosseae]-Benedetto et al 2012
43_GTGGCC_L004_R1_paired_trimmed_paired_contig_100	3.B.1.1.1 OXALOACETATE DECARBOXYLASE ALPHA CHAIN (EC 4.1.1.3) - Salmonella typhimurium.	The Na+-transporting Carboxylic Acid Decarboxylase (NaT-DC) Family	3e-77
43_GTGGCC_L004_R1_paired_trimmed_paired_contig_10021	5.B.1.2.2 NADPH THYROID OXIDASE 2 - Homo sapiens (Human).	The Phagocyte (gp91phox) NADPH Oxidase Family	9e-31
43_GTGGCC_L004_R1_paired_trimmed_paired_contig_10097	3.A.16.1.3 Polyubiquitin OS=Plasmodium falciparum (isolate 3D7) GN=pUB PE=4 SV=1	The Endoplasmic Reticular Retrotranslocon (ER-RT) Family	7e-72
43_GTGGCC_L004_R1_paired_trimmed_paired_contig_10141	2.A.4.1.6 Mitochondrial metal transporter 2 OS=Saccharomyces cerevisiae (strain ATCC 204508 / S288c) GN=MMT2 PE=1 SV=2	The Cation Diffusion Facilitator (CDF) Family	1e-27
43_GTGGCC_L004_R1_paired_trimmed_paired_contig_10146	1.A.4.7.1 Ion channel NompC - Danio rerio (Zebrafish) (Brachydanio rerio).	The Transient Receptor Potential Ca2+ Channel (TRP-CC) Family	2e-51
43_GTGGCC_L004_R1_paired_trimmed_paired_contig_10166	2.A.67.1.2 Sexual differentiation process protein isp4 - Schizosaccharomyces pombe (Fission yeast).	The Oligopeptide Transporter (OPT) Family	2e-136
43_GTGGCC_L004_R1_paired_trimmed_paired_contig_10191	3.D.4.8.1 Cytochrome c oxidase assembly protein COX11, mitochondrial OS=Saccharomyces cerevisiae (strain ATCC 204508 / S288c) GN=COX11 PE=2 SV=2	The Proton-translocating Cytochrome Oxidase (COX) Superfamily	2e-67
43_GTGGCC_L004_R1_paired_trimmed_paired_contig_10202	3.A.1.201.10 ABC multidrug transporter Mdr1 OS=Aspergillus fumigatus (strain CEA10 / CBS 144.89 / FGSC A1163) GN=AFUB_053630 PE=4 SV=1	The ATP-binding Cassette (ABC) Superfamily	3e-48
43_GTGGCC_L004_R1_paired_trimmed_paired_contig_10203	3.A.1.201.10 ABC multidrug transporter Mdr1 OS=Aspergillus fumigatus (strain CEA10 / CBS 144.89 / FGSC A1163) GN=AFUB_053630 PE=4 SV=1	The ATP-binding Cassette (ABC) Superfamily	1e-159
43_GTGGCC_L004_R1_paired_trimmed_paired_contig_10246	1.A.14.3.6 Protein lifeguard 4 OS=Homo sapiens GN=TMBIM4 PE=1 SV=3	The Testis-Enhanced Gene Transfer (TEGT) Family	7e-42
43_GTGGCC_L004_R1_paired_trimmed_paired_contig_10300	2.A.1.14.11 High-affinity nicotinic acid transporter (Nicotinic acid permease) - Saccharomyces cerevisiae (Baker's yeast).	The Major Facilitator Superfamily (MFS)	1e-73
43_GTGGCC_L004_R1_paired_trimmed_paired_contig_10358	2.A.1.10.3 Dol-P-Glc:Glc(2)Man(9)GlcNAc(2)-PP-Dol alpha-1,2-glucosyltransferase OS=Saccharomyces cerevisiae (strain ATCC 204508 / S288c) GN=DIE2 PE=1 SV=2	The Major Facilitator Superfamily (MFS)	1e-32
43_GTGGCC_L004_R1_paired_trimmed_paired_contig_10362	2.A.1.14.11 High-affinity nicotinic acid transporter (Nicotinic acid permease) - Saccharomyces cerevisiae (Baker's yeast).	The Major Facilitator Superfamily (MFS)	2e-26
43_GTGGCC_L004_R1_paired_trimmed_paired_contig_10373	5.B.1.2.1 Dual oxidase 1 - Homo sapiens (Human).	The Phagocyte (gp91phox) NADPH Oxidase Family	3e-23
43_GTGGCC_L004_R1_paired_trimmed_paired_contig_10374	2.A.72.3.1 2.A.72.3.1 Potassium transporter 1	The K+ Uptake Permease (KUP) Family	1e-32
43_GTGGCC_L004_R1_paired_trimmed_paired_contig_1039	3.D.1.6.1 NADH dehydrogenase [ubiquinone] 1 alpha subcomplex subunit 13 - Bos taurus (Bovine).	The H+ or Na+-translocating NADH Dehydrogenase (NDH) Family	6e-26
43_GTGGCC_L004_R1_paired_trimmed_paired_contig_10390	1.A.4.7.2 CG11020 protein (Mechanosensory transduction channel NOMPC) - Drosophila melanogaster (Fruit fly).	The Transient Receptor Potential Ca2+ Channel (TRP-CC) Family	2e-27
43_GTGGCC_L004_R1_paired_trimmed_paired_contig_1041	1.A.46.2.1 Putative uncharacterized protein OS=Emericella nidulans GN=AN2251.2 PE=4 SV=1	The Anion Channel-forming Bestrophin (Bestrophin) Family	2e-35
43_GTGGCC_L004_R1_paired_trimmed_paired_contig_10425	3.A.1.204.11 ATP-binding cassette transporter, subfamily G, member 4, group WBC protein PpABCG4 OS=Physcomitrella patens subsp. patens GN=ppabcg4 PE=4 SV=1	The ATP-binding Cassette (ABC) Superfamily	2e-47
43_GTGGCC_L004_R1_paired_trimmed_paired_contig_1043	3.A.2.2.6 V-type proton ATPase subunit E 1 OS=Mus musculus GN=Atp6v1e1 PE=1 SV=2	The H+- or Na+-translocating F-type, V-type and A-type ATPase (F-ATPase) Superfamily	1e-47
43_GTGGCC_L004_R1_paired_trimmed_paired_contig_10465	4.C.1.1.4 Long-chain-fatty-acid--CoA ligase - Escherichia coli.	The Proposed Fatty Acid Transporter (FAT) Family	6e-22
43_GTGGCC_L004_R1_paired_trimmed_paired_contig_10478	3.B.1.1.5 Methylmalonyl-CoA decarboxylase, subunit A LPHA (MMDA) - Pyrococcus abyssi.	The Na+-transporting Carboxylic Acid Decarboxylase (NaT-DC) Family	4e-78
43_GTGGCC_L004_R1_paired_trimmed_paired_contig_1051	2.A.108.1.1 IRON TRANSPORT MULTICOPPER OXIDASE FET3 PRECURSOR (EC 1.-.-.-) - Saccharomyces cerevisiae (Baker's yeast).	The Iron/Lead Transporter (ILT) Family	3e-57
43_GTGGCC_L004_R1_paired_trimmed_paired_contig_10538	2.A.108.1.5 Iron transport multicopper oxidase fio1 precursor (EC 1.-.-.-) - Schizosaccharomyces pombe (Fission yeast).	The Iron/Lead Transporter (ILT) Family	1e-84
43_GTGGCC_L004_R1_paired_trimmed_paired_contig_10589	2.A.4.4.4 SLC30A6 protein - Homo sapiens (Human).	The Cation Diffusion Facilitator (CDF) Family	4e-27
43_GTGGCC_L004_R1_paired_trimmed_paired_contig_10643	2.A.29.21.1 Putative mitochondrial carrier protein YHM1/SHM1 - Saccharomyces cerevisiae (Baker's yeast).	The Mitochondrial Carrier (MC) Family	7e-123
43_GTGGCC_L004_R1_paired_trimmed_paired_contig_10645	3.A.18.1.1 Histone deacetylase complex subunit SAP18 - Homo sapiens (Human).	The Nuclear mRNA Exporter (mRNA-E) Family	1e-24
43_GTGGCC_L004_R1_paired_trimmed_paired_contig_10669	3.A.1.211.12 ABC transporter A family member 12 OS=Arabidopsis thaliana GN=ABCA12 PE=3 SV=1	The ATP-binding Cassette (ABC) Superfamily	2e-88
43_GTGGCC_L004_R1_paired_trimmed_paired_contig_10829	3.D.1.8.1 Peptidyl-prolyl cis-trans isomerase OS=Arabidopsis thaliana GN=CYP20-2 PE=3 SV=1	The H+ or Na+-translocating NADH Dehydrogenase (NDH) Family	8e-31
43_GTGGCC_L004_R1_paired_trimmed_paired_contig_10867	1.A.87.2.4 Angiopoietin-1 receptor OS=Mus musculus GN=Tek PE=2 SV=1	The Mechanosensitive Calcium Channel (MCA) Family	4e-23
43_GTGGCC_L004_R1_paired_trimmed_paired_contig_10900	2.A.29.10.4 2.A.29.10.4 Mitochondrial carrier protein RIM2	The Mitochondrial Carrier (MC) Family	1e-79
43_GTGGCC_L004_R1_paired_trimmed_paired_contig_10936	2.A.2.6.1 HYPOTHETICAL 61.7 kDa PROTEIN C2F3.08 IN CHROMOSOME I - Schizosaccharomyces pombe (Fission yeast).	The Glycoside-Pentoside-Hexuronide (GPH):Cation Symporter Family	2e-71
43_GTGGCC_L004_R1_paired_trimmed_paired_contig_10966	2.A.19.2.2 CHROMOSOME IV READING FRAME ORF YDL128W - Saccharomyces cerevisiae (Baker's yeast).	The Ca2+:Cation Antiporter (CaCA) Family	2e-53
43_GTGGCC_L004_R1_paired_trimmed_paired_contig_11001	1.A.87.2.4 Angiopoietin-1 receptor OS=Mus musculus GN=Tek PE=2 SV=1	The Mechanosensitive Calcium Channel (MCA) Family	2e-21
43_GTGGCC_L004_R1_paired_trimmed_paired_contig_11012	2.A.29.14.8 Solute carrier family 25 member 39 OS=Homo sapiens GN=SLC25A39 PE=2 SV=2	The Mitochondrial Carrier (MC) Family	6e-64
43_GTGGCC_L004_R1_paired_trimmed_paired_contig_11029	2.A.7.12.7 UDP-N-acetylglucosamine transporter - Homo sapiens (Human).	The Drug/Metabolite Transporter (DMT) Superfamily	2e-91
43_GTGGCC_L004_R1_paired_trimmed_paired_contig_11038	3.D.1.6.4 Putative NADH:ubiquinone oxidoreductase 39 kDa subunit - Chlamydomonas reinhardtii.	The H+ or Na+-translocating NADH Dehydrogenase (NDH) Family	2e-27
43_GTGGCC_L004_R1_paired_trimmed_paired_contig_11054	1.B.8.1.12 Voltage-dependent anion-selective channel protein 2 OS=Homo sapiens GN=VDAC2 PE=1 SV=2	The Mitochondrial and Plastid Porin (MPP) Family	3e-51
43_GTGGCC_L004_R1_paired_trimmed_paired_contig_11073	2.A.1.9.11 Phosphate transporter OS=Boletus edulis GN=PT PE=2 SV=1	The Major Facilitator Superfamily (MFS)	1e-24
43_GTGGCC_L004_R1_paired_trimmed_paired_contig_11090	4.C.1.1.7 4-coumarate--CoA ligase 1 - Arabidopsis thaliana (Mouse-ear cress).	The Proposed Fatty Acid Transporter (FAT) Family	1e-47
43_GTGGCC_L004_R1_paired_trimmed_paired_contig_11091	1.A.17.1.8 Anoctamin OS=Crassostrea gigas GN=CGI_10007181 PE=3 SV=1	The Calcium-Dependent Chloride Channel (Ca-ClC) Family	1e-75
43_GTGGCC_L004_R1_paired_trimmed_paired_contig_11121	2.A.43.2.7 Protein RTC2 OS=Saccharomyces cerevisiae (strain ATCC 204508 / S288c) GN=RTC2 PE=1 SV=1	The Lysosomal Cystine Transporter (LCT) Family	6e-44
43_GTGGCC_L004_R1_paired_trimmed_paired_contig_11130	3.A.18.1.1 Eukaryotic initiation factor 4A-III - Homo sapiens (Human).	The Nuclear mRNA Exporter (mRNA-E) Family	5e-25
43_GTGGCC_L004_R1_paired_trimmed_paired_contig_1114	3.A.16.1.3 Cell division cycle protein 48 homologue, putative OS=Plasmodium falciparum (isolate 3D7) GN=PFF0940c PE=3 SV=1	The Endoplasmic Reticular Retrotranslocon (ER-RT) Family	2e-54
43_GTGGCC_L004_R1_paired_trimmed_paired_contig_11165	3.D.1.6.1 NADH dehydrogenase [ubiquinone] iron-sulfur protein 7, mitochondrial - Bos taurus (Bovine).	The H+ or Na+-translocating NADH Dehydrogenase (NDH) Family	2e-55
43_GTGGCC_L004_R1_paired_trimmed_paired_contig_11168	1.A.87.2.4 Angiopoietin-1 receptor OS=Mus musculus GN=Tek PE=2 SV=1	The Mechanosensitive Calcium Channel (MCA) Family	2e-23
43_GTGGCC_L004_R1_paired_trimmed_paired_contig_11188	2.A.108.1.7 Fet3 protein - Phanerochaete chrysosporium (White-rot fungus) (Sporotrichum pruinosum).	The Iron/Lead Transporter (ILT) Family	4e-81
43_GTGGCC_L004_R1_paired_trimmed_paired_contig_11211	3.A.18.1.1 Eukaryotic initiation factor 4A-III - Homo sapiens (Human).	The Nuclear mRNA Exporter (mRNA-E) Family	3e-57
43_GTGGCC_L004_R1_paired_trimmed_paired_contig_11246	2.A.53.3.8 Carbonic anhydrase (EC 4.2.1.1) - Leptospira interrogans.	The Sulfate Permease (SulP) Family	1e-57
43_GTGGCC_L004_R1_paired_trimmed_paired_contig_1125	3.D.1.6.2 NADH-ubiquinone oxidoreductase chain 5 - Neurospora crassa.	The H+ or Na+-translocating NADH Dehydrogenase (NDH) Family	9e-39
43_GTGGCC_L004_R1_paired_trimmed_paired_contig_11274	2.A.108.1.7 Fet3 protein - Phanerochaete chrysosporium (White-rot fungus) (Sporotrichum pruinosum).	The Iron/Lead Transporter (ILT) Family	2e-54
43_GTGGCC_L004_R1_paired_trimmed_paired_contig_11329	2.A.17.2.3 Uncharacterized protein OS=Rhizophagus irregularis (strain DAOM 181602 / DAOM 197198 / MUCL 43194) GN=GLOINDRAFT_343346 PE=3 SV=1	The Proton-dependent Oligopeptide Transporter (POT/PTR) Family	9e-143
43_GTGGCC_L004_R1_paired_trimmed_paired_contig_11374	2.A.1.14.22 Sodium-dependent phosphate transport protein 1, chloroplastic OS=Arabidopsis thaliana GN=ANTR1 PE=1 SV=1	The Major Facilitator Superfamily (MFS)	3e-52
43_GTGGCC_L004_R1_paired_trimmed_paired_contig_1142	3.A.18.1.1 Eukaryotic initiation factor 4A-III - Homo sapiens (Human).	The Nuclear mRNA Exporter (mRNA-E) Family	8e-65
43_GTGGCC_L004_R1_paired_trimmed_paired_contig_115	3.A.2.1.3 ATP SYNTHASE BETA CHAIN, MITOCHONDRIAL PRECURSOR (EC 3.6.1.34) - Saccharomyces cerevisiae (Baker's yeast).	The H+- or Na+-translocating F-type, V-type and A-type ATPase (F-ATPase) Superfamily	0
43_GTGGCC_L004_R1_paired_trimmed_paired_contig_11505	2.A.29.10.2 FOLATE TRANSPORTER/CARRIER - Homo sapiens (Human).	The Mitochondrial Carrier (MC) Family	7e-42
43_GTGGCC_L004_R1_paired_trimmed_paired_contig_11549	3.A.1.208.3 Oligomycin resistance ATP-dependent permease YOR1 - Saccharomyces cerevisiae (Baker's yeast).	The ATP-binding Cassette (ABC) Superfamily	7e-154
43_GTGGCC_L004_R1_paired_trimmed_paired_contig_11557	3.A.18.1.2 Kanadaptin OS=Homo sapiens GN=SLC4A1AP PE=1 SV=1	The Nuclear mRNA Exporter (mRNA-E) Family	6e-53
43_GTGGCC_L004_R1_paired_trimmed_paired_contig_11581	3.D.4.8.1 Cytochrome c oxidase subunit 1 OS=Saccharomyces cerevisiae (strain ATCC 204508 / S288c) GN=COX1 PE=1 SV=2	The Proton-translocating Cytochrome Oxidase (COX) Superfamily	3e-56
43_GTGGCC_L004_R1_paired_trimmed_paired_contig_11593	3.A.25.2.1 Putative cell division cycle ATPase OS=Plasmodium falciparum (isolate 3D7) GN=PF07_0047 PE=3 SV=2	The Symbiont-specific ERAD-like Machinery (SELMA) Family	3e-52
43_GTGGCC_L004_R1_paired_trimmed_paired_contig_11597	2.A.1.14.22 Sodium-dependent phosphate transport protein 1, chloroplastic OS=Arabidopsis thaliana GN=ANTR1 PE=1 SV=1	The Major Facilitator Superfamily (MFS)	2e-63
43_GTGGCC_L004_R1_paired_trimmed_paired_contig_116	2.A.6.6.5 3-HYDROXY-3-METHYLGLUTARYL-COENZYME A REDUCTASE (EC 1.1.1.34) (HMG-COA REDUCTASE) - Homo sapiens (Human).	The Resistance-Nodulation-Cell Division (RND) Superfamily	5e-172
43_GTGGCC_L004_R1_paired_trimmed_paired_contig_1162	3.A.3.8.4 Probable phospholipid-transporting ATPase DNF1 (EC 3.6.3.1) - Saccharomyces cerevisiae (Baker's yeast)	The P-type ATPase (P-ATPase) Superfamily	0
43_GTGGCC_L004_R1_paired_trimmed_paired_contig_11639	2.A.108.1.2 High-affinity iron permease CaFTR1 - Candida albicans (Yeast).	The Iron/Lead Transporter (ILT) Family	3e-33
43_GTGGCC_L004_R1_paired_trimmed_paired_contig_11642	1.C.39.4.5 Putative uncharacterized protein OS=Selaginella moellendorffii GN=SELMODRAFT_415635 PE=4 SV=1	The Membrane Attack Complex/Perforin (MACPF) Family	1e-22
43_GTGGCC_L004_R1_paired_trimmed_paired_contig_11774	2.A.1.82.2 Synaptic vesicle transporter SVOP and related transporters (Major facilitator superfamily) (ISS) OS=Ostreococcus tauri GN=Ot10g01560 PE=4 SV=1	The Major Facilitator Superfamily (MFS)	4e-54
43_GTGGCC_L004_R1_paired_trimmed_paired_contig_11838	2.A.108.1.7 Fet3 protein - Phanerochaete chrysosporium (White-rot fungus) (Sporotrichum pruinosum).	The Iron/Lead Transporter (ILT) Family	1e-92
43_GTGGCC_L004_R1_paired_trimmed_paired_contig_11839	2.A.108.1.5 Iron transport multicopper oxidase fio1 precursor (EC 1.-.-.-) - Schizosaccharomyces pombe (Fission yeast).	The Iron/Lead Transporter (ILT) Family	2e-28
43_GTGGCC_L004_R1_paired_trimmed_paired_contig_11849	2.A.1.3.65 MFS multidrug transporter OS=Trichoderma harzianum GN=mfs1 PE=2 SV=1	The Major Facilitator Superfamily (MFS)	9e-62
43_GTGGCC_L004_R1_paired_trimmed_paired_contig_1185	3.D.3.3.1 Cytochrome b-c1 complex subunit Rieske, mitochondrial OS=Saccharomyces cerevisiae (strain ATCC 204508 / S288c) GN=RIP1 PE=1 SV=1	The Proton-translocating Quinol:Cytochrome c Reductase (QCR) Superfamily	3e-87
43_GTGGCC_L004_R1_paired_trimmed_paired_contig_11953	3.A.1.201.10 ABC multidrug transporter Mdr1 OS=Aspergillus fumigatus (strain CEA10 / CBS 144.89 / FGSC A1163) GN=AFUB_053630 PE=4 SV=1	The ATP-binding Cassette (ABC) Superfamily	3e-37
43_GTGGCC_L004_R1_paired_trimmed_paired_contig_11954	3.A.1.201.10 ABC multidrug transporter Mdr1 OS=Aspergillus fumigatus (strain CEA10 / CBS 144.89 / FGSC A1163) GN=AFUB_053630 PE=4 SV=1	The ATP-binding Cassette (ABC) Superfamily	0
43_GTGGCC_L004_R1_paired_trimmed_paired_contig_11966	1.A.46.2.1 Putative uncharacterized protein OS=Emericella nidulans GN=AN2251.2 PE=4 SV=1	The Anion Channel-forming Bestrophin (Bestrophin) Family	5e-38
43_GTGGCC_L004_R1_paired_trimmed_paired_contig_11979	2.A.53.1.2 SULFATE PERMEASE II - Neurospora crassa.	The Sulfate Permease (SulP) Family	3e-142
43_GTGGCC_L004_R1_paired_trimmed_paired_contig_1201	1.I.1.1.1 Cell division control protein 31 - Saccharomyces cerevisiae (Baker's yeast).	The Nuclear Pore Complex (NPC) Family	2e-25
43_GTGGCC_L004_R1_paired_trimmed_paired_contig_12025	2.A.1.14.22 Sodium-dependent phosphate transport protein 1, chloroplastic OS=Arabidopsis thaliana GN=ANTR1 PE=1 SV=1	The Major Facilitator Superfamily (MFS)	5e-60
43_GTGGCC_L004_R1_paired_trimmed_paired_contig_1203	3.A.25.1.1 Ubiquitin-protein ligase 1 OS=Phaeodactylum tricornutum (strain CCAP 1055/1) GN=UPL1 PE=4 SV=1	The Symbiont-specific ERAD-like Machinery (SELMA) Family	5e-22
43_GTGGCC_L004_R1_paired_trimmed_paired_contig_12045	1.A.87.2.4 Angiopoietin-1 receptor OS=Mus musculus GN=Tek PE=2 SV=1	The Mechanosensitive Calcium Channel (MCA) Family	6e-24
43_GTGGCC_L004_R1_paired_trimmed_paired_contig_12061	2.A.29.15.1 MITOCHONDRIAL CARRIER PROTEIN PMT - Saccharomyces cerevisiae (Baker's yeast).	The Mitochondrial Carrier (MC) Family	3e-42
43_GTGGCC_L004_R1_paired_trimmed_paired_contig_12070	3.A.25.1.1 Predicted protein OS=Phaeodactylum tricornutum (strain CCAP 1055/1) GN=hUbi PE=4 SV=1	The Symbiont-specific ERAD-like Machinery (SELMA) Family	8e-90
43_GTGGCC_L004_R1_paired_trimmed_paired_contig_12071	3.A.16.1.3 Polyubiquitin OS=Plasmodium falciparum (isolate 3D7) GN=pUB PE=4 SV=1	The Endoplasmic Reticular Retrotranslocon (ER-RT) Family	5e-31
43_GTGGCC_L004_R1_paired_trimmed_paired_contig_12072	3.A.16.1.3 Polyubiquitin OS=Plasmodium falciparum (isolate 3D7) GN=pUB PE=4 SV=1	The Endoplasmic Reticular Retrotranslocon (ER-RT) Family	8e-91
43_GTGGCC_L004_R1_paired_trimmed_paired_contig_12073	3.A.25.1.1 Predicted protein OS=Phaeodactylum tricornutum (strain CCAP 1055/1) GN=hUbi PE=4 SV=1	The Symbiont-specific ERAD-like Machinery (SELMA) Family	6e-21
43_GTGGCC_L004_R1_paired_trimmed_paired_contig_12074	3.A.16.1.3 Polyubiquitin OS=Plasmodium falciparum (isolate 3D7) GN=pUB PE=4 SV=1	The Endoplasmic Reticular Retrotranslocon (ER-RT) Family	7e-31
43_GTGGCC_L004_R1_paired_trimmed_paired_contig_1216	3.A.20.1.5 Peroxisomal membrane protein PAS20 OS=Saccharomyces cerevisiae (strain ATCC 204508 / S288c) GN=PEX13 PE=1 SV=1	The Peroxisomal Protein Importer (PPI) Family	6e-52
43_GTGGCC_L004_R1_paired_trimmed_paired_contig_12189	1.A.13.2.1 Putative uncharacterized protein OS=Oryza sativa subsp. indica GN=OsI_08104 PE=4 SV=1	The Epithelial Chloride Channel (E-ClC) Family	2e-46
43_GTGGCC_L004_R1_paired_trimmed_paired_contig_12194	3.A.1.132.3 Putative uncharacterized protein - Magnetococcus sp. (strain MC-1).	The ATP-binding Cassette (ABC) Superfamily	9e-27
43_GTGGCC_L004_R1_paired_trimmed_paired_contig_12230	1.C.113.1.8 Uncharacterized protein OS=Trypanosoma cruzi GN=TCSYLVIO_004718 PE=4 SV=1	1.C.113 The Hly III (Hly III) Family	5e-34
43_GTGGCC_L004_R1_paired_trimmed_paired_contig_12255	2.A.1.24.1 Hypothetical 58.8 kDa protein in GLK1-SRO9 intergenic region - Saccharomyces cerevisiae (Baker's yeast).	The Major Facilitator Superfamily (MFS)	1e-54
43_GTGGCC_L004_R1_paired_trimmed_paired_contig_12352	1.A.6.2.2 Mechanosensory protein 2 - Caenorhabditis elegans.	The Epithelial Na+ Channel (ENaC) Family	5e-27
43_GTGGCC_L004_R1_paired_trimmed_paired_contig_12432	2.A.7.25.6 Putative uncharacterized protein - Neurospora crassa.	The Drug/Metabolite Transporter (DMT) Superfamily	2e-131
43_GTGGCC_L004_R1_paired_trimmed_paired_contig_12549	3.A.3.2.35 Calcium-transporting ATPase 2 OS=Schizosaccharomyces pombe (strain 972 / ATCC 24843) GN=pmc1 PE=3 SV=1	The P-type ATPase (P-ATPase) Superfamily	2e-61
43_GTGGCC_L004_R1_paired_trimmed_paired_contig_12558	2.A.49.1.2 CLC voltage-gated chloride channel - Fusarium oxysporum f. sp. lycopersici.	The Chloride Carrier/Channel (ClC) Family	3e-106
43_GTGGCC_L004_R1_paired_trimmed_paired_contig_12573	3.A.1.210.6 ATP-binding cassette, sub-family B, member 6, mitochondrial precursor (Mitochondrial ABC transporter 3) (Mt-ABC transporter 3) (ABC transporter umat) - Homo sapiens (Human).	The ATP-binding Cassette (ABC) Superfamily	0
43_GTGGCC_L004_R1_paired_trimmed_paired_contig_1258	3.D.1.6.1 NADH dehydrogenase [ubiquinone] iron-sulfur protein 2, mitochondrial - Bos taurus (Bovine).	The H+ or Na+-translocating NADH Dehydrogenase (NDH) Family	0
43_GTGGCC_L004_R1_paired_trimmed_paired_contig_12594	2.A.67.1.5 Uncharacterized oligopeptide transporter C29B12.10c OS=Schizosaccharomyces pombe GN=SPAC29B12.10c PE=1 SV=1	The Oligopeptide Transporter (OPT) Family	1e-100
43_GTGGCC_L004_R1_paired_trimmed_paired_contig_126	2.A.1.3.65 MFS multidrug transporter OS=Trichoderma harzianum GN=mfs1 PE=2 SV=1	The Major Facilitator Superfamily (MFS)	1e-56
43_GTGGCC_L004_R1_paired_trimmed_paired_contig_12738	2.A.1.2.86 Pc21g09220 protein OS=Penicillium chrysogenum (strain ATCC 28089 / DSM 1075 / Wisconsin 54-1255) GN=Pc21g09220 PE=4 SV=1	The Major Facilitator Superfamily (MFS)	9e-35
43_GTGGCC_L004_R1_paired_trimmed_paired_contig_12863	3.A.1.203.9 ATP-binding cassette sub-family D member 4 OS=Homo sapiens GN=ABCD4 PE=1 SV=1	The ATP-binding Cassette (ABC) Superfamily	4e-104
43_GTGGCC_L004_R1_paired_trimmed_paired_contig_12899	2.A.1.19.48 Putative uncharacterized protein OS=Aspergillus terreus (strain NIH 2624 / FGSC A1156) GN=ATEG_01071 PE=4 SV=1	The Major Facilitator Superfamily (MFS)	8e-46
43_GTGGCC_L004_R1_paired_trimmed_paired_contig_129	4.C.1.1.14 Long chain acyl-CoA synthetase 2 OS=Arabidopsis thaliana GN=LACS2 PE=2 SV=1	The Proposed Fatty Acid Transporter (FAT) Family	3e-120
43_GTGGCC_L004_R1_paired_trimmed_paired_contig_12920	2.A.3.3.16 Putative amino acid transporter OS=Streptomyces coelicolor (strain ATCC BAA-471 / A3(2) / M145) GN=SCO1459 PE=4 SV=1	The Amino Acid-Polyamine-Organocation (APC) Family	3e-78
43_GTGGCC_L004_R1_paired_trimmed_paired_contig_12990	2.A.108.1.5 Iron transport multicopper oxidase fio1 precursor (EC 1.-.-.-) - Schizosaccharomyces pombe (Fission yeast).	The Iron/Lead Transporter (ILT) Family	9e-56
43_GTGGCC_L004_R1_paired_trimmed_paired_contig_12991	2.A.108.1.5 Iron transport multicopper oxidase fio1 precursor (EC 1.-.-.-) - Schizosaccharomyces pombe (Fission yeast).	The Iron/Lead Transporter (ILT) Family	1e-74
43_GTGGCC_L004_R1_paired_trimmed_paired_contig_130	2.A.19.4.4 Sodium/potassium/calcium exchanger 6 OS=Homo sapiens GN=SLC24A6 PE=2 SV=2	The Ca2+:Cation Antiporter (CaCA) Family	2e-41
43_GTGGCC_L004_R1_paired_trimmed_paired_contig_13006	3.A.8.1.1 Intermembrane space import and assembly protein 40, mitochondrial - Saccharomyces cerevisiae (Baker's yeast).	The Mitochondrial Protein Translocase (MPT) Family	1e-33
43_GTGGCC_L004_R1_paired_trimmed_paired_contig_1311	4.E.1.1.3 Vacuolar transporter chaperone 4 OS=Saccharomyces cerevisiae (strain ATCC 204508 / S288c) GN=VTC4 PE=1 SV=2	The Vacuolar (Acidocalcisome) Polyphosphate Polymerase (V-PPP) Family	2e-127
43_GTGGCC_L004_R1_paired_trimmed_paired_contig_13129	1.A.87.2.4 Angiopoietin-1 receptor OS=Mus musculus GN=Tek PE=2 SV=1	The Mechanosensitive Calcium Channel (MCA) Family	1e-21
43_GTGGCC_L004_R1_paired_trimmed_paired_contig_13142	3.A.1.204.13 ABC transporter G family member 1 OS=Dictyostelium discoideum GN=abcG1 PE=3 SV=1	The ATP-binding Cassette (ABC) Superfamily	4e-21
43_GTGGCC_L004_R1_paired_trimmed_paired_contig_1317	3.A.2.1.3 ATP synthase gamma chain, mitochondrial precursor (EC 3.6.1.34) - Saccharomyces cerevisiae (Baker's yeast).	The H+- or Na+-translocating F-type, V-type and A-type ATPase (F-ATPase) Superfamily	2e-76
43_GTGGCC_L004_R1_paired_trimmed_paired_contig_13173	2.A.18.6.20 Vacuolar amino acid transporter 2 OS=Saccharomyces cerevisiae (strain ATCC 204508 / S288c) GN=AVT2 PE=2 SV=1	The Amino Acid/Auxin Permease (AAAP) Family	3e-33
43_GTGGCC_L004_R1_paired_trimmed_paired_contig_13200	1.A.46.2.1 Putative uncharacterized protein OS=Emericella nidulans GN=AN2251.2 PE=4 SV=1	The Anion Channel-forming Bestrophin (Bestrophin) Family	8e-40
43_GTGGCC_L004_R1_paired_trimmed_paired_contig_13241	1.A.87.2.4 Angiopoietin-1 receptor OS=Mus musculus GN=Tek PE=2 SV=1	The Mechanosensitive Calcium Channel (MCA) Family	5e-21
43_GTGGCC_L004_R1_paired_trimmed_paired_contig_13245	1.I.1.1.1 Cell division control protein 31 - Saccharomyces cerevisiae (Baker's yeast).	The Nuclear Pore Complex (NPC) Family	1e-50
43_GTGGCC_L004_R1_paired_trimmed_paired_contig_13337	2.A.82.1.3 Transmembrane protein 184B OS=Homo sapiens GN=TMEM184B PE=1 SV=2	The Organic Solute Transporter (OST) Family	5e-59
43_GTGGCC_L004_R1_paired_trimmed_paired_contig_13358	2.A.29.13.1 REGULATOR OF ACETYL-COA SYNTHETASE ACTIVITY - Saccharomyces cerevisiae (Baker's yeast).	The Mitochondrial Carrier (MC) Family	3e-108
43_GTGGCC_L004_R1_paired_trimmed_paired_contig_1336	2.A.49.2.8 Chloride channel protein 4 OS=Homo sapiens GN=CLCN4 PE=2 SV=2	The Chloride Carrier/Channel (ClC) Family	4e-147
43_GTGGCC_L004_R1_paired_trimmed_paired_contig_13372	3.A.1.208.8 Multidrug resistance-associated protein 1 - Homo sapiens (Human).	The ATP-binding Cassette (ABC) Superfamily	4e-40
43_GTGGCC_L004_R1_paired_trimmed_paired_contig_13376	4.C.1.1.7 4-coumarate--CoA ligase 1 - Arabidopsis thaliana (Mouse-ear cress).	The Proposed Fatty Acid Transporter (FAT) Family	1e-33
43_GTGGCC_L004_R1_paired_trimmed_paired_contig_13388	2.A.7.24.11 DUF914 domain membrane protein OS=Neosartorya fumigata (strain ATCC MYA-4609 / Af293 / CBS 101355 / FGSC A1100) GN=AFUA_5G07810 PE=4 SV=1	The Drug/Metabolite Transporter (DMT) Superfamily	9e-56
43_GTGGCC_L004_R1_paired_trimmed_paired_contig_13390	2.A.1.3.65 MFS multidrug transporter OS=Trichoderma harzianum GN=mfs1 PE=2 SV=1	The Major Facilitator Superfamily (MFS)	1e-59
43_GTGGCC_L004_R1_paired_trimmed_paired_contig_13440	3.A.1.201.10 ABC multidrug transporter Mdr1 OS=Aspergillus fumigatus (strain CEA10 / CBS 144.89 / FGSC A1163) GN=AFUB_053630 PE=4 SV=1	The ATP-binding Cassette (ABC) Superfamily	5e-159
43_GTGGCC_L004_R1_paired_trimmed_paired_contig_13505	3.A.1.208.3 Oligomycin resistance ATP-dependent permease YOR1 - Saccharomyces cerevisiae (Baker's yeast).	The ATP-binding Cassette (ABC) Superfamily	3e-85
43_GTGGCC_L004_R1_paired_trimmed_paired_contig_13535	3.A.16.1.3 Ubiquitin fusion degradation protein UFD1, putative OS=Plasmodium falciparum (isolate 3D7) GN=UFD1 PE=4 SV=2	The Endoplasmic Reticular Retrotranslocon (ER-RT) Family	1e-25
43_GTGGCC_L004_R1_paired_trimmed_paired_contig_1355	1.I.1.1.1 Nucleoporin NIC96 - Saccharomyces cerevisiae (Baker's yeast).	The Nuclear Pore Complex (NPC) Family	8e-57
43_GTGGCC_L004_R1_paired_trimmed_paired_contig_1356	3.A.25.1.1 Predicted protein OS=Phaeodactylum tricornutum (strain CCAP 1055/1) GN=hUbi PE=4 SV=1	The Symbiont-specific ERAD-like Machinery (SELMA) Family	5e-29
43_GTGGCC_L004_R1_paired_trimmed_paired_contig_13709	2.A.82.1.3 Transmembrane protein 184B OS=Homo sapiens GN=TMEM184B PE=1 SV=2	The Organic Solute Transporter (OST) Family	2e-22
43_GTGGCC_L004_R1_paired_trimmed_paired_contig_1374	2.A.85.3.4 Protein required for ubiquinone (Coenzyme Q) biosynthesis and for respiratory growth OS=Komagataella pastoris (strain GS115 / ATCC 20864) GN=PAS_chr1-4_0591 PE=4 SV=1	The Aromatic Acid Exporter (ArAE) Family	2e-73
43_GTGGCC_L004_R1_paired_trimmed_paired_contig_13760	1.A.6.2.6 Serum paraoxonase/arylesterase 1 OS=Homo sapiens GN=PON1 PE=1 SV=3	The Epithelial Na+ Channel (ENaC) Family	5e-25
43_GTGGCC_L004_R1_paired_trimmed_paired_contig_13763	3.A.8.1.1 Import inner membrane translocase subunit TIM50, mitochondrial - Saccharomyces cerevisiae (Baker's yeast).	The Mitochondrial Protein Translocase (MPT) Family	2e-45
43_GTGGCC_L004_R1_paired_trimmed_paired_contig_1385	3.A.16.1.2 Cell division control protein 48 - Saccharomyces cerevisiae (Baker's yeast).	The Endoplasmic Reticular Retrotranslocon (ER-RT) Family	7e-54
43_GTGGCC_L004_R1_paired_trimmed_paired_contig_13914	3.A.16.1.2 Ubc1p OS=Saccharomyces cerevisiae (strain FostersB) GN=FOSTERSB_0886 PE=3 SV=1	The Endoplasmic Reticular Retrotranslocon (ER-RT) Family	2e-33
43_GTGGCC_L004_R1_paired_trimmed_paired_contig_13957	2.A.29.9.1 AMINO ACID TRANSPORTER ARG-13 - Neurospora crassa.	The Mitochondrial Carrier (MC) Family	1e-79
43_GTGGCC_L004_R1_paired_trimmed_paired_contig_13958	2.A.29.9.1 AMINO ACID TRANSPORTER ARG-13 - Neurospora crassa.	The Mitochondrial Carrier (MC) Family	5e-78
43_GTGGCC_L004_R1_paired_trimmed_paired_contig_14008	2.A.1.14.22 Sodium-dependent phosphate transport protein 1, chloroplastic OS=Arabidopsis thaliana GN=ANTR1 PE=1 SV=1	The Major Facilitator Superfamily (MFS)	1e-29
43_GTGGCC_L004_R1_paired_trimmed_paired_contig_14023	2.A.1.3.65 MFS multidrug transporter OS=Trichoderma harzianum GN=mfs1 PE=2 SV=1	The Major Facilitator Superfamily (MFS)	4e-61
43_GTGGCC_L004_R1_paired_trimmed_paired_contig_14126	2.A.52.1.1 HIGH-AFFINITY NICKEL TRANSPORT PROTEIN - Alcaligenes eutrophus (Ralstonia eutropha).	The Ni2+-Co2+ Transporter (NiCoT) Family	1e-44
43_GTGGCC_L004_R1_paired_trimmed_paired_contig_1413	3.A.20.1.1 Ubiquitin-conjugating enzyme E2 D2 OS=Homo sapiens GN=UBE2D2 PE=1 SV=1	The Peroxisomal Protein Importer (PPI) Family	1e-84
43_GTGGCC_L004_R1_paired_trimmed_paired_contig_14138	1.A.46.2.1 Putative uncharacterized protein OS=Emericella nidulans GN=AN2251.2 PE=4 SV=1	The Anion Channel-forming Bestrophin (Bestrophin) Family	9e-26
43_GTGGCC_L004_R1_paired_trimmed_paired_contig_1414	3.A.2.2.3 VACUOLAR ATP SYNTHASE SUBUNIT B (EC 3.6.1.34) (V-ATPASE B SUBUNIT) (VACUOLAR PROTON PUMP B SUBUNIT) (V-ATPASE 57 KDA SUBUNIT) - Saccharomyces cerevisiae (Baker's yeast).	The H+- or Na+-translocating F-type, V-type and A-type ATPase (F-ATPase) Superfamily	0
43_GTGGCC_L004_R1_paired_trimmed_paired_contig_14141	2.A.18.6.6 Hypothetical 48.8 kDa protein in SSU81-SCS2 intergenic region - Saccharomyces cerevisiae (Baker's yeast).	The Amino Acid/Auxin Permease (AAAP) Family	5e-75
43_GTGGCC_L004_R1_paired_trimmed_paired_contig_14144	3.A.3.8.13 Probable phospholipid-transporting ATPase IA OS=Homo sapiens GN=ATP8A1 PE=1 SV=1	The P-type ATPase (P-ATPase) Superfamily	4e-105
43_GTGGCC_L004_R1_paired_trimmed_paired_contig_14223	4.C.1.1.14 Long chain acyl-CoA synthetase 2 OS=Arabidopsis thaliana GN=LACS2 PE=2 SV=1	The Proposed Fatty Acid Transporter (FAT) Family	9e-52
43_GTGGCC_L004_R1_paired_trimmed_paired_contig_14236	3.A.1.201.10 ABC multidrug transporter Mdr1 OS=Aspergillus fumigatus (strain CEA10 / CBS 144.89 / FGSC A1163) GN=AFUB_053630 PE=4 SV=1	The ATP-binding Cassette (ABC) Superfamily	0
43_GTGGCC_L004_R1_paired_trimmed_paired_contig_14292	2.A.29.12.4 Mitochondrial carrier protein LEU5 OS=Saccharomyces cerevisiae (strain ATCC 204508 / S288c) GN=LEU5 PE=2 SV=1	The Mitochondrial Carrier (MC) Family	4e-51
43_GTGGCC_L004_R1_paired_trimmed_paired_contig_1431	3.A.16.1.1 Transitional endoplasmic reticulum ATPase (TER ATPase) (15S Mg(2+)- ATPase p97 subunit) (Valosin-containing protein) (VCP) - Homo sapiens (Human).	The Endoplasmic Reticular Retrotranslocon (ER-RT) Family	0
43_GTGGCC_L004_R1_paired_trimmed_paired_contig_14344	1.A.46.2.1 Putative uncharacterized protein OS=Emericella nidulans GN=AN2251.2 PE=4 SV=1	The Anion Channel-forming Bestrophin (Bestrophin) Family	1e-49
43_GTGGCC_L004_R1_paired_trimmed_paired_contig_14394	2.A.1.14.3 Putative tartrate transporter - Agrobacterium vitis.	The Major Facilitator Superfamily (MFS)	2e-26
43_GTGGCC_L004_R1_paired_trimmed_paired_contig_14426	2.A.108.1.1 IRON TRANSPORT MULTICOPPER OXIDASE FET3 PRECURSOR (EC 1.-.-.-) - Saccharomyces cerevisiae (Baker's yeast).	The Iron/Lead Transporter (ILT) Family	6e-36
43_GTGGCC_L004_R1_paired_trimmed_paired_contig_14448	3.A.16.1.3 Cell division cycle protein 48 homologue, putative OS=Plasmodium falciparum (isolate 3D7) GN=PFF0940c PE=3 SV=1	The Endoplasmic Reticular Retrotranslocon (ER-RT) Family	7e-64
43_GTGGCC_L004_R1_paired_trimmed_paired_contig_145	2.A.3.3.16 Putative amino acid transporter OS=Streptomyces coelicolor (strain ATCC BAA-471 / A3(2) / M145) GN=SCO1459 PE=4 SV=1	The Amino Acid-Polyamine-Organocation (APC) Family	4e-79
43_GTGGCC_L004_R1_paired_trimmed_paired_contig_14528	2.A.50.1.1 HYPOTHETICAL 65.3 KDA PROTEIN IN MAD1-SCY1 INTERGENIC REGION - Saccharomyces cerevisiae (Baker's yeast).	The Glycerol Uptake (GUP) Family	4e-131
43_GTGGCC_L004_R1_paired_trimmed_paired_contig_1455	1.A.25.3.1 Leucine-rich repeat-containing protein 8A OS=Homo sapiens GN=LRRC8A PE=1 SV=1	The Gap Junction-forming Innexin (Innexin) Family	2e-21
43_GTGGCC_L004_R1_paired_trimmed_paired_contig_14578	1.A.88.1.5 Vacuole protein, putative OS=Cryptococcus gattii serotype B (strain WM276 / ATCC MYA-4071) GN=CGB_J0510W PE=4 SV=1	1.A.88. The Fungal Potassium Channel (F-Kch) Family	7e-70
43_GTGGCC_L004_R1_paired_trimmed_paired_contig_1459	1.A.33.1.3 Heat shock 70 kDa protein 1 (HSP70.1) (HSP70-1/HSP70-2) - Homo sapiens (Human).	The Cation Channel-forming Heat Shock Protein-70 (Hsp70) Family	1e-78
43_GTGGCC_L004_R1_paired_trimmed_paired_contig_14609	1.C.113.1.8 Uncharacterized protein OS=Trypanosoma cruzi GN=TCSYLVIO_004718 PE=4 SV=1	1.C.113 The Hly III (Hly III) Family	2e-21
43_GTGGCC_L004_R1_paired_trimmed_paired_contig_14649	3.A.16.1.3 Cell division cycle protein 48 homologue, putative OS=Plasmodium falciparum (isolate 3D7) GN=PFF0940c PE=3 SV=1	The Endoplasmic Reticular Retrotranslocon (ER-RT) Family	6e-68
43_GTGGCC_L004_R1_paired_trimmed_paired_contig_1470	3.A.1.201.10 ABC multidrug transporter Mdr1 OS=Aspergillus fumigatus (strain CEA10 / CBS 144.89 / FGSC A1163) GN=AFUB_053630 PE=4 SV=1	The ATP-binding Cassette (ABC) Superfamily	0
43_GTGGCC_L004_R1_paired_trimmed_paired_contig_14714	4.C.1.1.14 Long chain acyl-CoA synthetase 2 OS=Arabidopsis thaliana GN=LACS2 PE=2 SV=1	The Proposed Fatty Acid Transporter (FAT) Family	1e-32
43_GTGGCC_L004_R1_paired_trimmed_paired_contig_14779	2.A.16.2.2 ATP-dependent DNA helicase tlh1 - Schizosaccharomyces pombe (Fission yeast).	The Telurite-resistance/Dicarboxylate Transporter (TDT) Family	4e-23
43_GTGGCC_L004_R1_paired_trimmed_paired_contig_1488	3.D.1.8.1 Peptidyl-prolyl cis-trans isomerase OS=Arabidopsis thaliana GN=CYP20-2 PE=3 SV=1	The H+ or Na+-translocating NADH Dehydrogenase (NDH) Family	4e-23
43_GTGGCC_L004_R1_paired_trimmed_paired_contig_14914	1.I.1.1.1 Nucleoporin SEH1 - Saccharomyces cerevisiae (Baker's yeast).	The Nuclear Pore Complex (NPC) Family	2e-24
43_GTGGCC_L004_R1_paired_trimmed_paired_contig_1494	2.A.49.2.3 Chloride channel protein 3 - Rattus norvegicus (Rat).	The Chloride Carrier/Channel (ClC) Family	1e-172
43_GTGGCC_L004_R1_paired_trimmed_paired_contig_14959	4.C.1.1.15 Long-chain-fatty-acid--CoA ligase 2 OS=Saccharomyces cerevisiae (strain ATCC 204508 / S288c) GN=FAA2 PE=1 SV=1	The Proposed Fatty Acid Transporter (FAT) Family	6e-36
43_GTGGCC_L004_R1_paired_trimmed_paired_contig_14996	1.A.87.2.4 Angiopoietin-1 receptor OS=Mus musculus GN=Tek PE=2 SV=1	The Mechanosensitive Calcium Channel (MCA) Family	3e-21
43_GTGGCC_L004_R1_paired_trimmed_paired_contig_15036	1.A.87.2.4 Angiopoietin-1 receptor OS=Mus musculus GN=Tek PE=2 SV=1	The Mechanosensitive Calcium Channel (MCA) Family	3e-22
43_GTGGCC_L004_R1_paired_trimmed_paired_contig_1504	2.A.6.6.4 SREBP CLEAVAGE ACTIVATING PROTEIN - Cricetulus griseus (Chinese hamster).	The Resistance-Nodulation-Cell Division (RND) Superfamily	2e-30
43_GTGGCC_L004_R1_paired_trimmed_paired_contig_1505	2.A.6.6.4 SREBP CLEAVAGE ACTIVATING PROTEIN - Cricetulus griseus (Chinese hamster).	The Resistance-Nodulation-Cell Division (RND) Superfamily	1e-32
43_GTGGCC_L004_R1_paired_trimmed_paired_contig_15070	4.C.1.1.7 4-coumarate--CoA ligase 1 - Arabidopsis thaliana (Mouse-ear cress).	The Proposed Fatty Acid Transporter (FAT) Family	1e-75
43_GTGGCC_L004_R1_paired_trimmed_paired_contig_1512	2.A.7.10.2 2.A.7.10.2 UDP-xylose and UDP-N-acetylglucosamine transporter	The Drug/Metabolite Transporter (DMT) Superfamily	8e-59
43_GTGGCC_L004_R1_paired_trimmed_paired_contig_15120	2.A.1.1.63 Probable inositol transporter 2 - Arabidopsis thaliana (Mouse-ear cress).	The Major Facilitator Superfamily (MFS)	4e-49
43_GTGGCC_L004_R1_paired_trimmed_paired_contig_15255	2.A.18.6.20 Vacuolar amino acid transporter 2 OS=Saccharomyces cerevisiae (strain ATCC 204508 / S288c) GN=AVT2 PE=2 SV=1	The Amino Acid/Auxin Permease (AAAP) Family	4e-21
43_GTGGCC_L004_R1_paired_trimmed_paired_contig_15256	2.A.18.6.20 Vacuolar amino acid transporter 2 OS=Saccharomyces cerevisiae (strain ATCC 204508 / S288c) GN=AVT2 PE=2 SV=1	The Amino Acid/Auxin Permease (AAAP) Family	3e-21
43_GTGGCC_L004_R1_paired_trimmed_paired_contig_15305	1.A.87.2.4 Angiopoietin-1 receptor OS=Mus musculus GN=Tek PE=2 SV=1	The Mechanosensitive Calcium Channel (MCA) Family	6e-23
43_GTGGCC_L004_R1_paired_trimmed_paired_contig_15355	2.A.1.2.58 Protein ZINC INDUCED FACILITATOR 1 OS=Arabidopsis thaliana GN=ZIF1 PE=1 SV=2	The Major Facilitator Superfamily (MFS)	7e-41
43_GTGGCC_L004_R1_paired_trimmed_paired_contig_154	3.A.5.9.1 Signal recognition particle 68 kDa protein (SRP68) - Homo sapiens (Human).	The General Secretory Pathway (Sec) Family	6e-70
43_GTGGCC_L004_R1_paired_trimmed_paired_contig_1547	3.A.2.2.4 Vacuolar ATP synthase catalytic subunit A - Homo sapiens (Human).	The H+- or Na+-translocating F-type, V-type and A-type ATPase (F-ATPase) Superfamily	0
43_GTGGCC_L004_R1_paired_trimmed_paired_contig_15574	3.A.5.7.2 Signal recognition particle receptor FtsY OS=Pyrococcus furiosus (strain ATCC 43587 / DSM 3638 / JCM 8422 / Vc1) GN=ftsY PE=1 SV=1	The General Secretory Pathway (Sec) Family	3e-30
43_GTGGCC_L004_R1_paired_trimmed_paired_contig_15831	3.A.1.201.10 ABC multidrug transporter Mdr1 OS=Aspergillus fumigatus (strain CEA10 / CBS 144.89 / FGSC A1163) GN=AFUB_053630 PE=4 SV=1	The ATP-binding Cassette (ABC) Superfamily	0
43_GTGGCC_L004_R1_paired_trimmed_paired_contig_15842	3.A.3.2.27 Putative calcium P-type ATPase (Fragment) OS=Neurospora crassa GN=nca-2 PE=3 SV=1	The P-type ATPase (P-ATPase) Superfamily	2e-42
43_GTGGCC_L004_R1_paired_trimmed_paired_contig_1587	3.A.1.132.3 Putative uncharacterized protein - Magnetococcus sp. (strain MC-1).	The ATP-binding Cassette (ABC) Superfamily	2e-38
43_GTGGCC_L004_R1_paired_trimmed_paired_contig_15992	1.A.14.3.3 Golgi anti-apoptotic protein OS=Vaccinia virus GN=E6 PE=4 SV=1	The Testis-Enhanced Gene Transfer (TEGT) Family	1e-46
43_GTGGCC_L004_R1_paired_trimmed_paired_contig_160	3.A.3.1.1 Sodium/potassium-transporting ATPase subunit alpha-2 OS=Homo sapiens GN=ATP1A2 PE=1 SV=1	The P-type ATPase (P-ATPase) Superfamily	0
43_GTGGCC_L004_R1_paired_trimmed_paired_contig_16031	2.A.1.1.43 Monosaccharide transporter - Geosiphon pyriformis.	The Major Facilitator Superfamily (MFS)	7e-25
43_GTGGCC_L004_R1_paired_trimmed_paired_contig_1605	3.A.1.203.1 ATP-binding cassette, sub-family D, member 3 (70 kDa peroxisomal membrane protein) (PMP70) - Homo sapiens (Human).	The ATP-binding Cassette (ABC) Superfamily	0
43_GTGGCC_L004_R1_paired_trimmed_paired_contig_16066	2.A.1.14.11 High-affinity nicotinic acid transporter (Nicotinic acid permease) - Saccharomyces cerevisiae (Baker's yeast).	The Major Facilitator Superfamily (MFS)	4e-50
43_GTGGCC_L004_R1_paired_trimmed_paired_contig_16160	2.A.1.3.33 Uncharacterized MFS-type transporter yusP OS=Bacillus subtilis GN=yusP PE=3 SV=1	The Major Facilitator Superfamily (MFS)	2e-33
43_GTGGCC_L004_R1_paired_trimmed_paired_contig_16161	2.A.1.3.65 MFS multidrug transporter OS=Trichoderma harzianum GN=mfs1 PE=2 SV=1	The Major Facilitator Superfamily (MFS)	3e-54
43_GTGGCC_L004_R1_paired_trimmed_paired_contig_1621	3.A.2.1.3 ATP synthase delta chain, mitochondrial precursor (EC 3.6.1.34) - Saccharomyces cerevisiae (Baker's yeast).	The H+- or Na+-translocating F-type, V-type and A-type ATPase (F-ATPase) Superfamily	4e-46
43_GTGGCC_L004_R1_paired_trimmed_paired_contig_1622	3.A.22.1.1 THO complex subunit 2 OS=Saccharomyces cerevisiae (strain ATCC 204508 / S288c) GN=THO2 PE=1 SV=1	The Transcription-coupled TREX/TAP Nuclear mRNA Export Complex (TREX) Family	3e-50
43_GTGGCC_L004_R1_paired_trimmed_paired_contig_16253	2.A.29.18.1 Putative mitochondrial carrier protein PET8 - Saccharomyces cerevisiae (Baker's yeast).	The Mitochondrial Carrier (MC) Family	3e-78
43_GTGGCC_L004_R1_paired_trimmed_paired_contig_16295	2.A.121.3.2 Predicted protein OS=Monosiga brevicollis GN=21998 PE=4 SV=1	The Sulfate Transporter (CysZ) Family	2e-44
43_GTGGCC_L004_R1_paired_trimmed_paired_contig_16309	2.A.4.4.5 Zinc transporter ZnT-7 (Solute carrier family 30 (Zinc transporter), member 7) (Zinc transporter like 2) (Hypothetical protein DKFZp686D18111) - Homo sapiens (Human).	The Cation Diffusion Facilitator (CDF) Family	2e-59
43_GTGGCC_L004_R1_paired_trimmed_paired_contig_16315	2.A.19.2.2 CHROMOSOME IV READING FRAME ORF YDL128W - Saccharomyces cerevisiae (Baker's yeast).	The Ca2+:Cation Antiporter (CaCA) Family	5e-73
43_GTGGCC_L004_R1_paired_trimmed_paired_contig_16339	2.A.53.5.1 Molybdate transporter 1 OS=Arabidopsis thaliana GN=MOT1 PE=2 SV=1	The Sulfate Permease (SulP) Family	1e-35
43_GTGGCC_L004_R1_paired_trimmed_paired_contig_16409	3.A.3.2.35 Calcium-transporting ATPase 2 OS=Schizosaccharomyces pombe (strain 972 / ATCC 24843) GN=pmc1 PE=3 SV=1	The P-type ATPase (P-ATPase) Superfamily	3e-21
43_GTGGCC_L004_R1_paired_trimmed_paired_contig_16413	1.A.26.2.1 Solute carrier family 41 member 1 - Homo sapiens (Human).	The Mg2+ Transporter-E (MgtE) Family	2e-62
43_GTGGCC_L004_R1_paired_trimmed_paired_contig_16484	3.A.20.1.5 Peroxisomal membrane protein PEX14 OS=Saccharomyces cerevisiae (strain ATCC 204508 / S288c) GN=PEX14 PE=1 SV=1	The Peroxisomal Protein Importer (PPI) Family	3e-21
43_GTGGCC_L004_R1_paired_trimmed_paired_contig_16575	1.A.87.2.4 Angiopoietin-1 receptor OS=Mus musculus GN=Tek PE=2 SV=1	The Mechanosensitive Calcium Channel (MCA) Family	5e-23
43_GTGGCC_L004_R1_paired_trimmed_paired_contig_16712	2.A.1.14.22 Sodium-dependent phosphate transport protein 1, chloroplastic OS=Arabidopsis thaliana GN=ANTR1 PE=1 SV=1	The Major Facilitator Superfamily (MFS)	2e-60
43_GTGGCC_L004_R1_paired_trimmed_paired_contig_16778	2.A.29.12.4 Mitochondrial carrier protein LEU5 OS=Saccharomyces cerevisiae (strain ATCC 204508 / S288c) GN=LEU5 PE=2 SV=1	The Mitochondrial Carrier (MC) Family	3e-36
43_GTGGCC_L004_R1_paired_trimmed_paired_contig_1680	1.A.33.1.1 HEAT SHOCK COGNATE 70 KDA PROTEIN 1 (HSC70.1) - Arabidopsis thaliana (Mouse-ear cress).	The Cation Channel-forming Heat Shock Protein-70 (Hsp70) Family	2e-64
43_GTGGCC_L004_R1_paired_trimmed_paired_contig_1687	3.A.20.1.5 Peroxisomal targeting signal receptor OS=Saccharomyces cerevisiae (strain ATCC 204508 / S288c) GN=PEX5 PE=1 SV=1	The Peroxisomal Protein Importer (PPI) Family	2e-82
43_GTGGCC_L004_R1_paired_trimmed_paired_contig_1690	3.A.16.1.3 Ubiquitin conjugating enzyme E2, putative OS=Plasmodium falciparum (isolate 3D7) GN=PFL0190w PE=3 SV=1	The Endoplasmic Reticular Retrotranslocon (ER-RT) Family	3e-40
43_GTGGCC_L004_R1_paired_trimmed_paired_contig_1691	2.A.25.1.6 Bifunctional protein: Sodium:alanine symporter/Phosphatidylserine decarboxylase proenzyme putative membrane protein OS=Leptospira biflexa serovar Patoc (strain Patoc 1 / ATCC 23582 / Paris) GN=LEPBI_I2554 PE=3 SV=1	The Alanine or Glycine:Cation Symporter (AGCS) Family	2e-23
43_GTGGCC_L004_R1_paired_trimmed_paired_contig_16935	4.C.1.1.7 4-coumarate--CoA ligase 1 - Arabidopsis thaliana (Mouse-ear cress).	The Proposed Fatty Acid Transporter (FAT) Family	1e-78
43_GTGGCC_L004_R1_paired_trimmed_paired_contig_16948	2.A.108.1.5 Iron transport multicopper oxidase fio1 precursor (EC 1.-.-.-) - Schizosaccharomyces pombe (Fission yeast).	The Iron/Lead Transporter (ILT) Family	6e-87
43_GTGGCC_L004_R1_paired_trimmed_paired_contig_1699	2.A.1.14.11 High-affinity nicotinic acid transporter (Nicotinic acid permease) - Saccharomyces cerevisiae (Baker's yeast).	The Major Facilitator Superfamily (MFS)	8e-55
43_GTGGCC_L004_R1_paired_trimmed_paired_contig_16992	2.A.57.1.3 EQUILIBRATIVE NUCLEOSIDE TRANSPORTER 1 (EQUILIBRATIVE NITROBENZYLMERCAPTOPURINE RIBOSIDE-SENSITIVE NUCLEOSIDE TRANSPORTER) (EQUILIBRATIVE NBMPR-SENSITIVE NUCLEOSIDE TRANSPORTER) (NUCLEOSIDE TRANSPORTER, ES-TYPE) - Rattus norvegicus (Ra	The Equilibrative Nucleoside Transporter (ENT) Family	7e-40
43_GTGGCC_L004_R1_paired_trimmed_paired_contig_16997	1.A.87.2.4 Angiopoietin-1 receptor OS=Mus musculus GN=Tek PE=2 SV=1	The Mechanosensitive Calcium Channel (MCA) Family	2e-25
43_GTGGCC_L004_R1_paired_trimmed_paired_contig_1701	2.A.97.1.1 LETM1 and EF-hand domain-containing protein 1, mitochondrial OS=Homo sapiens GN=LETM1 PE=1 SV=1	The Mitochondrial Inner Membrane K+/H+ and Ca2+/H+ Exchanger (LetM1) Family	1e-88
43_GTGGCC_L004_R1_paired_trimmed_paired_contig_1702	3.A.18.1.1 Eukaryotic initiation factor 4A-III - Homo sapiens (Human).	The Nuclear mRNA Exporter (mRNA-E) Family	6e-42
43_GTGGCC_L004_R1_paired_trimmed_paired_contig_1703	1.A.87.2.4 Angiopoietin-1 receptor OS=Mus musculus GN=Tek PE=2 SV=1	The Mechanosensitive Calcium Channel (MCA) Family	5e-23
43_GTGGCC_L004_R1_paired_trimmed_paired_contig_17030	4.C.1.1.7 4-coumarate--CoA ligase 1 - Arabidopsis thaliana (Mouse-ear cress).	The Proposed Fatty Acid Transporter (FAT) Family	5e-33
43_GTGGCC_L004_R1_paired_trimmed_paired_contig_1704	1.A.87.2.4 Angiopoietin-1 receptor OS=Mus musculus GN=Tek PE=2 SV=1	The Mechanosensitive Calcium Channel (MCA) Family	2e-24
43_GTGGCC_L004_R1_paired_trimmed_paired_contig_17044	1.A.77.1.13 Predicted protein OS=Monosiga brevicollis GN=33945 PE=4 SV=1	The Mg2+/Ca2+ Uniporter (MCU) Family	3e-51
43_GTGGCC_L004_R1_paired_trimmed_paired_contig_17121	3.A.1.201.10 ABC multidrug transporter Mdr1 OS=Aspergillus fumigatus (strain CEA10 / CBS 144.89 / FGSC A1163) GN=AFUB_053630 PE=4 SV=1	The ATP-binding Cassette (ABC) Superfamily	0
43_GTGGCC_L004_R1_paired_trimmed_paired_contig_17172	3.A.1.201.10 ABC multidrug transporter Mdr1 OS=Aspergillus fumigatus (strain CEA10 / CBS 144.89 / FGSC A1163) GN=AFUB_053630 PE=4 SV=1	The ATP-binding Cassette (ABC) Superfamily	0
43_GTGGCC_L004_R1_paired_trimmed_paired_contig_17173	3.A.1.201.10 ABC multidrug transporter Mdr1 OS=Aspergillus fumigatus (strain CEA10 / CBS 144.89 / FGSC A1163) GN=AFUB_053630 PE=4 SV=1	The ATP-binding Cassette (ABC) Superfamily	6e-59
43_GTGGCC_L004_R1_paired_trimmed_paired_contig_17189	1.A.56.1.3 POSSIBLE COPPER TRANSPORT PROTEIN CTR2 (COPPER TRANSPORTER 2) - Saccharomyces cerevisiae (Baker's yeast).	The Copper Transporter (Ctr) Family	8e-21
43_GTGGCC_L004_R1_paired_trimmed_paired_contig_17211	3.A.3.2.27 Putative calcium P-type ATPase (Fragment) OS=Neurospora crassa GN=nca-2 PE=3 SV=1	The P-type ATPase (P-ATPase) Superfamily	8e-80
43_GTGGCC_L004_R1_paired_trimmed_paired_contig_17212	3.A.3.2.27 Putative calcium P-type ATPase (Fragment) OS=Neurospora crassa GN=nca-2 PE=3 SV=1	The P-type ATPase (P-ATPase) Superfamily	7e-78
43_GTGGCC_L004_R1_paired_trimmed_paired_contig_17326	3.A.1.211.12 ABC transporter A family member 12 OS=Arabidopsis thaliana GN=ABCA12 PE=3 SV=1	The ATP-binding Cassette (ABC) Superfamily	5e-104
43_GTGGCC_L004_R1_paired_trimmed_paired_contig_17370	3.A.1.201.10 ABC multidrug transporter Mdr1 OS=Aspergillus fumigatus (strain CEA10 / CBS 144.89 / FGSC A1163) GN=AFUB_053630 PE=4 SV=1	The ATP-binding Cassette (ABC) Superfamily	9e-44
43_GTGGCC_L004_R1_paired_trimmed_paired_contig_17371	3.A.1.201.10 ABC multidrug transporter Mdr1 OS=Aspergillus fumigatus (strain CEA10 / CBS 144.89 / FGSC A1163) GN=AFUB_053630 PE=4 SV=1	The ATP-binding Cassette (ABC) Superfamily	0
43_GTGGCC_L004_R1_paired_trimmed_paired_contig_17382	1.A.4.7.1 Ion channel NompC - Danio rerio (Zebrafish) (Brachydanio rerio).	The Transient Receptor Potential Ca2+ Channel (TRP-CC) Family	4e-46
43_GTGGCC_L004_R1_paired_trimmed_paired_contig_17383	3.A.16.1.1 Transitional endoplasmic reticulum ATPase (TER ATPase) (15S Mg(2+)- ATPase p97 subunit) (Valosin-containing protein) (VCP) - Homo sapiens (Human).	The Endoplasmic Reticular Retrotranslocon (ER-RT) Family	4e-151
43_GTGGCC_L004_R1_paired_trimmed_paired_contig_1741	3.A.1.203.3 Adrenoleukodystrophy protein (ALDP) - Homo sapiens (Human).	The ATP-binding Cassette (ABC) Superfamily	3e-170
43_GTGGCC_L004_R1_paired_trimmed_paired_contig_17712	2.A.43.3.1 MANNOSE-P-DOLICHOL UTILIZATION DEFECT 1 PROTEIN (SUPPRESSOR OF LEC15 AND LEC35 GLYCOSYLATION MUTATION) (SL15) - Cricetulus griseus (Chinese hamster).	The Lysosomal Cystine Transporter (LCT) Family	1e-33
43_GTGGCC_L004_R1_paired_trimmed_paired_contig_17734	3.A.8.1.1 Chromosome XII reading frame ORF YLR008C - Saccharomyces cerevisiae (Baker's yeast).	The Mitochondrial Protein Translocase (MPT) Family	7e-22
43_GTGGCC_L004_R1_paired_trimmed_paired_contig_1780	3.A.20.1.2 Peroxisome biogenesis factor 10 OS=Arabidopsis thaliana GN=PEX10 PE=1 SV=1	The Peroxisomal Protein Importer (PPI) Family	4e-29
43_GTGGCC_L004_R1_paired_trimmed_paired_contig_17823	1.A.87.2.4 Angiopoietin-1 receptor OS=Mus musculus GN=Tek PE=2 SV=1	The Mechanosensitive Calcium Channel (MCA) Family	6e-24
43_GTGGCC_L004_R1_paired_trimmed_paired_contig_17878	3.A.8.1.1 3.A.8.1.1 Mitochondrial import inner membrane translocase subunit TIM44	The Mitochondrial Protein Translocase (MPT) Family	7e-39
43_GTGGCC_L004_R1_paired_trimmed_paired_contig_17907	2.A.29.13.1 REGULATOR OF ACETYL-COA SYNTHETASE ACTIVITY - Saccharomyces cerevisiae (Baker's yeast).	The Mitochondrial Carrier (MC) Family	1e-29
43_GTGGCC_L004_R1_paired_trimmed_paired_contig_17916	3.A.1.132.3 Putative uncharacterized protein - Magnetococcus sp. (strain MC-1).	The ATP-binding Cassette (ABC) Superfamily	4e-33
43_GTGGCC_L004_R1_paired_trimmed_paired_contig_18104	2.A.29.8.12 Carrier protein YMC1, mitochondrial OS=Saccharomyces cerevisiae (strain ATCC 204508 / S288c) GN=YMC1 PE=1 SV=2	The Mitochondrial Carrier (MC) Family	2e-53
43_GTGGCC_L004_R1_paired_trimmed_paired_contig_182	2.A.1.3.65 MFS multidrug transporter OS=Trichoderma harzianum GN=mfs1 PE=2 SV=1	The Major Facilitator Superfamily (MFS)	2e-45
43_GTGGCC_L004_R1_paired_trimmed_paired_contig_18240	2.A.1.1.104 Myo-inositol transporter 2 OS=Saccharomyces cerevisiae (strain ATCC 204508 / S288c) GN=ITR2 PE=1 SV=2	The Major Facilitator Superfamily (MFS)	6e-29
43_GTGGCC_L004_R1_paired_trimmed_paired_contig_18278	3.A.2.2.6 V-type proton ATPase subunit d 1 OS=Mus musculus GN=Atp6v0d1 PE=1 SV=2	The H+- or Na+-translocating F-type, V-type and A-type ATPase (F-ATPase) Superfamily	3e-24
43_GTGGCC_L004_R1_paired_trimmed_paired_contig_183	2.A.1.3.65 MFS multidrug transporter OS=Trichoderma harzianum GN=mfs1 PE=2 SV=1	The Major Facilitator Superfamily (MFS)	9e-44
43_GTGGCC_L004_R1_paired_trimmed_paired_contig_18391	1.A.87.2.4 Angiopoietin-1 receptor OS=Mus musculus GN=Tek PE=2 SV=1	The Mechanosensitive Calcium Channel (MCA) Family	2e-23
43_GTGGCC_L004_R1_paired_trimmed_paired_contig_18438	3.A.3.2.27 Putative calcium P-type ATPase (Fragment) OS=Neurospora crassa GN=nca-2 PE=3 SV=1	The P-type ATPase (P-ATPase) Superfamily	4e-53
43_GTGGCC_L004_R1_paired_trimmed_paired_contig_18439	3.A.25.1.1 Predicted protein OS=Phaeodactylum tricornutum (strain CCAP 1055/1) GN=hUbi PE=4 SV=1	The Symbiont-specific ERAD-like Machinery (SELMA) Family	2e-27
43_GTGGCC_L004_R1_paired_trimmed_paired_contig_185	4.C.2.1.1 Carnitine O-acetyltransferase - Homo sapiens (Human).	The Carnitine O-Acyl Transferase (CrAT) Family	2e-110
43_GTGGCC_L004_R1_paired_trimmed_paired_contig_18500	2.A.52.1.1 HIGH-AFFINITY NICKEL TRANSPORT PROTEIN - Alcaligenes eutrophus (Ralstonia eutropha).	The Ni2+-Co2+ Transporter (NiCoT) Family	8e-99
43_GTGGCC_L004_R1_paired_trimmed_paired_contig_18557	2.A.1.14.22 Sodium-dependent phosphate transport protein 1, chloroplastic OS=Arabidopsis thaliana GN=ANTR1 PE=1 SV=1	The Major Facilitator Superfamily (MFS)	5e-27
43_GTGGCC_L004_R1_paired_trimmed_paired_contig_18574	2.A.17.2.3 Uncharacterized protein OS=Rhizophagus irregularis (strain DAOM 181602 / DAOM 197198 / MUCL 43194) GN=GLOINDRAFT_343346 PE=3 SV=1	The Proton-dependent Oligopeptide Transporter (POT/PTR) Family	4e-137
43_GTGGCC_L004_R1_paired_trimmed_paired_contig_18589	2.A.96.1.7 Ammonia transport outward protein 2 OS=Saccharomyces cerevisiae (strain ATCC 204508 / S288c) GN=ATO2 PE=1 SV=1	2.A.96. The Acetate Uptake Transporter (AceTr) Family	1e-37
43_GTGGCC_L004_R1_paired_trimmed_paired_contig_18641	2.A.29.8.11 Carrier protein YMC2, mitochondrial OS=Saccharomyces cerevisiae (strain ATCC 204508 / S288c) GN=YMC2 PE=1 SV=1	The Mitochondrial Carrier (MC) Family	2e-30
43_GTGGCC_L004_R1_paired_trimmed_paired_contig_18738	2.A.1.14.22 Sodium-dependent phosphate transport protein 1, chloroplastic OS=Arabidopsis thaliana GN=ANTR1 PE=1 SV=1	The Major Facilitator Superfamily (MFS)	1e-39
43_GTGGCC_L004_R1_paired_trimmed_paired_contig_18747	1.A.17.5.9 ERD (Early-responsive to dehydration stress) family protein OS=Arabidopsis thaliana GN=T5J8.22 PE=4 SV=1	The Calcium-Dependent Chloride Channel (Ca-ClC) Family	1e-36
43_GTGGCC_L004_R1_paired_trimmed_paired_contig_18785	3.A.25.1.1 Predicted protein OS=Phaeodactylum tricornutum (strain CCAP 1055/1) GN=hUbi PE=4 SV=1	The Symbiont-specific ERAD-like Machinery (SELMA) Family	2e-44
43_GTGGCC_L004_R1_paired_trimmed_paired_contig_18787	3.A.25.1.1 Predicted protein OS=Phaeodactylum tricornutum (strain CCAP 1055/1) GN=hUbi PE=4 SV=1	The Symbiont-specific ERAD-like Machinery (SELMA) Family	3e-62
43_GTGGCC_L004_R1_paired_trimmed_paired_contig_18788	3.A.16.1.3 Polyubiquitin OS=Plasmodium falciparum (isolate 3D7) GN=pUB PE=4 SV=1	The Endoplasmic Reticular Retrotranslocon (ER-RT) Family	4e-31
43_GTGGCC_L004_R1_paired_trimmed_paired_contig_189	3.D.4.8.1 Cytochrome c oxidase subunit 4, mitochondrial OS=Saccharomyces cerevisiae (strain ATCC 204508 / S288c) GN=COX4 PE=1 SV=1	The Proton-translocating Cytochrome Oxidase (COX) Superfamily	1e-22
43_GTGGCC_L004_R1_paired_trimmed_paired_contig_1892	3.A.20.1.1 Ubiquitin-conjugating enzyme E2 D2 OS=Homo sapiens GN=UBE2D2 PE=1 SV=1	The Peroxisomal Protein Importer (PPI) Family	3e-26
43_GTGGCC_L004_R1_paired_trimmed_paired_contig_19084	3.A.3.2.35 Calcium-transporting ATPase 2 OS=Schizosaccharomyces pombe (strain 972 / ATCC 24843) GN=pmc1 PE=3 SV=1	The P-type ATPase (P-ATPase) Superfamily	5e-42
43_GTGGCC_L004_R1_paired_trimmed_paired_contig_19106	3.A.16.1.1 Transitional endoplasmic reticulum ATPase (TER ATPase) (15S Mg(2+)- ATPase p97 subunit) (Valosin-containing protein) (VCP) - Homo sapiens (Human).	The Endoplasmic Reticular Retrotranslocon (ER-RT) Family	3e-27
43_GTGGCC_L004_R1_paired_trimmed_paired_contig_19208	3.A.1.201.10 ABC multidrug transporter Mdr1 OS=Aspergillus fumigatus (strain CEA10 / CBS 144.89 / FGSC A1163) GN=AFUB_053630 PE=4 SV=1	The ATP-binding Cassette (ABC) Superfamily	2e-81
43_GTGGCC_L004_R1_paired_trimmed_paired_contig_19209	3.A.1.201.10 ABC multidrug transporter Mdr1 OS=Aspergillus fumigatus (strain CEA10 / CBS 144.89 / FGSC A1163) GN=AFUB_053630 PE=4 SV=1	The ATP-binding Cassette (ABC) Superfamily	0
43_GTGGCC_L004_R1_paired_trimmed_paired_contig_19210	3.A.1.201.10 ABC multidrug transporter Mdr1 OS=Aspergillus fumigatus (strain CEA10 / CBS 144.89 / FGSC A1163) GN=AFUB_053630 PE=4 SV=1	The ATP-binding Cassette (ABC) Superfamily	7e-160
43_GTGGCC_L004_R1_paired_trimmed_paired_contig_19211	3.A.1.201.10 ABC multidrug transporter Mdr1 OS=Aspergillus fumigatus (strain CEA10 / CBS 144.89 / FGSC A1163) GN=AFUB_053630 PE=4 SV=1	The ATP-binding Cassette (ABC) Superfamily	4e-26
43_GTGGCC_L004_R1_paired_trimmed_paired_contig_1929	1.B.55.3.3 Tetratricopeptide TPR_1 repeat-containing protein OS=Terriglobus saanensis (strain ATCC BAA-1853 / DSM 23119 / SP1PR4) GN=AciPR4_0590 PE=4 SV=1	The Poly Acetyl Glucosamine Porin (PgaA) Family	2e-21
43_GTGGCC_L004_R1_paired_trimmed_paired_contig_19327	1.A.87.2.4 Angiopoietin-1 receptor OS=Mus musculus GN=Tek PE=2 SV=1	The Mechanosensitive Calcium Channel (MCA) Family	1e-28
43_GTGGCC_L004_R1_paired_trimmed_paired_contig_19363	2.A.29.15.1 MITOCHONDRIAL CARRIER PROTEIN PMT - Saccharomyces cerevisiae (Baker's yeast).	The Mitochondrial Carrier (MC) Family	4e-74
43_GTGGCC_L004_R1_paired_trimmed_paired_contig_1947	1.A.88.1.5 Vacuole protein, putative OS=Cryptococcus gattii serotype B (strain WM276 / ATCC MYA-4071) GN=CGB_J0510W PE=4 SV=1	1.A.88. The Fungal Potassium Channel (F-Kch) Family	3e-61
43_GTGGCC_L004_R1_paired_trimmed_paired_contig_1948	3.A.1.121.4 ABC transporter - Clostridium hathewayi.	The ATP-binding Cassette (ABC) Superfamily	2e-62
43_GTGGCC_L004_R1_paired_trimmed_paired_contig_19558	2.A.29.8.12 Carrier protein YMC1, mitochondrial OS=Saccharomyces cerevisiae (strain ATCC 204508 / S288c) GN=YMC1 PE=1 SV=2	The Mitochondrial Carrier (MC) Family	6e-75
43_GTGGCC_L004_R1_paired_trimmed_paired_contig_1956	2.A.37.4.2 Putative Na+/H+-exchanging protein (Cation/H+ exchanger) - Arabidopsis thaliana (Mouse-ear cress).	The Monovalent Cation:Proton Antiporter-2 (CPA2) Family	9e-86
43_GTGGCC_L004_R1_paired_trimmed_paired_contig_19789	2.A.55.2.6 Probable manganese transport protein mntH OS=Bradyrhizobium japonicum GN=mntH PE=3 SV=1	The Metal Ion (Mn2+-iron) Transporter (Nramp) Family	8e-64
43_GTGGCC_L004_R1_paired_trimmed_paired_contig_19790	1.B.8.6.2 Mitochondrial distribution and morphology protein 10 OS=Ustilago maydis (strain 521 / FGSC 9021) GN=MDM10 PE=3 SV=1	The Mitochondrial and Plastid Porin (MPP) Family	1e-24
43_GTGGCC_L004_R1_paired_trimmed_paired_contig_19811	1.A.87.2.4 Angiopoietin-1 receptor OS=Mus musculus GN=Tek PE=2 SV=1	The Mechanosensitive Calcium Channel (MCA) Family	5e-24
43_GTGGCC_L004_R1_paired_trimmed_paired_contig_19879	2.A.1.14.22 Sodium-dependent phosphate transport protein 1, chloroplastic OS=Arabidopsis thaliana GN=ANTR1 PE=1 SV=1	The Major Facilitator Superfamily (MFS)	7e-26
43_GTGGCC_L004_R1_paired_trimmed_paired_contig_20	3.A.5.9.1 Protein transport protein Sec61 alpha subunit isoform 2 (Sec61 alpha- 2) - Homo sapiens (Human).	The General Secretory Pathway (Sec) Family	0
43_GTGGCC_L004_R1_paired_trimmed_paired_contig_20087	1.A.4.7.1 Ion channel NompC - Danio rerio (Zebrafish) (Brachydanio rerio).	The Transient Receptor Potential Ca2+ Channel (TRP-CC) Family	8e-22
43_GTGGCC_L004_R1_paired_trimmed_paired_contig_20107	2.A.47.2.2 Uncharacterized transporter YNR013C - Saccharomyces cerevisiae (Baker's yeast).	The Divalent Anion:Na+ Symporter (DASS) Family	7e-180
43_GTGGCC_L004_R1_paired_trimmed_paired_contig_2015	3.A.2.2.6 V-type proton ATPase subunit d 1 OS=Mus musculus GN=Atp6v0d1 PE=1 SV=2	The H+- or Na+-translocating F-type, V-type and A-type ATPase (F-ATPase) Superfamily	2e-78
43_GTGGCC_L004_R1_paired_trimmed_paired_contig_20238	3.A.3.5.6 Copper-transporting ATPase 1 (EC 3.6.3.4) (Copper pump 1) (Menkes disease-associated protein) - Homo sapiens (Human).	The P-type ATPase (P-ATPase) Superfamily	0
43_GTGGCC_L004_R1_paired_trimmed_paired_contig_20273	2.A.43.2.3 Uncharacterized membrane protein YOL092W OS=Saccharomyces cerevisiae (strain ATCC 204508 / S288c) GN=YOL092W PE=1 SV=1	The Lysosomal Cystine Transporter (LCT) Family	1e-44
43_GTGGCC_L004_R1_paired_trimmed_paired_contig_20288	2.A.1.14.11 High-affinity nicotinic acid transporter (Nicotinic acid permease) - Saccharomyces cerevisiae (Baker's yeast).	The Major Facilitator Superfamily (MFS)	4e-30
43_GTGGCC_L004_R1_paired_trimmed_paired_contig_20330	2.A.7.24.7 DUF6 domain-containing protein OS=Trichophyton equinum (strain ATCC MYA-4606 / CBS 127.97) GN=TEQG_05611 PE=4 SV=1	The Drug/Metabolite Transporter (DMT) Superfamily	4e-55
43_GTGGCC_L004_R1_paired_trimmed_paired_contig_2034	1.A.33.1.3 Heat shock 70 kDa protein 1 (HSP70.1) (HSP70-1/HSP70-2) - Homo sapiens (Human).	The Cation Channel-forming Heat Shock Protein-70 (Hsp70) Family	4e-90
43_GTGGCC_L004_R1_paired_trimmed_paired_contig_20390	1.C.113.1.8 Uncharacterized protein OS=Trypanosoma cruzi GN=TCSYLVIO_004718 PE=4 SV=1	1.C.113 The Hly III (Hly III) Family	4e-27
43_GTGGCC_L004_R1_paired_trimmed_paired_contig_2041	2.A.66.1.38 Multidrug oligosaccharidyl-lipid polysaccharide flippase OS=Moniliophthora roreri (strain MCA 2997) GN=Moror_5484 PE=4 SV=1	The Multidrug/Oligosaccharidyl-lipid/Polysaccharide (MOP) Flippase Superfamily	5e-90
43_GTGGCC_L004_R1_paired_trimmed_paired_contig_20498	2.A.6.6.1 NIEMANN-PICK C1 PROTEIN PRECURSOR - Homo sapiens (Human).	The Resistance-Nodulation-Cell Division (RND) Superfamily	4e-56
43_GTGGCC_L004_R1_paired_trimmed_paired_contig_2051	3.A.1.208.12 ATP-dependent bile acid permease - Saccharomyces cerevisiae (Baker's yeast).	The ATP-binding Cassette (ABC) Superfamily	0
43_GTGGCC_L004_R1_paired_trimmed_paired_contig_20578	1.A.87.2.4 Angiopoietin-1 receptor OS=Mus musculus GN=Tek PE=2 SV=1	The Mechanosensitive Calcium Channel (MCA) Family	3e-23
43_GTGGCC_L004_R1_paired_trimmed_paired_contig_20586	2.A.69.2.2 Uncharacterized transporter YBR287W OS=Saccharomyces cerevisiae (strain ATCC 204508 / S288c) GN=YBR287W PE=1 SV=1	The Auxin Efflux Carrier (AEC) Family	2e-29
43_GTGGCC_L004_R1_paired_trimmed_paired_contig_20691	1.A.87.2.4 Angiopoietin-1 receptor OS=Mus musculus GN=Tek PE=2 SV=1	The Mechanosensitive Calcium Channel (MCA) Family	1e-22
43_GTGGCC_L004_R1_paired_trimmed_paired_contig_2073	3.A.20.1.5 Peroxisomal ATPase PEX6 OS=Saccharomyces cerevisiae (strain ATCC 204508 / S288c) GN=PEX6 PE=1 SV=1	The Peroxisomal Protein Importer (PPI) Family	7e-162
43_GTGGCC_L004_R1_paired_trimmed_paired_contig_20781	3.A.1.208.16 Probable ATP-dependent permease C3F10.11c - Schizosaccharomyces pombe (Fission yeast).	The ATP-binding Cassette (ABC) Superfamily	5e-24
43_GTGGCC_L004_R1_paired_trimmed_paired_contig_2081	3.A.16.1.2 Uba1p OS=Saccharomyces cerevisiae (strain VIN 13) GN=VIN13_2757 PE=3 SV=1	The Endoplasmic Reticular Retrotranslocon (ER-RT) Family	2e-21
43_GTGGCC_L004_R1_paired_trimmed_paired_contig_20818	2.A.29.2.2 MITOCHONDRIAL DICARBOXYLATE CARRIER - Rattus norvegicus (Rat).	The Mitochondrial Carrier (MC) Family	4e-84
43_GTGGCC_L004_R1_paired_trimmed_paired_contig_2082	3.A.16.1.2 Uba1p OS=Saccharomyces cerevisiae (strain VIN 13) GN=VIN13_2757 PE=3 SV=1	The Endoplasmic Reticular Retrotranslocon (ER-RT) Family	3e-56
43_GTGGCC_L004_R1_paired_trimmed_paired_contig_2083	3.A.16.1.2 Uba1p OS=Saccharomyces cerevisiae (strain VIN 13) GN=VIN13_2757 PE=3 SV=1	The Endoplasmic Reticular Retrotranslocon (ER-RT) Family	5e-100
43_GTGGCC_L004_R1_paired_trimmed_paired_contig_210	3.A.16.1.3 Host specific Der1-1 protein OS=Plasmodium falciparum GN=PF14_0653 PE=2 SV=1	The Endoplasmic Reticular Retrotranslocon (ER-RT) Family	4e-27
43_GTGGCC_L004_R1_paired_trimmed_paired_contig_21182	3.A.16.1.2 Uba1p OS=Saccharomyces cerevisiae (strain VIN 13) GN=VIN13_2757 PE=3 SV=1	The Endoplasmic Reticular Retrotranslocon (ER-RT) Family	2e-26
43_GTGGCC_L004_R1_paired_trimmed_paired_contig_2120	2.A.96.1.7 Ammonia transport outward protein 2 OS=Saccharomyces cerevisiae (strain ATCC 204508 / S288c) GN=ATO2 PE=1 SV=1	2.A.96. The Acetate Uptake Transporter (AceTr) Family	5e-34
43_GTGGCC_L004_R1_paired_trimmed_paired_contig_21305	2.A.19.2.2 CHROMOSOME IV READING FRAME ORF YDL128W - Saccharomyces cerevisiae (Baker's yeast).	The Ca2+:Cation Antiporter (CaCA) Family	2e-88
43_GTGGCC_L004_R1_paired_trimmed_paired_contig_21329	1.C.82.1.1 50S ribosomal protein L1 - Helicobacter pylori J99 (Campylobacter pylori J99).	The Pore-forming Amphipathic Helical Peptide HP(2-20) (HP2-20) Family	5e-30
43_GTGGCC_L004_R1_paired_trimmed_paired_contig_2134	2.A.5.5.4 Probable zinc transporter zip2 OS=Schizosaccharomyces pombe (strain 972 / ATCC 24843) GN=zip2 PE=2 SV=2	The Zinc (Zn2+)-Iron (Fe2+) Permease (ZIP) Family	2e-27
43_GTGGCC_L004_R1_paired_trimmed_paired_contig_2149	3.A.18.1.1 Eukaryotic initiation factor 4A-III - Homo sapiens (Human).	The Nuclear mRNA Exporter (mRNA-E) Family	7e-60
43_GTGGCC_L004_R1_paired_trimmed_paired_contig_2158	3.A.8.1.1 Import inner membrane translocase subunit TIM50, mitochondrial - Saccharomyces cerevisiae (Baker's yeast).	The Mitochondrial Protein Translocase (MPT) Family	6e-26
43_GTGGCC_L004_R1_paired_trimmed_paired_contig_21679	2.A.43.2.4 PQ loop repeat protein OS=Entamoeba histolytica GN=EHI_148410 PE=4 SV=1	The Lysosomal Cystine Transporter (LCT) Family	7e-40
43_GTGGCC_L004_R1_paired_trimmed_paired_contig_21722	2.A.40.7.3 At3g10960 OS=Arabidopsis thaliana GN=At3g10960 PE=2 SV=1	The Nucleobase/Ascorbate Transporter (NAT) or Nucleobase:Cation Symporter-2 (NCS2) Family	8e-82
43_GTGGCC_L004_R1_paired_trimmed_paired_contig_21744	2.A.72.3.9 Potassium transporter 5 OS=Arabidopsis thaliana GN=POT5 PE=1 SV=1	The K+ Uptake Permease (KUP) Family	1e-22
43_GTGGCC_L004_R1_paired_trimmed_paired_contig_2175	2.A.94.1.1 Putative phosphate transporter 1 - Arabidopsis thaliana (Mouse-ear cress).	The Phosphate Permease (Pho1) Family	1e-52
43_GTGGCC_L004_R1_paired_trimmed_paired_contig_2187	3.A.18.1.1 Eukaryotic initiation factor 4A-III - Homo sapiens (Human).	The Nuclear mRNA Exporter (mRNA-E) Family	6e-56
43_GTGGCC_L004_R1_paired_trimmed_paired_contig_21878	2.A.4.2.2 ZINC/CADMIUM RESISTANCE PROTEIN - Saccharomyces cerevisiae (Baker's yeast).	The Cation Diffusion Facilitator (CDF) Family	8e-37
43_GTGGCC_L004_R1_paired_trimmed_paired_contig_2197	2.A.1.14.11 High-affinity nicotinic acid transporter (Nicotinic acid permease) - Saccharomyces cerevisiae (Baker's yeast).	The Major Facilitator Superfamily (MFS)	3e-22
43_GTGGCC_L004_R1_paired_trimmed_paired_contig_22039	2.A.53.1.2 SULFATE PERMEASE II - Neurospora crassa.	The Sulfate Permease (SulP) Family	2e-37
43_GTGGCC_L004_R1_paired_trimmed_paired_contig_22067	2.A.16.2.2 ATP-dependent DNA helicase tlh1 - Schizosaccharomyces pombe (Fission yeast).	The Telurite-resistance/Dicarboxylate Transporter (TDT) Family	4e-31
43_GTGGCC_L004_R1_paired_trimmed_paired_contig_2207	2.A.5.6.1 Zinc transporter ZIP9 OS=Homo sapiens GN=SLC39A9 PE=2 SV=2	The Zinc (Zn2+)-Iron (Fe2+) Permease (ZIP) Family	1e-56
43_GTGGCC_L004_R1_paired_trimmed_paired_contig_22116	2.A.53.1.1 SULFATE PERMEASE 1 (HIGH-AFFINITY SULFATE TRANSPORTER 1) - Saccharomyces cerevisiae (Baker's yeast).	The Sulfate Permease (SulP) Family	4e-80
43_GTGGCC_L004_R1_paired_trimmed_paired_contig_226	2.A.25.1.6 Bifunctional protein: Sodium:alanine symporter/Phosphatidylserine decarboxylase proenzyme putative membrane protein OS=Leptospira biflexa serovar Patoc (strain Patoc 1 / ATCC 23582 / Paris) GN=LEPBI_I2554 PE=3 SV=1	The Alanine or Glycine:Cation Symporter (AGCS) Family	1e-24
43_GTGGCC_L004_R1_paired_trimmed_paired_contig_2260	3.D.1.6.1 NADH dehydrogenase [ubiquinone] flavoprotein 1, mitochondrial - Bos taurus (Bovine).	The H+ or Na+-translocating NADH Dehydrogenase (NDH) Family	0
43_GTGGCC_L004_R1_paired_trimmed_paired_contig_22601	1.A.33.1.3 Heat shock 70 kDa protein 1 (HSP70.1) (HSP70-1/HSP70-2) - Homo sapiens (Human).	The Cation Channel-forming Heat Shock Protein-70 (Hsp70) Family	3e-25
43_GTGGCC_L004_R1_paired_trimmed_paired_contig_2261	1.A.1.4.4 1.A.1.4.4 Potassium channel GORK	The Voltage-gated Ion Channel (VIC) Superfamily	2e-29
43_GTGGCC_L004_R1_paired_trimmed_paired_contig_2275	1.A.14.3.6 Protein lifeguard 4 OS=Homo sapiens GN=TMBIM4 PE=1 SV=3	The Testis-Enhanced Gene Transfer (TEGT) Family	7e-54
43_GTGGCC_L004_R1_paired_trimmed_paired_contig_2282	1.I.1.1.1 Nucleoporin SEH1 - Saccharomyces cerevisiae (Baker's yeast).	The Nuclear Pore Complex (NPC) Family	3e-29
43_GTGGCC_L004_R1_paired_trimmed_paired_contig_2306	4.C.1.1.7 4-coumarate--CoA ligase 1 - Arabidopsis thaliana (Mouse-ear cress).	The Proposed Fatty Acid Transporter (FAT) Family	3e-55
43_GTGGCC_L004_R1_paired_trimmed_paired_contig_2320	3.D.4.8.1 Cytochrome c oxidase subunit 6, mitochondrial OS=Saccharomyces cerevisiae (strain ATCC 204508 / S288c) GN=COX6 PE=1 SV=1	The Proton-translocating Cytochrome Oxidase (COX) Superfamily	1e-40
43_GTGGCC_L004_R1_paired_trimmed_paired_contig_2332	1.A.54.3.4 Signal peptide peptidase OS=Drosophila melanogaster GN=spp PE=4 SV=1	The Presenilin ER Ca2+ Leak Channel (Presenilin) Family	2e-65
43_GTGGCC_L004_R1_paired_trimmed_paired_contig_23371	2.A.3.3.16 Putative amino acid transporter OS=Streptomyces coelicolor (strain ATCC BAA-471 / A3(2) / M145) GN=SCO1459 PE=4 SV=1	The Amino Acid-Polyamine-Organocation (APC) Family	8e-65
43_GTGGCC_L004_R1_paired_trimmed_paired_contig_23387	3.A.1.201.10 ABC multidrug transporter Mdr1 OS=Aspergillus fumigatus (strain CEA10 / CBS 144.89 / FGSC A1163) GN=AFUB_053630 PE=4 SV=1	The ATP-binding Cassette (ABC) Superfamily	7e-145
43_GTGGCC_L004_R1_paired_trimmed_paired_contig_2361	1.A.77.4.2 Putative uncharacterized protein OS=Dictyostelium discoideum GN=DDB_0202532 PE=4 SV=1	The Mg2+/Ca2+ Uniporter (MCU) Family	2e-52
43_GTGGCC_L004_R1_paired_trimmed_paired_contig_2365	1.I.1.1.1 Nucleoporin SEH1 - Saccharomyces cerevisiae (Baker's yeast).	The Nuclear Pore Complex (NPC) Family	1e-28
43_GTGGCC_L004_R1_paired_trimmed_paired_contig_23788	2.A.6.6.3 HYPOTHETICAL 132.6 kDa PROTEIN YPL006W - Saccharomyces cerevisiae (Baker's yeast).	The Resistance-Nodulation-Cell Division (RND) Superfamily	7e-56
43_GTGGCC_L004_R1_paired_trimmed_paired_contig_24051	2.A.5.1.1 ZRT1 PROTEIN - Saccharomyces cerevisiae (Baker's yeast).	The Zinc (Zn2+)-Iron (Fe2+) Permease (ZIP) Family	9e-60
43_GTGGCC_L004_R1_paired_trimmed_paired_contig_24149	3.D.1.6.2 NADH-ubiquinone oxidoreductase chain 5 - Neurospora crassa.	The H+ or Na+-translocating NADH Dehydrogenase (NDH) Family	2e-107
43_GTGGCC_L004_R1_paired_trimmed_paired_contig_24254	2.A.67.1.2 Sexual differentiation process protein isp4 - Schizosaccharomyces pombe (Fission yeast).	The Oligopeptide Transporter (OPT) Family	4e-131
43_GTGGCC_L004_R1_paired_trimmed_paired_contig_24285	2.A.1.14.10 Sialin	The Major Facilitator Superfamily (MFS)	2e-49
43_GTGGCC_L004_R1_paired_trimmed_paired_contig_2440	4.C.1.1.7 4-coumarate--CoA ligase 1 - Arabidopsis thaliana (Mouse-ear cress).	The Proposed Fatty Acid Transporter (FAT) Family	1e-53
43_GTGGCC_L004_R1_paired_trimmed_paired_contig_24427	2.A.1.83.1 MFS transporter OS=Aliivibrio salmonicida (strain LFI1238) GN=VSAL_I2816 PE=4 SV=1	The Major Facilitator Superfamily (MFS)	8e-67
43_GTGGCC_L004_R1_paired_trimmed_paired_contig_2444	3.A.22.1.1 THO complex subunit 2 OS=Saccharomyces cerevisiae (strain ATCC 204508 / S288c) GN=THO2 PE=1 SV=1	The Transcription-coupled TREX/TAP Nuclear mRNA Export Complex (TREX) Family	4e-42
43_GTGGCC_L004_R1_paired_trimmed_paired_contig_2448	2.A.53.1.1 SULFATE PERMEASE 1 (HIGH-AFFINITY SULFATE TRANSPORTER 1) - Saccharomyces cerevisiae (Baker's yeast).	The Sulfate Permease (SulP) Family	2e-87
43_GTGGCC_L004_R1_paired_trimmed_paired_contig_24933	2.A.9.1.2 Mitochondrial inner membrane protein OXA1L OS=Homo sapiens GN=OXA1L PE=1 SV=3	The Cytochrome Oxidase Biogenesis (Oxa1) Family	4e-21
43_GTGGCC_L004_R1_paired_trimmed_paired_contig_2502	1.F.1.1.2 t-SNARE VTI1 OS=Saccharomyces cerevisiae (strain ATCC 204508 / S288c) GN=VTI1 PE=1 SV=3	The Synaptosomal Vesicle Fusion Pore (SVF-Pore) Family	8e-21
43_GTGGCC_L004_R1_paired_trimmed_paired_contig_2509	1.A.17.6.4 Plasma membrane channel protein Ist2, putative OS=Neosartorya fumigata (strain CEA10 / CBS 144.89 / FGSC A1163) GN=AFUB_100160 PE=4 SV=1	The Calcium-Dependent Chloride Channel (Ca-ClC) Family	6e-136
43_GTGGCC_L004_R1_paired_trimmed_paired_contig_25125	2.A.1.14.11 High-affinity nicotinic acid transporter (Nicotinic acid permease) - Saccharomyces cerevisiae (Baker's yeast).	The Major Facilitator Superfamily (MFS)	9e-49
43_GTGGCC_L004_R1_paired_trimmed_paired_contig_25126	2.A.1.14.3 Putative tartrate transporter - Agrobacterium vitis.	The Major Facilitator Superfamily (MFS)	2e-25
43_GTGGCC_L004_R1_paired_trimmed_paired_contig_2516	3.D.1.8.1 Peptidyl-prolyl cis-trans isomerase OS=Arabidopsis thaliana GN=CYP20-2 PE=3 SV=1	The H+ or Na+-translocating NADH Dehydrogenase (NDH) Family	6e-53
43_GTGGCC_L004_R1_paired_trimmed_paired_contig_25218	2.A.7.11.4 Expressed protein - Arabidopsis thaliana (Mouse-ear cress).	The Drug/Metabolite Transporter (DMT) Superfamily	2e-55
43_GTGGCC_L004_R1_paired_trimmed_paired_contig_2529	3.A.1.208.12 ATP-dependent bile acid permease - Saccharomyces cerevisiae (Baker's yeast).	The ATP-binding Cassette (ABC) Superfamily	0
43_GTGGCC_L004_R1_paired_trimmed_paired_contig_25353	3.B.1.1.2 ALPHA-SUBUNIT,METHYLMALONYL-COA DECARBOXYLASE - Veillonella parvula.	The Na+-transporting Carboxylic Acid Decarboxylase (NaT-DC) Family	7e-63
43_GTGGCC_L004_R1_paired_trimmed_paired_contig_25605	3.A.1.201.7 Multidrug resistance protein 4 - Arabidopsis thaliana (Mouse-ear cress).	The ATP-binding Cassette (ABC) Superfamily	0
43_GTGGCC_L004_R1_paired_trimmed_paired_contig_25628	3.A.1.204.13 ABC transporter G family member 1 OS=Dictyostelium discoideum GN=abcG1 PE=3 SV=1	The ATP-binding Cassette (ABC) Superfamily	4e-30
43_GTGGCC_L004_R1_paired_trimmed_paired_contig_2571	2.A.53.3.7 Hypothetical protein C24H6.11c in chromosome I - Schizosaccharomyces pombe (Fission yeast).	The Sulfate Permease (SulP) Family	5e-179
43_GTGGCC_L004_R1_paired_trimmed_paired_contig_2577	2.A.92.1.8 Protein PNS1 OS=Saccharomyces cerevisiae (strain ATCC 204508 / S288c) GN=PNS1 PE=1 SV=1	The Choline Transporter-like (CTL) Family	7e-72
43_GTGGCC_L004_R1_paired_trimmed_paired_contig_25778	2.A.67.1.6 Oligopeptide transporter 9 OS=Arabidopsis thaliana GN=OPT9 PE=2 SV=1	The Oligopeptide Transporter (OPT) Family	2e-130
43_GTGGCC_L004_R1_paired_trimmed_paired_contig_2585	3.A.5.9.1 Signal recognition particle 54 kDa protein (SRP54) - Homo sapiens (Human).	The General Secretory Pathway (Sec) Family	5e-44
43_GTGGCC_L004_R1_paired_trimmed_paired_contig_25931	2.A.1.14.10 Sialin	The Major Facilitator Superfamily (MFS)	7e-53
43_GTGGCC_L004_R1_paired_trimmed_paired_contig_26074	3.A.1.208.32 ATP-binding cassette transporter 1 OS=Rhizophagus irregularis GN=ABC1 PE=2 SV=1	The ATP-binding Cassette (ABC) Superfamily	9e-23
43_GTGGCC_L004_R1_paired_trimmed_paired_contig_26220	3.A.1.201.10 ABC multidrug transporter Mdr1 OS=Aspergillus fumigatus (strain CEA10 / CBS 144.89 / FGSC A1163) GN=AFUB_053630 PE=4 SV=1	The ATP-binding Cassette (ABC) Superfamily	9e-101
43_GTGGCC_L004_R1_paired_trimmed_paired_contig_26224	3.A.25.1.1 Predicted protein OS=Phaeodactylum tricornutum (strain CCAP 1055/1) GN=hUbi PE=4 SV=1	The Symbiont-specific ERAD-like Machinery (SELMA) Family	3e-37
43_GTGGCC_L004_R1_paired_trimmed_paired_contig_2628	3.A.8.1.1 Mitochondrial import inner membrane translocase subunit TIM17 (Mitochondrial protein import protein 2) (Mitochondrial inner membrane protein MIM17) - Saccharomyces cerevisiae (Baker's yeast).	The Mitochondrial Protein Translocase (MPT) Family	4e-45
43_GTGGCC_L004_R1_paired_trimmed_paired_contig_26316	2.A.102.6.5 Uncharacterized protein OS=Rhizophagus irregularis (strain DAOM 181602 / DAOM 197198 / MUCL 43194) GN=GLOINDRAFT_23371 PE=4 SV=1	The 4-Toluene Sulfonate Uptake Permease (TSUP) Family	3e-21
43_GTGGCC_L004_R1_paired_trimmed_paired_contig_2642	3.A.2.1.3 ATP SYNTHASE SUBUNIT 4, MITOCHONDRIAL PRECURSOR (EC 3.6.1.34) - Saccharomyces cerevisiae (Baker's yeast).	The H+- or Na+-translocating F-type, V-type and A-type ATPase (F-ATPase) Superfamily	4e-55
43_GTGGCC_L004_R1_paired_trimmed_paired_contig_2646	3.A.18.1.1 Eukaryotic initiation factor 4A-III - Homo sapiens (Human).	The Nuclear mRNA Exporter (mRNA-E) Family	1e-78
43_GTGGCC_L004_R1_paired_trimmed_paired_contig_2659	3.A.5.9.1 Signal recognition particle 72 kDa protein (SRP72) - Homo sapiens (Human).	The General Secretory Pathway (Sec) Family	4e-88
43_GTGGCC_L004_R1_paired_trimmed_paired_contig_26624	2.A.1.24.1 Hypothetical 58.8 kDa protein in GLK1-SRO9 intergenic region - Saccharomyces cerevisiae (Baker's yeast).	The Major Facilitator Superfamily (MFS)	8e-39
43_GTGGCC_L004_R1_paired_trimmed_paired_contig_2663	1.A.17.1.7 Putative uncharacterized protein OS=Salpingoeca sp. (strain ATCC 50818) GN=PTSG_08258 PE=4 SV=1	The Calcium-Dependent Chloride Channel (Ca-ClC) Family	4e-101
43_GTGGCC_L004_R1_paired_trimmed_paired_contig_26722	2.A.1.75.2 MFS monocarboxylic acid transporter OS=Coccidioides posadasii (strain RMSCC 757 / Silveira) GN=CPSG_02985 PE=4 SV=1	The Major Facilitator Superfamily (MFS)	4e-27
43_GTGGCC_L004_R1_paired_trimmed_paired_contig_26772	2.A.66.1.18 Multidrug and toxin extrusion protein 1 OS=Mus musculus GN=Slc47a1 PE=1 SV=2	The Multidrug/Oligosaccharidyl-lipid/Polysaccharide (MOP) Flippase Superfamily	4e-64
43_GTGGCC_L004_R1_paired_trimmed_paired_contig_2681	3.A.22.1.1 Protein THP3 OS=Saccharomyces cerevisiae (strain ATCC 204508 / S288c) GN=THP3 PE=1 SV=1	The Transcription-coupled TREX/TAP Nuclear mRNA Export Complex (TREX) Family	8e-31
43_GTGGCC_L004_R1_paired_trimmed_paired_contig_2686	3.A.5.8.1 Signal recognition particle receptor alpha subunit homolog (SR-alpha) (Docking protein alpha) (DP-alpha) - Saccharomyces cerevisiae (Baker's yeast).	The General Secretory Pathway (Sec) Family	2e-43
43_GTGGCC_L004_R1_paired_trimmed_paired_contig_2689	1.A.38.1.1 Golgi pH regulator OS=Cricetulus griseus GN=GPHR PE=2 SV=1	The Golgi pH Regulator (GPHR) Family	7e-85
43_GTGGCC_L004_R1_paired_trimmed_paired_contig_26892	4.C.1.1.7 4-coumarate--CoA ligase 1 - Arabidopsis thaliana (Mouse-ear cress).	The Proposed Fatty Acid Transporter (FAT) Family	5e-67
43_GTGGCC_L004_R1_paired_trimmed_paired_contig_2690	3.A.5.8.1 Signal recognition particle receptor alpha subunit homolog (SR-alpha) (Docking protein alpha) (DP-alpha) - Saccharomyces cerevisiae (Baker's yeast).	The General Secretory Pathway (Sec) Family	3e-56
43_GTGGCC_L004_R1_paired_trimmed_paired_contig_26923	2.A.19.2.2 CHROMOSOME IV READING FRAME ORF YDL128W - Saccharomyces cerevisiae (Baker's yeast).	The Ca2+:Cation Antiporter (CaCA) Family	2e-52
43_GTGGCC_L004_R1_paired_trimmed_paired_contig_2696	3.D.1.6.2 NADH-ubiquinone oxidoreductase 24 kDa subunit, mitochondrial - Neurospora crassa.	The H+ or Na+-translocating NADH Dehydrogenase (NDH) Family	2e-98
43_GTGGCC_L004_R1_paired_trimmed_paired_contig_27	2.A.7.25.7 Putative uncharacterized protein OS=Emericella nidulans GN=AN6299.2 PE=4 SV=1	The Drug/Metabolite Transporter (DMT) Superfamily	7e-92
43_GTGGCC_L004_R1_paired_trimmed_paired_contig_2701	3.A.16.1.2 Uba1p OS=Saccharomyces cerevisiae (strain VIN 13) GN=VIN13_2757 PE=3 SV=1	The Endoplasmic Reticular Retrotranslocon (ER-RT) Family	2e-55
43_GTGGCC_L004_R1_paired_trimmed_paired_contig_2702	3.A.1.208.12 ATP-dependent bile acid permease - Saccharomyces cerevisiae (Baker's yeast).	The ATP-binding Cassette (ABC) Superfamily	9e-129
43_GTGGCC_L004_R1_paired_trimmed_paired_contig_27136	3.A.1.208.2 Canalicular multispecific organic anion transporter 1 (Multidrug resistance-associated protein 2) (Canalicular multidrug resistance protein) - Homo sapiens (Human).	The ATP-binding Cassette (ABC) Superfamily	3e-63
43_GTGGCC_L004_R1_paired_trimmed_paired_contig_27141	3.A.1.208.2 Canalicular multispecific organic anion transporter 1 (Multidrug resistance-associated protein 2) (Canalicular multidrug resistance protein) - Homo sapiens (Human).	The ATP-binding Cassette (ABC) Superfamily	6e-53
43_GTGGCC_L004_R1_paired_trimmed_paired_contig_2719	3.A.20.1.1 Ubiquitin-conjugating enzyme E2 D2 OS=Homo sapiens GN=UBE2D2 PE=1 SV=1	The Peroxisomal Protein Importer (PPI) Family	2e-54
43_GTGGCC_L004_R1_paired_trimmed_paired_contig_2723	3.A.1.201.11 Multidrug resistance protein 1 OS=Cryptococcus neoformans GN=mdr1 PE=2 SV=1	The ATP-binding Cassette (ABC) Superfamily	0
43_GTGGCC_L004_R1_paired_trimmed_paired_contig_27255	3.A.3.2.21 Calcium-translocating P-type ATPase, PMCA-type OS=Petrotoga mobilis (strain DSM 10674 / SJ95) GN=Pmob_0991 PE=3 SV=1	The P-type ATPase (P-ATPase) Superfamily	2e-170
43_GTGGCC_L004_R1_paired_trimmed_paired_contig_2731	4.C.1.1.14 Long chain acyl-CoA synthetase 2 OS=Arabidopsis thaliana GN=LACS2 PE=2 SV=1	The Proposed Fatty Acid Transporter (FAT) Family	3e-30
43_GTGGCC_L004_R1_paired_trimmed_paired_contig_27356	2.A.1.14.22 Sodium-dependent phosphate transport protein 1, chloroplastic OS=Arabidopsis thaliana GN=ANTR1 PE=1 SV=1	The Major Facilitator Superfamily (MFS)	2e-29
43_GTGGCC_L004_R1_paired_trimmed_paired_contig_27391	3.A.1.208.5 3.A.1.208.5 ABC transporter C family member 2	The ATP-binding Cassette (ABC) Superfamily	7e-25
43_GTGGCC_L004_R1_paired_trimmed_paired_contig_27392	3.A.1.208.32 ATP-binding cassette transporter 1 OS=Rhizophagus irregularis GN=ABC1 PE=2 SV=1	The ATP-binding Cassette (ABC) Superfamily	0
43_GTGGCC_L004_R1_paired_trimmed_paired_contig_2741	3.A.1.210.8 ABC transporter-like protein - Arabidopsis thaliana (Mouse-ear cress).	The ATP-binding Cassette (ABC) Superfamily	6e-23
43_GTGGCC_L004_R1_paired_trimmed_paired_contig_2742	3.A.1.210.1 Mitochondrial transporter ATM1 precursor - Saccharomyces cerevisiae (Baker's yeast).	The ATP-binding Cassette (ABC) Superfamily	0
43_GTGGCC_L004_R1_paired_trimmed_paired_contig_2750	1.A.87.2.4 Angiopoietin-1 receptor OS=Mus musculus GN=Tek PE=2 SV=1	The Mechanosensitive Calcium Channel (MCA) Family	3e-21
43_GTGGCC_L004_R1_paired_trimmed_paired_contig_2771	3.D.1.6.2 NADH-ubiquinone oxidoreductase 30.4 kDa subunit, mitochondrial - Neurospora crassa.	The H+ or Na+-translocating NADH Dehydrogenase (NDH) Family	4e-98
43_GTGGCC_L004_R1_paired_trimmed_paired_contig_27782	2.A.29.8.13 Mitochondrial arginine transporter BAC2 OS=Arabidopsis thaliana GN=BAC2 PE=1 SV=1	The Mitochondrial Carrier (MC) Family	4e-42
43_GTGGCC_L004_R1_paired_trimmed_paired_contig_27794	2.A.18.5.2 Hypothetical 65.3 kDa protein in PRE3-MPP10 intergenic region - Saccharomyces cerevisiae (Baker's yeast).	The Amino Acid/Auxin Permease (AAAP) Family	8e-61
43_GTGGCC_L004_R1_paired_trimmed_paired_contig_2797	3.A.16.1.2 Ufd1p OS=Saccharomyces cerevisiae (strain Lalvin EC1118 / Prise de mousse) GN=EC1118_1G1_3543g PE=4 SV=1	The Endoplasmic Reticular Retrotranslocon (ER-RT) Family	1e-69
43_GTGGCC_L004_R1_paired_trimmed_paired_contig_282	3.A.25.1.1 Predicted protein OS=Phaeodactylum tricornutum (strain CCAP 1055/1) GN=hUbi PE=4 SV=1	The Symbiont-specific ERAD-like Machinery (SELMA) Family	0
43_GTGGCC_L004_R1_paired_trimmed_paired_contig_28222	1.A.7.2.1 1.A.7.2.1 P2X receptor A	The ATP-gated P2X Receptor Cation Channel (P2X Receptor) Family	1e-26
43_GTGGCC_L004_R1_paired_trimmed_paired_contig_2832	1.I.1.1.1 Nucleoporin NUP84 - Saccharomyces cerevisiae (Baker's yeast).	The Nuclear Pore Complex (NPC) Family	2e-25
43_GTGGCC_L004_R1_paired_trimmed_paired_contig_2840	4.E.1.1.3 Vacuolar transporter chaperone 4 OS=Saccharomyces cerevisiae (strain ATCC 204508 / S288c) GN=VTC4 PE=1 SV=2	The Vacuolar (Acidocalcisome) Polyphosphate Polymerase (V-PPP) Family	2e-180
43_GTGGCC_L004_R1_paired_trimmed_paired_contig_28437	2.A.72.3.5 HAK1 potassium transporter OS=Physcomitrella patens GN=hak1 PE=4 SV=1	The K+ Uptake Permease (KUP) Family	2e-90
43_GTGGCC_L004_R1_paired_trimmed_paired_contig_28534	3.A.1.211.7 3.A.1.211.7 ABC transporter A family member 1	The ATP-binding Cassette (ABC) Superfamily	1e-127
43_GTGGCC_L004_R1_paired_trimmed_paired_contig_2854	1.F.1.1.3 Putative acetylcholine regulator unc-18 OS=Caenorhabditis elegans GN=unc-18 PE=2 SV=3	The Synaptosomal Vesicle Fusion Pore (SVF-Pore) Family	1e-99
43_GTGGCC_L004_R1_paired_trimmed_paired_contig_286	3.A.18.1.1 Eukaryotic initiation factor 4A-III - Homo sapiens (Human).	The Nuclear mRNA Exporter (mRNA-E) Family	2e-55
43_GTGGCC_L004_R1_paired_trimmed_paired_contig_2876	2.A.1.14.3 Putative tartrate transporter - Agrobacterium vitis.	The Major Facilitator Superfamily (MFS)	3e-36
43_GTGGCC_L004_R1_paired_trimmed_paired_contig_28914	2.A.29.16.1 MITOCHONDRIAL UNCOUPLING PROTEIN 1 (DEOXYNUCLEOTIDE CARRIER) - Homo sapiens (Human).	The Mitochondrial Carrier (MC) Family	1e-31
43_GTGGCC_L004_R1_paired_trimmed_paired_contig_29104	1.A.87.2.4 Angiopoietin-1 receptor OS=Mus musculus GN=Tek PE=2 SV=1	The Mechanosensitive Calcium Channel (MCA) Family	5e-22
43_GTGGCC_L004_R1_paired_trimmed_paired_contig_2913	3.A.20.1.1 SUMO-conjugating enzyme UBC9 OS=Homo sapiens GN=UBE2I PE=1 SV=1	The Peroxisomal Protein Importer (PPI) Family	8e-69
43_GTGGCC_L004_R1_paired_trimmed_paired_contig_29376	2.A.37.4.2 Putative Na+/H+-exchanging protein (Cation/H+ exchanger) - Arabidopsis thaliana (Mouse-ear cress).	The Monovalent Cation:Proton Antiporter-2 (CPA2) Family	1e-81
43_GTGGCC_L004_R1_paired_trimmed_paired_contig_2939	3.A.16.1.2 Uba1p OS=Saccharomyces cerevisiae (strain VIN 13) GN=VIN13_2757 PE=3 SV=1	The Endoplasmic Reticular Retrotranslocon (ER-RT) Family	2e-63
43_GTGGCC_L004_R1_paired_trimmed_paired_contig_2944	1.I.1.1.1 Nucleoporin NUP116/NSP116 - Saccharomyces cerevisiae (Baker's yeast).	The Nuclear Pore Complex (NPC) Family	9e-27
43_GTGGCC_L004_R1_paired_trimmed_paired_contig_29583	3.A.1.201.18 Leptomycin B resistance protein pmd1 OS=Schizosaccharomyces pombe (strain 972 / ATCC 24843) GN=pmd1 PE=3 SV=2	The ATP-binding Cassette (ABC) Superfamily	5e-27
43_GTGGCC_L004_R1_paired_trimmed_paired_contig_29585	3.A.1.201.11 Multidrug resistance protein 1 OS=Cryptococcus neoformans GN=mdr1 PE=2 SV=1	The ATP-binding Cassette (ABC) Superfamily	2e-24
43_GTGGCC_L004_R1_paired_trimmed_paired_contig_2964	2.A.49.1.2 CLC voltage-gated chloride channel - Fusarium oxysporum f. sp. lycopersici.	The Chloride Carrier/Channel (ClC) Family	2e-119
43_GTGGCC_L004_R1_paired_trimmed_paired_contig_29654	3.A.3.3.4 Hypothetical protein MJ1226 - Methanococcus jannaschii.	The P-type ATPase (P-ATPase) Superfamily	7e-173
43_GTGGCC_L004_R1_paired_trimmed_paired_contig_29683	2.A.40.7.3 At3g10960 OS=Arabidopsis thaliana GN=At3g10960 PE=2 SV=1	The Nucleobase/Ascorbate Transporter (NAT) or Nucleobase:Cation Symporter-2 (NCS2) Family	2e-63
43_GTGGCC_L004_R1_paired_trimmed_paired_contig_29684	2.A.40.7.3 At3g10960 OS=Arabidopsis thaliana GN=At3g10960 PE=2 SV=1	The Nucleobase/Ascorbate Transporter (NAT) or Nucleobase:Cation Symporter-2 (NCS2) Family	5e-73
43_GTGGCC_L004_R1_paired_trimmed_paired_contig_29685	2.A.40.7.1 Purine transporter - Emericella nidulans (Aspergillus nidulans).	The Nucleobase/Ascorbate Transporter (NAT) or Nucleobase:Cation Symporter-2 (NCS2) Family	7e-167
43_GTGGCC_L004_R1_paired_trimmed_paired_contig_2971	2.A.19.2.2 CHROMOSOME IV READING FRAME ORF YDL128W - Saccharomyces cerevisiae (Baker's yeast).	The Ca2+:Cation Antiporter (CaCA) Family	2e-40
43_GTGGCC_L004_R1_paired_trimmed_paired_contig_2976	3.A.2.2.4 Vacuolar ATP synthase subunit C 1 - Homo sapiens (Human).	The H+- or Na+-translocating F-type, V-type and A-type ATPase (F-ATPase) Superfamily	3e-97
43_GTGGCC_L004_R1_paired_trimmed_paired_contig_2982	4.C.2.1.1 Carnitine O-acetyltransferase - Homo sapiens (Human).	The Carnitine O-Acyl Transferase (CrAT) Family	3e-79
43_GTGGCC_L004_R1_paired_trimmed_paired_contig_2995	3.A.18.1.1 Eukaryotic initiation factor 4A-III - Homo sapiens (Human).	The Nuclear mRNA Exporter (mRNA-E) Family	7e-37
43_GTGGCC_L004_R1_paired_trimmed_paired_contig_3011	5.B.1.1.3 NADPH OXIDASE HOMOLOG 1 (NOX-1) (NOH-1) (NADH/NADPH MITOGENIC OXIDASE SUBUNIT P65-MOX) (MITOGENIC OXIDASE 1) (MOX1) - Homo sapiens (Human).	The Phagocyte (gp91phox) NADPH Oxidase Family	1e-117
43_GTGGCC_L004_R1_paired_trimmed_paired_contig_302	1.I.1.1.1 Nucleoporin GLE2 - Saccharomyces cerevisiae (Baker's yeast).	The Nuclear Pore Complex (NPC) Family	2e-102
43_GTGGCC_L004_R1_paired_trimmed_paired_contig_30295	2.A.17.2.3 Uncharacterized protein OS=Rhizophagus irregularis (strain DAOM 181602 / DAOM 197198 / MUCL 43194) GN=GLOINDRAFT_343346 PE=3 SV=1	The Proton-dependent Oligopeptide Transporter (POT/PTR) Family	2e-165
43_GTGGCC_L004_R1_paired_trimmed_paired_contig_30476	3.A.5.1.1 PREPROTEIN TRANSLOCASE SECA SUBUNIT - Escherichia coli.	The General Secretory Pathway (Sec) Family	2e-35
43_GTGGCC_L004_R1_paired_trimmed_paired_contig_30515	3.A.18.1.1 Eukaryotic initiation factor 4A-III - Homo sapiens (Human).	The Nuclear mRNA Exporter (mRNA-E) Family	2e-27
43_GTGGCC_L004_R1_paired_trimmed_paired_contig_30827	2.A.18.5.2 Hypothetical 65.3 kDa protein in PRE3-MPP10 intergenic region - Saccharomyces cerevisiae (Baker's yeast).	The Amino Acid/Auxin Permease (AAAP) Family	8e-36
43_GTGGCC_L004_R1_paired_trimmed_paired_contig_30831	2.A.18.5.2 Hypothetical 65.3 kDa protein in PRE3-MPP10 intergenic region - Saccharomyces cerevisiae (Baker's yeast).	The Amino Acid/Auxin Permease (AAAP) Family	1e-70
43_GTGGCC_L004_R1_paired_trimmed_paired_contig_31078	3.A.1.201.10 ABC multidrug transporter Mdr1 OS=Aspergillus fumigatus (strain CEA10 / CBS 144.89 / FGSC A1163) GN=AFUB_053630 PE=4 SV=1	The ATP-binding Cassette (ABC) Superfamily	1e-66
43_GTGGCC_L004_R1_paired_trimmed_paired_contig_3129	3.D.1.8.1 Peptidyl-prolyl cis-trans isomerase OS=Arabidopsis thaliana GN=CYP20-2 PE=3 SV=1	The H+ or Na+-translocating NADH Dehydrogenase (NDH) Family	4e-33
43_GTGGCC_L004_R1_paired_trimmed_paired_contig_3145	3.A.16.1.2 Ubc7p OS=Saccharomyces cerevisiae (strain Lalvin EC1118 / Prise de mousse) GN=EC1118_1M3_1838g PE=3 SV=1	The Endoplasmic Reticular Retrotranslocon (ER-RT) Family	7e-38
43_GTGGCC_L004_R1_paired_trimmed_paired_contig_31525	2.A.1.2.86 Pc21g09220 protein OS=Penicillium chrysogenum (strain ATCC 28089 / DSM 1075 / Wisconsin 54-1255) GN=Pc21g09220 PE=4 SV=1	The Major Facilitator Superfamily (MFS)	5e-28
43_GTGGCC_L004_R1_paired_trimmed_paired_contig_3155	3.A.18.1.1 Eukaryotic initiation factor 4A-III - Homo sapiens (Human).	The Nuclear mRNA Exporter (mRNA-E) Family	4e-30
43_GTGGCC_L004_R1_paired_trimmed_paired_contig_31937	1.A.46.2.1 Putative uncharacterized protein OS=Emericella nidulans GN=AN2251.2 PE=4 SV=1	The Anion Channel-forming Bestrophin (Bestrophin) Family	6e-40
43_GTGGCC_L004_R1_paired_trimmed_paired_contig_3212	2.A.55.2.6 Probable manganese transport protein mntH OS=Bradyrhizobium japonicum GN=mntH PE=3 SV=1	The Metal Ion (Mn2+-iron) Transporter (Nramp) Family	1e-52
43_GTGGCC_L004_R1_paired_trimmed_paired_contig_32233	2.A.82.1.3 Transmembrane protein 184B OS=Homo sapiens GN=TMEM184B PE=1 SV=2	The Organic Solute Transporter (OST) Family	2e-45
43_GTGGCC_L004_R1_paired_trimmed_paired_contig_3224	3.A.18.1.1 Eukaryotic initiation factor 4A-III - Homo sapiens (Human).	The Nuclear mRNA Exporter (mRNA-E) Family	2e-51
43_GTGGCC_L004_R1_paired_trimmed_paired_contig_3232	3.A.5.9.1 Signal recognition particle 54 kDa protein (SRP54) - Homo sapiens (Human).	The General Secretory Pathway (Sec) Family	2e-108
43_GTGGCC_L004_R1_paired_trimmed_paired_contig_3251	2.A.1.24.1 Hypothetical 58.8 kDa protein in GLK1-SRO9 intergenic region - Saccharomyces cerevisiae (Baker's yeast).	The Major Facilitator Superfamily (MFS)	1e-53
43_GTGGCC_L004_R1_paired_trimmed_paired_contig_3273	1.A.15.1.1 3.A.5.8.1 Translocation protein SEC62	The Non-selective Cation Channel-2 (NSCC2) Family	6e-25
43_GTGGCC_L004_R1_paired_trimmed_paired_contig_32954	3.A.1.208.12 ATP-dependent bile acid permease - Saccharomyces cerevisiae (Baker's yeast).	The ATP-binding Cassette (ABC) Superfamily	1e-27
43_GTGGCC_L004_R1_paired_trimmed_paired_contig_3308	1.A.87.2.3 L-type lectin-domain containing receptor kinase I.9 OS=Arabidopsis thaliana GN=LECRK19 PE=1 SV=2	The Mechanosensitive Calcium Channel (MCA) Family	3e-22
43_GTGGCC_L004_R1_paired_trimmed_paired_contig_331	3.A.2.1.3 ATP synthase alpha chain, mitochondrial precursor (EC 3.6.1.34) - Saccharomyces cerevisiae (Baker's yeast).	The H+- or Na+-translocating F-type, V-type and A-type ATPase (F-ATPase) Superfamily	0
43_GTGGCC_L004_R1_paired_trimmed_paired_contig_3325	2.A.1.14.11 High-affinity nicotinic acid transporter (Nicotinic acid permease) - Saccharomyces cerevisiae (Baker's yeast).	The Major Facilitator Superfamily (MFS)	1e-52
43_GTGGCC_L004_R1_paired_trimmed_paired_contig_3358	3.A.16.1.2 Cell division control protein 48 - Saccharomyces cerevisiae (Baker's yeast).	The Endoplasmic Reticular Retrotranslocon (ER-RT) Family	8e-54
43_GTGGCC_L004_R1_paired_trimmed_paired_contig_33707	3.A.1.208.12 ATP-dependent bile acid permease - Saccharomyces cerevisiae (Baker's yeast).	The ATP-binding Cassette (ABC) Superfamily	2e-28
43_GTGGCC_L004_R1_paired_trimmed_paired_contig_33775	3.A.3.1.7 Na+/K+ ATPase OS=Aspergillus oryzae GN=AO090038000088 PE=3 SV=1	The P-type ATPase (P-ATPase) Superfamily	4e-114
43_GTGGCC_L004_R1_paired_trimmed_paired_contig_33776	3.A.3.1.7 Na+/K+ ATPase OS=Aspergillus oryzae GN=AO090038000088 PE=3 SV=1	The P-type ATPase (P-ATPase) Superfamily	9e-83
43_GTGGCC_L004_R1_paired_trimmed_paired_contig_3380	3.A.9.1.2 Chaperone protein ClpC1, chloroplastic OS=Arabidopsis thaliana GN=CLPC1 PE=1 SV=1	The Chloroplast Envelope Protein Translocase (CEPT or Tic-Toc) Family	0
43_GTGGCC_L004_R1_paired_trimmed_paired_contig_33860	3.D.4.8.1 Cytochrome c oxidase subunit 1 OS=Saccharomyces cerevisiae (strain ATCC 204508 / S288c) GN=COX1 PE=1 SV=2	The Proton-translocating Cytochrome Oxidase (COX) Superfamily	1e-35
43_GTGGCC_L004_R1_paired_trimmed_paired_contig_3423	3.A.3.4.1 MG(2+) TRANSPORT ATPASE, P-TYPE 1 (EC 3.6.3.2) - Salmonella typhimurium.	The P-type ATPase (P-ATPase) Superfamily	0
43_GTGGCC_L004_R1_paired_trimmed_paired_contig_34429	1.A.23.7.2 Mechanosensitive ion channel family protein OS=Myxococcus xanthus (strain DK 1622) GN=MXAN_5687 PE=4 SV=1	The Small Conductance Mechanosensitive Ion Channel (MscS) Family	2e-27
43_GTGGCC_L004_R1_paired_trimmed_paired_contig_3446	1.A.35.2.3 Putative metal ion transporter C27B12.12c OS=Schizosaccharomyces pombe (strain 972 / ATCC 24843) GN=pi066 PE=1 SV=1	The CorA Metal Ion Transporter (MIT) Family	3e-123
43_GTGGCC_L004_R1_paired_trimmed_paired_contig_3452	4.C.1.1.14 Long chain acyl-CoA synthetase 2 OS=Arabidopsis thaliana GN=LACS2 PE=2 SV=1	The Proposed Fatty Acid Transporter (FAT) Family	8e-136
43_GTGGCC_L004_R1_paired_trimmed_paired_contig_3482	2.A.7.24.11 DUF914 domain membrane protein OS=Neosartorya fumigata (strain ATCC MYA-4609 / Af293 / CBS 101355 / FGSC A1100) GN=AFUA_5G07810 PE=4 SV=1	The Drug/Metabolite Transporter (DMT) Superfamily	3e-63
43_GTGGCC_L004_R1_paired_trimmed_paired_contig_3491	2.A.21.6.6 Urea active transporter OS=Emericella nidulans GN=ureA PE=2 SV=1	The Solute:Sodium Symporter (SSS) Family	0
43_GTGGCC_L004_R1_paired_trimmed_paired_contig_3507	1.A.4.7.2 CG11020 protein (Mechanosensory transduction channel NOMPC) - Drosophila melanogaster (Fruit fly).	The Transient Receptor Potential Ca2+ Channel (TRP-CC) Family	7e-21
43_GTGGCC_L004_R1_paired_trimmed_paired_contig_3522	2.A.3.8.3 AMINO ACID PERMEASE - Schistosoma mansoni (Blood fluke).	The Amino Acid-Polyamine-Organocation (APC) Family	1e-35
43_GTGGCC_L004_R1_paired_trimmed_paired_contig_3528	3.A.25.1.1 Predicted protein OS=Phaeodactylum tricornutum (strain CCAP 1055/1) GN=hUbi PE=4 SV=1	The Symbiont-specific ERAD-like Machinery (SELMA) Family	4e-42
43_GTGGCC_L004_R1_paired_trimmed_paired_contig_3539	3.A.3.2.32 SERCA OS=Panulirus argus GN=serca PE=2 SV=1	The P-type ATPase (P-ATPase) Superfamily	0
43_GTGGCC_L004_R1_paired_trimmed_paired_contig_356	3.D.1.6.2 Acyl carrier protein, mitochondrial - Neurospora crassa.	The H+ or Na+-translocating NADH Dehydrogenase (NDH) Family	3e-24
43_GTGGCC_L004_R1_paired_trimmed_paired_contig_3563	3.A.3.5.6 Copper-transporting ATPase 1 (EC 3.6.3.4) (Copper pump 1) (Menkes disease-associated protein) - Homo sapiens (Human).	The P-type ATPase (P-ATPase) Superfamily	0
43_GTGGCC_L004_R1_paired_trimmed_paired_contig_3592	3.A.1.208.3 Oligomycin resistance ATP-dependent permease YOR1 - Saccharomyces cerevisiae (Baker's yeast).	The ATP-binding Cassette (ABC) Superfamily	0
43_GTGGCC_L004_R1_paired_trimmed_paired_contig_3603	1.A.9.5.2 Gamma-aminobutyric acid receptor-associated protein - Homo sapiens (Human).	The Neurotransmitter Receptor, Cys loop, Ligand-gated Ion Channel (LIC) Family	2e-42
43_GTGGCC_L004_R1_paired_trimmed_paired_contig_3613	2.A.1.14.11 High-affinity nicotinic acid transporter (Nicotinic acid permease) - Saccharomyces cerevisiae (Baker's yeast).	The Major Facilitator Superfamily (MFS)	6e-44
43_GTGGCC_L004_R1_paired_trimmed_paired_contig_36155	1.A.4.7.3 Protein Y71A12B.4, partially confirmed by transcript evidence OS=Caenorhabditis elegans GN=trp-4 PE=2 SV=3	The Transient Receptor Potential Ca2+ Channel (TRP-CC) Family	2e-26
43_GTGGCC_L004_R1_paired_trimmed_paired_contig_3642	4.C.1.1.14 Long chain acyl-CoA synthetase 2 OS=Arabidopsis thaliana GN=LACS2 PE=2 SV=1	The Proposed Fatty Acid Transporter (FAT) Family	1e-67
43_GTGGCC_L004_R1_paired_trimmed_paired_contig_3652	2.A.55.1.4 Manganese transporter pdt1 OS=Schizosaccharomyces pombe (strain 972 / ATCC 24843) GN=pdt1 PE=1 SV=1	The Metal Ion (Mn2+-iron) Transporter (Nramp) Family	5e-35
43_GTGGCC_L004_R1_paired_trimmed_paired_contig_36544	2.A.6.6.5 3-HYDROXY-3-METHYLGLUTARYL-COENZYME A REDUCTASE (EC 1.1.1.34) (HMG-COA REDUCTASE) - Homo sapiens (Human).	The Resistance-Nodulation-Cell Division (RND) Superfamily	5e-21
43_GTGGCC_L004_R1_paired_trimmed_paired_contig_36777	3.A.3.1.7 Na+/K+ ATPase OS=Aspergillus oryzae GN=AO090038000088 PE=3 SV=1	The P-type ATPase (P-ATPase) Superfamily	2e-119
43_GTGGCC_L004_R1_paired_trimmed_paired_contig_36778	3.A.3.1.7 Na+/K+ ATPase OS=Aspergillus oryzae GN=AO090038000088 PE=3 SV=1	The P-type ATPase (P-ATPase) Superfamily	1e-103
43_GTGGCC_L004_R1_paired_trimmed_paired_contig_3691	3.A.1.204.11 ATP-binding cassette transporter, subfamily G, member 4, group WBC protein PpABCG4 OS=Physcomitrella patens subsp. patens GN=ppabcg4 PE=4 SV=1	The ATP-binding Cassette (ABC) Superfamily	5e-53
43_GTGGCC_L004_R1_paired_trimmed_paired_contig_3699	2.A.1.3.65 MFS multidrug transporter OS=Trichoderma harzianum GN=mfs1 PE=2 SV=1	The Major Facilitator Superfamily (MFS)	6e-63
43_GTGGCC_L004_R1_paired_trimmed_paired_contig_3712	2.A.54.1.4 Probable mitochondrial transport protein FSF1 OS=Saccharomyces cerevisiae (strain ATCC 204508 / S288c) GN=FSF1 PE=1 SV=1	The Mitochondrial Tricarboxylate Carrier (MTC) Family	2e-84
43_GTGGCC_L004_R1_paired_trimmed_paired_contig_3717	1.A.46.2.1 Putative uncharacterized protein OS=Emericella nidulans GN=AN2251.2 PE=4 SV=1	The Anion Channel-forming Bestrophin (Bestrophin) Family	3e-42
43_GTGGCC_L004_R1_paired_trimmed_paired_contig_3739	3.A.20.1.1 Ubiquitin-conjugating enzyme E2 D2 OS=Homo sapiens GN=UBE2D2 PE=1 SV=1	The Peroxisomal Protein Importer (PPI) Family	9e-25
43_GTGGCC_L004_R1_paired_trimmed_paired_contig_37572	3.A.1.208.13 3.A.1.208.13 ATP-binding cassette sub-family C member 11	The ATP-binding Cassette (ABC) Superfamily	9e-35
43_GTGGCC_L004_R1_paired_trimmed_paired_contig_3770	3.A.18.1.1 Eukaryotic initiation factor 4A-III - Homo sapiens (Human).	The Nuclear mRNA Exporter (mRNA-E) Family	2e-28
43_GTGGCC_L004_R1_paired_trimmed_paired_contig_37830	3.A.1.201.10 ABC multidrug transporter Mdr1 OS=Aspergillus fumigatus (strain CEA10 / CBS 144.89 / FGSC A1163) GN=AFUB_053630 PE=4 SV=1	The ATP-binding Cassette (ABC) Superfamily	2e-26
43_GTGGCC_L004_R1_paired_trimmed_paired_contig_3790	3.A.8.1.1 Mitochondrial precursor proteins import receptor (70 kDa mitochondrial outer membrane protein) (Translocase of outer membrane TOM70) - Saccharomyces cerevisiae (Baker's yeast).	The Mitochondrial Protein Translocase (MPT) Family	1e-62
43_GTGGCC_L004_R1_paired_trimmed_paired_contig_37901	2.A.1.9.11 Phosphate transporter OS=Boletus edulis GN=PT PE=2 SV=1	The Major Facilitator Superfamily (MFS)	1e-53
43_GTGGCC_L004_R1_paired_trimmed_paired_contig_3791	2.A.7.12.6 UDP-galactose translocator - Homo sapiens (Human).	The Drug/Metabolite Transporter (DMT) Superfamily	3e-78
43_GTGGCC_L004_R1_paired_trimmed_paired_contig_38	2.A.3.8.11 Aromatic-preferring amino acid transporter - Mus musculus (Mouse).	The Amino Acid-Polyamine-Organocation (APC) Family	1e-21
43_GTGGCC_L004_R1_paired_trimmed_paired_contig_38314	1.A.87.2.4 Angiopoietin-1 receptor OS=Mus musculus GN=Tek PE=2 SV=1	The Mechanosensitive Calcium Channel (MCA) Family	1e-21
43_GTGGCC_L004_R1_paired_trimmed_paired_contig_3838	1.A.33.1.3 Heat shock 70 kDa protein 1 (HSP70.1) (HSP70-1/HSP70-2) - Homo sapiens (Human).	The Cation Channel-forming Heat Shock Protein-70 (Hsp70) Family	0
43_GTGGCC_L004_R1_paired_trimmed_paired_contig_3847	5.B.1.1.3 NADPH OXIDASE HOMOLOG 1 (NOX-1) (NOH-1) (NADH/NADPH MITOGENIC OXIDASE SUBUNIT P65-MOX) (MITOGENIC OXIDASE 1) (MOX1) - Homo sapiens (Human).	The Phagocyte (gp91phox) NADPH Oxidase Family	2e-91
43_GTGGCC_L004_R1_paired_trimmed_paired_contig_385	3.A.3.3.4 Hypothetical protein MJ1226 - Methanococcus jannaschii.	The P-type ATPase (P-ATPase) Superfamily	4e-180
43_GTGGCC_L004_R1_paired_trimmed_paired_contig_38572	2.A.67.1.6 Oligopeptide transporter 9 OS=Arabidopsis thaliana GN=OPT9 PE=2 SV=1	The Oligopeptide Transporter (OPT) Family	2e-101
43_GTGGCC_L004_R1_paired_trimmed_paired_contig_386	3.A.3.3.9 ATPase 2, plasma membrane-type OS=Arabidopsis thaliana GN=AHA2 PE=1 SV=2	The P-type ATPase (P-ATPase) Superfamily	7e-143
43_GTGGCC_L004_R1_paired_trimmed_paired_contig_3883	1.A.14.1.1 BAX INHIBITOR-1 (BI-1) (TESTIS ENHANCED GENE TRANSCRIPT) - Homo sapiens (Human).	The Testis-Enhanced Gene Transfer (TEGT) Family	2e-34
43_GTGGCC_L004_R1_paired_trimmed_paired_contig_38854	3.D.4.8.1 Cytochrome c oxidase subunit 2 OS=Saccharomyces cerevisiae (strain ATCC 204508 / S288c) GN=COX2 PE=1 SV=1	The Proton-translocating Cytochrome Oxidase (COX) Superfamily	1e-100
43_GTGGCC_L004_R1_paired_trimmed_paired_contig_38856	1.A.8.10.9 Aquaporin TIP1-2 OS=Arabidopsis thaliana GN=TIP1-2 PE=1 SV=2	The Major Intrinsic Protein (MIP) Family	1e-26
43_GTGGCC_L004_R1_paired_trimmed_paired_contig_3898	3.A.18.1.1 Eukaryotic initiation factor 4A-III - Homo sapiens (Human).	The Nuclear mRNA Exporter (mRNA-E) Family	8e-45
43_GTGGCC_L004_R1_paired_trimmed_paired_contig_3938	4.C.1.1.7 4-coumarate--CoA ligase 1 - Arabidopsis thaliana (Mouse-ear cress).	The Proposed Fatty Acid Transporter (FAT) Family	7e-56
43_GTGGCC_L004_R1_paired_trimmed_paired_contig_3982	3.A.3.10.3 Manganese-transporting ATPase 1 OS=Saccharomyces cerevisiae (strain ATCC 204508 / S288c) GN=SPF1 PE=1 SV=1	The P-type ATPase (P-ATPase) Superfamily	0
43_GTGGCC_L004_R1_paired_trimmed_paired_contig_3988	3.A.20.1.5 Peroxisomal ATPase PEX1 OS=Saccharomyces cerevisiae (strain ATCC 204508 / S288c) GN=PEX1 PE=1 SV=2	The Peroxisomal Protein Importer (PPI) Family	2e-92
43_GTGGCC_L004_R1_paired_trimmed_paired_contig_3992	1.A.17.5.8 RSN1-like protein OS=Saccharomyces kudriavzevii (strain ATCC MYA-4449 / AS 2.2408 / CBS 8840 / NBRC 1802 / NCYC 2889) GN=YMR266W PE=4 SV=1	The Calcium-Dependent Chloride Channel (Ca-ClC) Family	5e-44
43_GTGGCC_L004_R1_paired_trimmed_paired_contig_3994	3.A.16.1.1 Derlin-1 (Der1-like protein 1) (DERtrin 1) (UNQ243/PRO276) - Homo sapiens (Human).	The Endoplasmic Reticular Retrotranslocon (ER-RT) Family	4e-40
43_GTGGCC_L004_R1_paired_trimmed_paired_contig_40093	3.A.1.208.2 Canalicular multispecific organic anion transporter 1 (Multidrug resistance-associated protein 2) (Canalicular multidrug resistance protein) - Homo sapiens (Human).	The ATP-binding Cassette (ABC) Superfamily	2e-49
43_GTGGCC_L004_R1_paired_trimmed_paired_contig_40335	2.A.18.5.2 Hypothetical 65.3 kDa protein in PRE3-MPP10 intergenic region - Saccharomyces cerevisiae (Baker's yeast).	The Amino Acid/Auxin Permease (AAAP) Family	1e-46
43_GTGGCC_L004_R1_paired_trimmed_paired_contig_4039	4.D.2.1.6 Glycosyl transferase family 2 OS=Archaeoglobus veneficus (strain DSM 11195 / SNP6) GN=Arcve_1800 PE=4 SV=1	The COG0392; UPF0104 Putative Transporter (COG0392) Family	6e-21
43_GTGGCC_L004_R1_paired_trimmed_paired_contig_4057	2.A.85.3.5 Uncharacterized protein OS=Gloeophyllum trabeum (strain ATCC 11539 / FP-39264 / Madison 617) GN=GLOTRDRAFT_66016 PE=4 SV=1	The Aromatic Acid Exporter (ArAE) Family	2e-28
43_GTGGCC_L004_R1_paired_trimmed_paired_contig_40577	2.A.1.9.11 Phosphate transporter OS=Boletus edulis GN=PT PE=2 SV=1	The Major Facilitator Superfamily (MFS)	2e-32
43_GTGGCC_L004_R1_paired_trimmed_paired_contig_406	2.A.29.1.5 ADP,ATP carrier protein 1, mitochondrial - Arabidopsis thaliana (Mouse-ear cress).	The Mitochondrial Carrier (MC) Family	7e-151
43_GTGGCC_L004_R1_paired_trimmed_paired_contig_40801	2.A.67.1.2 Sexual differentiation process protein isp4 - Schizosaccharomyces pombe (Fission yeast).	The Oligopeptide Transporter (OPT) Family	4e-39
43_GTGGCC_L004_R1_paired_trimmed_paired_contig_40947	2.A.1.14.3 Putative tartrate transporter - Agrobacterium vitis.	The Major Facilitator Superfamily (MFS)	5e-47
43_GTGGCC_L004_R1_paired_trimmed_paired_contig_4116	3.A.1.203.3 Adrenoleukodystrophy protein (ALDP) - Homo sapiens (Human).	The ATP-binding Cassette (ABC) Superfamily	0
43_GTGGCC_L004_R1_paired_trimmed_paired_contig_4120	2.A.7.16.2 Probable GDP-fucose transporter - Drosophila melanogaster (Fruit fly).	The Drug/Metabolite Transporter (DMT) Superfamily	2e-60
43_GTGGCC_L004_R1_paired_trimmed_paired_contig_4132	2.A.43.2.8 Vacuolar integral membrane protein YDR352W OS=Saccharomyces cerevisiae (strain ATCC 204508 / S288c) GN=YDR352W PE=1 SV=1	The Lysosomal Cystine Transporter (LCT) Family	2e-35
43_GTGGCC_L004_R1_paired_trimmed_paired_contig_4138	2.A.2.6.1 HYPOTHETICAL 61.7 kDa PROTEIN C2F3.08 IN CHROMOSOME I - Schizosaccharomyces pombe (Fission yeast).	The Glycoside-Pentoside-Hexuronide (GPH):Cation Symporter Family	1e-40
43_GTGGCC_L004_R1_paired_trimmed_paired_contig_4152	2.A.37.4.2 Putative Na+/H+-exchanging protein (Cation/H+ exchanger) - Arabidopsis thaliana (Mouse-ear cress).	The Monovalent Cation:Proton Antiporter-2 (CPA2) Family	7e-105
43_GTGGCC_L004_R1_paired_trimmed_paired_contig_4154	3.D.1.6.2 NADH-ubiquinone oxidoreductase 19.3 kDa subunit, mitochondrial - Neurospora crassa.	The H+ or Na+-translocating NADH Dehydrogenase (NDH) Family	1e-82
43_GTGGCC_L004_R1_paired_trimmed_paired_contig_41611	3.A.1.201.10 ABC multidrug transporter Mdr1 OS=Aspergillus fumigatus (strain CEA10 / CBS 144.89 / FGSC A1163) GN=AFUB_053630 PE=4 SV=1	The ATP-binding Cassette (ABC) Superfamily	2e-93
43_GTGGCC_L004_R1_paired_trimmed_paired_contig_4166	3.A.3.2.34 Calcium-transporting ATPase 1 OS=Schizosaccharomyces pombe (strain 972 / ATCC 24843) GN=pmr1 PE=1 SV=1	The P-type ATPase (P-ATPase) Superfamily	0
43_GTGGCC_L004_R1_paired_trimmed_paired_contig_41702	2.A.94.1.2 Xenotropic and polytropic murine leukemia virus receptor xpr1 - Culex quinquefasciatus (Southern house mosquito).	The Phosphate Permease (Pho1) Family	3e-61
43_GTGGCC_L004_R1_paired_trimmed_paired_contig_4196	2.A.1.1.25 Proton myo-inositol co-transporter (Hmit) - Homo sapiens (Human).	The Major Facilitator Superfamily (MFS)	1e-98
43_GTGGCC_L004_R1_paired_trimmed_paired_contig_41971	3.D.1.6.2 NADH-ubiquinone oxidoreductase chain 1 - Neurospora crassa.	The H+ or Na+-translocating NADH Dehydrogenase (NDH) Family	5e-82
43_GTGGCC_L004_R1_paired_trimmed_paired_contig_4200	2.A.1.28.1 C-RECEPTOR - Homo sapiens (Human).	The Major Facilitator Superfamily (MFS)	2e-34
43_GTGGCC_L004_R1_paired_trimmed_paired_contig_42096	1.A.46.2.1 Putative uncharacterized protein OS=Emericella nidulans GN=AN2251.2 PE=4 SV=1	The Anion Channel-forming Bestrophin (Bestrophin) Family	5e-28
43_GTGGCC_L004_R1_paired_trimmed_paired_contig_4212	2.A.4.5.1 Mn-specific cation diffusion facilitator transporter - Populus trichocarpa (Western balsam poplar) (Populus balsamifera subsp. trichocarpa).	The Cation Diffusion Facilitator (CDF) Family	4e-58
43_GTGGCC_L004_R1_paired_trimmed_paired_contig_4244	2.A.36.4.5 Probable Na(+)/H(+) antiporter C3A11.09 OS=Schizosaccharomyces pombe (strain 972 / ATCC 24843) GN=SPAC3A11.09 PE=1 SV=1	The Monovalent Cation:Proton Antiporter-1 (CPA1) Family	2e-80
43_GTGGCC_L004_R1_paired_trimmed_paired_contig_42497	2.A.1.9.11 Phosphate transporter OS=Boletus edulis GN=PT PE=2 SV=1	The Major Facilitator Superfamily (MFS)	3e-37
43_GTGGCC_L004_R1_paired_trimmed_paired_contig_4252	4.E.1.1.4 Vacuolar transporter chaperone 1 OS=Saccharomyces cerevisiae (strain ATCC 204508 / S288c) GN=VTC1 PE=1 SV=3	The Vacuolar (Acidocalcisome) Polyphosphate Polymerase (V-PPP) Family	1e-48
43_GTGGCC_L004_R1_paired_trimmed_paired_contig_4265	3.D.10.1.1 SdhA OS=Bacillus licheniformis (strain DSM 13 / ATCC 14580) GN=sdhA PE=4 SV=1	The Prokaryotic Succinate Dehydrogenase (SDH) Family	5e-74
43_GTGGCC_L004_R1_paired_trimmed_paired_contig_4278	2.A.1.19.38 Uncharacterized MFS-type transporter PB1E7.08c OS=Schizosaccharomyces pombe (strain 972 / ATCC 24843) GN=SPAPB1E7.08c PE=1 SV=1	The Major Facilitator Superfamily (MFS)	2e-74
43_GTGGCC_L004_R1_paired_trimmed_paired_contig_4304	2.A.5.4.4 Zinc transporter YKE4 - Saccharomyces cerevisiae (Baker's yeast).	The Zinc (Zn2+)-Iron (Fe2+) Permease (ZIP) Family	9e-49
43_GTGGCC_L004_R1_paired_trimmed_paired_contig_4306	3.A.2.2.5 V-type proton ATPase subunit F OS=Arabidopsis thaliana GN=VHA-F PE=2 SV=1	The H+- or Na+-translocating F-type, V-type and A-type ATPase (F-ATPase) Superfamily	3e-36
43_GTGGCC_L004_R1_paired_trimmed_paired_contig_4308	4.C.2.1.1 Carnitine O-acetyltransferase - Homo sapiens (Human).	The Carnitine O-Acyl Transferase (CrAT) Family	2e-80
43_GTGGCC_L004_R1_paired_trimmed_paired_contig_43240	3.D.1.6.2 NADH-ubiquinone oxidoreductase chain 4 - Podospora anserina.	The H+ or Na+-translocating NADH Dehydrogenase (NDH) Family	6e-82
43_GTGGCC_L004_R1_paired_trimmed_paired_contig_4328	3.D.1.6.2 NADH-ubiquinone oxidoreductase 23 kDa subunit, mitochondrial - Neurospora crassa.	The H+ or Na+-translocating NADH Dehydrogenase (NDH) Family	1e-87
43_GTGGCC_L004_R1_paired_trimmed_paired_contig_4331	1.F.1.1.1 Vesicle-fusing ATPase - Homo sapiens (Human).	The Synaptosomal Vesicle Fusion Pore (SVF-Pore) Family	0
43_GTGGCC_L004_R1_paired_trimmed_paired_contig_43404	2.A.72.3.5 HAK1 potassium transporter OS=Physcomitrella patens GN=hak1 PE=4 SV=1	The K+ Uptake Permease (KUP) Family	5e-125
43_GTGGCC_L004_R1_paired_trimmed_paired_contig_4343	3.A.8.1.1 Import inner membrane translocase subunit TIM50, mitochondrial - Saccharomyces cerevisiae (Baker's yeast).	The Mitochondrial Protein Translocase (MPT) Family	1e-21
43_GTGGCC_L004_R1_paired_trimmed_paired_contig_43547	2.A.108.1.7 Fet3 protein - Phanerochaete chrysosporium (White-rot fungus) (Sporotrichum pruinosum).	The Iron/Lead Transporter (ILT) Family	1e-32
43_GTGGCC_L004_R1_paired_trimmed_paired_contig_437	1.A.33.1.3 Heat shock 70 kDa protein 1 (HSP70.1) (HSP70-1/HSP70-2) - Homo sapiens (Human).	The Cation Channel-forming Heat Shock Protein-70 (Hsp70) Family	0
43_GTGGCC_L004_R1_paired_trimmed_paired_contig_4398	1.A.6.2.6 Serum paraoxonase/arylesterase 1 OS=Homo sapiens GN=PON1 PE=1 SV=3	The Epithelial Na+ Channel (ENaC) Family	8e-24
43_GTGGCC_L004_R1_paired_trimmed_paired_contig_43992	2.A.57.1.3 EQUILIBRATIVE NUCLEOSIDE TRANSPORTER 1 (EQUILIBRATIVE NITROBENZYLMERCAPTOPURINE RIBOSIDE-SENSITIVE NUCLEOSIDE TRANSPORTER) (EQUILIBRATIVE NBMPR-SENSITIVE NUCLEOSIDE TRANSPORTER) (NUCLEOSIDE TRANSPORTER, ES-TYPE) - Rattus norvegicus (Ra	The Equilibrative Nucleoside Transporter (ENT) Family	5e-46
43_GTGGCC_L004_R1_paired_trimmed_paired_contig_44	2.A.53.3.8 Carbonic anhydrase (EC 4.2.1.1) - Leptospira interrogans.	The Sulfate Permease (SulP) Family	4e-22
43_GTGGCC_L004_R1_paired_trimmed_paired_contig_4417	1.A.87.2.4 Angiopoietin-1 receptor OS=Mus musculus GN=Tek PE=2 SV=1	The Mechanosensitive Calcium Channel (MCA) Family	1e-25
43_GTGGCC_L004_R1_paired_trimmed_paired_contig_4425	1.A.87.2.4 Angiopoietin-1 receptor OS=Mus musculus GN=Tek PE=2 SV=1	The Mechanosensitive Calcium Channel (MCA) Family	6e-26
43_GTGGCC_L004_R1_paired_trimmed_paired_contig_4432	3.A.20.1.1 Ubiquitin-conjugating enzyme E2 D2 OS=Homo sapiens GN=UBE2D2 PE=1 SV=1	The Peroxisomal Protein Importer (PPI) Family	2e-26
43_GTGGCC_L004_R1_paired_trimmed_paired_contig_4444	2.A.7.12.13 Transmembrane protein C2orf18 OS=Homo sapiens GN=C2orf18 PE=1 SV=1	The Drug/Metabolite Transporter (DMT) Superfamily	2e-55
43_GTGGCC_L004_R1_paired_trimmed_paired_contig_44456	3.D.4.8.1 Cytochrome c oxidase subunit 1 OS=Saccharomyces cerevisiae (strain ATCC 204508 / S288c) GN=COX1 PE=1 SV=2	The Proton-translocating Cytochrome Oxidase (COX) Superfamily	2e-89
43_GTGGCC_L004_R1_paired_trimmed_paired_contig_4457	1.A.36.1.5 ER lumen protein-retaining receptor OS=Chaetomium globosum (strain ATCC 6205 / CBS 148.51 / DSM 1962 / NBRC 6347 / NRRL 1970) GN=CHGG_10412 PE=3 SV=1	The Intracellular Chloride Channel (ICC) Family	7e-70
43_GTGGCC_L004_R1_paired_trimmed_paired_contig_4460	3.A.8.1.1 Mitochondrial import inner membrane translocase subunit TIM22 - Saccharomyces cerevisiae (Baker's yeast).	The Mitochondrial Protein Translocase (MPT) Family	3e-22
43_GTGGCC_L004_R1_paired_trimmed_paired_contig_44607	1.A.87.2.3 L-type lectin-domain containing receptor kinase I.9 OS=Arabidopsis thaliana GN=LECRK19 PE=1 SV=2	The Mechanosensitive Calcium Channel (MCA) Family	4e-21
43_GTGGCC_L004_R1_paired_trimmed_paired_contig_44644	1.A.11.3.4 Ammonium transporter - Hebeloma cylindrosporum.	The Ammonia Transporter Channel (Amt) Family	5e-40
43_GTGGCC_L004_R1_paired_trimmed_paired_contig_4480	4.C.1.1.7 4-coumarate--CoA ligase 1 - Arabidopsis thaliana (Mouse-ear cress).	The Proposed Fatty Acid Transporter (FAT) Family	2e-42
43_GTGGCC_L004_R1_paired_trimmed_paired_contig_4482	4.C.1.1.7 4-coumarate--CoA ligase 1 - Arabidopsis thaliana (Mouse-ear cress).	The Proposed Fatty Acid Transporter (FAT) Family	4e-39
43_GTGGCC_L004_R1_paired_trimmed_paired_contig_4483	4.C.1.1.7 4-coumarate--CoA ligase 1 - Arabidopsis thaliana (Mouse-ear cress).	The Proposed Fatty Acid Transporter (FAT) Family	4e-60
43_GTGGCC_L004_R1_paired_trimmed_paired_contig_4488	1.A.33.1.2 Chaperone protein dnaK - Escherichia coli.	The Cation Channel-forming Heat Shock Protein-70 (Hsp70) Family	0
43_GTGGCC_L004_R1_paired_trimmed_paired_contig_4495	2.A.29.14.1 CALCIUM-BINDING MITOCHONDRIAL CARRIER PROTEIN ARALAR1 (SOLUTE CARRIER FAMILY 25, MEMBER 12) - Homo sapiens (Human).	The Mitochondrial Carrier (MC) Family	9e-133
43_GTGGCC_L004_R1_paired_trimmed_paired_contig_4503	2.A.36.4.5 Probable Na(+)/H(+) antiporter C3A11.09 OS=Schizosaccharomyces pombe (strain 972 / ATCC 24843) GN=SPAC3A11.09 PE=1 SV=1	The Monovalent Cation:Proton Antiporter-1 (CPA1) Family	1e-83
43_GTGGCC_L004_R1_paired_trimmed_paired_contig_4507	1.A.4.7.3 Protein Y71A12B.4, partially confirmed by transcript evidence OS=Caenorhabditis elegans GN=trp-4 PE=2 SV=3	The Transient Receptor Potential Ca2+ Channel (TRP-CC) Family	2e-21
43_GTGGCC_L004_R1_paired_trimmed_paired_contig_45339	1.A.8.10.3 Aquaporin TIP1.1 - Arabidopsis thaliana (Mouse-ear cress).	The Major Intrinsic Protein (MIP) Family	4e-25
43_GTGGCC_L004_R1_paired_trimmed_paired_contig_45637	3.A.25.1.1 Predicted protein OS=Phaeodactylum tricornutum (strain CCAP 1055/1) GN=hUbi PE=4 SV=1	The Symbiont-specific ERAD-like Machinery (SELMA) Family	2e-35
43_GTGGCC_L004_R1_paired_trimmed_paired_contig_45740	3.D.1.8.1 Peptidyl-prolyl cis-trans isomerase OS=Arabidopsis thaliana GN=CYP20-2 PE=3 SV=1	The H+ or Na+-translocating NADH Dehydrogenase (NDH) Family	1e-52
43_GTGGCC_L004_R1_paired_trimmed_paired_contig_4637	3.A.18.1.1 Eukaryotic initiation factor 4A-III - Homo sapiens (Human).	The Nuclear mRNA Exporter (mRNA-E) Family	9e-28
43_GTGGCC_L004_R1_paired_trimmed_paired_contig_46565	2.A.108.1.7 Fet3 protein - Phanerochaete chrysosporium (White-rot fungus) (Sporotrichum pruinosum).	The Iron/Lead Transporter (ILT) Family	7e-27
43_GTGGCC_L004_R1_paired_trimmed_paired_contig_46669	3.D.1.2.1 NADH-ubiquinone oxidoreductase chain 7 (EC 1.6.5.3) (NADH dehydrogenase 1, chain 7) (NDH-1, chain 7) - Paracoccus denitrificans.	The H+ or Na+-translocating NADH Dehydrogenase (NDH) Family	1e-23
43_GTGGCC_L004_R1_paired_trimmed_paired_contig_468	2.A.106.2.2 Transmembrane protein 165 OS=Homo sapiens GN=TMEM165 PE=1 SV=1	The Ca2+:H+ Antiporter-2 (CaCA2) Family	8e-45
43_GTGGCC_L004_R1_paired_trimmed_paired_contig_4692	1.A.1.3.6 Potassium channel subfamily T member 2 OS=Homo sapiens GN=KCNT2 PE=1 SV=1	The Voltage-gated Ion Channel (VIC) Superfamily	4e-29
43_GTGGCC_L004_R1_paired_trimmed_paired_contig_4694	1.B.8.2.1 Mitochondrial import receptor subunit TOM40 (Mitochondrial import- site-protein ISP42) (Translocase of outer membrane 40 kDa subunit) - Saccharomyces cerevisiae (Baker's yeast).	The Mitochondrial and Plastid Porin (MPP) Family	2e-43
43_GTGGCC_L004_R1_paired_trimmed_paired_contig_4697	2.A.7.9.8 Solute carrier family 35 member C2 OS=Mus musculus GN=Slc35c2 PE=1 SV=1	The Drug/Metabolite Transporter (DMT) Superfamily	4e-35
43_GTGGCC_L004_R1_paired_trimmed_paired_contig_4700	3.A.18.1.1 Protein mago nashi homolog - Homo sapiens (Human).	The Nuclear mRNA Exporter (mRNA-E) Family	1e-75
43_GTGGCC_L004_R1_paired_trimmed_paired_contig_471	3.A.19.1.1 Arsenical pump-driving ATPase - Homo sapiens (Human).	The TMS Recognition/Insertion Complex (TRC) Family	3e-120
43_GTGGCC_L004_R1_paired_trimmed_paired_contig_4710	2.A.55.2.9 Metal transporter nramp1 homolog OS=Dictyostelium discoideum GN=nramp1 PE=2 SV=1	The Metal Ion (Mn2+-iron) Transporter (Nramp) Family	4e-127
43_GTGGCC_L004_R1_paired_trimmed_paired_contig_4711	2.A.29.29.1 Mitochondrial DNA replication protein YHM2 OS=Saccharomyces cerevisiae GN=YHM2 PE=1 SV=1	The Mitochondrial Carrier (MC) Family	7e-110
43_GTGGCC_L004_R1_paired_trimmed_paired_contig_4714	2.A.43.4.1 Uncharacterized protein C4C5.03 OS=Schizosaccharomyces pombe (strain 972 / ATCC 24843) GN=SPAC4C5.03 PE=2 SV=1	The Lysosomal Cystine Transporter (LCT) Family	5e-39
43_GTGGCC_L004_R1_paired_trimmed_paired_contig_47233	2.A.40.7.1 Purine transporter - Emericella nidulans (Aspergillus nidulans).	The Nucleobase/Ascorbate Transporter (NAT) or Nucleobase:Cation Symporter-2 (NCS2) Family	6e-21
43_GTGGCC_L004_R1_paired_trimmed_paired_contig_4725	1.A.6.2.6 Serum paraoxonase/arylesterase 1 OS=Homo sapiens GN=PON1 PE=1 SV=3	The Epithelial Na+ Channel (ENaC) Family	2e-23
43_GTGGCC_L004_R1_paired_trimmed_paired_contig_4731	1.A.87.2.4 Angiopoietin-1 receptor OS=Mus musculus GN=Tek PE=2 SV=1	The Mechanosensitive Calcium Channel (MCA) Family	5e-25
43_GTGGCC_L004_R1_paired_trimmed_paired_contig_4746	2.A.1.12.1 Putative sialic acid transporter - Escherichia coli.	The Major Facilitator Superfamily (MFS)	3e-25
43_GTGGCC_L004_R1_paired_trimmed_paired_contig_4767	3.A.20.1.5 Peroxisomal membrane protein PEX30 OS=Saccharomyces cerevisiae (strain ATCC 204508 / S288c) GN=PEX30 PE=1 SV=1	The Peroxisomal Protein Importer (PPI) Family	4e-28
43_GTGGCC_L004_R1_paired_trimmed_paired_contig_47689	3.D.4.7.1 CYTOCHROME C OXIDASE POLYPEPTIDE III (EC 1.9.3.1) - Bos taurus (Bovine).	The Proton-translocating Cytochrome Oxidase (COX) Superfamily	4e-79
43_GTGGCC_L004_R1_paired_trimmed_paired_contig_4783	3.D.1.6.2 NADH-ubiquinone oxidoreductase 40 kDa subunit, mitochondrial - Neurospora crassa.	The H+ or Na+-translocating NADH Dehydrogenase (NDH) Family	2e-108
43_GTGGCC_L004_R1_paired_trimmed_paired_contig_47871	5.B.1.1.1 Cytochrome b-245 heavy chain - Homo sapiens (Human).	The Phagocyte (gp91phox) NADPH Oxidase Family	7e-84
43_GTGGCC_L004_R1_paired_trimmed_paired_contig_4848	3.A.18.1.1 Eukaryotic initiation factor 4A-III - Homo sapiens (Human).	The Nuclear mRNA Exporter (mRNA-E) Family	2e-44
43_GTGGCC_L004_R1_paired_trimmed_paired_contig_4850	3.A.3.2.17 Probable calcium-transporting ATPase PAT1 - Dictyostelium discoideum (Slime mold).	The P-type ATPase (P-ATPase) Superfamily	0
43_GTGGCC_L004_R1_paired_trimmed_paired_contig_4856	3.A.20.1.1 Ubiquitin-conjugating enzyme E2 D2 OS=Homo sapiens GN=UBE2D2 PE=1 SV=1	The Peroxisomal Protein Importer (PPI) Family	2e-35
43_GTGGCC_L004_R1_paired_trimmed_paired_contig_4868	3.A.20.1.1 Ubiquitin-conjugating enzyme E2 D2 OS=Homo sapiens GN=UBE2D2 PE=1 SV=1	The Peroxisomal Protein Importer (PPI) Family	2e-61
43_GTGGCC_L004_R1_paired_trimmed_paired_contig_48741	2.A.40.7.1 Purine transporter - Emericella nidulans (Aspergillus nidulans).	The Nucleobase/Ascorbate Transporter (NAT) or Nucleobase:Cation Symporter-2 (NCS2) Family	4e-21
43_GTGGCC_L004_R1_paired_trimmed_paired_contig_48742	2.A.40.7.1 Purine transporter - Emericella nidulans (Aspergillus nidulans).	The Nucleobase/Ascorbate Transporter (NAT) or Nucleobase:Cation Symporter-2 (NCS2) Family	6e-21
43_GTGGCC_L004_R1_paired_trimmed_paired_contig_48838	2.A.18.5.2 Hypothetical 65.3 kDa protein in PRE3-MPP10 intergenic region - Saccharomyces cerevisiae (Baker's yeast).	The Amino Acid/Auxin Permease (AAAP) Family	7e-50
43_GTGGCC_L004_R1_paired_trimmed_paired_contig_4890	3.A.1.204.9 Probable ATP-dependent permease OS=Saccharomyces cerevisiae GN=ADP1 PE=1 SV=2	The ATP-binding Cassette (ABC) Superfamily	0
43_GTGGCC_L004_R1_paired_trimmed_paired_contig_4911	3.A.18.1.1 Spliceosome RNA helicase BAT1 - Homo sapiens (Human).	The Nuclear mRNA Exporter (mRNA-E) Family	2e-25
43_GTGGCC_L004_R1_paired_trimmed_paired_contig_49363	1.A.46.3.1 Putative uncharacterized protein OS=Cyanothece sp. (strain PCC 8801) GN=PCC8801_0221 PE=4 SV=1	The Anion Channel-forming Bestrophin (Bestrophin) Family	3e-34
43_GTGGCC_L004_R1_paired_trimmed_paired_contig_4942	1.A.17.5.9 ERD (Early-responsive to dehydration stress) family protein OS=Arabidopsis thaliana GN=T5J8.22 PE=4 SV=1	The Calcium-Dependent Chloride Channel (Ca-ClC) Family	5e-30
43_GTGGCC_L004_R1_paired_trimmed_paired_contig_4991	3.A.18.1.1 Eukaryotic initiation factor 4A-III - Homo sapiens (Human).	The Nuclear mRNA Exporter (mRNA-E) Family	6e-57
43_GTGGCC_L004_R1_paired_trimmed_paired_contig_5006	3.A.1.208.12 ATP-dependent bile acid permease - Saccharomyces cerevisiae (Baker's yeast).	The ATP-binding Cassette (ABC) Superfamily	0
43_GTGGCC_L004_R1_paired_trimmed_paired_contig_5026	3.D.1.8.1 Peptidyl-prolyl cis-trans isomerase OS=Arabidopsis thaliana GN=CYP20-2 PE=3 SV=1	The H+ or Na+-translocating NADH Dehydrogenase (NDH) Family	1e-27
43_GTGGCC_L004_R1_paired_trimmed_paired_contig_5040	3.A.3.8.10 Calcium transporting ATPase, putative OS=Cryptococcus neoformans GN=CNA03720 PE=4 SV=1	The P-type ATPase (P-ATPase) Superfamily	0
43_GTGGCC_L004_R1_paired_trimmed_paired_contig_5046	3.A.9.1.2 Chaperone protein ClpC1, chloroplastic OS=Arabidopsis thaliana GN=CLPC1 PE=1 SV=1	The Chloroplast Envelope Protein Translocase (CEPT or Tic-Toc) Family	0
43_GTGGCC_L004_R1_paired_trimmed_paired_contig_505	2.A.7.25.3 NIPA-like protein 3 - Homo sapiens (Human).	The Drug/Metabolite Transporter (DMT) Superfamily	1e-35
43_GTGGCC_L004_R1_paired_trimmed_paired_contig_5080	1.A.87.2.4 Angiopoietin-1 receptor OS=Mus musculus GN=Tek PE=2 SV=1	The Mechanosensitive Calcium Channel (MCA) Family	1e-21
43_GTGGCC_L004_R1_paired_trimmed_paired_contig_50955	4.C.1.1.7 4-coumarate--CoA ligase 1 - Arabidopsis thaliana (Mouse-ear cress).	The Proposed Fatty Acid Transporter (FAT) Family	2e-25
43_GTGGCC_L004_R1_paired_trimmed_paired_contig_5098	3.A.8.1.1 GrpE protein homolog, mitochondrial precursor - Saccharomyces cerevisiae (Baker's yeast).	The Mitochondrial Protein Translocase (MPT) Family	7e-33
43_GTGGCC_L004_R1_paired_trimmed_paired_contig_51	3.A.18.1.1 Eukaryotic initiation factor 4A-III - Homo sapiens (Human).	The Nuclear mRNA Exporter (mRNA-E) Family	3e-55
43_GTGGCC_L004_R1_paired_trimmed_paired_contig_5119	3.A.18.1.1 Eukaryotic initiation factor 4A-III - Homo sapiens (Human).	The Nuclear mRNA Exporter (mRNA-E) Family	2e-42
43_GTGGCC_L004_R1_paired_trimmed_paired_contig_5136	2.A.1.40.2 Major facilitator superfamily domain-containing protein 5 OS=Pongo abelii GN=MFSD5 PE=2 SV=1	The Major Facilitator Superfamily (MFS)	2e-44
43_GTGGCC_L004_R1_paired_trimmed_paired_contig_5151	3.D.1.8.1 Peptidyl-prolyl cis-trans isomerase OS=Arabidopsis thaliana GN=CYP20-2 PE=3 SV=1	The H+ or Na+-translocating NADH Dehydrogenase (NDH) Family	7e-57
43_GTGGCC_L004_R1_paired_trimmed_paired_contig_5162	3.A.2.2.3 PROTEOLIPID PROTEIN VMA11 - Saccharomyces cerevisiae (Baker's yeast).	The H+- or Na+-translocating F-type, V-type and A-type ATPase (F-ATPase) Superfamily	7e-50
43_GTGGCC_L004_R1_paired_trimmed_paired_contig_51776	1.A.88.1.5 Vacuole protein, putative OS=Cryptococcus gattii serotype B (strain WM276 / ATCC MYA-4071) GN=CGB_J0510W PE=4 SV=1	1.A.88. The Fungal Potassium Channel (F-Kch) Family	4e-74
43_GTGGCC_L004_R1_paired_trimmed_paired_contig_5193	3.A.16.1.2 Uba1p OS=Saccharomyces cerevisiae (strain VIN 13) GN=VIN13_2757 PE=3 SV=1	The Endoplasmic Reticular Retrotranslocon (ER-RT) Family	8e-22
43_GTGGCC_L004_R1_paired_trimmed_paired_contig_52005	2.A.108.1.7 Fet3 protein - Phanerochaete chrysosporium (White-rot fungus) (Sporotrichum pruinosum).	The Iron/Lead Transporter (ILT) Family	2e-47
43_GTGGCC_L004_R1_paired_trimmed_paired_contig_5203	1.A.87.2.4 Angiopoietin-1 receptor OS=Mus musculus GN=Tek PE=2 SV=1	The Mechanosensitive Calcium Channel (MCA) Family	1e-24
43_GTGGCC_L004_R1_paired_trimmed_paired_contig_52054	3.A.2.1.3 ATP synthase A chain precursor (EC 3.6.1.34) (Protein 6) - Saccharomyces cerevisiae (Baker's yeast).	The H+- or Na+-translocating F-type, V-type and A-type ATPase (F-ATPase) Superfamily	2e-37
43_GTGGCC_L004_R1_paired_trimmed_paired_contig_5209	1.F.1.1.3 Putative acetylcholine regulator unc-18 OS=Caenorhabditis elegans GN=unc-18 PE=2 SV=3	The Synaptosomal Vesicle Fusion Pore (SVF-Pore) Family	5e-65
43_GTGGCC_L004_R1_paired_trimmed_paired_contig_5223	3.A.3.8.7 Phospholipid-transporting ATPase 1 OS=Arabidopsis thaliana GN=ALA1 PE=1 SV=1	The P-type ATPase (P-ATPase) Superfamily	3e-61
43_GTGGCC_L004_R1_paired_trimmed_paired_contig_5224	3.A.3.8.5 Probable phospholipid-transporting ATPase DNF2 (EC 3.6.3.1) - Saccharomyces cerevisiae (Baker's yeast)	The P-type ATPase (P-ATPase) Superfamily	7e-76
43_GTGGCC_L004_R1_paired_trimmed_paired_contig_523	3.A.5.9.1 Translocation protein SEC63 homolog - Homo sapiens (Human).	The General Secretory Pathway (Sec) Family	1e-54
43_GTGGCC_L004_R1_paired_trimmed_paired_contig_5231	3.A.1.121.4 ABC transporter - Clostridium hathewayi.	The ATP-binding Cassette (ABC) Superfamily	1e-70
43_GTGGCC_L004_R1_paired_trimmed_paired_contig_52695	2.A.6.6.5 3-HYDROXY-3-METHYLGLUTARYL-COENZYME A REDUCTASE (EC 1.1.1.34) (HMG-COA REDUCTASE) - Homo sapiens (Human).	The Resistance-Nodulation-Cell Division (RND) Superfamily	2e-39
43_GTGGCC_L004_R1_paired_trimmed_paired_contig_5285	2.A.1.3.65 MFS multidrug transporter OS=Trichoderma harzianum GN=mfs1 PE=2 SV=1	The Major Facilitator Superfamily (MFS)	1e-61
43_GTGGCC_L004_R1_paired_trimmed_paired_contig_52946	2.A.1.2.86 Pc21g09220 protein OS=Penicillium chrysogenum (strain ATCC 28089 / DSM 1075 / Wisconsin 54-1255) GN=Pc21g09220 PE=4 SV=1	The Major Facilitator Superfamily (MFS)	3e-46
43_GTGGCC_L004_R1_paired_trimmed_paired_contig_52947	2.A.1.2.86 Pc21g09220 protein OS=Penicillium chrysogenum (strain ATCC 28089 / DSM 1075 / Wisconsin 54-1255) GN=Pc21g09220 PE=4 SV=1	The Major Facilitator Superfamily (MFS)	4e-43
43_GTGGCC_L004_R1_paired_trimmed_paired_contig_53086	2.A.43.2.3 Uncharacterized membrane protein YOL092W OS=Saccharomyces cerevisiae (strain ATCC 204508 / S288c) GN=YOL092W PE=1 SV=1	The Lysosomal Cystine Transporter (LCT) Family	4e-38
43_GTGGCC_L004_R1_paired_trimmed_paired_contig_53290	2.A.18.5.2 Hypothetical 65.3 kDa protein in PRE3-MPP10 intergenic region - Saccharomyces cerevisiae (Baker's yeast).	The Amino Acid/Auxin Permease (AAAP) Family	8e-34
43_GTGGCC_L004_R1_paired_trimmed_paired_contig_5333	3.B.1.1.2 ALPHA-SUBUNIT,METHYLMALONYL-COA DECARBOXYLASE - Veillonella parvula.	The Na+-transporting Carboxylic Acid Decarboxylase (NaT-DC) Family	0
43_GTGGCC_L004_R1_paired_trimmed_paired_contig_53330	2.A.1.58.1 Putative uncharacterized protein - Candida albicans (Yeast).	The Major Facilitator Superfamily (MFS)	7e-98
43_GTGGCC_L004_R1_paired_trimmed_paired_contig_5338	3.A.18.1.1 Spliceosome RNA helicase BAT1 - Homo sapiens (Human).	The Nuclear mRNA Exporter (mRNA-E) Family	2e-24
43_GTGGCC_L004_R1_paired_trimmed_paired_contig_53477	2.A.1.2.86 Pc21g09220 protein OS=Penicillium chrysogenum (strain ATCC 28089 / DSM 1075 / Wisconsin 54-1255) GN=Pc21g09220 PE=4 SV=1	The Major Facilitator Superfamily (MFS)	1e-23
43_GTGGCC_L004_R1_paired_trimmed_paired_contig_53544	3.A.1.201.10 ABC multidrug transporter Mdr1 OS=Aspergillus fumigatus (strain CEA10 / CBS 144.89 / FGSC A1163) GN=AFUB_053630 PE=4 SV=1	The ATP-binding Cassette (ABC) Superfamily	7e-21
43_GTGGCC_L004_R1_paired_trimmed_paired_contig_53628	1.A.8.11.2 Aquaporin 1 - Nicotiana tabacum (Common tobacco).	The Major Intrinsic Protein (MIP) Family	4e-28
43_GTGGCC_L004_R1_paired_trimmed_paired_contig_53673	3.A.3.5.3 COPPER-TRANSPORTING ATPASE 2 (EC 3.6.3.4) (COPPER PUMP 2) (WILSON DISEASE-ASSOCIATED PROTEIN) - Homo sapiens (Human).	The P-type ATPase (P-ATPase) Superfamily	4e-119
43_GTGGCC_L004_R1_paired_trimmed_paired_contig_5378	1.A.87.2.4 Angiopoietin-1 receptor OS=Mus musculus GN=Tek PE=2 SV=1	The Mechanosensitive Calcium Channel (MCA) Family	8e-21
43_GTGGCC_L004_R1_paired_trimmed_paired_contig_5399	2.A.3.8.15 B(0,+)-type amino acid transporter 1 - Rattus norvegicus (Rat).	The Amino Acid-Polyamine-Organocation (APC) Family	7e-22
43_GTGGCC_L004_R1_paired_trimmed_paired_contig_5403	2.A.18.5.2 Hypothetical 65.3 kDa protein in PRE3-MPP10 intergenic region - Saccharomyces cerevisiae (Baker's yeast).	The Amino Acid/Auxin Permease (AAAP) Family	9e-82
43_GTGGCC_L004_R1_paired_trimmed_paired_contig_54037	3.A.1.201.10 ABC multidrug transporter Mdr1 OS=Aspergillus fumigatus (strain CEA10 / CBS 144.89 / FGSC A1163) GN=AFUB_053630 PE=4 SV=1	The ATP-binding Cassette (ABC) Superfamily	4e-32
43_GTGGCC_L004_R1_paired_trimmed_paired_contig_5406	3.D.1.6.2 NADH-ubiquinone oxidoreductase 20.8 kDa subunit - Neurospora crassa.	The H+ or Na+-translocating NADH Dehydrogenase (NDH) Family	7e-43
43_GTGGCC_L004_R1_paired_trimmed_paired_contig_5407	3.D.1.6.2 NADH-ubiquinone oxidoreductase 20.8 kDa subunit - Neurospora crassa.	The H+ or Na+-translocating NADH Dehydrogenase (NDH) Family	3e-27
43_GTGGCC_L004_R1_paired_trimmed_paired_contig_5409	3.A.16.1.2 Cell division control protein 48 - Saccharomyces cerevisiae (Baker's yeast).	The Endoplasmic Reticular Retrotranslocon (ER-RT) Family	3e-42
43_GTGGCC_L004_R1_paired_trimmed_paired_contig_5424	1.A.17.5.5 Similar to DUF221 domain protein OS=Botryotinia fuckeliana (strain T4) GN=BofuT4_P037330.1 PE=4 SV=1	The Calcium-Dependent Chloride Channel (Ca-ClC) Family	1e-113
43_GTGGCC_L004_R1_paired_trimmed_paired_contig_5427	3.A.3.2.34 Calcium-transporting ATPase 1 OS=Schizosaccharomyces pombe (strain 972 / ATCC 24843) GN=pmr1 PE=1 SV=1	The P-type ATPase (P-ATPase) Superfamily	3e-34
43_GTGGCC_L004_R1_paired_trimmed_paired_contig_5470	3.A.2.2.6 V-type proton ATPase 116 kDa subunit a isoform 1 OS=Mus musculus GN=Atp6v0a1 PE=1 SV=3	The H+- or Na+-translocating F-type, V-type and A-type ATPase (F-ATPase) Superfamily	0
43_GTGGCC_L004_R1_paired_trimmed_paired_contig_5480	3.A.25.2.1 Putative cell division cycle ATPase OS=Plasmodium falciparum (isolate 3D7) GN=PF07_0047 PE=3 SV=2	The Symbiont-specific ERAD-like Machinery (SELMA) Family	8e-37
43_GTGGCC_L004_R1_paired_trimmed_paired_contig_5511	2.A.67.1.2 Sexual differentiation process protein isp4 - Schizosaccharomyces pombe (Fission yeast).	The Oligopeptide Transporter (OPT) Family	3e-135
43_GTGGCC_L004_R1_paired_trimmed_paired_contig_5522	1.I.1.1.1 Nucleoporin POM152 - Saccharomyces cerevisiae (Baker's yeast).	The Nuclear Pore Complex (NPC) Family	2e-119
43_GTGGCC_L004_R1_paired_trimmed_paired_contig_5533	2.A.67.1.2 Sexual differentiation process protein isp4 - Schizosaccharomyces pombe (Fission yeast).	The Oligopeptide Transporter (OPT) Family	9e-112
43_GTGGCC_L004_R1_paired_trimmed_paired_contig_5534	2.A.67.1.2 Sexual differentiation process protein isp4 - Schizosaccharomyces pombe (Fission yeast).	The Oligopeptide Transporter (OPT) Family	4e-109
43_GTGGCC_L004_R1_paired_trimmed_paired_contig_5580	3.A.18.1.1 Eukaryotic initiation factor 4A-III - Homo sapiens (Human).	The Nuclear mRNA Exporter (mRNA-E) Family	0
43_GTGGCC_L004_R1_paired_trimmed_paired_contig_55971	1.A.8.11.3 Aquaporin PIP1.1 (Plasma membrane intrinsic protein 1a) (PIP1a) (Aquaporin 1) (Plasma membrane aquaporin 1) - Arabidopsis thaliana (Mouse-ear cress).	The Major Intrinsic Protein (MIP) Family	9e-22
43_GTGGCC_L004_R1_paired_trimmed_paired_contig_5605	1.A.87.2.4 Angiopoietin-1 receptor OS=Mus musculus GN=Tek PE=2 SV=1	The Mechanosensitive Calcium Channel (MCA) Family	1e-28
43_GTGGCC_L004_R1_paired_trimmed_paired_contig_5622	5.B.1.2.2 NADPH THYROID OXIDASE 2 - Homo sapiens (Human).	The Phagocyte (gp91phox) NADPH Oxidase Family	2e-24
43_GTGGCC_L004_R1_paired_trimmed_paired_contig_56570	3.A.16.1.3 Polyubiquitin OS=Plasmodium falciparum (isolate 3D7) GN=pUB PE=4 SV=1	The Endoplasmic Reticular Retrotranslocon (ER-RT) Family	9e-47
43_GTGGCC_L004_R1_paired_trimmed_paired_contig_5678	4.C.2.1.1 Carnitine O-acetyltransferase - Homo sapiens (Human).	The Carnitine O-Acyl Transferase (CrAT) Family	2e-102
43_GTGGCC_L004_R1_paired_trimmed_paired_contig_5680	1.A.87.2.4 Angiopoietin-1 receptor OS=Mus musculus GN=Tek PE=2 SV=1	The Mechanosensitive Calcium Channel (MCA) Family	8e-25
43_GTGGCC_L004_R1_paired_trimmed_paired_contig_5703	1.A.1.2.3 VOLTAGE-GATED POTASSIUM CHANNEL PROTEIN SHAL (SHAL2) - Drosophila melanogaster (Fruit fly).	The Voltage-gated Ion Channel (VIC) Superfamily	5e-35
43_GTGGCC_L004_R1_paired_trimmed_paired_contig_5714	3.A.25.2.1 UBA/THIF-type NAD/FAD binding protein, putative OS=Plasmodium falciparum (isolate 3D7) GN=PF13_0344 PE=4 SV=1	The Symbiont-specific ERAD-like Machinery (SELMA) Family	6e-31
43_GTGGCC_L004_R1_paired_trimmed_paired_contig_5729	3.A.25.2.1 Ubiquitin conjugating enzyme, putative OS=Plasmodium falciparum (isolate 3D7) GN=MAL13P1.227 PE=1 SV=1	The Symbiont-specific ERAD-like Machinery (SELMA) Family	8e-23
43_GTGGCC_L004_R1_paired_trimmed_paired_contig_5750	2.A.21.6.5 Putative uncharacterized protein OS=Neurospora crassa (strain ATCC 24698 / 74-OR23-1A / CBS 708.71 / DSM 1257 / FGSC 987) GN=NCU11204 PE=3 SV=2	The Solute:Sodium Symporter (SSS) Family	1e-93
43_GTGGCC_L004_R1_paired_trimmed_paired_contig_5773	1.B.33.3.3 Mitochondrial outer membrane beta-barrel protein Tob55 OS=Neurospora crassa (strain ATCC 24698 / 74-OR23-1A / CBS 708.71 / DSM 1257 / FGSC 987) GN=tob55 PE=4 SV=1	The Outer Membrane Protein Insertion Porin (Bam Complex) (OmpIP) Family	4e-42
43_GTGGCC_L004_R1_paired_trimmed_paired_contig_5787	3.D.1.6.2 Part of an hypothetical protein Pa5D0005 (Fragment) - Podospora anserina.	The H+ or Na+-translocating NADH Dehydrogenase (NDH) Family	3e-21
43_GTGGCC_L004_R1_paired_trimmed_paired_contig_5800	3.A.16.1.2 Cell division control protein 48 - Saccharomyces cerevisiae (Baker's yeast).	The Endoplasmic Reticular Retrotranslocon (ER-RT) Family	3e-48
43_GTGGCC_L004_R1_paired_trimmed_paired_contig_581	3.D.1.8.1 Peptidyl-prolyl cis-trans isomerase OS=Arabidopsis thaliana GN=CYP20-2 PE=3 SV=1	The H+ or Na+-translocating NADH Dehydrogenase (NDH) Family	4e-54
43_GTGGCC_L004_R1_paired_trimmed_paired_contig_5839	2.A.1.2.86 Pc21g09220 protein OS=Penicillium chrysogenum (strain ATCC 28089 / DSM 1075 / Wisconsin 54-1255) GN=Pc21g09220 PE=4 SV=1	The Major Facilitator Superfamily (MFS)	6e-25
43_GTGGCC_L004_R1_paired_trimmed_paired_contig_5877	1.C.113.1.8 Uncharacterized protein OS=Trypanosoma cruzi GN=TCSYLVIO_004718 PE=4 SV=1	1.C.113 The Hly III (Hly III) Family	1e-29
43_GTGGCC_L004_R1_paired_trimmed_paired_contig_5878	1.A.4.7.3 Protein Y71A12B.4, partially confirmed by transcript evidence OS=Caenorhabditis elegans GN=trp-4 PE=2 SV=3	The Transient Receptor Potential Ca2+ Channel (TRP-CC) Family	1e-22
43_GTGGCC_L004_R1_paired_trimmed_paired_contig_58957	1.A.33.1.1 HEAT SHOCK COGNATE 70 KDA PROTEIN 1 (HSC70.1) - Arabidopsis thaliana (Mouse-ear cress).	The Cation Channel-forming Heat Shock Protein-70 (Hsp70) Family	1e-39
43_GTGGCC_L004_R1_paired_trimmed_paired_contig_5941	2.A.4.3.1 ZINC TRANSPORTER 2 (ZNT-2) - Rattus norvegicus (Rat).	The Cation Diffusion Facilitator (CDF) Family	1e-26
43_GTGGCC_L004_R1_paired_trimmed_paired_contig_59808	3.D.1.6.2 NADH-ubiquinone oxidoreductase chain 2 - Neurospora crassa.	The H+ or Na+-translocating NADH Dehydrogenase (NDH) Family	4e-25
43_GTGGCC_L004_R1_paired_trimmed_paired_contig_6005	2.A.29.4.5 Phosphate carrier protein, mitochondrial OS=Mus musculus GN=Slc25a3 PE=1 SV=1	The Mitochondrial Carrier (MC) Family	2e-120
43_GTGGCC_L004_R1_paired_trimmed_paired_contig_60132	3.D.1.6.2 NADH-ubiquinone oxidoreductase chain 5 - Neurospora crassa.	The H+ or Na+-translocating NADH Dehydrogenase (NDH) Family	3e-41
43_GTGGCC_L004_R1_paired_trimmed_paired_contig_6017	2.A.29.5.3 Mitoferrin-1 - Danio rerio (Zebrafish) (Brachydanio rerio).	The Mitochondrial Carrier (MC) Family	8e-77
43_GTGGCC_L004_R1_paired_trimmed_paired_contig_609	4.C.1.1.14 Long chain acyl-CoA synthetase 2 OS=Arabidopsis thaliana GN=LACS2 PE=2 SV=1	The Proposed Fatty Acid Transporter (FAT) Family	3e-95
43_GTGGCC_L004_R1_paired_trimmed_paired_contig_6093	2.A.1.24.1 Hypothetical 58.8 kDa protein in GLK1-SRO9 intergenic region - Saccharomyces cerevisiae (Baker's yeast).	The Major Facilitator Superfamily (MFS)	8e-38
43_GTGGCC_L004_R1_paired_trimmed_paired_contig_610	1.A.33.1.1 HEAT SHOCK COGNATE 70 KDA PROTEIN 1 (HSC70.1) - Arabidopsis thaliana (Mouse-ear cress).	The Cation Channel-forming Heat Shock Protein-70 (Hsp70) Family	0
43_GTGGCC_L004_R1_paired_trimmed_paired_contig_6101	2.A.29.8.2 DIF-1 PROTEIN - Caenorhabditis elegans.	The Mitochondrial Carrier (MC) Family	3e-73
43_GTGGCC_L004_R1_paired_trimmed_paired_contig_61139	1.A.8.11.4 Aquaporin PIP2-1 - Arabidopsis thaliana (Mouse-ear cress).	The Major Intrinsic Protein (MIP) Family	4e-88
43_GTGGCC_L004_R1_paired_trimmed_paired_contig_6122	3.A.2.2.3 VACUOLAR ATP SYNTHASE 16 KDA PROTEOLIPID SUBUNIT (EC 3.6.1.34) - Saccharomyces cerevisiae (Baker's yeast).	The H+- or Na+-translocating F-type, V-type and A-type ATPase (F-ATPase) Superfamily	4e-47
43_GTGGCC_L004_R1_paired_trimmed_paired_contig_61564	3.A.5.9.1 Signal recognition particle 54 kDa protein (SRP54) - Homo sapiens (Human).	The General Secretory Pathway (Sec) Family	7e-52
43_GTGGCC_L004_R1_paired_trimmed_paired_contig_6166	2.A.7.13.2 2.A.7.13.2 GDP-mannose transporter	The Drug/Metabolite Transporter (DMT) Superfamily	1e-112
43_GTGGCC_L004_R1_paired_trimmed_paired_contig_6169	2.A.105.1.2 Mitochondrial pyruvate carrier 1 OS=Homo sapiens GN=BRP44L PE=1 SV=1	The Mitochondrial Pyruvate Carrier (MPC) Family	6e-46
43_GTGGCC_L004_R1_paired_trimmed_paired_contig_6173	3.A.16.1.2 Cell division control protein 48 - Saccharomyces cerevisiae (Baker's yeast).	The Endoplasmic Reticular Retrotranslocon (ER-RT) Family	5e-68
43_GTGGCC_L004_R1_paired_trimmed_paired_contig_6174	3.A.16.1.2 Cell division control protein 48 - Saccharomyces cerevisiae (Baker's yeast).	The Endoplasmic Reticular Retrotranslocon (ER-RT) Family	2e-51
43_GTGGCC_L004_R1_paired_trimmed_paired_contig_6216	2.A.7.9.18 Putative transporter C83.11 OS=Schizosaccharomyces pombe (strain 972 / ATCC 24843) GN=SPBC83.11 PE=1 SV=1	The Drug/Metabolite Transporter (DMT) Superfamily	2e-79
43_GTGGCC_L004_R1_paired_trimmed_paired_contig_6227	3.D.1.6.2 NADH-ubiquinone oxidoreductase 14.8 kDa subunit - Neurospora crassa.	The H+ or Na+-translocating NADH Dehydrogenase (NDH) Family	1e-23
43_GTGGCC_L004_R1_paired_trimmed_paired_contig_6228	3.A.3.2.27 Putative calcium P-type ATPase (Fragment) OS=Neurospora crassa GN=nca-2 PE=3 SV=1	The P-type ATPase (P-ATPase) Superfamily	0
43_GTGGCC_L004_R1_paired_trimmed_paired_contig_6241	2.A.1.14.11 High-affinity nicotinic acid transporter (Nicotinic acid permease) - Saccharomyces cerevisiae (Baker's yeast).	The Major Facilitator Superfamily (MFS)	3e-36
43_GTGGCC_L004_R1_paired_trimmed_paired_contig_6242	2.A.1.14.11 High-affinity nicotinic acid transporter (Nicotinic acid permease) - Saccharomyces cerevisiae (Baker's yeast).	The Major Facilitator Superfamily (MFS)	2e-27
43_GTGGCC_L004_R1_paired_trimmed_paired_contig_6250	3.A.16.1.3 Putative uncharacterized protein OS=Plasmodium falciparum (isolate 3D7) GN=PF14_0215 PE=4 SV=2	The Endoplasmic Reticular Retrotranslocon (ER-RT) Family	4e-32
43_GTGGCC_L004_R1_paired_trimmed_paired_contig_626	3.A.1.208.12 ATP-dependent bile acid permease - Saccharomyces cerevisiae (Baker's yeast).	The ATP-binding Cassette (ABC) Superfamily	0
43_GTGGCC_L004_R1_paired_trimmed_paired_contig_6289	2.A.1.3.65 MFS multidrug transporter OS=Trichoderma harzianum GN=mfs1 PE=2 SV=1	The Major Facilitator Superfamily (MFS)	6e-74
43_GTGGCC_L004_R1_paired_trimmed_paired_contig_6290	2.A.1.3.65 MFS multidrug transporter OS=Trichoderma harzianum GN=mfs1 PE=2 SV=1	The Major Facilitator Superfamily (MFS)	4e-48
43_GTGGCC_L004_R1_paired_trimmed_paired_contig_62905	2.A.19.2.8 Calcium/proton exchanger OS=Neurospora crassa GN=cax PE=2 SV=1	The Ca2+:Cation Antiporter (CaCA) Family	3e-29
43_GTGGCC_L004_R1_paired_trimmed_paired_contig_6294	2.A.1.3.65 MFS multidrug transporter OS=Trichoderma harzianum GN=mfs1 PE=2 SV=1	The Major Facilitator Superfamily (MFS)	3e-32
43_GTGGCC_L004_R1_paired_trimmed_paired_contig_6295	2.A.1.3.65 MFS multidrug transporter OS=Trichoderma harzianum GN=mfs1 PE=2 SV=1	The Major Facilitator Superfamily (MFS)	6e-73
43_GTGGCC_L004_R1_paired_trimmed_paired_contig_630	1.A.33.1.3 Heat shock 70 kDa protein 1 (HSP70.1) (HSP70-1/HSP70-2) - Homo sapiens (Human).	The Cation Channel-forming Heat Shock Protein-70 (Hsp70) Family	2e-79
43_GTGGCC_L004_R1_paired_trimmed_paired_contig_6367	3.A.16.1.2 Ubc6p OS=Saccharomyces cerevisiae (strain FostersO) GN=FOSTERSO_1338 PE=4 SV=1	The Endoplasmic Reticular Retrotranslocon (ER-RT) Family	5e-35
43_GTGGCC_L004_R1_paired_trimmed_paired_contig_63819	3.A.20.1.1 Ubiquitin-conjugating enzyme E2 D2 OS=Homo sapiens GN=UBE2D2 PE=1 SV=1	The Peroxisomal Protein Importer (PPI) Family	3e-47
43_GTGGCC_L004_R1_paired_trimmed_paired_contig_63824	1.A.8.10.9 Aquaporin TIP1-2 OS=Arabidopsis thaliana GN=TIP1-2 PE=1 SV=2	The Major Intrinsic Protein (MIP) Family	1e-27
43_GTGGCC_L004_R1_paired_trimmed_paired_contig_6390	5.B.1.1.3 NADPH OXIDASE HOMOLOG 1 (NOX-1) (NOH-1) (NADH/NADPH MITOGENIC OXIDASE SUBUNIT P65-MOX) (MITOGENIC OXIDASE 1) (MOX1) - Homo sapiens (Human).	The Phagocyte (gp91phox) NADPH Oxidase Family	1e-28
43_GTGGCC_L004_R1_paired_trimmed_paired_contig_63920	3.A.1.204.8 White-brown complex homolog protein 11 OS=Arabidopsis thaliana GN=WBC11 PE=2 SV=1	The ATP-binding Cassette (ABC) Superfamily	1e-108
43_GTGGCC_L004_R1_paired_trimmed_paired_contig_6401	3.A.25.1.1 Ubiquitin-activating enzyme E1, protein 1 (Fragment) OS=Phaeodactylum tricornutum (strain CCAP 1055/1) GN=UBA1 PE=4 SV=1	The Symbiont-specific ERAD-like Machinery (SELMA) Family	2e-27
43_GTGGCC_L004_R1_paired_trimmed_paired_contig_64018	5.B.4.1.1 Photosystem I reaction center subunit II-2, chloroplast - Arabidopsis thaliana (Mouse-ear cress).	The Plant Photosystem I Supercomplex (PSI) Family	1e-57
43_GTGGCC_L004_R1_paired_trimmed_paired_contig_6409	3.A.2.1.3 ATP SYNTHASE D CHAIN, MITOCHONDRIAL (EC 3.6.1.34) - Saccharomyces cerevisiae (Baker's yeast).	The H+- or Na+-translocating F-type, V-type and A-type ATPase (F-ATPase) Superfamily	4e-50
43_GTGGCC_L004_R1_paired_trimmed_paired_contig_6418	2.A.29.5.6 Solute carrier family 25 member 38 OS=Homo sapiens GN=SLC25A38 PE=1 SV=1	The Mitochondrial Carrier (MC) Family	2e-33
43_GTGGCC_L004_R1_paired_trimmed_paired_contig_64225	3.A.1.208.12 ATP-dependent bile acid permease - Saccharomyces cerevisiae (Baker's yeast).	The ATP-binding Cassette (ABC) Superfamily	6e-24
43_GTGGCC_L004_R1_paired_trimmed_paired_contig_6463	3.A.3.8.9 Putative phospholipid-transporting ATPase 2 OS=Arabidopsis thaliana GN=ALA2 PE=1 SV=1	The P-type ATPase (P-ATPase) Superfamily	3e-131
43_GTGGCC_L004_R1_paired_trimmed_paired_contig_6467	3.A.1.201.1 Multidrug resistance protein 1 (P-glycoprotein 1) - Homo sapiens (Human).	The ATP-binding Cassette (ABC) Superfamily	0
43_GTGGCC_L004_R1_paired_trimmed_paired_contig_6481	3.A.16.1.2 NPL4 protein - Saccharomyces cerevisiae (Baker's yeast).	The Endoplasmic Reticular Retrotranslocon (ER-RT) Family	1e-167
43_GTGGCC_L004_R1_paired_trimmed_paired_contig_650	3.A.20.1.1 Peroxisomal targeting signal 2 receptor OS=Homo sapiens GN=PEX7 PE=1 SV=1	The Peroxisomal Protein Importer (PPI) Family	4e-98
43_GTGGCC_L004_R1_paired_trimmed_paired_contig_65106	1.A.33.1.2 Chaperone protein dnaK - Escherichia coli.	The Cation Channel-forming Heat Shock Protein-70 (Hsp70) Family	3e-22
43_GTGGCC_L004_R1_paired_trimmed_paired_contig_6528	3.A.16.1.3 Cell division cycle protein 48 homologue, putative OS=Plasmodium falciparum (isolate 3D7) GN=PFF0940c PE=3 SV=1	The Endoplasmic Reticular Retrotranslocon (ER-RT) Family	2e-67
43_GTGGCC_L004_R1_paired_trimmed_paired_contig_65347	2.A.96.1.7 Ammonia transport outward protein 2 OS=Saccharomyces cerevisiae (strain ATCC 204508 / S288c) GN=ATO2 PE=1 SV=1	2.A.96. The Acetate Uptake Transporter (AceTr) Family	7e-40
43_GTGGCC_L004_R1_paired_trimmed_paired_contig_6551	3.D.1.6.2 NADH-ubiquinone oxidoreductase 78 kDa subunit, mitochondrial - Neurospora crassa.	The H+ or Na+-translocating NADH Dehydrogenase (NDH) Family	0
43_GTGGCC_L004_R1_paired_trimmed_paired_contig_65558	4.C.1.1.4 Long-chain-fatty-acid--CoA ligase - Escherichia coli.	The Proposed Fatty Acid Transporter (FAT) Family	2e-24
43_GTGGCC_L004_R1_paired_trimmed_paired_contig_65571	3.A.16.1.3 Polyubiquitin OS=Plasmodium falciparum (isolate 3D7) GN=pUB PE=4 SV=1	The Endoplasmic Reticular Retrotranslocon (ER-RT) Family	2e-24
43_GTGGCC_L004_R1_paired_trimmed_paired_contig_6571	2.A.19.2.8 Calcium/proton exchanger OS=Neurospora crassa GN=cax PE=2 SV=1	The Ca2+:Cation Antiporter (CaCA) Family	2e-45
43_GTGGCC_L004_R1_paired_trimmed_paired_contig_6587	1.A.46.2.1 Putative uncharacterized protein OS=Emericella nidulans GN=AN2251.2 PE=4 SV=1	The Anion Channel-forming Bestrophin (Bestrophin) Family	1e-55
43_GTGGCC_L004_R1_paired_trimmed_paired_contig_6588	1.A.46.2.1 Putative uncharacterized protein OS=Emericella nidulans GN=AN2251.2 PE=4 SV=1	The Anion Channel-forming Bestrophin (Bestrophin) Family	2e-39
43_GTGGCC_L004_R1_paired_trimmed_paired_contig_6589	3.A.1.208.15 Multidrug resistance-associated protein 5 (ATP-binding cassette sub- family C member 5) (Multi-specific organic anion transporter-C) (MOAT- C) (pABC11) (SMRP) - Homo sapiens (Human).	The ATP-binding Cassette (ABC) Superfamily	8e-102
43_GTGGCC_L004_R1_paired_trimmed_paired_contig_6598	3.A.1.208.2 Canalicular multispecific organic anion transporter 1 (Multidrug resistance-associated protein 2) (Canalicular multidrug resistance protein) - Homo sapiens (Human).	The ATP-binding Cassette (ABC) Superfamily	1e-66
43_GTGGCC_L004_R1_paired_trimmed_paired_contig_66088	1.A.33.1.1 HEAT SHOCK COGNATE 70 KDA PROTEIN 1 (HSC70.1) - Arabidopsis thaliana (Mouse-ear cress).	The Cation Channel-forming Heat Shock Protein-70 (Hsp70) Family	2e-107
43_GTGGCC_L004_R1_paired_trimmed_paired_contig_6633	3.A.2.2.6 V-type proton ATPase subunit H OS=Mus musculus GN=Atp6v1h PE=1 SV=1	The H+- or Na+-translocating F-type, V-type and A-type ATPase (F-ATPase) Superfamily	1e-71
43_GTGGCC_L004_R1_paired_trimmed_paired_contig_66599	2.A.5.1.1 ZRT1 PROTEIN - Saccharomyces cerevisiae (Baker's yeast).	The Zinc (Zn2+)-Iron (Fe2+) Permease (ZIP) Family	4e-43
43_GTGGCC_L004_R1_paired_trimmed_paired_contig_6683	2.A.108.1.7 Fet3 protein - Phanerochaete chrysosporium (White-rot fungus) (Sporotrichum pruinosum).	The Iron/Lead Transporter (ILT) Family	1e-74
43_GTGGCC_L004_R1_paired_trimmed_paired_contig_6684	2.A.108.1.7 Fet3 protein - Phanerochaete chrysosporium (White-rot fungus) (Sporotrichum pruinosum).	The Iron/Lead Transporter (ILT) Family	2e-71
43_GTGGCC_L004_R1_paired_trimmed_paired_contig_671	2.A.92.1.8 Protein PNS1 OS=Saccharomyces cerevisiae (strain ATCC 204508 / S288c) GN=PNS1 PE=1 SV=1	The Choline Transporter-like (CTL) Family	2e-48
43_GTGGCC_L004_R1_paired_trimmed_paired_contig_6730	2.A.102.6.5 Uncharacterized protein OS=Rhizophagus irregularis (strain DAOM 181602 / DAOM 197198 / MUCL 43194) GN=GLOINDRAFT_23371 PE=4 SV=1	The 4-Toluene Sulfonate Uptake Permease (TSUP) Family	3e-21
43_GTGGCC_L004_R1_paired_trimmed_paired_contig_67328	1.A.8.10.10 Aquaporin TIP2-1 OS=Arabidopsis thaliana GN=TIP2-1 PE=1 SV=2	The Major Intrinsic Protein (MIP) Family	4e-56
43_GTGGCC_L004_R1_paired_trimmed_paired_contig_67340	3.A.25.1.1 Predicted protein OS=Phaeodactylum tricornutum (strain CCAP 1055/1) GN=hUbi PE=4 SV=1	The Symbiont-specific ERAD-like Machinery (SELMA) Family	4e-23
43_GTGGCC_L004_R1_paired_trimmed_paired_contig_6745	2.A.102.6.5 Uncharacterized protein OS=Rhizophagus irregularis (strain DAOM 181602 / DAOM 197198 / MUCL 43194) GN=GLOINDRAFT_23371 PE=4 SV=1	The 4-Toluene Sulfonate Uptake Permease (TSUP) Family	1e-44
43_GTGGCC_L004_R1_paired_trimmed_paired_contig_6768	1.A.22.1.1 Large-conductance mechanosensitive channel - Escherichia coli.	The Large Conductance Mechanosensitive Ion Channel (MscL) Family	4e-21
43_GTGGCC_L004_R1_paired_trimmed_paired_contig_677	3.A.1.208.32 ATP-binding cassette transporter 1 OS=Rhizophagus irregularis GN=ABC1 PE=2 SV=1	The ATP-binding Cassette (ABC) Superfamily	0
43_GTGGCC_L004_R1_paired_trimmed_paired_contig_6778	2.A.1.14.11 High-affinity nicotinic acid transporter (Nicotinic acid permease) - Saccharomyces cerevisiae (Baker's yeast).	The Major Facilitator Superfamily (MFS)	2e-43
43_GTGGCC_L004_R1_paired_trimmed_paired_contig_6779	2.A.1.14.11 High-affinity nicotinic acid transporter (Nicotinic acid permease) - Saccharomyces cerevisiae (Baker's yeast).	The Major Facilitator Superfamily (MFS)	3e-56
43_GTGGCC_L004_R1_paired_trimmed_paired_contig_6780	2.A.1.14.11 High-affinity nicotinic acid transporter (Nicotinic acid permease) - Saccharomyces cerevisiae (Baker's yeast).	The Major Facilitator Superfamily (MFS)	8e-51
43_GTGGCC_L004_R1_paired_trimmed_paired_contig_6783	3.A.1.7.1 Phosphate import ATP-binding protein pstB - Escherichia coli.	The ATP-binding Cassette (ABC) Superfamily	3e-22
43_GTGGCC_L004_R1_paired_trimmed_paired_contig_68112	2.A.1.19.38 Uncharacterized MFS-type transporter PB1E7.08c OS=Schizosaccharomyces pombe (strain 972 / ATCC 24843) GN=SPAPB1E7.08c PE=1 SV=1	The Major Facilitator Superfamily (MFS)	2e-22
43_GTGGCC_L004_R1_paired_trimmed_paired_contig_68612	5.B.4.1.1 5.B.4.1.1 Photosystem I reaction center subunit III, chloroplastic	The Plant Photosystem I Supercomplex (PSI) Family	6e-29
43_GTGGCC_L004_R1_paired_trimmed_paired_contig_6866	3.A.1.208.8 Multidrug resistance-associated protein 1 - Homo sapiens (Human).	The ATP-binding Cassette (ABC) Superfamily	0
43_GTGGCC_L004_R1_paired_trimmed_paired_contig_6928	3.D.4.8.1 Cytochrome c oxidase subunit 6B OS=Saccharomyces cerevisiae (strain ATCC 204508 / S288c) GN=COX12 PE=1 SV=2	The Proton-translocating Cytochrome Oxidase (COX) Superfamily	1e-28
43_GTGGCC_L004_R1_paired_trimmed_paired_contig_6936	3.A.3.8.4 Probable phospholipid-transporting ATPase DNF1 (EC 3.6.3.1) - Saccharomyces cerevisiae (Baker's yeast)	The P-type ATPase (P-ATPase) Superfamily	0
43_GTGGCC_L004_R1_paired_trimmed_paired_contig_6951	3.D.4.8.1 Cytochrome c oxidase polypeptide 5A, mitochondrial OS=Saccharomyces cerevisiae (strain ATCC 204508 / S288c) GN=COX5A PE=1 SV=1	The Proton-translocating Cytochrome Oxidase (COX) Superfamily	2e-21
43_GTGGCC_L004_R1_paired_trimmed_paired_contig_6985	2.A.108.1.3 High-affinity iron permease CaFTR2 - Candida albicans (Yeast).	The Iron/Lead Transporter (ILT) Family	2e-51
43_GTGGCC_L004_R1_paired_trimmed_paired_contig_6993	3.A.1.204.3 ABC transporter ATP-binding protein/permease wht-1 OS=Caenorhabditis elegans GN=wht-1 PE=2 SV=2	The ATP-binding Cassette (ABC) Superfamily	1e-21
43_GTGGCC_L004_R1_paired_trimmed_paired_contig_6998	2.A.1.2.73 Major facilitator superfamily domain-containing protein 10 OS=Mus musculus GN=Mfsd10 PE=2 SV=1	The Major Facilitator Superfamily (MFS)	3e-40
43_GTGGCC_L004_R1_paired_trimmed_paired_contig_70	3.A.1.210.6 ATP-binding cassette, sub-family B, member 6, mitochondrial precursor (Mitochondrial ABC transporter 3) (Mt-ABC transporter 3) (ABC transporter umat) - Homo sapiens (Human).	The ATP-binding Cassette (ABC) Superfamily	0
43_GTGGCC_L004_R1_paired_trimmed_paired_contig_7000	3.A.18.1.1 RNA-binding protein 8A - Homo sapiens (Human).	The Nuclear mRNA Exporter (mRNA-E) Family	1e-23
43_GTGGCC_L004_R1_paired_trimmed_paired_contig_7006	3.A.2.1.3 ATP SYNTHASE OLIGOMYCIN SENSITIVITY CONFERRAL PROTEIN PRECURSOR, MITOCHONDRIAL (EC 3.6.1.34) (OSCP) (ATP SYNTHASE CHAIN 5) - Saccharomyces cerevisiae (Baker's yeast).	The H+- or Na+-translocating F-type, V-type and A-type ATPase (F-ATPase) Superfamily	2e-32
43_GTGGCC_L004_R1_paired_trimmed_paired_contig_7010	2.A.19.7.1 Putative cation exchanger YNL321W - Saccharomyces cerevisiae (Baker's yeast).	The Ca2+:Cation Antiporter (CaCA) Family	3e-87
43_GTGGCC_L004_R1_paired_trimmed_paired_contig_7016	3.A.18.1.1 RNA-binding protein 8A - Homo sapiens (Human).	The Nuclear mRNA Exporter (mRNA-E) Family	4e-37
43_GTGGCC_L004_R1_paired_trimmed_paired_contig_707	2.A.29.6.1 Peroxisomal membrane protein PMP47B - Candida boidinii (Yeast).	The Mitochondrial Carrier (MC) Family	3e-61
43_GTGGCC_L004_R1_paired_trimmed_paired_contig_70946	1.A.33.1.3 Heat shock 70 kDa protein 1 (HSP70.1) (HSP70-1/HSP70-2) - Homo sapiens (Human).	The Cation Channel-forming Heat Shock Protein-70 (Hsp70) Family	3e-37
43_GTGGCC_L004_R1_paired_trimmed_paired_contig_70997	3.A.2.1.3 ATP SYNTHASE BETA CHAIN, MITOCHONDRIAL PRECURSOR (EC 3.6.1.34) - Saccharomyces cerevisiae (Baker's yeast).	The H+- or Na+-translocating F-type, V-type and A-type ATPase (F-ATPase) Superfamily	1e-48
43_GTGGCC_L004_R1_paired_trimmed_paired_contig_71344	2.A.1.2.77 Multidrug resistant protein OS=Acremonium chrysogenum GN=cefT PE=4 SV=1	The Major Facilitator Superfamily (MFS)	9e-25
43_GTGGCC_L004_R1_paired_trimmed_paired_contig_7138	2.A.19.2.8 Calcium/proton exchanger OS=Neurospora crassa GN=cax PE=2 SV=1	The Ca2+:Cation Antiporter (CaCA) Family	2e-27
43_GTGGCC_L004_R1_paired_trimmed_paired_contig_718	2.A.7.16.3 Uncharacterized transporter C22F8.04 OS=Schizosaccharomyces pombe (strain 972 / ATCC 24843) GN=SPAC22F8.04 PE=2 SV=1	The Drug/Metabolite Transporter (DMT) Superfamily	2e-37
43_GTGGCC_L004_R1_paired_trimmed_paired_contig_71843	1.A.33.1.1 HEAT SHOCK COGNATE 70 KDA PROTEIN 1 (HSC70.1) - Arabidopsis thaliana (Mouse-ear cress).	The Cation Channel-forming Heat Shock Protein-70 (Hsp70) Family	2e-23
43_GTGGCC_L004_R1_paired_trimmed_paired_contig_72	3.A.25.2.1 Putative cell division cycle ATPase OS=Plasmodium falciparum (isolate 3D7) GN=PF07_0047 PE=3 SV=2	The Symbiont-specific ERAD-like Machinery (SELMA) Family	1e-50
43_GTGGCC_L004_R1_paired_trimmed_paired_contig_7212	3.A.16.1.2 Cell division control protein 48 - Saccharomyces cerevisiae (Baker's yeast).	The Endoplasmic Reticular Retrotranslocon (ER-RT) Family	1e-61
43_GTGGCC_L004_R1_paired_trimmed_paired_contig_7216	4.C.1.1.7 4-coumarate--CoA ligase 1 - Arabidopsis thaliana (Mouse-ear cress).	The Proposed Fatty Acid Transporter (FAT) Family	2e-83
43_GTGGCC_L004_R1_paired_trimmed_paired_contig_7241	1.A.1.11.17 High-affinity cell membrane calcium channel OS=Cryptococcus neoformans var. grubii GN=CCH1 PE=4 SV=1	The Voltage-gated Ion Channel (VIC) Superfamily	0
43_GTGGCC_L004_R1_paired_trimmed_paired_contig_72458	1.A.9.5.2 Gamma-aminobutyric acid receptor-associated protein - Homo sapiens (Human).	The Neurotransmitter Receptor, Cys loop, Ligand-gated Ion Channel (LIC) Family	4e-37
43_GTGGCC_L004_R1_paired_trimmed_paired_contig_7249	3.A.3.8.13 Probable phospholipid-transporting ATPase IA OS=Homo sapiens GN=ATP8A1 PE=1 SV=1	The P-type ATPase (P-ATPase) Superfamily	7e-119
43_GTGGCC_L004_R1_paired_trimmed_paired_contig_7279	2.A.29.20.3 AT3g05290/T12H1_26 OS=Arabidopsis thaliana GN=T12H1.26 PE=2 SV=1	The Mitochondrial Carrier (MC) Family	2e-25
43_GTGGCC_L004_R1_paired_trimmed_paired_contig_7313	3.A.3.10.8 Probable cation-transporting ATPase 2 - Saccharomyces cerevisiae (Baker's yeast).	The P-type ATPase (P-ATPase) Superfamily	0
43_GTGGCC_L004_R1_paired_trimmed_paired_contig_7330	3.A.16.1.3 Ubiquitin-activating enzyme, putative OS=Plasmodium falciparum (isolate 3D7) GN=PFL1790w PE=4 SV=1	The Endoplasmic Reticular Retrotranslocon (ER-RT) Family	2e-47
43_GTGGCC_L004_R1_paired_trimmed_paired_contig_73482	3.A.2.1.3 ATP synthase delta chain, mitochondrial precursor (EC 3.6.1.34) - Saccharomyces cerevisiae (Baker's yeast).	The H+- or Na+-translocating F-type, V-type and A-type ATPase (F-ATPase) Superfamily	6e-24
43_GTGGCC_L004_R1_paired_trimmed_paired_contig_7367	3.D.3.3.1 Cytochrome C1, heme protein precursor - Saccharomyces cerevisiae (Baker's yeast).	The Proton-translocating Quinol:Cytochrome c Reductase (QCR) Superfamily	2e-125
43_GTGGCC_L004_R1_paired_trimmed_paired_contig_7380	3.A.2.2.3 VACUOLAR ATP SYNTHASE SUBUNIT D (EC 3.6.1.34) (V-ATPASE D SUBUNIT) (VACUOLAR PROTON PUMP D SUBUNIT) - Saccharomyces cerevisiae (Baker's yeast).	The H+- or Na+-translocating F-type, V-type and A-type ATPase (F-ATPase) Superfamily	6e-99
43_GTGGCC_L004_R1_paired_trimmed_paired_contig_7386	4.C.1.1.7 4-coumarate--CoA ligase 1 - Arabidopsis thaliana (Mouse-ear cress).	The Proposed Fatty Acid Transporter (FAT) Family	4e-59
43_GTGGCC_L004_R1_paired_trimmed_paired_contig_7387	4.C.1.1.7 4-coumarate--CoA ligase 1 - Arabidopsis thaliana (Mouse-ear cress).	The Proposed Fatty Acid Transporter (FAT) Family	3e-23
43_GTGGCC_L004_R1_paired_trimmed_paired_contig_7400	4.C.1.1.7 4-coumarate--CoA ligase 1 - Arabidopsis thaliana (Mouse-ear cress).	The Proposed Fatty Acid Transporter (FAT) Family	5e-67
43_GTGGCC_L004_R1_paired_trimmed_paired_contig_7423	1.I.1.1.1 Nucleoporin GLE2 - Saccharomyces cerevisiae (Baker's yeast).	The Nuclear Pore Complex (NPC) Family	3e-52
43_GTGGCC_L004_R1_paired_trimmed_paired_contig_7425	3.A.20.1.1 Peroxisome biogenesis factor 1 OS=Homo sapiens GN=PEX1 PE=1 SV=1	The Peroxisomal Protein Importer (PPI) Family	2e-38
43_GTGGCC_L004_R1_paired_trimmed_paired_contig_7442	2.A.4.3.1 ZINC TRANSPORTER 2 (ZNT-2) - Rattus norvegicus (Rat).	The Cation Diffusion Facilitator (CDF) Family	4e-51
43_GTGGCC_L004_R1_paired_trimmed_paired_contig_746	2.A.108.1.7 Fet3 protein - Phanerochaete chrysosporium (White-rot fungus) (Sporotrichum pruinosum).	The Iron/Lead Transporter (ILT) Family	1e-83
43_GTGGCC_L004_R1_paired_trimmed_paired_contig_747	2.A.108.1.7 Fet3 protein - Phanerochaete chrysosporium (White-rot fungus) (Sporotrichum pruinosum).	The Iron/Lead Transporter (ILT) Family	1e-79
43_GTGGCC_L004_R1_paired_trimmed_paired_contig_7484	1.C.113.1.8 Uncharacterized protein OS=Trypanosoma cruzi GN=TCSYLVIO_004718 PE=4 SV=1	1.C.113 The Hly III (Hly III) Family	1e-31
43_GTGGCC_L004_R1_paired_trimmed_paired_contig_7493	3.A.1.5.17 PUTATIVE ABC TRANSPORTER ATP-BINDING PROTEIN - Rhizobium meliloti (Sinorhizobium meliloti).	The ATP-binding Cassette (ABC) Superfamily	5e-23
43_GTGGCC_L004_R1_paired_trimmed_paired_contig_7502	1.A.1.2.15 Potassium voltage-gated channel subfamily S member 3 OS=Homo sapiens GN=KCNS3 PE=2 SV=3	The Voltage-gated Ion Channel (VIC) Superfamily	3e-26
43_GTGGCC_L004_R1_paired_trimmed_paired_contig_7517	2.A.47.2.2 Uncharacterized transporter YNR013C - Saccharomyces cerevisiae (Baker's yeast).	The Divalent Anion:Na+ Symporter (DASS) Family	8e-180
43_GTGGCC_L004_R1_paired_trimmed_paired_contig_7518	4.C.1.1.7 4-coumarate--CoA ligase 1 - Arabidopsis thaliana (Mouse-ear cress).	The Proposed Fatty Acid Transporter (FAT) Family	1e-76
43_GTGGCC_L004_R1_paired_trimmed_paired_contig_7563	1.A.87.2.4 Angiopoietin-1 receptor OS=Mus musculus GN=Tek PE=2 SV=1	The Mechanosensitive Calcium Channel (MCA) Family	3e-24
43_GTGGCC_L004_R1_paired_trimmed_paired_contig_7607	2.A.51.1.3 Chromate transport protein - Pseudomonas aeruginosa.	The Chromate Ion Transporter (CHR) Family	2e-44
43_GTGGCC_L004_R1_paired_trimmed_paired_contig_76185	3.D.4.8.1 Cytochrome c oxidase subunit 4, mitochondrial OS=Saccharomyces cerevisiae (strain ATCC 204508 / S288c) GN=COX4 PE=1 SV=1	The Proton-translocating Cytochrome Oxidase (COX) Superfamily	2e-28
43_GTGGCC_L004_R1_paired_trimmed_paired_contig_7661	2.A.108.1.7 Fet3 protein - Phanerochaete chrysosporium (White-rot fungus) (Sporotrichum pruinosum).	The Iron/Lead Transporter (ILT) Family	4e-75
43_GTGGCC_L004_R1_paired_trimmed_paired_contig_7665	2.A.72.3.8 Potassium transporter 2 OS=Arabidopsis thaliana GN=POT2 PE=1 SV=2	The K+ Uptake Permease (KUP) Family	4e-88
43_GTGGCC_L004_R1_paired_trimmed_paired_contig_7683	1.A.87.2.4 Angiopoietin-1 receptor OS=Mus musculus GN=Tek PE=2 SV=1	The Mechanosensitive Calcium Channel (MCA) Family	6e-21
43_GTGGCC_L004_R1_paired_trimmed_paired_contig_7687	3.A.16.1.2 Ubc6p OS=Saccharomyces cerevisiae (strain FostersO) GN=FOSTERSO_1338 PE=4 SV=1	The Endoplasmic Reticular Retrotranslocon (ER-RT) Family	2e-70
43_GTGGCC_L004_R1_paired_trimmed_paired_contig_7689	4.C.1.1.6 PROBABLE CROTONOBETAINE/CARNITINE-COA LIGASE (EC 6.3.2.-) - Escherichia coli.	The Proposed Fatty Acid Transporter (FAT) Family	2e-51
43_GTGGCC_L004_R1_paired_trimmed_paired_contig_77031	2.A.37.4.2 Putative Na+/H+-exchanging protein (Cation/H+ exchanger) - Arabidopsis thaliana (Mouse-ear cress).	The Monovalent Cation:Proton Antiporter-2 (CPA2) Family	2e-27
43_GTGGCC_L004_R1_paired_trimmed_paired_contig_7731	2.A.18.7.3 Vacuolar amino acid transporter 3 OS=Schizosaccharomyces pombe (strain 972 / ATCC 24843) GN=avt3 PE=1 SV=1	The Amino Acid/Auxin Permease (AAAP) Family	6e-141
43_GTGGCC_L004_R1_paired_trimmed_paired_contig_77445	1.F.1.1.2 Synaptobrevin homolog 2 OS=Saccharomyces cerevisiae (strain ATCC 204508 / S288c) GN=SNC2 PE=1 SV=2	The Synaptosomal Vesicle Fusion Pore (SVF-Pore) Family	4e-34
43_GTGGCC_L004_R1_paired_trimmed_paired_contig_7754	1.A.87.2.4 Angiopoietin-1 receptor OS=Mus musculus GN=Tek PE=2 SV=1	The Mechanosensitive Calcium Channel (MCA) Family	2e-21
43_GTGGCC_L004_R1_paired_trimmed_paired_contig_7810	2.A.3.8.19 B(0,+)-type amino acid transporter 1 OS=Homo sapiens GN=SLC7A9 PE=1 SV=1	The Amino Acid-Polyamine-Organocation (APC) Family	7e-94
43_GTGGCC_L004_R1_paired_trimmed_paired_contig_7817	3.A.20.1.1 Ubiquitin-conjugating enzyme E2 D2 OS=Homo sapiens GN=UBE2D2 PE=1 SV=1	The Peroxisomal Protein Importer (PPI) Family	1e-52
43_GTGGCC_L004_R1_paired_trimmed_paired_contig_7827	2.A.29.8.9 Mitochondrial carnitine/acylcarnitine carrier protein CACL OS=Homo sapiens GN=SLC25A29 PE=2 SV=2	The Mitochondrial Carrier (MC) Family	2e-50
43_GTGGCC_L004_R1_paired_trimmed_paired_contig_7840	1.A.87.2.4 Angiopoietin-1 receptor OS=Mus musculus GN=Tek PE=2 SV=1	The Mechanosensitive Calcium Channel (MCA) Family	2e-23
43_GTGGCC_L004_R1_paired_trimmed_paired_contig_78521	3.A.2.1.3 ATP SYNTHASE D CHAIN, MITOCHONDRIAL (EC 3.6.1.34) - Saccharomyces cerevisiae (Baker's yeast).	The H+- or Na+-translocating F-type, V-type and A-type ATPase (F-ATPase) Superfamily	7e-22
43_GTGGCC_L004_R1_paired_trimmed_paired_contig_78638	3.A.25.1.1 Predicted protein OS=Phaeodactylum tricornutum (strain CCAP 1055/1) GN=hUbi PE=4 SV=1	The Symbiont-specific ERAD-like Machinery (SELMA) Family	6e-23
43_GTGGCC_L004_R1_paired_trimmed_paired_contig_787	3.A.16.1.3 Polyubiquitin OS=Plasmodium falciparum (isolate 3D7) GN=pUB PE=4 SV=1	The Endoplasmic Reticular Retrotranslocon (ER-RT) Family	4e-23
43_GTGGCC_L004_R1_paired_trimmed_paired_contig_78719	3.A.2.1.3 ATP synthase alpha chain, mitochondrial precursor (EC 3.6.1.34) - Saccharomyces cerevisiae (Baker's yeast).	The H+- or Na+-translocating F-type, V-type and A-type ATPase (F-ATPase) Superfamily	1e-41
43_GTGGCC_L004_R1_paired_trimmed_paired_contig_7881	1.A.87.2.4 Angiopoietin-1 receptor OS=Mus musculus GN=Tek PE=2 SV=1	The Mechanosensitive Calcium Channel (MCA) Family	2e-22
43_GTGGCC_L004_R1_paired_trimmed_paired_contig_79	2.A.36.1.12 Endosomal/prevacuolar sodium/hydrogen exchanger OS=Saccharomyces cerevisiae GN=NHX1 PE=1 SV=1	The Monovalent Cation:Proton Antiporter-1 (CPA1) Family	2e-130
43_GTGGCC_L004_R1_paired_trimmed_paired_contig_7971	3.A.1.204.4 ATP-dependent transmembrane transporter, putative; 39775-42780 (ATP- dependent transmembrane transporter, putative) (At1g51500/F5D21_6) (At1g51560) (ABC transporter CER5) - Arabidopsis thaliana (Mouse-ear cress).	The ATP-binding Cassette (ABC) Superfamily	4e-30
43_GTGGCC_L004_R1_paired_trimmed_paired_contig_7992	2.A.16.2.2 ATP-dependent DNA helicase tlh1 - Schizosaccharomyces pombe (Fission yeast).	The Telurite-resistance/Dicarboxylate Transporter (TDT) Family	5e-29
43_GTGGCC_L004_R1_paired_trimmed_paired_contig_8002	2.A.1.25.1 ACETYL-COENZYME A TRANSPORTER - Homo sapiens (Human).	The Major Facilitator Superfamily (MFS)	2e-102
43_GTGGCC_L004_R1_paired_trimmed_paired_contig_8022	2.A.1.3.65 MFS multidrug transporter OS=Trichoderma harzianum GN=mfs1 PE=2 SV=1	The Major Facilitator Superfamily (MFS)	4e-35
43_GTGGCC_L004_R1_paired_trimmed_paired_contig_80239	3.A.2.1.3 ATP SYNTHASE BETA CHAIN, MITOCHONDRIAL PRECURSOR (EC 3.6.1.34) - Saccharomyces cerevisiae (Baker's yeast).	The H+- or Na+-translocating F-type, V-type and A-type ATPase (F-ATPase) Superfamily	4e-35
43_GTGGCC_L004_R1_paired_trimmed_paired_contig_8053	2.A.19.2.2 CHROMOSOME IV READING FRAME ORF YDL128W - Saccharomyces cerevisiae (Baker's yeast).	The Ca2+:Cation Antiporter (CaCA) Family	7e-79
43_GTGGCC_L004_R1_paired_trimmed_paired_contig_8076	1.A.87.2.4 Angiopoietin-1 receptor OS=Mus musculus GN=Tek PE=2 SV=1	The Mechanosensitive Calcium Channel (MCA) Family	7e-24
43_GTGGCC_L004_R1_paired_trimmed_paired_contig_809	3.D.1.8.1 Peptidyl-prolyl cis-trans isomerase OS=Arabidopsis thaliana GN=CYP20-2 PE=3 SV=1	The H+ or Na+-translocating NADH Dehydrogenase (NDH) Family	4e-66
43_GTGGCC_L004_R1_paired_trimmed_paired_contig_8151	3.A.25.2.1 Putative cell division cycle ATPase OS=Plasmodium falciparum (isolate 3D7) GN=PF07_0047 PE=3 SV=2	The Symbiont-specific ERAD-like Machinery (SELMA) Family	5e-32
43_GTGGCC_L004_R1_paired_trimmed_paired_contig_8166	3.A.8.1.1 Mitochondrial import inner membrane translocase subunit TIM9 - Saccharomyces cerevisiae (Baker's yeast).	The Mitochondrial Protein Translocase (MPT) Family	8e-23
43_GTGGCC_L004_R1_paired_trimmed_paired_contig_81783	2.A.53.3.8 Carbonic anhydrase (EC 4.2.1.1) - Leptospira interrogans.	The Sulfate Permease (SulP) Family	2e-26
43_GTGGCC_L004_R1_paired_trimmed_paired_contig_823	3.A.18.1.1 Eukaryotic initiation factor 4A-III - Homo sapiens (Human).	The Nuclear mRNA Exporter (mRNA-E) Family	7e-47
43_GTGGCC_L004_R1_paired_trimmed_paired_contig_8244	2.A.1.3.33 Uncharacterized MFS-type transporter yusP OS=Bacillus subtilis GN=yusP PE=3 SV=1	The Major Facilitator Superfamily (MFS)	4e-40
43_GTGGCC_L004_R1_paired_trimmed_paired_contig_825	2.A.1.14.22 Sodium-dependent phosphate transport protein 1, chloroplastic OS=Arabidopsis thaliana GN=ANTR1 PE=1 SV=1	The Major Facilitator Superfamily (MFS)	5e-65
43_GTGGCC_L004_R1_paired_trimmed_paired_contig_827	4.C.1.1.4 Long-chain-fatty-acid--CoA ligase - Escherichia coli.	The Proposed Fatty Acid Transporter (FAT) Family	4e-28
43_GTGGCC_L004_R1_paired_trimmed_paired_contig_8285	1.A.87.2.4 Angiopoietin-1 receptor OS=Mus musculus GN=Tek PE=2 SV=1	The Mechanosensitive Calcium Channel (MCA) Family	1e-23
43_GTGGCC_L004_R1_paired_trimmed_paired_contig_82851	1.A.8.7.1 HYPOTHETICAL 70.5 KDA PROTEIN IN AGP3-DAK3 INTERGENIC REGION - Saccharomyces cerevisiae (Baker's yeast).	The Major Intrinsic Protein (MIP) Family	1e-22
43_GTGGCC_L004_R1_paired_trimmed_paired_contig_83070	2.A.108.1.5 Iron transport multicopper oxidase fio1 precursor (EC 1.-.-.-) - Schizosaccharomyces pombe (Fission yeast).	The Iron/Lead Transporter (ILT) Family	1e-74
43_GTGGCC_L004_R1_paired_trimmed_paired_contig_8320	2.A.43.1.2 Cystinosin homolog OS=Drosophila melanogaster GN=CG17119 PE=1 SV=2	The Lysosomal Cystine Transporter (LCT) Family	5e-67
43_GTGGCC_L004_R1_paired_trimmed_paired_contig_8330	4.C.1.1.14 Long chain acyl-CoA synthetase 2 OS=Arabidopsis thaliana GN=LACS2 PE=2 SV=1	The Proposed Fatty Acid Transporter (FAT) Family	8e-67
43_GTGGCC_L004_R1_paired_trimmed_paired_contig_8331	4.C.1.1.14 Long chain acyl-CoA synthetase 2 OS=Arabidopsis thaliana GN=LACS2 PE=2 SV=1	The Proposed Fatty Acid Transporter (FAT) Family	1e-27
43_GTGGCC_L004_R1_paired_trimmed_paired_contig_834	4.C.3.1.2 Acyl-coenzyme A thioesterase 12 - Homo sapiens (Human).	The Acyl-CoA Thioesterase (AcoT) Family	1e-21
43_GTGGCC_L004_R1_paired_trimmed_paired_contig_8407	3.A.16.1.3 Polyubiquitin OS=Plasmodium falciparum (isolate 3D7) GN=pUB PE=4 SV=1	The Endoplasmic Reticular Retrotranslocon (ER-RT) Family	4e-27
43_GTGGCC_L004_R1_paired_trimmed_paired_contig_8434	1.A.87.2.4 Angiopoietin-1 receptor OS=Mus musculus GN=Tek PE=2 SV=1	The Mechanosensitive Calcium Channel (MCA) Family	9e-25
43_GTGGCC_L004_R1_paired_trimmed_paired_contig_84605	1.A.33.1.1 HEAT SHOCK COGNATE 70 KDA PROTEIN 1 (HSC70.1) - Arabidopsis thaliana (Mouse-ear cress).	The Cation Channel-forming Heat Shock Protein-70 (Hsp70) Family	2e-25
43_GTGGCC_L004_R1_paired_trimmed_paired_contig_84875	1.A.33.1.3 Heat shock 70 kDa protein 1 (HSP70.1) (HSP70-1/HSP70-2) - Homo sapiens (Human).	The Cation Channel-forming Heat Shock Protein-70 (Hsp70) Family	3e-39
43_GTGGCC_L004_R1_paired_trimmed_paired_contig_8508	3.A.18.1.1 Eukaryotic initiation factor 4A-III - Homo sapiens (Human).	The Nuclear mRNA Exporter (mRNA-E) Family	3e-61
43_GTGGCC_L004_R1_paired_trimmed_paired_contig_8529	3.A.1.208.20 Multidrug resistance-associated protein 1 OS=Arabidopsis thaliana GN=MRP1 PE=1 SV=1	The ATP-binding Cassette (ABC) Superfamily	6e-55
43_GTGGCC_L004_R1_paired_trimmed_paired_contig_85680	2.A.49.3.1 VOLTAGE-GATED CHLORIDE CHANNEL - Arabidopsis thaliana (Mouse-ear cress).	The Chloride Carrier/Channel (ClC) Family	6e-26
43_GTGGCC_L004_R1_paired_trimmed_paired_contig_85686	1.A.33.1.1 HEAT SHOCK COGNATE 70 KDA PROTEIN 1 (HSC70.1) - Arabidopsis thaliana (Mouse-ear cress).	The Cation Channel-forming Heat Shock Protein-70 (Hsp70) Family	3e-36
43_GTGGCC_L004_R1_paired_trimmed_paired_contig_859	3.A.16.1.2 Ubc7p OS=Saccharomyces cerevisiae (strain Lalvin EC1118 / Prise de mousse) GN=EC1118_1M3_1838g PE=3 SV=1	The Endoplasmic Reticular Retrotranslocon (ER-RT) Family	7e-68
43_GTGGCC_L004_R1_paired_trimmed_paired_contig_85910	1.A.87.2.1 Uncharacterized protein OS=Zea mays GN=ZEAMMB73_507020 PE=3 SV=1	The Mechanosensitive Calcium Channel (MCA) Family	4e-25
43_GTGGCC_L004_R1_paired_trimmed_paired_contig_8598	3.A.18.1.1 Eukaryotic initiation factor 4A-III - Homo sapiens (Human).	The Nuclear mRNA Exporter (mRNA-E) Family	0
43_GTGGCC_L004_R1_paired_trimmed_paired_contig_86186	2.A.7.14.3 Probable purine permease 11 OS=Arabidopsis thaliana GN=PUP11 PE=1 SV=1	The Drug/Metabolite Transporter (DMT) Superfamily	7e-44
43_GTGGCC_L004_R1_paired_trimmed_paired_contig_86236	1.C.39.11.4 MACPF domain-containing protein NSL1 OS=Arabidopsis thaliana GN=NSL1 PE=2 SV=1	The Membrane Attack Complex/Perforin (MACPF) Family	2e-22
43_GTGGCC_L004_R1_paired_trimmed_paired_contig_8639	3.A.18.1.1 Eukaryotic initiation factor 4A-III - Homo sapiens (Human).	The Nuclear mRNA Exporter (mRNA-E) Family	5e-34
43_GTGGCC_L004_R1_paired_trimmed_paired_contig_86440	3.A.16.1.3 Polyubiquitin OS=Plasmodium falciparum (isolate 3D7) GN=pUB PE=4 SV=1	The Endoplasmic Reticular Retrotranslocon (ER-RT) Family	2e-28
43_GTGGCC_L004_R1_paired_trimmed_paired_contig_8663	3.A.16.1.1 Transitional endoplasmic reticulum ATPase (TER ATPase) (15S Mg(2+)- ATPase p97 subunit) (Valosin-containing protein) (VCP) - Homo sapiens (Human).	The Endoplasmic Reticular Retrotranslocon (ER-RT) Family	5e-48
43_GTGGCC_L004_R1_paired_trimmed_paired_contig_86806	2.A.1.19.43 Organic cation/carnitine transporter 4 OS=Arabidopsis thaliana GN=OCT4 PE=2 SV=1	The Major Facilitator Superfamily (MFS)	1e-21
43_GTGGCC_L004_R1_paired_trimmed_paired_contig_86903	2.A.29.4.6 AT5g14040/MUA22_4 OS=Arabidopsis thaliana GN=PHT3;1 PE=2 SV=1	The Mitochondrial Carrier (MC) Family	2e-28
43_GTGGCC_L004_R1_paired_trimmed_paired_contig_8693	3.A.1.139.2 UPF0014 inner membrane protein ybbM OS=Escherichia coli (strain K12) GN=ybbM PE=1 SV=2	The ATP-binding Cassette (ABC) Superfamily	5e-22
43_GTGGCC_L004_R1_paired_trimmed_paired_contig_8694	3.A.1.208.9 Canalicular multispecific organic anion transporter 2 (Multidrug resistance-associated protein 3) (ABC transporter MOAT-D) - Homo sapiens (Human).	The ATP-binding Cassette (ABC) Superfamily	0
43_GTGGCC_L004_R1_paired_trimmed_paired_contig_873	2.A.7.24.5 Uncharacterized vacuolar membrane protein YML018C OS=Saccharomyces cerevisiae (strain ATCC 204508 / S288c) GN=YML018C PE=1 SV=1	The Drug/Metabolite Transporter (DMT) Superfamily	5e-59
43_GTGGCC_L004_R1_paired_trimmed_paired_contig_8748	3.A.18.1.1 Nucleoporin GLE1 OS=Homo sapiens GN=GLE1 PE=1 SV=2	The Nuclear mRNA Exporter (mRNA-E) Family	4e-24
43_GTGGCC_L004_R1_paired_trimmed_paired_contig_8770	2.A.19.2.2 CHROMOSOME IV READING FRAME ORF YDL128W - Saccharomyces cerevisiae (Baker's yeast).	The Ca2+:Cation Antiporter (CaCA) Family	1e-100
43_GTGGCC_L004_R1_paired_trimmed_paired_contig_8798	2.A.56.1.7 Putative uncharacterized protein OS=Rhizobium meliloti (strain 1021) GN=RA0081 PE=4 SV=2	The Tripartite ATP-independent Periplasmic Transporter (TRAP-T) Family	1e-52
43_GTGGCC_L004_R1_paired_trimmed_paired_contig_88708	3.A.1.211.12 ABC transporter A family member 12 OS=Arabidopsis thaliana GN=ABCA12 PE=3 SV=1	The ATP-binding Cassette (ABC) Superfamily	2e-21
43_GTGGCC_L004_R1_paired_trimmed_paired_contig_8871	2.A.29.23.9 Uncharacterized mitochondrial carrier YPR011C OS=Saccharomyces cerevisiae (strain ATCC 204508 / S288c) GN=YPR011C PE=1 SV=1	The Mitochondrial Carrier (MC) Family	6e-71
43_GTGGCC_L004_R1_paired_trimmed_paired_contig_8885	3.A.18.1.1 Eukaryotic initiation factor 4A-III - Homo sapiens (Human).	The Nuclear mRNA Exporter (mRNA-E) Family	4e-36
43_GTGGCC_L004_R1_paired_trimmed_paired_contig_8893	2.A.3.3.20 Amino Acid-Polyamine-Organocation (APC) Family OS=Phytophthora infestans (strain T30-4) GN=PITG_16675 PE=4 SV=1	The Amino Acid-Polyamine-Organocation (APC) Family	2e-112
43_GTGGCC_L004_R1_paired_trimmed_paired_contig_8966	1.A.33.1.1 HEAT SHOCK COGNATE 70 KDA PROTEIN 1 (HSC70.1) - Arabidopsis thaliana (Mouse-ear cress).	The Cation Channel-forming Heat Shock Protein-70 (Hsp70) Family	1e-61
43_GTGGCC_L004_R1_paired_trimmed_paired_contig_8990	1.A.87.2.4 Angiopoietin-1 receptor OS=Mus musculus GN=Tek PE=2 SV=1	The Mechanosensitive Calcium Channel (MCA) Family	8e-23
43_GTGGCC_L004_R1_paired_trimmed_paired_contig_9012	2.A.55.2.6 Probable manganese transport protein mntH OS=Bradyrhizobium japonicum GN=mntH PE=3 SV=1	The Metal Ion (Mn2+-iron) Transporter (Nramp) Family	2e-22
43_GTGGCC_L004_R1_paired_trimmed_paired_contig_9030	4.D.1.4.2 Ceramide glucosyltransferase OS=Ogataea parapolymorpha (strain DL-1 / ATCC 26012 / NRRL Y-7560) GN=HPODL_01447 PE=4 SV=1	The Putative Vectorial Glycosyl Polymerization (VGP) Family	5e-77
43_GTGGCC_L004_R1_paired_trimmed_paired_contig_905	3.A.18.1.1 Spliceosome RNA helicase BAT1 - Homo sapiens (Human).	The Nuclear mRNA Exporter (mRNA-E) Family	0
43_GTGGCC_L004_R1_paired_trimmed_paired_contig_90544	1.A.1.4.1 AKT1 POTASSIUM TRANPORTER - Arabidopsis thaliana (Mouse-ear cress).	The Voltage-gated Ion Channel (VIC) Superfamily	3e-24
43_GTGGCC_L004_R1_paired_trimmed_paired_contig_90771	3.A.2.1.3 ATP SYNTHASE BETA CHAIN, MITOCHONDRIAL PRECURSOR (EC 3.6.1.34) - Saccharomyces cerevisiae (Baker's yeast).	The H+- or Na+-translocating F-type, V-type and A-type ATPase (F-ATPase) Superfamily	3e-46
43_GTGGCC_L004_R1_paired_trimmed_paired_contig_908	3.A.16.1.2 Uba1p OS=Saccharomyces cerevisiae (strain VIN 13) GN=VIN13_2757 PE=3 SV=1	The Endoplasmic Reticular Retrotranslocon (ER-RT) Family	9e-43
43_GTGGCC_L004_R1_paired_trimmed_paired_contig_9083	3.A.20.1.1 Ubiquitin-conjugating enzyme E2 D2 OS=Homo sapiens GN=UBE2D2 PE=1 SV=1	The Peroxisomal Protein Importer (PPI) Family	2e-32
43_GTGGCC_L004_R1_paired_trimmed_paired_contig_909	3.A.16.1.2 Uba1p OS=Saccharomyces cerevisiae (strain VIN 13) GN=VIN13_2757 PE=3 SV=1	The Endoplasmic Reticular Retrotranslocon (ER-RT) Family	8e-52
43_GTGGCC_L004_R1_paired_trimmed_paired_contig_90946	3.A.2.2.7 V-type proton ATPase catalytic subunit A OS=Caenorhabditis elegans GN=vha-13 PE=1 SV=3	The H+- or Na+-translocating F-type, V-type and A-type ATPase (F-ATPase) Superfamily	7e-41
43_GTGGCC_L004_R1_paired_trimmed_paired_contig_9114	3.A.16.1.1 Transitional endoplasmic reticulum ATPase (TER ATPase) (15S Mg(2+)- ATPase p97 subunit) (Valosin-containing protein) (VCP) - Homo sapiens (Human).	The Endoplasmic Reticular Retrotranslocon (ER-RT) Family	3e-134
43_GTGGCC_L004_R1_paired_trimmed_paired_contig_91221	2.A.29.2.8 Mitochondrial 2-oxodicarboxylate carrier 1 - Saccharomyces cerevisiae (Baker's yeast).	The Mitochondrial Carrier (MC) Family	6e-27
43_GTGGCC_L004_R1_paired_trimmed_paired_contig_91249	3.A.1.208.14 Multidrug-resistance associated protein 3 - Zea mays (Maize).	The ATP-binding Cassette (ABC) Superfamily	1e-45
43_GTGGCC_L004_R1_paired_trimmed_paired_contig_91543	2.A.29.1.5 ADP,ATP carrier protein 1, mitochondrial - Arabidopsis thaliana (Mouse-ear cress).	The Mitochondrial Carrier (MC) Family	5e-35
43_GTGGCC_L004_R1_paired_trimmed_paired_contig_91611	2.A.29.1.5 ADP,ATP carrier protein 1, mitochondrial - Arabidopsis thaliana (Mouse-ear cress).	The Mitochondrial Carrier (MC) Family	9e-66
43_GTGGCC_L004_R1_paired_trimmed_paired_contig_9179	2.A.19.2.2 CHROMOSOME IV READING FRAME ORF YDL128W - Saccharomyces cerevisiae (Baker's yeast).	The Ca2+:Cation Antiporter (CaCA) Family	4e-112
43_GTGGCC_L004_R1_paired_trimmed_paired_contig_9196	2.A.29.2.5 PUTATIVE MITOCHONDRIAL CARRIER YOR222W - Saccharomyces cerevisiae (Baker's yeast).	The Mitochondrial Carrier (MC) Family	2e-120
43_GTGGCC_L004_R1_paired_trimmed_paired_contig_9199	1.A.54.1.1 Presenilin-1 - Homo sapiens (Human).	The Presenilin ER Ca2+ Leak Channel (Presenilin) Family	2e-55
43_GTGGCC_L004_R1_paired_trimmed_paired_contig_92226	3.A.1.208.14 Multidrug-resistance associated protein 3 - Zea mays (Maize).	The ATP-binding Cassette (ABC) Superfamily	8e-41
43_GTGGCC_L004_R1_paired_trimmed_paired_contig_92795	3.A.1.205.16 ABC transporter G family member 32 OS=Arabidopsis thaliana GN=ABCG32 PE=1 SV=1	The ATP-binding Cassette (ABC) Superfamily	5e-21
43_GTGGCC_L004_R1_paired_trimmed_paired_contig_9285	3.A.2.2.3 VACUOLAR ATP SYNTHASE 22 KDA PROTEOLIPID SUBUNIT (EC 3.6.1.34) - Saccharomyces cerevisiae (Baker's yeast).	The H+- or Na+-translocating F-type, V-type and A-type ATPase (F-ATPase) Superfamily	2e-56
43_GTGGCC_L004_R1_paired_trimmed_paired_contig_93001	1.A.2.1.14 AGAP011828-PA (Fragment) OS=Anopheles gambiae GN=AGAP011828 PE=3 SV=1	Inward Rectifier K+ Channel (IRK-C) Family	2e-69
43_GTGGCC_L004_R1_paired_trimmed_paired_contig_93225	3.A.1.208.17 Multidrug resistance-associated protein 3 - Arabidopsis thaliana (Mouse-ear cress).	The ATP-binding Cassette (ABC) Superfamily	3e-51
43_GTGGCC_L004_R1_paired_trimmed_paired_contig_93744	2.A.96.1.3 Putative uncharacterized protein (Acetate permease) OS=Emericella nidulans GN=acpA PE=4 SV=1	2.A.96. The Acetate Uptake Transporter (AceTr) Family	5e-29
43_GTGGCC_L004_R1_paired_trimmed_paired_contig_93759	1.A.23.4.11 Mechanosensitive ion channel protein 1, mitochondrial OS=Arabidopsis thaliana GN=MSL1 PE=2 SV=1	The Small Conductance Mechanosensitive Ion Channel (MscS) Family	6e-28
43_GTGGCC_L004_R1_paired_trimmed_paired_contig_9389	3.A.3.2.17 Probable calcium-transporting ATPase PAT1 - Dictyostelium discoideum (Slime mold).	The P-type ATPase (P-ATPase) Superfamily	8e-38
43_GTGGCC_L004_R1_paired_trimmed_paired_contig_9396	2.A.1.3.65 MFS multidrug transporter OS=Trichoderma harzianum GN=mfs1 PE=2 SV=1	The Major Facilitator Superfamily (MFS)	2e-56
43_GTGGCC_L004_R1_paired_trimmed_paired_contig_9404	2.A.53.1.11 Putative sulfate transporter YPR003C OS=Saccharomyces cerevisiae (strain ATCC 204508 / S288c) GN=YPR003C PE=1 SV=1	The Sulfate Permease (SulP) Family	5e-98
43_GTGGCC_L004_R1_paired_trimmed_paired_contig_94090	1.A.25.3.4 Putative uncharacterized protein OS=Oryza sativa subsp. japonica GN=OsJ_34074 PE=4 SV=1	The Gap Junction-forming Innexin (Innexin) Family	2e-22
43_GTGGCC_L004_R1_paired_trimmed_paired_contig_94382	1.C.35.4.1 1.C.35.4.1 Countin-1	The Amoebapore (Amoebapore) Family	1e-21
43_GTGGCC_L004_R1_paired_trimmed_paired_contig_94396	3.A.3.5.32 Copper-transporting ATPase RAN1 OS=Arabidopsis thaliana GN=RAN1 PE=1 SV=1	The P-type ATPase (P-ATPase) Superfamily	1e-25
43_GTGGCC_L004_R1_paired_trimmed_paired_contig_945	2.A.108.1.7 Fet3 protein - Phanerochaete chrysosporium (White-rot fungus) (Sporotrichum pruinosum).	The Iron/Lead Transporter (ILT) Family	7e-77
43_GTGGCC_L004_R1_paired_trimmed_paired_contig_9461	3.A.25.1.1 Predicted protein OS=Phaeodactylum tricornutum (strain CCAP 1055/1) GN=hUbi PE=4 SV=1	The Symbiont-specific ERAD-like Machinery (SELMA) Family	1e-71
43_GTGGCC_L004_R1_paired_trimmed_paired_contig_94798	1.A.2.1.14 AGAP011828-PA (Fragment) OS=Anopheles gambiae GN=AGAP011828 PE=3 SV=1	Inward Rectifier K+ Channel (IRK-C) Family	1e-24
43_GTGGCC_L004_R1_paired_trimmed_paired_contig_94854	1.A.2.1.14 AGAP011828-PA (Fragment) OS=Anopheles gambiae GN=AGAP011828 PE=3 SV=1	Inward Rectifier K+ Channel (IRK-C) Family	2e-30
43_GTGGCC_L004_R1_paired_trimmed_paired_contig_9486	2.A.67.1.2 Sexual differentiation process protein isp4 - Schizosaccharomyces pombe (Fission yeast).	The Oligopeptide Transporter (OPT) Family	6e-118
43_GTGGCC_L004_R1_paired_trimmed_paired_contig_9487	2.A.67.1.2 Sexual differentiation process protein isp4 - Schizosaccharomyces pombe (Fission yeast).	The Oligopeptide Transporter (OPT) Family	8e-145
43_GTGGCC_L004_R1_paired_trimmed_paired_contig_9509	3.D.1.6.2 NADH-ubiquinone oxidoreductase 21 kDa subunit - Neurospora crassa.	The H+ or Na+-translocating NADH Dehydrogenase (NDH) Family	3e-44
43_GTGGCC_L004_R1_paired_trimmed_paired_contig_9545	2.A.1.3.65 MFS multidrug transporter OS=Trichoderma harzianum GN=mfs1 PE=2 SV=1	The Major Facilitator Superfamily (MFS)	5e-37
43_GTGGCC_L004_R1_paired_trimmed_paired_contig_9546	2.A.1.3.65 MFS multidrug transporter OS=Trichoderma harzianum GN=mfs1 PE=2 SV=1	The Major Facilitator Superfamily (MFS)	2e-53
43_GTGGCC_L004_R1_paired_trimmed_paired_contig_955	3.A.18.1.1 Eukaryotic initiation factor 4A-III - Homo sapiens (Human).	The Nuclear mRNA Exporter (mRNA-E) Family	3e-51
43_GTGGCC_L004_R1_paired_trimmed_paired_contig_95844	1.A.33.1.3 Heat shock 70 kDa protein 1 (HSP70.1) (HSP70-1/HSP70-2) - Homo sapiens (Human).	The Cation Channel-forming Heat Shock Protein-70 (Hsp70) Family	3e-22
43_GTGGCC_L004_R1_paired_trimmed_paired_contig_9607	3.A.1.208.32 ATP-binding cassette transporter 1 OS=Rhizophagus irregularis GN=ABC1 PE=2 SV=1	The ATP-binding Cassette (ABC) Superfamily	3e-40
43_GTGGCC_L004_R1_paired_trimmed_paired_contig_9614	3.A.1.208.12 ATP-dependent bile acid permease - Saccharomyces cerevisiae (Baker's yeast).	The ATP-binding Cassette (ABC) Superfamily	6e-58
43_GTGGCC_L004_R1_paired_trimmed_paired_contig_9651	2.A.1.14.22 Sodium-dependent phosphate transport protein 1, chloroplastic OS=Arabidopsis thaliana GN=ANTR1 PE=1 SV=1	The Major Facilitator Superfamily (MFS)	8e-47
43_GTGGCC_L004_R1_paired_trimmed_paired_contig_9652	2.A.1.14.22 Sodium-dependent phosphate transport protein 1, chloroplastic OS=Arabidopsis thaliana GN=ANTR1 PE=1 SV=1	The Major Facilitator Superfamily (MFS)	4e-52
43_GTGGCC_L004_R1_paired_trimmed_paired_contig_9653	2.A.1.14.22 Sodium-dependent phosphate transport protein 1, chloroplastic OS=Arabidopsis thaliana GN=ANTR1 PE=1 SV=1	The Major Facilitator Superfamily (MFS)	1e-46
43_GTGGCC_L004_R1_paired_trimmed_paired_contig_9654	2.A.1.14.22 Sodium-dependent phosphate transport protein 1, chloroplastic OS=Arabidopsis thaliana GN=ANTR1 PE=1 SV=1	The Major Facilitator Superfamily (MFS)	6e-29
43_GTGGCC_L004_R1_paired_trimmed_paired_contig_9655	2.A.1.14.22 Sodium-dependent phosphate transport protein 1, chloroplastic OS=Arabidopsis thaliana GN=ANTR1 PE=1 SV=1	The Major Facilitator Superfamily (MFS)	6e-62
43_GTGGCC_L004_R1_paired_trimmed_paired_contig_9659	3.A.1.210.8 ABC transporter-like protein - Arabidopsis thaliana (Mouse-ear cress).	The ATP-binding Cassette (ABC) Superfamily	1e-36
43_GTGGCC_L004_R1_paired_trimmed_paired_contig_9668	2.A.29.7.3 Tricarboxylate transport protein - Saccharomyces cerevisiae (Baker's yeast).	The Mitochondrial Carrier (MC) Family	4e-81
43_GTGGCC_L004_R1_paired_trimmed_paired_contig_9694	1.A.4.7.1 Ion channel NompC - Danio rerio (Zebrafish) (Brachydanio rerio).	The Transient Receptor Potential Ca2+ Channel (TRP-CC) Family	9e-34
43_GTGGCC_L004_R1_paired_trimmed_paired_contig_9707	3.A.18.1.1 Eukaryotic initiation factor 4A-III - Homo sapiens (Human).	The Nuclear mRNA Exporter (mRNA-E) Family	5e-40
43_GTGGCC_L004_R1_paired_trimmed_paired_contig_9710	3.A.5.8.1 Putative signal recognition particle receptor beta subunit (SR-beta) - Saccharomyces cerevisiae (Baker's yeast).	The General Secretory Pathway (Sec) Family	2e-21
43_GTGGCC_L004_R1_paired_trimmed_paired_contig_9754	2.A.72.3.8 Potassium transporter 2 OS=Arabidopsis thaliana GN=POT2 PE=1 SV=2	The K+ Uptake Permease (KUP) Family	1e-82
43_GTGGCC_L004_R1_paired_trimmed_paired_contig_9773	1.A.87.2.4 Angiopoietin-1 receptor OS=Mus musculus GN=Tek PE=2 SV=1	The Mechanosensitive Calcium Channel (MCA) Family	2e-21
43_GTGGCC_L004_R1_paired_trimmed_paired_contig_9777	1.A.87.2.3 L-type lectin-domain containing receptor kinase I.9 OS=Arabidopsis thaliana GN=LECRK19 PE=1 SV=2	The Mechanosensitive Calcium Channel (MCA) Family	7e-22
43_GTGGCC_L004_R1_paired_trimmed_paired_contig_9812	3.D.3.3.1 Cytochrome B - Saccharomyces cerevisiae (Baker's yeast).	The Proton-translocating Quinol:Cytochrome c Reductase (QCR) Superfamily	2e-132
43_GTGGCC_L004_R1_paired_trimmed_paired_contig_9872	2.A.66.3.3 Nuclear division RFT1-like protein - Cardaminopsis arenosa (Sand rock-cress) (Arabidopsis arenosa).	The Multidrug/Oligosaccharidyl-lipid/Polysaccharide (MOP) Flippase Superfamily	9e-56
43_GTGGCC_L004_R1_paired_trimmed_paired_contig_990	1.A.87.2.4 Angiopoietin-1 receptor OS=Mus musculus GN=Tek PE=2 SV=1	The Mechanosensitive Calcium Channel (MCA) Family	6e-25
43_GTGGCC_L004_R1_paired_trimmed_paired_contig_9903	3.A.16.1.3 Polyubiquitin OS=Plasmodium falciparum (isolate 3D7) GN=pUB PE=4 SV=1	The Endoplasmic Reticular Retrotranslocon (ER-RT) Family	4e-22
43_GTGGCC_L004_R1_paired_trimmed_paired_contig_992	1.A.87.2.4 Angiopoietin-1 receptor OS=Mus musculus GN=Tek PE=2 SV=1	The Mechanosensitive Calcium Channel (MCA) Family	3e-23
43_GTGGCC_L004_R1_paired_trimmed_paired_contig_9920	5.B.1.2.1 Dual oxidase 1 - Homo sapiens (Human).	The Phagocyte (gp91phox) NADPH Oxidase Family	8e-23
43_GTGGCC_L004_R1_paired_trimmed_paired_contig_9937	2.A.6.6.4 SREBP CLEAVAGE ACTIVATING PROTEIN - Cricetulus griseus (Chinese hamster).	The Resistance-Nodulation-Cell Division (RND) Superfamily	8e-28
43_GTGGCC_L004_R1_paired_trimmed_paired_contig_9938	2.A.6.6.4 SREBP CLEAVAGE ACTIVATING PROTEIN - Cricetulus griseus (Chinese hamster).	The Resistance-Nodulation-Cell Division (RND) Superfamily	5e-26
43_GTGGCC_L004_R1_paired_trimmed_paired_contig_9981	3.A.25.1.1 Predicted protein OS=Phaeodactylum tricornutum (strain CCAP 1055/1) GN=hUbi PE=4 SV=1	The Symbiont-specific ERAD-like Machinery (SELMA) Family	2e-24
43_GTGGCC_L004_R1_paired_trimmed_paired_contig_9994	3.A.1.208.15 Multidrug resistance-associated protein 5 (ATP-binding cassette sub- family C member 5) (Multi-specific organic anion transporter-C) (MOAT- C) (pABC11) (SMRP) - Homo sapiens (Human).	The ATP-binding Cassette (ABC) Superfamily	7e-25
